# Supplementary material for: Optimization of 2-Amino-4,6-diarylpyrimidine-5-carbonitriles as Potent and Selective A1 Antagonists
Source: J Med Chem. 2022 Jan 22;65(3):2091–106. doi: 10.1021/acs.jmedchem.1c01636 (PMC8842224; doi:10.1021/acs.jmedchem.1c01636)
Supplement: Supplementary file 1 — jm1c01636_si_001.csv [file jm1c01636_si_001.csv]

pub_number	code	smiles	ki_a1	ki_a2a
18a		NC1=NC(C2=CC=CC=C2)=C(C#N)C(C3=CC=CC=C3)=N1	4.42	18.60
18b		NC1=NC(C2=C(F)C=CC=C2)=C(C#N)C(C3=CC=CC=C3)=N1	6.44	17.60
18c		NC1=NC(C2=C(Cl)C=CC=C2)=C(C#N)C(C3=CC=CC=C3)=N1
18d		NC1=NC(C2=C(OC)C=CC=C2)=C(C#N)C(C3=CC=CC=C3)=N1	13.10	17.70
18e		NC1=NC(C2=CC(F)=CC=C2)=C(C#N)C(C3=CC=CC=C3)=N1	13.40	19.50
18f		NC1=NC(C2=CC(Cl)=CC=C2)=C(C#N)C(C3=CC=CC=C3)=N1	4.25	15.50
18h		NC1=NC(C2=CC(O)=CC=C2)=C(C#N)C(C3=CC=CC=C3)=N1	1.49	10.20
18g		NC1=NC(C2=CC(OC)=CC=C2)=C(C#N)C(C3=CC=CC=C3)=N1	2.08	6.91
18i		NC1=NC(C2=CC(C#N)=CC=C2)=C(C#N)C(C3=CC=CC=C3)=N1	6.49	84.10
18j		NC1=NC(C2=CC=C(F)C=C2)=C(C#N)C(C3=CC=CC=C3)=N1	4.19	16.30
18k		NC1=NC(C2=CC=C(Br)C=C2)=C(C#N)C(C3=CC=CC=C3)=N1	9.19	21.90
18m		NC1=NC(C2=CC=C(O)C=C2)=C(C#N)C(C3=CC=CC=C3)=N1	4.14	26.50
18l		NC1=NC(C2=CC=C(OC)C=C2)=C(C#N)C(C3=CC=CC=C3)=N1	7.16	46.00
18n		NC1=NC(C2=CC=CC=C2)=C(C#N)C(C3=CC=C(C)C=C3)=N1	5.38	8.93
18o		NC1=NC(C2=CC=CC=C2)=C(C#N)C(C3=C(F)C=C(F)C=C3)=N1	4.00	15.50
18p		NC1=NC(C2=CC=CC=C2)=C(C#N)C(C3=C(Cl)C=C(Cl)C=C3)=N1
18q		NC1=NC(C2=CC=CC=C2)=C(C#N)C(C3=C(OC)C=C(OC)C=C3)=N1	3.98	10.20
18r		NC1=NC(C2=CC=CC=C2)=C(C#N)C(C3=CC(F)=CC(F)=C3)=N1
18s		NC1=NC(C2=CC=CC=C2)=C(C#N)C(C3=CC(Cl)=CC(Cl)=C3)=N1	15.90	95.40
18t		NC1=NC(C2=CC=CC=C2)=C(C#N)C(C3=CC(OC)=CC(OC)=C3)=N1	2.58	1.73
18u		NC1=NC(C2=CC=CC=C2)=C(C#N)C(C3=CC(OCO4)=C4C=C3)=N1	1.75	10.20
18v		NC1=NC(C2=CC=CC=C2)=C(C#N)C(C3=CC(OC)=C(OC)C(OC)=C3)=N1	2.58	0.95
18w		NC1=NC(C2=CC=CC=C2)=C(C#N)C(C3=C(F)C=C(F)C=C3F)=N1
18z		NC1=NC(C2=CC=CC=C2)=C(C#N)C(C3=COC=C3)=N1	18.70	52.10
18y		NC1=NC(C2=CC=CC=C2)=C(C#N)C(C3=CC=CS3)=N1	17.30	24.90
18aa		NC1=NC(C2=CC=CC=C2)=C(C#N)C(C3=CSC=C3)=N1	5.25	20.60
18ab		NC1=NC(C2=CC=CC=C2)=C(C#N)C(C3=CC=NC=C3)=N1	216.50	676.80
18ac		NC1=NC(C2=CC=CC=C2)=C(C#N)C(C3=CC=CN=C3)=N1	19.60	36.40
18ad		NC1=NC(C2=CC=CC=C2)=C(C#N)C(C3CCCC3)=N1
18ae		NC1=NC(C2=CC=CC=C2)=C(C#N)C(C3CCCCC3)=N1
18af		NC1=NC(C2=CC=CC=C2)=C(C#N)C(C3=CC=C4C(C=CC=C4)=C3)=N1	8.27	5.78
18ag		NC1=NC(C2=CC=CC=C2)=C(C#N)C(C3=CC=C(C4=CC=CC=C4)C=C3)=N1	6500.00
18x		NC1=NC(C2=CC=CO2)=C(C#N)C(C3=CC=CC=C3)=N1	9.70	10.10
18am		NC1=NC(C2=CC=CO2)=C(C#N)C(C3=CC=C(F)C=C3)=N1	9.08	5.72
18ak		NC1=NC(C2=CC=C(F)C=C2)=C(C#N)C(C3=CC=C4C(OCO4)=C3)=N1	12.50	61.00
18aj		NC1=NC(C2=CC(Cl)=CC=C2)=C(C#N)C(C3=CC=C4C(OCO4)=C3)=N1	5.61	101.60
18ah		NC1=NC(C2=CC(Cl)=CC=C2)=C(C#N)C(C3=CC=CC(Cl)=C3)=N1	4.82	35.30
18ai		NC1=NC(C2=CC(Cl)=CC=C2)=C(C#N)C(C3=CC(Cl)=CC(Cl)=C3)=N1	7.81	190.00
18al		NC1=NC(C2=CC=C(OC)C=C2)=C(C#N)C(C3=CC=C(OC)C=C3)=N1	74.30
19a		CNC1=NC(C2=CC=CC=C2)=C(C#N)C(C3=CC=CC=C3)=N1	9.14	711.00
19c		N#CC1=C(C2=CC=CC=C2)N=C(NC3=CC=CC=C3)N=C1C4=CC=CC=C4	45.60	55.10
19d		CNC1=NC(C2=CC=CC=C2)=C(C#N)C(C3=CC=CC=C3F)=N1	29.50
19e		FC1=CC=CC=C1C2=NC(NC3=CC=CC=C3)=NC(C4=CC=CC=C4)=C2C#N	6.25	51.50
19f		CNC1=NC(C2=CC=CC=C2)=CC(C3=CC=CC=C3Cl)=N1
19g		ClC1=CC=CC=C1C2=NC(NC3=CC=CC=C3)=NC(C4=CC=CC=C4)=C2C#N
19h		CNC1=NC(C2=CC=CC=C2)=C(C#N)C(C3=CC=CC=C3OC)=N1
19i		N#CC1=C(C2=CC=CC=C2)N=C(NC3=CC=CC=C3)N=C1C4=CC=CC=C4OC
19j		CNC1=NC(C2=CC=CC=C2)=C(C#N)C(C3=CC=CC(F)=C3)=N1	28.50
19k		FC1=CC(C2=NC(NC3=CC=CC=C3)=NC(C4=CC=CC=C4)=C2C#N)=CC=C1
19l	ISAM-CV207	CNC1=NC(C2=CC=CC=C2)=C(C#N)C(C3=CC=CC(Cl)=C3)=N1	15.70
19n	ISAM-CV245	ClC1=CC(C2=NC(NC3=CC=CC=C3)=NC(C4=CC=CC=C4)=C2C#N)=CC=C1		46.30
19o		CNC1=NC(C2=CC=CC=C2)=C(C#N)C(C3=CC(O)=CC=C3)=N1	2.48	105.00
19p		OC1=CC(C2=NC(NC3=CC=CC=C3)=NC(C4=CC=CC=C4)=C2C#N)=CC=C1	18.30	71.20
19q		CNC1=NC(C2=CC=CC=C2)=C(C#N)C(C3=CC=CC(OC)=C3)=N1	13.20	82.60
19p		N#CC1=C(C2=CC=CC=C2)N=C(NC3=CC=CC=C3)N=C1C4=CC=CC(OC)=C4	18.30	71.20
19s		CNC1=NC(C2=CC=CC=C2)=C(C#N)C(C3=CC=CC(C#N)=C3)=N1	2.99	78.50
19u		N#CC1=C(C2=CC=CC=C2)N=C(NC3=CC=CC=C3)N=C1C4=CC=CC(C#N)=C4	18.20
19v	ISAM-CV209	CNC1=NC(C2=CC=CC=C2)=C(C#N)C(C3=CC=C(F)C=C3)=N1	23.20
19w		FC1=CC=C(C=C1)C2=NC(NC3=CC=CC=C3)=NC(C4=CC=CC=C4)=C2C#N	36.30
19x		CNC1=NC(C2=CC=CC=C2)=C(C#N)C(C3=CC=C(Br)C=C3)=N1
19y		BrC1=CC=C(C=C1)C2=NC(NC3=CC=CC=C3)=NC(C4=CC=CC=C4)=C2C#N
19z	ISAMCV-220	CNC1=NC(C2=CC=CC=C2)=C(C#N)C(C3=CC=C(O)C=C3)=N1	44.60
19aa		OC1=CC=C(C=C1)C2=NC(NC3=CC=CC=C3)=NC(C4=CC=CC=C4)=C2C#N
19ab		CNC1=NC(C2=CC=CC=C2)=C(C#N)C(C3=CC=C(OC)C=C3)=N1	57.50
19ac		N#CC1=C(C2=CC=CC=C2)N=C(NC3=CC=CC=C3)N=C1C4=CC=C(OC)C=C4		51.40
19ad		CNC1=NC(C2=CC=CC=C2)=C(C#N)C(C3=CC=C(C)C=C3)=N1	28.00
19ae		CC1=CC=C(C=C1)C2=NC(NC3=CC=CC=C3)=NC(C4=CC=CC=C4)=C2C#N	37.90	157.90
19af	ISAMCV-216	CNC1=NC(C2=CC=CC=C2)=C(C#N)C(C3=CC=C(F)C=C3F)=N1	22.60
19ag		FC1=CC=C(C(F)=C1)C2=NC(NC3=CC=CC=C3)=NC(C4=CC=CC=C4)=C2C#N
19ah		CNC1=NC(C2=CC=CC=C2)=C(C#N)C(C3=CC(F)=CC(F)=C3)=N1
19ai		FC1=CC(F)=CC(C2=NC(NC3=CC=CC=C3)=NC(C4=CC=CC=C4)=C2C#N)=C1
19aj	ISAMCV-218	CNC1=NC(C2=CC=CC=C2)=C(C#N)C(C3=CC(Cl)=CC(Cl)=C3)=N1	27.00
19al		ClC1=CC(Cl)=CC(C2=NC(NC3=CC=CC=C3)=NC(C4=CC=CC=C4)=C2C#N)=C1
19am		CNC1=NC(C2=CC=CC=C2)=C(C#N)C(C3=CC(OC)=CC(OC)=C3)=N1	11.00	11.50
19an		N#CC1=C(C2=CC=CC=C2)N=C(NC3=CC=CC=C3)N=C1C4=CC(OC)=CC(OC)=C4		17.30
19ao	ISAMCV-247	CNC1=NC(C2=CC=CC=C2)=C(C#N)C(C3=CC=C4C(OCO4)=C3)=N1	6.11
19aq		N#CC1=C(C2=CC=CC=C2)N=C(NC3=CC=CC=C3)N=C1C4=CC=C5C(OCO5)=C4	11.40	28.00
19ar		CNC1=NC(C2=CC=CC=C2)=C(C#N)C(C3=CC(OC)=C(OC)C(OC)=C3)=N1	11.70	3.63
19as		N#CC1=C(C2=CC=CC=C2)N=C(NC3=CC=CC=C3)N=C1C4=CC(OC)=C(OC)C(OC)=C4	76.50	15.80
19at		CNC1=NC(C2=CC=CC=C2)=C(C#N)C(C3=CC=CO3)=N1	6.66	401.60
19au		N#CC1=C(C2=CC=CC=C2)N=C(NC3=CC=CC=C3)N=C1C4=CC=CO4	33.70	2.15
19ax		CNC1=NC(C2=CC=CC=C2)=C(C#N)C(C3=COC=C3)=N1
19ay		N#CC1=C(C2=CC=CC=C2)N=C(NC3=CC=CC=C3)N=C1C4=COC=C4		368.10
19av		CNC1=NC(C2=CC=CC=C2)=C(C#N)C(C3=CC=CS3)=N1
19aw		N#CC1=C(C2=CC=CC=C2)N=C(NC3=CC=CC=C3)N=C1C4=CC=CS4	42.30	330.00
19az	ISAM-CV224	CNC1=NC(C2=CC=CC=C2)=C(C#N)C(C3=CSC=C3)=N1	42.80
19ba	ISAM-CV267	N#CC1=C(C2=CC=CC=C2)N=C(NC3=CC=CC=C3)N=C1C4=CSC=C4		102.00
19bb		CNC1=NC(C2=CC=CC=C2)=C(C#N)C(C3=CC=NC=C3)=N1	56.90
19bc		N#CC1=C(C2=CC=CC=C2)N=C(NC3=CC=CC=C3)N=C1C4=CC=NC=C4
19bd	ISAM-CV227	CNC1=NC(C2=CC=CC=C2)=C(C#N)C(C3=CN=CC=C3)=N1	19.30
19bf	ISAM-CV248	N#CC1=C(C2=CC=CC=C2)N=C(NC3=CC=CC=C3)N=C1C4=CN=CC=C4		27.10
19bg		CNC1=NC(C2=CC=CC=C2)=C(C#N)C(C3CCCCC3)=N1
19bh		N#CC1=C(C2=CC=CC=C2)N=C(NC3=CC=CC=C3)N=C1C4CCCCC4
19bi		CNC1=NC(C2=CC(Cl)=CC=C2)=C(C#N)C(C3=CC(Cl)=CC=C3)=N1
19bj		ClC1=CC=CC(C2=C(C#N)C(C3=CC(Cl)=CC=C3)=NC(NC4=CC=CC=C4)=N2)=C1
19bk		CNC1=NC(C2=CC(Cl)=CC=C2)=C(C#N)C(C3=CC(Cl)=CC(Cl)=C3)=N1
19bl		ClC1=CC=CC(C2=C(C#N)C(C3=CC(Cl)=CC(Cl)=C3)=NC(NC4=CC=CC=C4)=N2)=C1
19bm		CNC1=NC(C2=CC=C(OC)C=C2)=C(C#N)C(C3=CC=C(OC)C=C3)=N1
19bn		N#CC1=C(C2=CC=C(OC)C=C2)N=C(NC3=CC=CC=C3)N=C1C4=CC=C(OC)C=C4
19b		CCNC1=NC(C2=CC=CC=C2)=C(C#N)C(C3=CC=CC=C3)=N1	5.82	357.00
19m		CCNC1=NC(C2=CC=CC=C2)=C(C#N)C(C3=CC(Cl)=CC=C3)=N1	5.10	295.00
19t		CCNC1=NC(C2=CC=CC=C2)=C(C#N)C(C3=CC(C#N)=CC=C3)=N1	2.46	155.00
19ak		CCNC1=NC(C2=CC=CC=C2)=C(C#N)C(C3=CC(Cl)=CC(Cl)=C3)=N1	135.90
19ap		CCNC1=NC(C2=CC=CC=C2)=C(C#N)C(C3=CC(OCO4)=C4C=C3)=N1	6.70	894.80
19be		CCNC1=NC(C2=CC=CC=C2)=C(C#N)C(C3=CN=CC=C3)=N1	11.80	335.00
20a		CN(C)C1=NC(C2=CC=CC=C2)=C(C#N)C(C3=CC=CC=C3)=N1
20b		CN(C)C1=NC(C2=CC=CC=C2)=C(C#N)C(C3=CC(Cl)=CC=C3)=N1
20c		CN(C)C1=NC(C2=CC=CC=C2)=C(C#N)C(C3=CC=C(F)C=C3)=N1
