# Supplementary material for: Optimization of 2-Amino-4,6-diarylpyrimidine-5-carbonitriles as Potent and Selective A1 Antagonists
Source: J Med Chem. 2022 Jan 22;65(3):2091–106. doi: 10.1021/acs.jmedchem.1c01636 (PMC8842224; doi:10.1021/acs.jmedchem.1c01636)
Supplement: Supplementary file 2 — jm1c01636_si_002.zip [file jm1c01636_si_002.zip]

Archive with 522 entries (513 files):
- pdb files/
- __MACOSX/._pdb files
- pdb files/.DS_Store
- __MACOSX/pdb files/._.DS_Store
- pdb files/Ligands/
- __MACOSX/pdb files/._Ligands
- pdb files/Proteins/
- __MACOSX/pdb files/._Proteins
- pdb files/Ligands/.DS_Store
- __MACOSX/pdb files/Ligands/._.DS_Store
- pdb files/Ligands/A1AR/
- __MACOSX/pdb files/Ligands/._A1AR
- pdb files/Ligands/A2AR/
- __MACOSX/pdb files/Ligands/._A2AR
- pdb files/Proteins/A2AAR_open.pdb
- __MACOSX/pdb files/Proteins/._A2AAR_open.pdb
- pdb files/Proteins/A1AR.pdb
- __MACOSX/pdb files/Proteins/._A1AR.pdb
- pdb files/Proteins/A2AAR_closed.pdb
- __MACOSX/pdb files/Proteins/._A2AAR_closed.pdb
- pdb files/Ligands/A1AR/CONFORMATION A/
- __MACOSX/pdb files/Ligands/A1AR/._CONFORMATION A
- pdb files/Ligands/A1AR/.DS_Store
- __MACOSX/pdb files/Ligands/A1AR/._.DS_Store
- pdb files/Ligands/A1AR/CONFORMATION B/
- __MACOSX/pdb files/Ligands/A1AR/._CONFORMATION B
- pdb files/Ligands/A2AR/CONFORMATION A/
- __MACOSX/pdb files/Ligands/A2AR/._CONFORMATION A
- pdb files/Ligands/A2AR/.DS_Store
- __MACOSX/pdb files/Ligands/A2AR/._.DS_Store
- pdb files/Ligands/A2AR/CONFORMATION B/
- __MACOSX/pdb files/Ligands/A2AR/._CONFORMATION B
- pdb files/Ligands/A1AR/CONFORMATION A/.DS_Store
- __MACOSX/pdb files/Ligands/A1AR/CONFORMATION A/._.DS_Store
- pdb files/Ligands/A1AR/CONFORMATION A/19v.pdb
- __MACOSX/pdb files/Ligands/A1AR/CONFORMATION A/._19v.pdb
- pdb files/Ligands/A1AR/CONFORMATION A/18e.pdb
- __MACOSX/pdb files/Ligands/A1AR/CONFORMATION A/._18e.pdb
- pdb files/Ligands/A1AR/CONFORMATION A/19a.pdb
- __MACOSX/pdb files/Ligands/A1AR/CONFORMATION A/._19a.pdb
- pdb files/Ligands/A1AR/CONFORMATION A/19ak.pdb
- __MACOSX/pdb files/Ligands/A1AR/CONFORMATION A/._19ak.pdb
- pdb files/Ligands/A1AR/CONFORMATION A/19bf.pdb
- __MACOSX/pdb files/Ligands/A1AR/CONFORMATION A/._19bf.pdb
- pdb files/Ligands/A1AR/CONFORMATION A/19aj.pdb
- __MACOSX/pdb files/Ligands/A1AR/CONFORMATION A/._19aj.pdb
- pdb files/Ligands/A1AR/CONFORMATION A/19w.pdb
- __MACOSX/pdb files/Ligands/A1AR/CONFORMATION A/._19w.pdb
- pdb files/Ligands/A1AR/CONFORMATION A/18s.pdb
- __MACOSX/pdb files/Ligands/A1AR/CONFORMATION A/._18s.pdb
- pdb files/Ligands/A1AR/CONFORMATION A/19u.pdb
- __MACOSX/pdb files/Ligands/A1AR/CONFORMATION A/._19u.pdb
- pdb files/Ligands/A1AR/CONFORMATION A/19b.pdb
- __MACOSX/pdb files/Ligands/A1AR/CONFORMATION A/._19b.pdb
- pdb files/Ligands/A1AR/CONFORMATION A/18f.pdb
- __MACOSX/pdb files/Ligands/A1AR/CONFORMATION A/._18f.pdb
- pdb files/Ligands/A1AR/CONFORMATION A/19bd.pdb
- __MACOSX/pdb files/Ligands/A1AR/CONFORMATION A/._19bd.pdb
- pdb files/Ligands/A1AR/CONFORMATION A/19be.pdb
- __MACOSX/pdb files/Ligands/A1AR/CONFORMATION A/._19be.pdb
- pdb files/Ligands/A1AR/CONFORMATION A/19c.pdb
- __MACOSX/pdb files/Ligands/A1AR/CONFORMATION A/._19c.pdb
- pdb files/Ligands/A1AR/CONFORMATION A/19t.pdb
- __MACOSX/pdb files/Ligands/A1AR/CONFORMATION A/._19t.pdb
- pdb files/Ligands/A1AR/CONFORMATION A/18t.pdb
- __MACOSX/pdb files/Ligands/A1AR/CONFORMATION A/._18t.pdb
- pdb files/Ligands/A1AR/CONFORMATION A/19az.pdb
- __MACOSX/pdb files/Ligands/A1AR/CONFORMATION A/._19az.pdb
- pdb files/Ligands/A1AR/CONFORMATION A/19ba.pdb
- __MACOSX/pdb files/Ligands/A1AR/CONFORMATION A/._19ba.pdb
- pdb files/Ligands/A1AR/CONFORMATION A/19am.pdb
- __MACOSX/pdb files/Ligands/A1AR/CONFORMATION A/._19am.pdb
- pdb files/Ligands/A1AR/CONFORMATION A/19al.pdb
- __MACOSX/pdb files/Ligands/A1AR/CONFORMATION A/._19al.pdb
- pdb files/Ligands/A1AR/CONFORMATION A/a1ar_conformation_a.mae
- __MACOSX/pdb files/Ligands/A1AR/CONFORMATION A/._a1ar_conformation_a.mae
- pdb files/Ligands/A1AR/CONFORMATION A/18u.pdb
- __MACOSX/pdb files/Ligands/A1AR/CONFORMATION A/._18u.pdb
- pdb files/Ligands/A1AR/CONFORMATION A/18b.pdb
- __MACOSX/pdb files/Ligands/A1AR/CONFORMATION A/._18b.pdb
- pdb files/Ligands/A1AR/CONFORMATION A/19d.pdb
- __MACOSX/pdb files/Ligands/A1AR/CONFORMATION A/._19d.pdb
- pdb files/Ligands/A1AR/CONFORMATION A/19s.pdb
- __MACOSX/pdb files/Ligands/A1AR/CONFORMATION A/._19s.pdb
- pdb files/Ligands/A1AR/CONFORMATION A/19ay.pdb
- __MACOSX/pdb files/Ligands/A1AR/CONFORMATION A/._19ay.pdb
- pdb files/Ligands/A1AR/CONFORMATION A/19bb.pdb
- __MACOSX/pdb files/Ligands/A1AR/CONFORMATION A/._19bb.pdb
- pdb files/Ligands/A1AR/CONFORMATION A/19an.pdb
- __MACOSX/pdb files/Ligands/A1AR/CONFORMATION A/._19an.pdb
- pdb files/Ligands/A1AR/CONFORMATION A/19ao.pdb
- __MACOSX/pdb files/Ligands/A1AR/CONFORMATION A/._19ao.pdb
- pdb files/Ligands/A1AR/CONFORMATION A/19bc.pdb
- __MACOSX/pdb files/Ligands/A1AR/CONFORMATION A/._19bc.pdb
- pdb files/Ligands/A1AR/CONFORMATION A/19ax.pdb
- __MACOSX/pdb files/Ligands/A1AR/CONFORMATION A/._19ax.pdb
- pdb files/Ligands/A1AR/CONFORMATION A/19e.pdb
- __MACOSX/pdb files/Ligands/A1AR/CONFORMATION A/._19e.pdb
- pdb files/Ligands/A1AR/CONFORMATION A/18a.pdb
- __MACOSX/pdb files/Ligands/A1AR/CONFORMATION A/._18a.pdb
- pdb files/Ligands/A1AR/CONFORMATION A/18l.pdb
- __MACOSX/pdb files/Ligands/A1AR/CONFORMATION A/._18l.pdb
- pdb files/Ligands/A1AR/CONFORMATION A/19au.pdb
- __MACOSX/pdb files/Ligands/A1AR/CONFORMATION A/._19au.pdb
- pdb files/Ligands/A1AR/CONFORMATION A/19ab.pdb
- __MACOSX/pdb files/Ligands/A1AR/CONFORMATION A/._19ab.pdb
- pdb files/Ligands/A1AR/CONFORMATION A/19ac.pdb
- __MACOSX/pdb files/Ligands/A1AR/CONFORMATION A/._19ac.pdb
- pdb files/Ligands/A1AR/CONFORMATION A/19at.pdb
- __MACOSX/pdb files/Ligands/A1AR/CONFORMATION A/._19at.pdb
- pdb files/Ligands/A1AR/CONFORMATION A/18z.pdb
- __MACOSX/pdb files/Ligands/A1AR/CONFORMATION A/._18z.pdb
- pdb files/Ligands/A1AR/CONFORMATION A/18m.pdb
- __MACOSX/pdb files/Ligands/A1AR/CONFORMATION A/._18m.pdb
- pdb files/Ligands/A1AR/CONFORMATION A/18o.pdb
- __MACOSX/pdb files/Ligands/A1AR/CONFORMATION A/._18o.pdb
- pdb files/Ligands/A1AR/CONFORMATION A/19k.pdb
- __MACOSX/pdb files/Ligands/A1AR/CONFORMATION A/._19k.pdb
- pdb files/Ligands/A1AR/CONFORMATION A/18x.pdb
- __MACOSX/pdb files/Ligands/A1AR/CONFORMATION A/._18x.pdb
- pdb files/Ligands/A1AR/CONFORMATION A/19aa.pdb
- __MACOSX/pdb files/Ligands/A1AR/CONFORMATION A/._19aa.pdb
- pdb files/Ligands/A1AR/CONFORMATION A/19j.pdb
- __MACOSX/pdb files/Ligands/A1AR/CONFORMATION A/._19j.pdb
- pdb files/Ligands/A1AR/CONFORMATION A/18n.pdb
- __MACOSX/pdb files/Ligands/A1AR/CONFORMATION A/._18n.pdb
- pdb files/Ligands/A1AR/CONFORMATION A/18j.pdb
- __MACOSX/pdb files/Ligands/A1AR/CONFORMATION A/._18j.pdb
- pdb files/Ligands/A1AR/CONFORMATION A/19n.pdb
- __MACOSX/pdb files/Ligands/A1AR/CONFORMATION A/._19n.pdb
- pdb files/Ligands/A1AR/CONFORMATION A/19ad.pdb
- __MACOSX/pdb files/Ligands/A1AR/CONFORMATION A/._19ad.pdb
- pdb files/Ligands/A1AR/CONFORMATION A/19ae.pdb
- __MACOSX/pdb files/Ligands/A1AR/CONFORMATION A/._19ae.pdb
- pdb files/Ligands/A1AR/CONFORMATION A/19z.pdb
- __MACOSX/pdb files/Ligands/A1AR/CONFORMATION A/._19z.pdb
- pdb files/Ligands/A1AR/CONFORMATION A/19m.pdb
- __MACOSX/pdb files/Ligands/A1AR/CONFORMATION A/._19m.pdb
- pdb files/Ligands/A1AR/CONFORMATION A/18i.pdb
- __MACOSX/pdb files/Ligands/A1AR/CONFORMATION A/._18i.pdb
- pdb files/Ligands/A1AR/CONFORMATION A/19ag.pdb
- __MACOSX/pdb files/Ligands/A1AR/CONFORMATION A/._19ag.pdb
- pdb files/Ligands/A1AR/CONFORMATION A/19ap.pdb
- __MACOSX/pdb files/Ligands/A1AR/CONFORMATION A/._19ap.pdb
- pdb files/Ligands/A1AR/CONFORMATION A/19aq.pdb
- __MACOSX/pdb files/Ligands/A1AR/CONFORMATION A/._19aq.pdb
- pdb files/Ligands/A1AR/CONFORMATION A/19af.pdb
- __MACOSX/pdb files/Ligands/A1AR/CONFORMATION A/._19af.pdb
- pdb files/Ligands/A1AR/CONFORMATION A/19l.pdb
- __MACOSX/pdb files/Ligands/A1AR/CONFORMATION A/._19l.pdb
- pdb files/Ligands/A1AR/CONFORMATION A/18aa.pdb
- __MACOSX/pdb files/Ligands/A1AR/CONFORMATION A/._18aa.pdb
- pdb files/Ligands/A1AR/CONFORMATION A/18ab.pdb
- __MACOSX/pdb files/Ligands/A1AR/CONFORMATION A/._18ab.pdb
- pdb files/Ligands/A1AR/CONFORMATION A/18ac.pdb
- __MACOSX/pdb files/Ligands/A1AR/CONFORMATION A/._18ac.pdb
- pdb files/Ligands/A1AR/CONFORMATION B/19v.pdb
- __MACOSX/pdb files/Ligands/A1AR/CONFORMATION B/._19v.pdb
- pdb files/Ligands/A1AR/CONFORMATION B/18e.pdb
- __MACOSX/pdb files/Ligands/A1AR/CONFORMATION B/._18e.pdb
- pdb files/Ligands/A1AR/CONFORMATION B/19a.pdb
- __MACOSX/pdb files/Ligands/A1AR/CONFORMATION B/._19a.pdb
- pdb files/Ligands/A1AR/CONFORMATION B/19ak.pdb
- __MACOSX/pdb files/Ligands/A1AR/CONFORMATION B/._19ak.pdb
- pdb files/Ligands/A1AR/CONFORMATION B/19bf.pdb
- __MACOSX/pdb files/Ligands/A1AR/CONFORMATION B/._19bf.pdb
- pdb files/Ligands/A1AR/CONFORMATION B/19aj.pdb
- __MACOSX/pdb files/Ligands/A1AR/CONFORMATION B/._19aj.pdb
- pdb files/Ligands/A1AR/CONFORMATION B/19w.pdb
- __MACOSX/pdb files/Ligands/A1AR/CONFORMATION B/._19w.pdb
- pdb files/Ligands/A1AR/CONFORMATION B/18s.pdb
- __MACOSX/pdb files/Ligands/A1AR/CONFORMATION B/._18s.pdb
- pdb files/Ligands/A1AR/CONFORMATION B/19u.pdb
- __MACOSX/pdb files/Ligands/A1AR/CONFORMATION B/._19u.pdb
- pdb files/Ligands/A1AR/CONFORMATION B/19b.pdb
- __MACOSX/pdb files/Ligands/A1AR/CONFORMATION B/._19b.pdb
- pdb files/Ligands/A1AR/CONFORMATION B/18f.pdb
- __MACOSX/pdb files/Ligands/A1AR/CONFORMATION B/._18f.pdb
- pdb files/Ligands/A1AR/CONFORMATION B/19bd.pdb
- __MACOSX/pdb files/Ligands/A1AR/CONFORMATION B/._19bd.pdb
- pdb files/Ligands/A1AR/CONFORMATION B/19be.pdb
- __MACOSX/pdb files/Ligands/A1AR/CONFORMATION B/._19be.pdb
- pdb files/Ligands/A1AR/CONFORMATION B/19c.pdb
- __MACOSX/pdb files/Ligands/A1AR/CONFORMATION B/._19c.pdb
- pdb files/Ligands/A1AR/CONFORMATION B/19t.pdb
- __MACOSX/pdb files/Ligands/A1AR/CONFORMATION B/._19t.pdb
- pdb files/Ligands/A1AR/CONFORMATION B/18t.pdb
- __MACOSX/pdb files/Ligands/A1AR/CONFORMATION B/._18t.pdb
- pdb files/Ligands/A1AR/CONFORMATION B/19az.pdb
- __MACOSX/pdb files/Ligands/A1AR/CONFORMATION B/._19az.pdb
- pdb files/Ligands/A1AR/CONFORMATION B/19ba.pdb
- __MACOSX/pdb files/Ligands/A1AR/CONFORMATION B/._19ba.pdb
- pdb files/Ligands/A1AR/CONFORMATION B/19am.pdb
- __MACOSX/pdb files/Ligands/A1AR/CONFORMATION B/._19am.pdb
- pdb files/Ligands/A1AR/CONFORMATION B/19al.pdb
- __MACOSX/pdb files/Ligands/A1AR/CONFORMATION B/._19al.pdb
- pdb files/Ligands/A1AR/CONFORMATION B/18u.pdb
- __MACOSX/pdb files/Ligands/A1AR/CONFORMATION B/._18u.pdb
- pdb files/Ligands/A1AR/CONFORMATION B/18b.pdb
- __MACOSX/pdb files/Ligands/A1AR/CONFORMATION B/._18b.pdb
- pdb files/Ligands/A1AR/CONFORMATION B/19d.pdb
- __MACOSX/pdb files/Ligands/A1AR/CONFORMATION B/._19d.pdb
- pdb files/Ligands/A1AR/CONFORMATION B/19s.pdb
- __MACOSX/pdb files/Ligands/A1AR/CONFORMATION B/._19s.pdb
- pdb files/Ligands/A1AR/CONFORMATION B/19ay.pdb
- __MACOSX/pdb files/Ligands/A1AR/CONFORMATION B/._19ay.pdb
- pdb files/Ligands/A1AR/CONFORMATION B/19bb.pdb
- __MACOSX/pdb files/Ligands/A1AR/CONFORMATION B/._19bb.pdb
- pdb files/Ligands/A1AR/CONFORMATION B/19an.pdb
- __MACOSX/pdb files/Ligands/A1AR/CONFORMATION B/._19an.pdb
- pdb files/Ligands/A1AR/CONFORMATION B/19ao.pdb
- __MACOSX/pdb files/Ligands/A1AR/CONFORMATION B/._19ao.pdb
- pdb files/Ligands/A1AR/CONFORMATION B/19bc.pdb
- __MACOSX/pdb files/Ligands/A1AR/CONFORMATION B/._19bc.pdb
- pdb files/Ligands/A1AR/CONFORMATION B/19ax.pdb
- __MACOSX/pdb files/Ligands/A1AR/CONFORMATION B/._19ax.pdb
- pdb files/Ligands/A1AR/CONFORMATION B/a1ar_conformation_b.mae
- __MACOSX/pdb files/Ligands/A1AR/CONFORMATION B/._a1ar_conformation_b.mae
- pdb files/Ligands/A1AR/CONFORMATION B/19e.pdb
- __MACOSX/pdb files/Ligands/A1AR/CONFORMATION B/._19e.pdb
- pdb files/Ligands/A1AR/CONFORMATION B/18a.pdb
- __MACOSX/pdb files/Ligands/A1AR/CONFORMATION B/._18a.pdb
- pdb files/Ligands/A1AR/CONFORMATION B/18l.pdb
- __MACOSX/pdb files/Ligands/A1AR/CONFORMATION B/._18l.pdb
- pdb files/Ligands/A1AR/CONFORMATION B/19au.pdb
- __MACOSX/pdb files/Ligands/A1AR/CONFORMATION B/._19au.pdb
- pdb files/Ligands/A1AR/CONFORMATION B/19ab.pdb
- __MACOSX/pdb files/Ligands/A1AR/CONFORMATION B/._19ab.pdb
- pdb files/Ligands/A1AR/CONFORMATION B/19ac.pdb
- __MACOSX/pdb files/Ligands/A1AR/CONFORMATION B/._19ac.pdb
- pdb files/Ligands/A1AR/CONFORMATION B/19at.pdb
- __MACOSX/pdb files/Ligands/A1AR/CONFORMATION B/._19at.pdb
- pdb files/Ligands/A1AR/CONFORMATION B/18z.pdb
- __MACOSX/pdb files/Ligands/A1AR/CONFORMATION B/._18z.pdb
- pdb files/Ligands/A1AR/CONFORMATION B/18m.pdb
- __MACOSX/pdb files/Ligands/A1AR/CONFORMATION B/._18m.pdb
- pdb files/Ligands/A1AR/CONFORMATION B/18o.pdb
- __MACOSX/pdb files/Ligands/A1AR/CONFORMATION B/._18o.pdb
- pdb files/Ligands/A1AR/CONFORMATION B/19k.pdb
- __MACOSX/pdb files/Ligands/A1AR/CONFORMATION B/._19k.pdb
- pdb files/Ligands/A1AR/CONFORMATION B/18x.pdb
- __MACOSX/pdb files/Ligands/A1AR/CONFORMATION B/._18x.pdb
- pdb files/Ligands/A1AR/CONFORMATION B/19aa.pdb
- __MACOSX/pdb files/Ligands/A1AR/CONFORMATION B/._19aa.pdb
- pdb files/Ligands/A1AR/CONFORMATION B/19j.pdb
- __MACOSX/pdb files/Ligands/A1AR/CONFORMATION B/._19j.pdb
- pdb files/Ligands/A1AR/CONFORMATION B/18n.pdb
- __MACOSX/pdb files/Ligands/A1AR/CONFORMATION B/._18n.pdb
- pdb files/Ligands/A1AR/CONFORMATION B/18j.pdb
- __MACOSX/pdb files/Ligands/A1AR/CONFORMATION B/._18j.pdb
- pdb files/Ligands/A1AR/CONFORMATION B/19n.pdb
- __MACOSX/pdb files/Ligands/A1AR/CONFORMATION B/._19n.pdb
- pdb files/Ligands/A1AR/CONFORMATION B/19ad.pdb
- __MACOSX/pdb files/Ligands/A1AR/CONFORMATION B/._19ad.pdb
- pdb files/Ligands/A1AR/CONFORMATION B/19ae.pdb
- __MACOSX/pdb files/Ligands/A1AR/CONFORMATION B/._19ae.pdb
- pdb files/Ligands/A1AR/CONFORMATION B/19z.pdb
- __MACOSX/pdb files/Ligands/A1AR/CONFORMATION B/._19z.pdb
- pdb files/Ligands/A1AR/CONFORMATION B/19m.pdb
- __MACOSX/pdb files/Ligands/A1AR/CONFORMATION B/._19m.pdb
- pdb files/Ligands/A1AR/CONFORMATION B/18i.pdb
- __MACOSX/pdb files/Ligands/A1AR/CONFORMATION B/._18i.pdb
- pdb files/Ligands/A1AR/CONFORMATION B/19ag.pdb
- __MACOSX/pdb files/Ligands/A1AR/CONFORMATION B/._19ag.pdb
- pdb files/Ligands/A1AR/CONFORMATION B/19ap.pdb
- __MACOSX/pdb files/Ligands/A1AR/CONFORMATION B/._19ap.pdb
- pdb files/Ligands/A1AR/CONFORMATION B/19aq.pdb
- __MACOSX/pdb files/Ligands/A1AR/CONFORMATION B/._19aq.pdb
- pdb files/Ligands/A1AR/CONFORMATION B/19af.pdb
- __MACOSX/pdb files/Ligands/A1AR/CONFORMATION B/._19af.pdb
- pdb files/Ligands/A1AR/CONFORMATION B/19l.pdb
- __MACOSX/pdb files/Ligands/A1AR/CONFORMATION B/._19l.pdb
- pdb files/Ligands/A1AR/CONFORMATION B/18aa.pdb
- __MACOSX/pdb files/Ligands/A1AR/CONFORMATION B/._18aa.pdb
- pdb files/Ligands/A1AR/CONFORMATION B/18ab.pdb
- __MACOSX/pdb files/Ligands/A1AR/CONFORMATION B/._18ab.pdb
- pdb files/Ligands/A1AR/CONFORMATION B/18ac.pdb
- __MACOSX/pdb files/Ligands/A1AR/CONFORMATION B/._18ac.pdb
- pdb files/Ligands/A2AR/CONFORMATION A/19v.pdb
- __MACOSX/pdb files/Ligands/A2AR/CONFORMATION A/._19v.pdb
- pdb files/Ligands/A2AR/CONFORMATION A/18e.pdb
- __MACOSX/pdb files/Ligands/A2AR/CONFORMATION A/._18e.pdb
- pdb files/Ligands/A2AR/CONFORMATION A/19a.pdb
- __MACOSX/pdb files/Ligands/A2AR/CONFORMATION A/._19a.pdb
- pdb files/Ligands/A2AR/CONFORMATION A/19ak.pdb
- __MACOSX/pdb files/Ligands/A2AR/CONFORMATION A/._19ak.pdb
- pdb files/Ligands/A2AR/CONFORMATION A/19bf.pdb
- __MACOSX/pdb files/Ligands/A2AR/CONFORMATION A/._19bf.pdb
- pdb files/Ligands/A2AR/CONFORMATION A/19aj.pdb
- __MACOSX/pdb files/Ligands/A2AR/CONFORMATION A/._19aj.pdb
- pdb files/Ligands/A2AR/CONFORMATION A/19w.pdb
- __MACOSX/pdb files/Ligands/A2AR/CONFORMATION A/._19w.pdb
- pdb files/Ligands/A2AR/CONFORMATION A/18s.pdb
- __MACOSX/pdb files/Ligands/A2AR/CONFORMATION A/._18s.pdb
- pdb files/Ligands/A2AR/CONFORMATION A/19u.pdb
- __MACOSX/pdb files/Ligands/A2AR/CONFORMATION A/._19u.pdb
- pdb files/Ligands/A2AR/CONFORMATION A/19b.pdb
- __MACOSX/pdb files/Ligands/A2AR/CONFORMATION A/._19b.pdb
- pdb files/Ligands/A2AR/CONFORMATION A/18f.pdb
- __MACOSX/pdb files/Ligands/A2AR/CONFORMATION A/._18f.pdb
[truncated: 222 more entries]
