# Supplementary material for: Optimization of 2-Amino-4,6-diarylpyrimidine-5-carbonitriles as Potent and Selective A1 Antagonists
Source: J Med Chem. 2022 Jan 22;65(3):2091–106. doi: 10.1021/acs.jmedchem.1c01636 (PMC8842224; doi:10.1021/acs.jmedchem.1c01636)
Supplement: Supplementary file 2 — jm1c01636_si_002.zip [file jm1c01636_si_002.zip › pdb files/Proteins/A2AAR_open.pdb]

TITLE     4EIY-GPCR_gromacs-out
REMARK   4      COMPLIES WITH FORMAT V. 3.0, 1-DEC-2006
REMARK 888
REMARK 888 WRITTEN BY MAESTRO (A PRODUCT OF SCHRODINGER, LLC)
ATOM      1  N   MET A   1      27.427  -9.671  19.740  1.00  0.00           N1+
ATOM      2  CA  MET A   1      27.336  -8.207  19.678  1.00  0.00           C  
ATOM      3  C   MET A   1      26.132  -7.777  18.860  1.00  0.00           C  
ATOM      4  O   MET A   1      26.093  -8.095  17.676  1.00  0.00           O  
ATOM      5  CB  MET A   1      28.572  -7.455  19.174  1.00  0.00           C  
ATOM      6  CG  MET A   1      29.876  -7.896  19.831  1.00  0.00           C  
ATOM      7  SD  MET A   1      31.441  -7.274  19.167  1.00  0.00           S  
ATOM      8  CE  MET A   1      32.798  -7.989  20.101  1.00  0.00           C  
ATOM      9  H1  MET A   1      28.193  -9.971  20.327  1.00  0.00           H  
ATOM     10  H2  MET A   1      26.532 -10.015  20.074  1.00  0.00           H  
ATOM     11  H3  MET A   1      27.755  -9.995  18.847  1.00  0.00           H  
ATOM     12  HA  MET A   1      27.207  -7.893  20.720  1.00  0.00           H  
ATOM     13  HB1 MET A   1      28.673  -7.487  18.092  1.00  0.00           H  
ATOM     14  HB2 MET A   1      28.573  -6.385  19.375  1.00  0.00           H  
ATOM     15  HG1 MET A   1      29.931  -7.684  20.902  1.00  0.00           H  
ATOM     16  HG2 MET A   1      29.918  -8.985  19.721  1.00  0.00           H  
ATOM     17  HE1 MET A   1      32.781  -9.076  20.191  1.00  0.00           H  
ATOM     18  HE2 MET A   1      33.693  -7.719  19.529  1.00  0.00           H  
ATOM     19  HE3 MET A   1      32.808  -7.653  21.139  1.00  0.00           H  
ATOM     20  N   PRO A   2      25.117  -7.037  19.338  1.00  0.00           N  
ATOM     21  CA  PRO A   2      23.915  -6.698  18.608  1.00  0.00           C  
ATOM     22  C   PRO A   2      24.065  -5.913  17.316  1.00  0.00           C  
ATOM     23  O   PRO A   2      23.222  -6.058  16.440  1.00  0.00           O  
ATOM     24  CB  PRO A   2      23.010  -6.055  19.660  1.00  0.00           C  
ATOM     25  CG  PRO A   2      23.942  -5.496  20.735  1.00  0.00           C  
ATOM     26  CD  PRO A   2      25.051  -6.550  20.696  1.00  0.00           C  
ATOM     27  HA  PRO A   2      23.448  -7.641  18.333  1.00  0.00           H  
ATOM     28  HB1 PRO A   2      22.356  -5.330  19.181  1.00  0.00           H  
ATOM     29  HB2 PRO A   2      22.344  -6.810  20.093  1.00  0.00           H  
ATOM     30  HG1 PRO A   2      24.244  -4.503  20.420  1.00  0.00           H  
ATOM     31  HG2 PRO A   2      23.396  -5.404  21.678  1.00  0.00           H  
ATOM     32  HD1 PRO A   2      26.002  -6.078  20.926  1.00  0.00           H  
ATOM     33  HD2 PRO A   2      24.863  -7.390  21.379  1.00  0.00           H  
ATOM     34  N   ILE A   3      25.083  -5.053  17.170  1.00  0.00           N  
ATOM     35  CA  ILE A   3      25.596  -4.409  15.983  1.00  0.00           C  
ATOM     36  C   ILE A   3      25.734  -5.217  14.707  1.00  0.00           C  
ATOM     37  O   ILE A   3      25.502  -4.774  13.581  1.00  0.00           O  
ATOM     38  CB  ILE A   3      26.877  -3.681  16.399  1.00  0.00           C  
ATOM     39  CG1 ILE A   3      27.317  -2.655  15.356  1.00  0.00           C  
ATOM     40  CG2 ILE A   3      28.040  -4.603  16.764  1.00  0.00           C  
ATOM     41  CD  ILE A   3      28.278  -1.628  15.943  1.00  0.00           C  
ATOM     42  H   ILE A   3      25.533  -4.748  18.020  1.00  0.00           H  
ATOM     43  HA  ILE A   3      24.847  -3.644  15.765  1.00  0.00           H  
ATOM     44  HB  ILE A   3      26.564  -3.100  17.266  1.00  0.00           H  
ATOM     45 1HG1 ILE A   3      27.659  -3.183  14.469  1.00  0.00           H  
ATOM     46 2HG1 ILE A   3      26.438  -2.025  15.172  1.00  0.00           H  
ATOM     47 1HG2 ILE A   3      28.296  -4.348  17.794  1.00  0.00           H  
ATOM     48 2HG2 ILE A   3      27.617  -5.605  16.773  1.00  0.00           H  
ATOM     49 3HG2 ILE A   3      28.839  -4.531  16.031  1.00  0.00           H  
ATOM     50  HD1 ILE A   3      29.331  -1.907  16.029  1.00  0.00           H  
ATOM     51  HD2 ILE A   3      28.331  -0.693  15.396  1.00  0.00           H  
ATOM     52  HD3 ILE A   3      28.059  -1.355  16.973  1.00  0.00           H  
ATOM     53  N   MET A   4      26.154  -6.471  14.893  1.00  0.00           N  
ATOM     54  CA  MET A   4      26.417  -7.354  13.777  1.00  0.00           C  
ATOM     55  C   MET A   4      25.125  -7.868  13.163  1.00  0.00           C  
ATOM     56  O   MET A   4      25.262  -8.712  12.275  1.00  0.00           O  
ATOM     57  CB  MET A   4      27.136  -8.552  14.414  1.00  0.00           C  
ATOM     58  CG  MET A   4      28.630  -8.241  14.496  1.00  0.00           C  
ATOM     59  SD  MET A   4      29.629  -9.311  15.554  1.00  0.00           S  
ATOM     60  CE  MET A   4      29.725 -10.798  14.534  1.00  0.00           C  
ATOM     61  H   MET A   4      26.156  -6.850  15.827  1.00  0.00           H  
ATOM     62  HA  MET A   4      27.043  -6.977  12.969  1.00  0.00           H  
ATOM     63  HB1 MET A   4      26.657  -8.726  15.379  1.00  0.00           H  
ATOM     64  HB2 MET A   4      27.086  -9.494  13.872  1.00  0.00           H  
ATOM     65  HG1 MET A   4      29.012  -8.541  13.517  1.00  0.00           H  
ATOM     66  HG2 MET A   4      28.900  -7.203  14.702  1.00  0.00           H  
ATOM     67  HE1 MET A   4      30.644 -11.386  14.512  1.00  0.00           H  
ATOM     68  HE2 MET A   4      29.027 -11.431  15.077  1.00  0.00           H  
ATOM     69  HE3 MET A   4      29.440 -10.656  13.501  1.00  0.00           H  
ATOM     70  N   GLY A   5      23.903  -7.528  13.590  1.00  0.00           N  
ATOM     71  CA  GLY A   5      22.661  -7.924  12.964  1.00  0.00           C  
ATOM     72  C   GLY A   5      21.733  -6.770  12.617  1.00  0.00           C  
ATOM     73  O   GLY A   5      21.074  -6.647  11.589  1.00  0.00           O  
ATOM     74  H   GLY A   5      23.812  -7.029  14.467  1.00  0.00           H  
ATOM     75  HA1 GLY A   5      22.805  -8.632  12.155  1.00  0.00           H  
ATOM     76  HA2 GLY A   5      22.015  -8.515  13.618  1.00  0.00           H  
ATOM     77  N   SER A   6      21.834  -5.803  13.531  1.00  0.00           N  
ATOM     78  CA  SER A   6      21.485  -4.410  13.331  1.00  0.00           C  
ATOM     79  C   SER A   6      21.967  -3.858  11.997  1.00  0.00           C  
ATOM     80  O   SER A   6      21.195  -3.451  11.137  1.00  0.00           O  
ATOM     81  CB  SER A   6      22.030  -3.749  14.590  1.00  0.00           C  
ATOM     82  OG  SER A   6      21.609  -2.402  14.689  1.00  0.00           O  
ATOM     83  H   SER A   6      22.447  -6.012  14.312  1.00  0.00           H  
ATOM     84  HA  SER A   6      20.421  -4.170  13.327  1.00  0.00           H  
ATOM     85  HB1 SER A   6      21.769  -4.283  15.508  1.00  0.00           H  
ATOM     86  HB2 SER A   6      23.107  -3.685  14.451  1.00  0.00           H  
ATOM     87  HG  SER A   6      20.715  -2.358  14.400  1.00  0.00           H  
ATOM     88  N   SER A   7      23.273  -3.907  11.732  1.00  0.00           N  
ATOM     89  CA  SER A   7      23.860  -3.474  10.479  1.00  0.00           C  
ATOM     90  C   SER A   7      23.313  -4.250   9.293  1.00  0.00           C  
ATOM     91  O   SER A   7      23.057  -3.613   8.269  1.00  0.00           O  
ATOM     92  CB  SER A   7      25.379  -3.664  10.609  1.00  0.00           C  
ATOM     93  OG  SER A   7      25.992  -2.920  11.639  1.00  0.00           O  
ATOM     94  H   SER A   7      23.893  -4.180  12.475  1.00  0.00           H  
ATOM     95  HA  SER A   7      23.641  -2.419  10.306  1.00  0.00           H  
ATOM     96  HB1 SER A   7      25.664  -4.639  10.991  1.00  0.00           H  
ATOM     97  HB2 SER A   7      26.002  -3.467   9.733  1.00  0.00           H  
ATOM     98  HG  SER A   7      25.736  -3.329  12.444  1.00  0.00           H  
ATOM     99  N   VAL A   8      23.075  -5.554   9.395  1.00  0.00           N  
ATOM    100  CA  VAL A   8      22.578  -6.357   8.295  1.00  0.00           C  
ATOM    101  C   VAL A   8      21.143  -5.993   7.908  1.00  0.00           C  
ATOM    102  O   VAL A   8      20.808  -5.731   6.755  1.00  0.00           O  
ATOM    103  CB  VAL A   8      22.632  -7.812   8.734  1.00  0.00           C  
ATOM    104  CG1 VAL A   8      22.245  -8.697   7.541  1.00  0.00           C  
ATOM    105  CG2 VAL A   8      23.971  -8.278   9.300  1.00  0.00           C  
ATOM    106  H   VAL A   8      23.289  -5.971  10.287  1.00  0.00           H  
ATOM    107  HA  VAL A   8      23.220  -6.246   7.417  1.00  0.00           H  
ATOM    108  HB  VAL A   8      21.868  -7.748   9.505  1.00  0.00           H  
ATOM    109 1HG1 VAL A   8      22.544  -8.358   6.549  1.00  0.00           H  
ATOM    110 2HG1 VAL A   8      22.367  -9.769   7.728  1.00  0.00           H  
ATOM    111 3HG1 VAL A   8      21.171  -8.582   7.406  1.00  0.00           H  
ATOM    112 1HG2 VAL A   8      24.067  -9.357   9.452  1.00  0.00           H  
ATOM    113 2HG2 VAL A   8      24.767  -8.079   8.584  1.00  0.00           H  
ATOM    114 3HG2 VAL A   8      24.200  -7.772  10.240  1.00  0.00           H  
ATOM    115  N   TYR A   9      20.315  -5.808   8.938  1.00  0.00           N  
ATOM    116  CA  TYR A   9      19.008  -5.202   8.775  1.00  0.00           C  
ATOM    117  C   TYR A   9      18.921  -3.778   8.244  1.00  0.00           C  
ATOM    118  O   TYR A   9      18.231  -3.610   7.245  1.00  0.00           O  
ATOM    119  CB  TYR A   9      18.247  -5.274  10.104  1.00  0.00           C  
ATOM    120  CG  TYR A   9      17.035  -4.400  10.287  1.00  0.00           C  
ATOM    121  CD1 TYR A   9      15.753  -4.695   9.801  1.00  0.00           C  
ATOM    122  CD2 TYR A   9      17.151  -3.279  11.112  1.00  0.00           C  
ATOM    123  CE1 TYR A   9      14.641  -3.880  10.058  1.00  0.00           C  
ATOM    124  CE2 TYR A   9      16.087  -2.380  11.275  1.00  0.00           C  
ATOM    125  CZ  TYR A   9      14.818  -2.685  10.773  1.00  0.00           C  
ATOM    126  OH  TYR A   9      13.770  -1.830  10.933  1.00  0.00           O  
ATOM    127  H   TYR A   9      20.622  -5.907   9.899  1.00  0.00           H  
ATOM    128  HA  TYR A   9      18.569  -5.749   7.944  1.00  0.00           H  
ATOM    129  HB1 TYR A   9      17.954  -6.281  10.380  1.00  0.00           H  
ATOM    130  HB2 TYR A   9      18.924  -4.861  10.844  1.00  0.00           H  
ATOM    131  HD1 TYR A   9      15.616  -5.623   9.267  1.00  0.00           H  
ATOM    132  HD2 TYR A   9      18.110  -2.978  11.507  1.00  0.00           H  
ATOM    133  HE1 TYR A   9      13.734  -4.260   9.620  1.00  0.00           H  
ATOM    134  HE2 TYR A   9      16.271  -1.407  11.697  1.00  0.00           H  
ATOM    135  HH  TYR A   9      13.607  -1.613  10.027  1.00  0.00           H  
ATOM    136  N   ILE A  10      19.826  -2.926   8.738  1.00  0.00           N  
ATOM    137  CA  ILE A  10      20.003  -1.583   8.237  1.00  0.00           C  
ATOM    138  C   ILE A  10      20.529  -1.504   6.811  1.00  0.00           C  
ATOM    139  O   ILE A  10      20.086  -0.627   6.076  1.00  0.00           O  
ATOM    140  CB  ILE A  10      20.844  -0.808   9.245  1.00  0.00           C  
ATOM    141  CG1 ILE A  10      20.035  -0.526  10.502  1.00  0.00           C  
ATOM    142  CG2 ILE A  10      21.433   0.524   8.785  1.00  0.00           C  
ATOM    143  CD  ILE A  10      20.796   0.011  11.722  1.00  0.00           C  
ATOM    144  H   ILE A  10      20.291  -3.184   9.585  1.00  0.00           H  
ATOM    145  HA  ILE A  10      18.996  -1.163   8.230  1.00  0.00           H  
ATOM    146  HB  ILE A  10      21.750  -1.392   9.452  1.00  0.00           H  
ATOM    147 1HG1 ILE A  10      19.188   0.109  10.257  1.00  0.00           H  
ATOM    148 2HG1 ILE A  10      19.598  -1.460  10.849  1.00  0.00           H  
ATOM    149 1HG2 ILE A  10      22.082   0.423   7.914  1.00  0.00           H  
ATOM    150 2HG2 ILE A  10      20.529   1.091   8.554  1.00  0.00           H  
ATOM    151 3HG2 ILE A  10      21.983   1.163   9.483  1.00  0.00           H  
ATOM    152  HD1 ILE A  10      20.251   0.076  12.660  1.00  0.00           H  
ATOM    153  HD2 ILE A  10      21.605  -0.685  11.955  1.00  0.00           H  
ATOM    154  HD3 ILE A  10      21.237   0.977  11.465  1.00  0.00           H  
ATOM    155  N   THR A  11      21.308  -2.429   6.230  1.00  0.00           N  
ATOM    156  CA  THR A  11      21.837  -2.318   4.895  1.00  0.00           C  
ATOM    157  C   THR A  11      20.741  -2.675   3.903  1.00  0.00           C  
ATOM    158  O   THR A  11      20.783  -2.245   2.754  1.00  0.00           O  
ATOM    159  CB  THR A  11      23.011  -3.281   4.695  1.00  0.00           C  
ATOM    160  OG1 THR A  11      23.978  -3.090   5.694  1.00  0.00           O  
ATOM    161  CG2 THR A  11      23.774  -3.168   3.375  1.00  0.00           C  
ATOM    162  H   THR A  11      21.668  -3.185   6.804  1.00  0.00           H  
ATOM    163  HA  THR A  11      22.197  -1.315   4.673  1.00  0.00           H  
ATOM    164  HB  THR A  11      22.553  -4.253   4.838  1.00  0.00           H  
ATOM    165  HG1 THR A  11      23.625  -3.408   6.515  1.00  0.00           H  
ATOM    166 1HG2 THR A  11      23.075  -3.280   2.545  1.00  0.00           H  
ATOM    167 2HG2 THR A  11      24.172  -2.168   3.235  1.00  0.00           H  
ATOM    168 3HG2 THR A  11      24.621  -3.845   3.442  1.00  0.00           H  
ATOM    169  N   VAL A  12      19.702  -3.426   4.293  1.00  0.00           N  
ATOM    170  CA  VAL A  12      18.686  -3.920   3.396  1.00  0.00           C  
ATOM    171  C   VAL A  12      17.603  -2.851   3.430  1.00  0.00           C  
ATOM    172  O   VAL A  12      17.052  -2.401   2.425  1.00  0.00           O  
ATOM    173  CB  VAL A  12      18.225  -5.287   3.884  1.00  0.00           C  
ATOM    174  CG1 VAL A  12      16.828  -5.654   3.366  1.00  0.00           C  
ATOM    175  CG2 VAL A  12      19.253  -6.381   3.585  1.00  0.00           C  
ATOM    176  H   VAL A  12      19.627  -3.648   5.271  1.00  0.00           H  
ATOM    177  HA  VAL A  12      19.072  -3.952   2.375  1.00  0.00           H  
ATOM    178  HB  VAL A  12      18.155  -5.394   4.971  1.00  0.00           H  
ATOM    179 1HG1 VAL A  12      16.069  -5.054   3.853  1.00  0.00           H  
ATOM    180 2HG1 VAL A  12      16.725  -5.547   2.291  1.00  0.00           H  
ATOM    181 3HG1 VAL A  12      16.671  -6.707   3.612  1.00  0.00           H  
ATOM    182 1HG2 VAL A  12      20.208  -6.314   4.103  1.00  0.00           H  
ATOM    183 2HG2 VAL A  12      18.976  -7.407   3.809  1.00  0.00           H  
ATOM    184 3HG2 VAL A  12      19.581  -6.306   2.539  1.00  0.00           H  
ATOM    185  N   GLU A  13      17.230  -2.378   4.623  1.00  0.00           N  
ATOM    186  CA  GLU A  13      16.309  -1.290   4.878  1.00  0.00           C  
ATOM    187  C   GLU A  13      16.564  -0.062   4.020  1.00  0.00           C  
ATOM    188  O   GLU A  13      15.696   0.373   3.270  1.00  0.00           O  
ATOM    189  CB  GLU A  13      16.294  -1.059   6.390  1.00  0.00           C  
ATOM    190  CG  GLU A  13      15.398  -1.963   7.237  1.00  0.00           C  
ATOM    191  CD  GLU A  13      13.990  -1.406   7.350  1.00  0.00           C  
ATOM    192  OE1 GLU A  13      13.495  -1.275   8.490  1.00  0.00           O  
ATOM    193  OE2 GLU A  13      13.419  -1.009   6.319  1.00  0.00           O1-
ATOM    194  H   GLU A  13      17.566  -2.802   5.477  1.00  0.00           H  
ATOM    195  HA  GLU A  13      15.343  -1.687   4.562  1.00  0.00           H  
ATOM    196  HB1 GLU A  13      17.262  -1.156   6.892  1.00  0.00           H  
ATOM    197  HB2 GLU A  13      16.024  -0.008   6.446  1.00  0.00           H  
ATOM    198  HG1 GLU A  13      15.405  -3.029   7.014  1.00  0.00           H  
ATOM    199  HG2 GLU A  13      15.722  -2.005   8.269  1.00  0.00           H  
ATOM    200  N   LEU A  14      17.818   0.410   4.028  1.00  0.00           N  
ATOM    201  CA  LEU A  14      18.295   1.534   3.251  1.00  0.00           C  
ATOM    202  C   LEU A  14      18.393   1.336   1.751  1.00  0.00           C  
ATOM    203  O   LEU A  14      18.179   2.239   0.949  1.00  0.00           O  
ATOM    204  CB  LEU A  14      19.704   1.963   3.671  1.00  0.00           C  
ATOM    205  CG  LEU A  14      19.793   2.714   5.003  1.00  0.00           C  
ATOM    206  CD1 LEU A  14      21.207   3.035   5.496  1.00  0.00           C  
ATOM    207  CD2 LEU A  14      19.042   4.047   5.011  1.00  0.00           C  
ATOM    208  H   LEU A  14      18.475  -0.178   4.514  1.00  0.00           H  
ATOM    209  HA  LEU A  14      17.595   2.369   3.288  1.00  0.00           H  
ATOM    210  HB1 LEU A  14      20.298   1.061   3.790  1.00  0.00           H  
ATOM    211  HB2 LEU A  14      20.148   2.626   2.924  1.00  0.00           H  
ATOM    212  HG  LEU A  14      19.310   2.044   5.717  1.00  0.00           H  
ATOM    213 1HD1 LEU A  14      21.279   3.824   6.256  1.00  0.00           H  
ATOM    214 2HD1 LEU A  14      21.636   2.212   6.045  1.00  0.00           H  
ATOM    215 3HD1 LEU A  14      21.801   3.399   4.652  1.00  0.00           H  
ATOM    216 1HD2 LEU A  14      19.548   4.725   4.324  1.00  0.00           H  
ATOM    217 2HD2 LEU A  14      18.009   3.972   4.675  1.00  0.00           H  
ATOM    218 3HD2 LEU A  14      19.145   4.389   6.041  1.00  0.00           H  
ATOM    219  N   ALA A  15      18.571   0.067   1.348  1.00  0.00           N  
ATOM    220  CA  ALA A  15      18.647  -0.402  -0.020  1.00  0.00           C  
ATOM    221  C   ALA A  15      17.224  -0.417  -0.564  1.00  0.00           C  
ATOM    222  O   ALA A  15      17.143   0.034  -1.702  1.00  0.00           O  
ATOM    223  CB  ALA A  15      19.275  -1.793  -0.129  1.00  0.00           C  
ATOM    224  H   ALA A  15      18.678  -0.532   2.149  1.00  0.00           H  
ATOM    225  HA  ALA A  15      19.162   0.268  -0.701  1.00  0.00           H  
ATOM    226  HB1 ALA A  15      20.324  -1.709   0.161  1.00  0.00           H  
ATOM    227  HB2 ALA A  15      18.955  -2.458   0.663  1.00  0.00           H  
ATOM    228  HB3 ALA A  15      19.234  -2.205  -1.140  1.00  0.00           H  
ATOM    229  N   ILE A  16      16.193  -0.690   0.242  1.00  0.00           N  
ATOM    230  CA  ILE A  16      14.768  -0.654  -0.024  1.00  0.00           C  
ATOM    231  C   ILE A  16      14.322   0.793  -0.162  1.00  0.00           C  
ATOM    232  O   ILE A  16      13.579   1.057  -1.103  1.00  0.00           O  
ATOM    233  CB  ILE A  16      13.913  -1.418   0.988  1.00  0.00           C  
ATOM    234  CG1 ILE A  16      14.299  -2.895   0.925  1.00  0.00           C  
ATOM    235  CG2 ILE A  16      12.393  -1.283   0.846  1.00  0.00           C  
ATOM    236  CD  ILE A  16      13.814  -3.631   2.169  1.00  0.00           C  
ATOM    237  H   ILE A  16      16.468  -1.168   1.082  1.00  0.00           H  
ATOM    238  HA  ILE A  16      14.567  -1.107  -1.004  1.00  0.00           H  
ATOM    239  HB  ILE A  16      14.145  -1.116   2.002  1.00  0.00           H  
ATOM    240 1HG1 ILE A  16      13.781  -3.370   0.092  1.00  0.00           H  
ATOM    241 2HG1 ILE A  16      15.379  -3.024   0.809  1.00  0.00           H  
ATOM    242 1HG2 ILE A  16      11.928  -2.240   0.600  1.00  0.00           H  
ATOM    243 2HG2 ILE A  16      12.021  -0.915   1.804  1.00  0.00           H  
ATOM    244 3HG2 ILE A  16      12.043  -0.548   0.127  1.00  0.00           H  
ATOM    245  HD1 ILE A  16      14.121  -4.676   2.114  1.00  0.00           H  
ATOM    246  HD2 ILE A  16      14.265  -3.107   3.012  1.00  0.00           H  
ATOM    247  HD3 ILE A  16      12.753  -3.690   2.390  1.00  0.00           H  
ATOM    248  N   ALA A  17      14.770   1.667   0.734  1.00  0.00           N  
ATOM    249  CA  ALA A  17      14.493   3.089   0.708  1.00  0.00           C  
ATOM    250  C   ALA A  17      14.783   3.779  -0.623  1.00  0.00           C  
ATOM    251  O   ALA A  17      13.948   4.505  -1.142  1.00  0.00           O  
ATOM    252  CB  ALA A  17      15.234   3.789   1.839  1.00  0.00           C  
ATOM    253  H   ALA A  17      15.421   1.319   1.419  1.00  0.00           H  
ATOM    254  HA  ALA A  17      13.422   3.063   0.906  1.00  0.00           H  
ATOM    255  HB1 ALA A  17      14.884   4.817   1.872  1.00  0.00           H  
ATOM    256  HB2 ALA A  17      14.845   3.462   2.809  1.00  0.00           H  
ATOM    257  HB3 ALA A  17      16.320   3.862   1.903  1.00  0.00           H  
ATOM    258  N   VAL A  18      15.975   3.621  -1.196  1.00  0.00           N  
ATOM    259  CA  VAL A  18      16.404   4.215  -2.452  1.00  0.00           C  
ATOM    260  C   VAL A  18      15.469   3.754  -3.548  1.00  0.00           C  
ATOM    261  O   VAL A  18      14.996   4.601  -4.313  1.00  0.00           O  
ATOM    262  CB  VAL A  18      17.890   3.884  -2.586  1.00  0.00           C  
ATOM    263  CG1 VAL A  18      18.398   4.313  -3.954  1.00  0.00           C  
ATOM    264  CG2 VAL A  18      18.687   4.623  -1.506  1.00  0.00           C  
ATOM    265  H   VAL A  18      16.758   3.331  -0.623  1.00  0.00           H  
ATOM    266  HA  VAL A  18      16.350   5.300  -2.360  1.00  0.00           H  
ATOM    267  HB  VAL A  18      17.872   2.798  -2.496  1.00  0.00           H  
ATOM    268 1HG1 VAL A  18      19.474   4.510  -3.830  1.00  0.00           H  
ATOM    269 2HG1 VAL A  18      18.129   3.663  -4.783  1.00  0.00           H  
ATOM    270 3HG1 VAL A  18      17.912   5.273  -4.148  1.00  0.00           H  
ATOM    271 1HG2 VAL A  18      19.735   4.662  -1.801  1.00  0.00           H  
ATOM    272 2HG2 VAL A  18      18.556   5.708  -1.476  1.00  0.00           H  
ATOM    273 3HG2 VAL A  18      18.625   4.214  -0.496  1.00  0.00           H  
ATOM    274  N   LEU A  19      15.210   2.452  -3.663  1.00  0.00           N  
ATOM    275  CA  LEU A  19      14.476   1.869  -4.771  1.00  0.00           C  
ATOM    276  C   LEU A  19      12.979   2.139  -4.690  1.00  0.00           C  
ATOM    277  O   LEU A  19      12.317   2.600  -5.615  1.00  0.00           O  
ATOM    278  CB  LEU A  19      14.717   0.361  -4.711  1.00  0.00           C  
ATOM    279  CG  LEU A  19      16.112  -0.125  -5.104  1.00  0.00           C  
ATOM    280  CD1 LEU A  19      16.194  -1.637  -4.878  1.00  0.00           C  
ATOM    281  CD2 LEU A  19      16.273   0.166  -6.596  1.00  0.00           C  
ATOM    282  H   LEU A  19      15.443   1.857  -2.888  1.00  0.00           H  
ATOM    283  HA  LEU A  19      14.828   2.416  -5.652  1.00  0.00           H  
ATOM    284  HB1 LEU A  19      14.638   0.094  -3.655  1.00  0.00           H  
ATOM    285  HB2 LEU A  19      14.024  -0.155  -5.370  1.00  0.00           H  
ATOM    286  HG  LEU A  19      16.820   0.285  -4.385  1.00  0.00           H  
ATOM    287 1HD1 LEU A  19      16.078  -1.715  -3.792  1.00  0.00           H  
ATOM    288 2HD1 LEU A  19      15.458  -2.276  -5.358  1.00  0.00           H  
ATOM    289 3HD1 LEU A  19      17.169  -2.024  -5.174  1.00  0.00           H  
ATOM    290 1HD2 LEU A  19      15.419  -0.178  -7.171  1.00  0.00           H  
ATOM    291 2HD2 LEU A  19      16.451   1.213  -6.850  1.00  0.00           H  
ATOM    292 3HD2 LEU A  19      17.116  -0.369  -7.042  1.00  0.00           H  
ATOM    293  N   ALA A  20      12.420   2.073  -3.475  1.00  0.00           N  
ATOM    294  CA  ALA A  20      11.200   2.754  -3.053  1.00  0.00           C  
ATOM    295  C   ALA A  20      11.009   4.201  -3.483  1.00  0.00           C  
ATOM    296  O   ALA A  20       9.972   4.504  -4.080  1.00  0.00           O  
ATOM    297  CB  ALA A  20      10.905   2.629  -1.560  1.00  0.00           C  
ATOM    298  H   ALA A  20      12.977   1.737  -2.705  1.00  0.00           H  
ATOM    299  HA  ALA A  20      10.501   2.129  -3.606  1.00  0.00           H  
ATOM    300  HB1 ALA A  20      10.886   1.591  -1.215  1.00  0.00           H  
ATOM    301  HB2 ALA A  20      11.549   3.215  -0.923  1.00  0.00           H  
ATOM    302  HB3 ALA A  20       9.905   2.982  -1.306  1.00  0.00           H  
ATOM    303  N   ILE A  21      11.953   5.134  -3.390  1.00  0.00           N  
ATOM    304  CA  ILE A  21      11.924   6.490  -3.911  1.00  0.00           C  
ATOM    305  C   ILE A  21      12.070   6.521  -5.431  1.00  0.00           C  
ATOM    306  O   ILE A  21      11.138   7.041  -6.036  1.00  0.00           O  
ATOM    307  CB  ILE A  21      13.018   7.254  -3.173  1.00  0.00           C  
ATOM    308  CG1 ILE A  21      12.601   7.581  -1.730  1.00  0.00           C  
ATOM    309  CG2 ILE A  21      13.640   8.438  -3.898  1.00  0.00           C  
ATOM    310  CD  ILE A  21      13.783   7.812  -0.790  1.00  0.00           C  
ATOM    311  H   ILE A  21      12.749   4.876  -2.826  1.00  0.00           H  
ATOM    312  HA  ILE A  21      10.932   6.910  -3.740  1.00  0.00           H  
ATOM    313  HB  ILE A  21      13.815   6.517  -3.061  1.00  0.00           H  
ATOM    314 1HG1 ILE A  21      11.888   8.403  -1.840  1.00  0.00           H  
ATOM    315 2HG1 ILE A  21      11.956   6.837  -1.280  1.00  0.00           H  
ATOM    316 1HG2 ILE A  21      14.094   9.152  -3.209  1.00  0.00           H  
ATOM    317 2HG2 ILE A  21      14.464   8.203  -4.575  1.00  0.00           H  
ATOM    318 3HG2 ILE A  21      12.892   8.908  -4.540  1.00  0.00           H  
ATOM    319  HD1 ILE A  21      13.297   8.002   0.167  1.00  0.00           H  
ATOM    320  HD2 ILE A  21      14.414   6.935  -0.794  1.00  0.00           H  
ATOM    321  HD3 ILE A  21      14.365   8.705  -1.008  1.00  0.00           H  
ATOM    322  N   LEU A  22      13.196   6.016  -5.936  1.00  0.00           N  
ATOM    323  CA  LEU A  22      13.687   6.011  -7.294  1.00  0.00           C  
ATOM    324  C   LEU A  22      12.700   5.388  -8.268  1.00  0.00           C  
ATOM    325  O   LEU A  22      12.599   5.873  -9.393  1.00  0.00           O  
ATOM    326  CB  LEU A  22      15.065   5.381  -7.445  1.00  0.00           C  
ATOM    327  CG  LEU A  22      16.323   6.057  -6.916  1.00  0.00           C  
ATOM    328  CD1 LEU A  22      17.563   5.252  -7.295  1.00  0.00           C  
ATOM    329  CD2 LEU A  22      16.363   7.418  -7.605  1.00  0.00           C  
ATOM    330  H   LEU A  22      13.803   5.527  -5.298  1.00  0.00           H  
ATOM    331  HA  LEU A  22      13.746   7.072  -7.549  1.00  0.00           H  
ATOM    332  HB1 LEU A  22      14.992   4.336  -7.138  1.00  0.00           H  
ATOM    333  HB2 LEU A  22      15.403   5.244  -8.472  1.00  0.00           H  
ATOM    334  HG  LEU A  22      16.380   6.201  -5.827  1.00  0.00           H  
ATOM    335 1HD1 LEU A  22      17.722   5.153  -8.367  1.00  0.00           H  
ATOM    336 2HD1 LEU A  22      18.468   5.686  -6.878  1.00  0.00           H  
ATOM    337 3HD1 LEU A  22      17.558   4.248  -6.872  1.00  0.00           H  
ATOM    338 1HD2 LEU A  22      16.534   7.281  -8.667  1.00  0.00           H  
ATOM    339 2HD2 LEU A  22      15.574   8.121  -7.344  1.00  0.00           H  
ATOM    340 3HD2 LEU A  22      17.248   7.995  -7.355  1.00  0.00           H  
ATOM    341  N   GLY A  23      11.933   4.369  -7.880  1.00  0.00           N  
ATOM    342  CA  GLY A  23      11.126   3.622  -8.819  1.00  0.00           C  
ATOM    343  C   GLY A  23       9.730   4.236  -8.879  1.00  0.00           C  
ATOM    344  O   GLY A  23       9.225   4.346  -9.988  1.00  0.00           O  
ATOM    345  H   GLY A  23      11.931   3.994  -6.934  1.00  0.00           H  
ATOM    346  HA1 GLY A  23      11.536   3.515  -9.820  1.00  0.00           H  
ATOM    347  HA2 GLY A  23      10.903   2.611  -8.459  1.00  0.00           H  
ATOM    348  N   ASN A  24       9.095   4.604  -7.764  1.00  0.00           N  
ATOM    349  CA  ASN A  24       7.838   5.313  -7.761  1.00  0.00           C  
ATOM    350  C   ASN A  24       7.889   6.785  -8.143  1.00  0.00           C  
ATOM    351  O   ASN A  24       6.847   7.198  -8.642  1.00  0.00           O  
ATOM    352  CB  ASN A  24       7.184   5.200  -6.379  1.00  0.00           C  
ATOM    353  CG  ASN A  24       6.297   3.991  -6.152  1.00  0.00           C  
ATOM    354  OD1 ASN A  24       5.243   3.884  -6.787  1.00  0.00           O  
ATOM    355  ND2 ASN A  24       6.855   3.005  -5.452  1.00  0.00           N  
ATOM    356  H   ASN A  24       9.669   4.601  -6.929  1.00  0.00           H  
ATOM    357  HA  ASN A  24       7.149   4.782  -8.415  1.00  0.00           H  
ATOM    358  HB1 ASN A  24       7.887   5.184  -5.555  1.00  0.00           H  
ATOM    359  HB2 ASN A  24       6.575   6.095  -6.250  1.00  0.00           H  
ATOM    360 1HD2 ASN A  24       7.737   3.163  -4.989  1.00  0.00           H  
ATOM    361 2HD2 ASN A  24       6.145   2.430  -5.011  1.00  0.00           H  
ATOM    362  N   VAL A  25       8.995   7.533  -8.138  1.00  0.00           N  
ATOM    363  CA  VAL A  25       9.155   8.858  -8.724  1.00  0.00           C  
ATOM    364  C   VAL A  25       8.910   8.762 -10.213  1.00  0.00           C  
ATOM    365  O   VAL A  25       8.086   9.458 -10.795  1.00  0.00           O  
ATOM    366  CB  VAL A  25      10.537   9.369  -8.309  1.00  0.00           C  
ATOM    367  CG1 VAL A  25      11.004  10.533  -9.183  1.00  0.00           C  
ATOM    368  CG2 VAL A  25      10.374   9.922  -6.887  1.00  0.00           C  
ATOM    369  H   VAL A  25       9.756   7.019  -7.735  1.00  0.00           H  
ATOM    370  HA  VAL A  25       8.397   9.481  -8.254  1.00  0.00           H  
ATOM    371  HB  VAL A  25      11.320   8.612  -8.272  1.00  0.00           H  
ATOM    372 1HG1 VAL A  25      11.897  10.980  -8.758  1.00  0.00           H  
ATOM    373 2HG1 VAL A  25      11.171  10.293 -10.232  1.00  0.00           H  
ATOM    374 3HG1 VAL A  25      10.194  11.264  -9.164  1.00  0.00           H  
ATOM    375 1HG2 VAL A  25      11.341  10.002  -6.402  1.00  0.00           H  
ATOM    376 2HG2 VAL A  25       9.787  10.836  -6.782  1.00  0.00           H  
ATOM    377 3HG2 VAL A  25       9.916   9.092  -6.342  1.00  0.00           H  
ATOM    378  N   LEU A  26       9.479   7.764 -10.894  1.00  0.00           N  
ATOM    379  CA  LEU A  26       9.294   7.455 -12.297  1.00  0.00           C  
ATOM    380  C   LEU A  26       7.845   7.189 -12.671  1.00  0.00           C  
ATOM    381  O   LEU A  26       7.475   7.826 -13.650  1.00  0.00           O  
ATOM    382  CB  LEU A  26      10.216   6.335 -12.782  1.00  0.00           C  
ATOM    383  CG  LEU A  26      10.437   6.390 -14.289  1.00  0.00           C  
ATOM    384  CD1 LEU A  26      11.547   7.380 -14.651  1.00  0.00           C  
ATOM    385  CD2 LEU A  26      10.864   4.985 -14.701  1.00  0.00           C  
ATOM    386  H   LEU A  26      10.056   7.117 -10.364  1.00  0.00           H  
ATOM    387  HA  LEU A  26       9.501   8.400 -12.794  1.00  0.00           H  
ATOM    388  HB1 LEU A  26      11.205   6.283 -12.321  1.00  0.00           H  
ATOM    389  HB2 LEU A  26       9.795   5.383 -12.454  1.00  0.00           H  
ATOM    390  HG  LEU A  26       9.575   6.698 -14.874  1.00  0.00           H  
ATOM    391 1HD1 LEU A  26      11.672   7.394 -15.741  1.00  0.00           H  
ATOM    392 2HD1 LEU A  26      11.455   8.389 -14.252  1.00  0.00           H  
ATOM    393 3HD1 LEU A  26      12.520   7.091 -14.264  1.00  0.00           H  
ATOM    394 1HD2 LEU A  26      10.927   4.852 -15.781  1.00  0.00           H  
ATOM    395 2HD2 LEU A  26      11.805   4.575 -14.320  1.00  0.00           H  
ATOM    396 3HD2 LEU A  26      10.106   4.248 -14.428  1.00  0.00           H  
ATOM    397  N   VAL A  27       7.101   6.383 -11.916  1.00  0.00           N  
ATOM    398  CA  VAL A  27       5.662   6.288 -11.928  1.00  0.00           C  
ATOM    399  C   VAL A  27       4.946   7.629 -11.929  1.00  0.00           C  
ATOM    400  O   VAL A  27       4.129   7.883 -12.818  1.00  0.00           O  
ATOM    401  CB  VAL A  27       5.041   5.243 -11.003  1.00  0.00           C  
ATOM    402  CG1 VAL A  27       3.543   5.061 -11.250  1.00  0.00           C  
ATOM    403  CG2 VAL A  27       5.722   3.873 -11.072  1.00  0.00           C  
ATOM    404  H   VAL A  27       7.510   5.679 -11.314  1.00  0.00           H  
ATOM    405  HA  VAL A  27       5.371   5.960 -12.918  1.00  0.00           H  
ATOM    406  HB  VAL A  27       5.131   5.518  -9.951  1.00  0.00           H  
ATOM    407 1HG1 VAL A  27       3.402   4.580 -12.212  1.00  0.00           H  
ATOM    408 2HG1 VAL A  27       3.139   4.389 -10.497  1.00  0.00           H  
ATOM    409 3HG1 VAL A  27       2.991   6.008 -11.171  1.00  0.00           H  
ATOM    410 1HG2 VAL A  27       5.419   3.240 -11.908  1.00  0.00           H  
ATOM    411 2HG2 VAL A  27       6.799   3.990 -11.082  1.00  0.00           H  
ATOM    412 3HG2 VAL A  27       5.479   3.295 -10.179  1.00  0.00           H  
ATOM    413  N   CYS A  28       5.150   8.517 -10.956  1.00  0.00           N  
ATOM    414  CA  CYS A  28       4.593   9.854 -10.869  1.00  0.00           C  
ATOM    415  C   CYS A  28       4.997  10.723 -12.061  1.00  0.00           C  
ATOM    416  O   CYS A  28       4.179  11.521 -12.506  1.00  0.00           O  
ATOM    417  CB  CYS A  28       5.085  10.485  -9.569  1.00  0.00           C  
ATOM    418  SG  CYS A  28       4.057   9.882  -8.215  1.00  0.00           S  
ATOM    419  H   CYS A  28       5.856   8.197 -10.302  1.00  0.00           H  
ATOM    420  HA  CYS A  28       3.510   9.765 -10.925  1.00  0.00           H  
ATOM    421  HB1 CYS A  28       6.084  10.180  -9.248  1.00  0.00           H  
ATOM    422  HB2 CYS A  28       4.988  11.569  -9.645  1.00  0.00           H  
ATOM    423  HG  CYS A  28       3.556   8.869  -8.919  1.00  0.00           H  
ATOM    424  N   TRP A  29       6.260  10.659 -12.497  1.00  0.00           N  
ATOM    425  CA  TRP A  29       6.785  11.423 -13.599  1.00  0.00           C  
ATOM    426  C   TRP A  29       6.099  11.109 -14.922  1.00  0.00           C  
ATOM    427  O   TRP A  29       5.887  11.964 -15.777  1.00  0.00           O  
ATOM    428  CB  TRP A  29       8.303  11.240 -13.573  1.00  0.00           C  
ATOM    429  CG  TRP A  29       9.210  12.035 -14.456  1.00  0.00           C  
ATOM    430  CD1 TRP A  29       8.941  13.131 -15.210  1.00  0.00           C  
ATOM    431  CD2 TRP A  29      10.655  11.855 -14.545  1.00  0.00           C  
ATOM    432  NE1 TRP A  29      10.123  13.628 -15.740  1.00  0.00           N  
ATOM    433  CE2 TRP A  29      11.196  12.843 -15.403  1.00  0.00           C  
ATOM    434  CE3 TRP A  29      11.522  10.974 -13.877  1.00  0.00           C  
ATOM    435  CZ2 TRP A  29      12.580  12.960 -15.572  1.00  0.00           C  
ATOM    436  CZ3 TRP A  29      12.914  11.103 -13.993  1.00  0.00           C  
ATOM    437  CH2 TRP A  29      13.398  12.028 -14.931  1.00  0.00           C  
ATOM    438  H   TRP A  29       6.895  10.065 -11.984  1.00  0.00           H  
ATOM    439  HA  TRP A  29       6.604  12.462 -13.348  1.00  0.00           H  
ATOM    440  HB1 TRP A  29       8.564  11.340 -12.524  1.00  0.00           H  
ATOM    441  HB2 TRP A  29       8.581  10.209 -13.797  1.00  0.00           H  
ATOM    442  HD1 TRP A  29       7.966  13.584 -15.274  1.00  0.00           H  
ATOM    443  HE1 TRP A  29      10.162  14.561 -16.134  1.00  0.00           H  
ATOM    444  HE3 TRP A  29      11.154  10.266 -13.153  1.00  0.00           H  
ATOM    445  HZ2 TRP A  29      12.895  13.706 -16.293  1.00  0.00           H  
ATOM    446  HZ3 TRP A  29      13.540  10.486 -13.365  1.00  0.00           H  
ATOM    447  HH2 TRP A  29      14.478  12.093 -15.038  1.00  0.00           H  
ATOM    448  N   ALA A  30       5.781   9.829 -15.110  1.00  0.00           N  
ATOM    449  CA  ALA A  30       5.153   9.331 -16.320  1.00  0.00           C  
ATOM    450  C   ALA A  30       3.734   9.834 -16.501  1.00  0.00           C  
ATOM    451  O   ALA A  30       3.292  10.145 -17.611  1.00  0.00           O  
ATOM    452  CB  ALA A  30       5.097   7.810 -16.116  1.00  0.00           C  
ATOM    453  H   ALA A  30       5.996   9.238 -14.319  1.00  0.00           H  
ATOM    454  HA  ALA A  30       5.770   9.466 -17.206  1.00  0.00           H  
ATOM    455  HB1 ALA A  30       4.380   7.500 -15.351  1.00  0.00           H  
ATOM    456  HB2 ALA A  30       4.863   7.271 -17.029  1.00  0.00           H  
ATOM    457  HB3 ALA A  30       6.013   7.368 -15.724  1.00  0.00           H  
ATOM    458  N   VAL A  31       3.051  10.070 -15.378  1.00  0.00           N  
ATOM    459  CA  VAL A  31       1.784  10.760 -15.386  1.00  0.00           C  
ATOM    460  C   VAL A  31       1.876  12.257 -15.649  1.00  0.00           C  
ATOM    461  O   VAL A  31       1.084  12.961 -16.270  1.00  0.00           O  
ATOM    462  CB  VAL A  31       1.069  10.493 -14.060  1.00  0.00           C  
ATOM    463  CG1 VAL A  31      -0.240  11.221 -13.760  1.00  0.00           C  
ATOM    464  CG2 VAL A  31       0.828   8.993 -13.880  1.00  0.00           C  
ATOM    465  H   VAL A  31       3.292   9.628 -14.499  1.00  0.00           H  
ATOM    466  HA  VAL A  31       1.159  10.523 -16.244  1.00  0.00           H  
ATOM    467  HB  VAL A  31       1.755  10.726 -13.253  1.00  0.00           H  
ATOM    468 1HG1 VAL A  31      -0.840  10.748 -12.980  1.00  0.00           H  
ATOM    469 2HG1 VAL A  31      -0.163  12.267 -13.481  1.00  0.00           H  
ATOM    470 3HG1 VAL A  31      -0.996  11.179 -14.547  1.00  0.00           H  
ATOM    471 1HG2 VAL A  31       0.162   8.517 -14.593  1.00  0.00           H  
ATOM    472 2HG2 VAL A  31       1.713   8.363 -13.975  1.00  0.00           H  
ATOM    473 3HG2 VAL A  31       0.413   8.745 -12.908  1.00  0.00           H  
ATOM    474  N   TRP A  32       2.985  12.835 -15.168  1.00  0.00           N  
ATOM    475  CA  TRP A  32       3.365  14.220 -15.351  1.00  0.00           C  
ATOM    476  C   TRP A  32       3.656  14.614 -16.787  1.00  0.00           C  
ATOM    477  O   TRP A  32       3.282  15.712 -17.200  1.00  0.00           O  
ATOM    478  CB  TRP A  32       4.454  14.612 -14.348  1.00  0.00           C  
ATOM    479  CG  TRP A  32       5.183  15.885 -14.598  1.00  0.00           C  
ATOM    480  CD1 TRP A  32       6.369  16.097 -15.218  1.00  0.00           C  
ATOM    481  CD2 TRP A  32       4.821  17.229 -14.176  1.00  0.00           C  
ATOM    482  NE1 TRP A  32       6.745  17.419 -15.200  1.00  0.00           N  
ATOM    483  CE2 TRP A  32       5.795  18.192 -14.576  1.00  0.00           C  
ATOM    484  CE3 TRP A  32       3.817  17.743 -13.332  1.00  0.00           C  
ATOM    485  CZ2 TRP A  32       5.786  19.524 -14.138  1.00  0.00           C  
ATOM    486  CZ3 TRP A  32       3.792  19.076 -12.899  1.00  0.00           C  
ATOM    487  CH2 TRP A  32       4.753  20.008 -13.323  1.00  0.00           C  
ATOM    488  H   TRP A  32       3.709  12.228 -14.804  1.00  0.00           H  
ATOM    489  HA  TRP A  32       2.498  14.833 -15.073  1.00  0.00           H  
ATOM    490  HB1 TRP A  32       4.053  14.711 -13.341  1.00  0.00           H  
ATOM    491  HB2 TRP A  32       5.230  13.859 -14.190  1.00  0.00           H  
ATOM    492  HD1 TRP A  32       6.961  15.290 -15.633  1.00  0.00           H  
ATOM    493  HE1 TRP A  32       7.645  17.819 -15.428  1.00  0.00           H  
ATOM    494  HE3 TRP A  32       3.037  17.056 -13.053  1.00  0.00           H  
ATOM    495  HZ2 TRP A  32       6.653  20.103 -14.423  1.00  0.00           H  
ATOM    496  HZ3 TRP A  32       2.931  19.298 -12.299  1.00  0.00           H  
ATOM    497  HH2 TRP A  32       4.707  21.025 -12.971  1.00  0.00           H  
ATOM    498  N   LEU A  33       4.210  13.678 -17.557  1.00  0.00           N  
ATOM    499  CA  LEU A  33       4.492  13.808 -18.971  1.00  0.00           C  
ATOM    500  C   LEU A  33       3.280  13.369 -19.774  1.00  0.00           C  
ATOM    501  O   LEU A  33       2.680  14.188 -20.475  1.00  0.00           O  
ATOM    502  CB  LEU A  33       5.716  12.942 -19.263  1.00  0.00           C  
ATOM    503  CG  LEU A  33       6.955  13.771 -18.919  1.00  0.00           C  
ATOM    504  CD1 LEU A  33       8.206  12.915 -18.769  1.00  0.00           C  
ATOM    505  CD2 LEU A  33       7.276  14.707 -20.082  1.00  0.00           C  
ATOM    506  H   LEU A  33       4.608  12.846 -17.139  1.00  0.00           H  
ATOM    507  HA  LEU A  33       4.582  14.871 -19.194  1.00  0.00           H  
ATOM    508  HB1 LEU A  33       5.811  11.942 -18.827  1.00  0.00           H  
ATOM    509  HB2 LEU A  33       5.847  12.748 -20.324  1.00  0.00           H  
ATOM    510  HG  LEU A  33       6.779  14.416 -18.049  1.00  0.00           H  
ATOM    511 1HD1 LEU A  33       8.521  12.292 -19.613  1.00  0.00           H  
ATOM    512 2HD1 LEU A  33       9.046  13.479 -18.347  1.00  0.00           H  
ATOM    513 3HD1 LEU A  33       8.003  12.166 -17.998  1.00  0.00           H  
ATOM    514 1HD2 LEU A  33       7.324  14.189 -21.036  1.00  0.00           H  
ATOM    515 2HD2 LEU A  33       6.737  15.662 -20.102  1.00  0.00           H  
ATOM    516 3HD2 LEU A  33       8.321  15.010 -20.012  1.00  0.00           H  
ATOM    517  N   ASN A  34       2.779  12.139 -19.746  1.00  0.00           N  
ATOM    518  CA  ASN A  34       1.934  11.546 -20.759  1.00  0.00           C  
ATOM    519  C   ASN A  34       0.498  11.940 -20.446  1.00  0.00           C  
ATOM    520  O   ASN A  34      -0.008  11.523 -19.418  1.00  0.00           O  
ATOM    521  CB  ASN A  34       2.098  10.038 -20.557  1.00  0.00           C  
ATOM    522  CG  ASN A  34       1.646   9.305 -21.817  1.00  0.00           C  
ATOM    523  OD1 ASN A  34       1.035   9.857 -22.728  1.00  0.00           O  
ATOM    524  ND2 ASN A  34       1.939   8.002 -21.814  1.00  0.00           N  
ATOM    525  H   ASN A  34       3.208  11.607 -18.998  1.00  0.00           H  
ATOM    526  HA  ASN A  34       2.212  11.879 -21.756  1.00  0.00           H  
ATOM    527  HB1 ASN A  34       3.165   9.844 -20.459  1.00  0.00           H  
ATOM    528  HB2 ASN A  34       1.567   9.615 -19.713  1.00  0.00           H  
ATOM    529 1HD2 ASN A  34       2.689   7.635 -21.248  1.00  0.00           H  
ATOM    530 2HD2 ASN A  34       1.535   7.535 -22.617  1.00  0.00           H  
ATOM    531  N   SER A  35      -0.143  12.556 -21.452  1.00  0.00           N  
ATOM    532  CA  SER A  35      -1.546  12.901 -21.534  1.00  0.00           C  
ATOM    533  C   SER A  35      -2.494  11.707 -21.488  1.00  0.00           C  
ATOM    534  O   SER A  35      -3.653  11.769 -21.075  1.00  0.00           O  
ATOM    535  CB  SER A  35      -1.730  13.739 -22.795  1.00  0.00           C  
ATOM    536  OG  SER A  35      -1.255  13.001 -23.894  1.00  0.00           O  
ATOM    537  H   SER A  35       0.390  12.661 -22.299  1.00  0.00           H  
ATOM    538  HA  SER A  35      -1.927  13.515 -20.714  1.00  0.00           H  
ATOM    539  HB1 SER A  35      -2.695  14.216 -22.974  1.00  0.00           H  
ATOM    540  HB2 SER A  35      -1.035  14.580 -22.837  1.00  0.00           H  
ATOM    541  HG  SER A  35      -0.558  13.511 -24.292  1.00  0.00           H  
ATOM    542  N   ASN A  36      -1.932  10.583 -21.937  1.00  0.00           N  
ATOM    543  CA  ASN A  36      -2.605   9.300 -22.027  1.00  0.00           C  
ATOM    544  C   ASN A  36      -2.697   8.704 -20.630  1.00  0.00           C  
ATOM    545  O   ASN A  36      -3.585   7.875 -20.463  1.00  0.00           O  
ATOM    546  CB  ASN A  36      -2.019   8.201 -22.915  1.00  0.00           C  
ATOM    547  CG  ASN A  36      -1.876   8.567 -24.386  1.00  0.00           C  
ATOM    548  OD1 ASN A  36      -2.717   9.251 -24.976  1.00  0.00           O  
ATOM    549  ND2 ASN A  36      -0.730   8.243 -24.989  1.00  0.00           N  
ATOM    550  H   ASN A  36      -0.968  10.647 -22.212  1.00  0.00           H  
ATOM    551  HA  ASN A  36      -3.577   9.575 -22.415  1.00  0.00           H  
ATOM    552  HB1 ASN A  36      -1.068   7.790 -22.602  1.00  0.00           H  
ATOM    553  HB2 ASN A  36      -2.780   7.418 -22.938  1.00  0.00           H  
ATOM    554 1HD2 ASN A  36      -0.020   7.743 -24.481  1.00  0.00           H  
ATOM    555 2HD2 ASN A  36      -0.590   8.429 -25.975  1.00  0.00           H  
ATOM    556  N   LEU A  37      -1.802   9.092 -19.707  1.00  0.00           N  
ATOM    557  CA  LEU A  37      -1.750   8.549 -18.365  1.00  0.00           C  
ATOM    558  C   LEU A  37      -2.412   9.455 -17.344  1.00  0.00           C  
ATOM    559  O   LEU A  37      -2.650   9.070 -16.200  1.00  0.00           O  
ATOM    560  CB  LEU A  37      -0.338   8.061 -18.050  1.00  0.00           C  
ATOM    561  CG  LEU A  37       0.238   6.946 -18.928  1.00  0.00           C  
ATOM    562  CD1 LEU A  37       1.643   6.560 -18.473  1.00  0.00           C  
ATOM    563  CD2 LEU A  37      -0.781   5.806 -18.860  1.00  0.00           C  
ATOM    564  H   LEU A  37      -1.246   9.914 -19.901  1.00  0.00           H  
ATOM    565  HA  LEU A  37      -2.459   7.747 -18.162  1.00  0.00           H  
ATOM    566  HB1 LEU A  37       0.353   8.905 -18.110  1.00  0.00           H  
ATOM    567  HB2 LEU A  37      -0.232   7.560 -17.089  1.00  0.00           H  
ATOM    568  HG  LEU A  37       0.250   7.220 -19.983  1.00  0.00           H  
ATOM    569 1HD1 LEU A  37       2.413   7.286 -18.731  1.00  0.00           H  
ATOM    570 2HD1 LEU A  37       1.662   6.437 -17.385  1.00  0.00           H  
ATOM    571 3HD1 LEU A  37       1.996   5.632 -18.923  1.00  0.00           H  
ATOM    572 1HD2 LEU A  37      -1.590   5.972 -19.567  1.00  0.00           H  
ATOM    573 2HD2 LEU A  37      -0.246   4.910 -19.190  1.00  0.00           H  
ATOM    574 3HD2 LEU A  37      -1.244   5.839 -17.878  1.00  0.00           H  
ATOM    575  N   GLN A  38      -2.787  10.681 -17.710  1.00  0.00           N  
ATOM    576  CA  GLN A  38      -3.572  11.589 -16.906  1.00  0.00           C  
ATOM    577  C   GLN A  38      -5.040  11.208 -17.064  1.00  0.00           C  
ATOM    578  O   GLN A  38      -5.736  11.550 -18.004  1.00  0.00           O  
ATOM    579  CB  GLN A  38      -3.347  13.009 -17.427  1.00  0.00           C  
ATOM    580  CG  GLN A  38      -1.940  13.504 -17.077  1.00  0.00           C  
ATOM    581  CD  GLN A  38      -1.493  14.739 -17.834  1.00  0.00           C  
ATOM    582  OE1 GLN A  38      -2.309  15.426 -18.441  1.00  0.00           O  
ATOM    583  NE2 GLN A  38      -0.188  15.018 -17.764  1.00  0.00           N  
ATOM    584  H   GLN A  38      -2.599  10.908 -18.680  1.00  0.00           H  
ATOM    585  HA  GLN A  38      -3.352  11.702 -15.842  1.00  0.00           H  
ATOM    586  HB1 GLN A  38      -3.431  13.110 -18.510  1.00  0.00           H  
ATOM    587  HB2 GLN A  38      -4.116  13.712 -17.129  1.00  0.00           H  
ATOM    588  HG1 GLN A  38      -2.089  13.700 -16.021  1.00  0.00           H  
ATOM    589  HG2 GLN A  38      -1.176  12.738 -17.206  1.00  0.00           H  
ATOM    590 1HE2 GLN A  38       0.445  14.396 -17.289  1.00  0.00           H  
ATOM    591 2HE2 GLN A  38       0.083  15.930 -18.106  1.00  0.00           H  
ATOM    592  N   ASN A  39      -5.447  10.377 -16.098  1.00  0.00           N  
ATOM    593  CA  ASN A  39      -6.802   9.921 -15.869  1.00  0.00           C  
ATOM    594  C   ASN A  39      -7.045   9.720 -14.386  1.00  0.00           C  
ATOM    595  O   ASN A  39      -6.105   9.533 -13.618  1.00  0.00           O  
ATOM    596  CB  ASN A  39      -7.279   8.849 -16.849  1.00  0.00           C  
ATOM    597  CG  ASN A  39      -6.397   7.609 -16.921  1.00  0.00           C  
ATOM    598  OD1 ASN A  39      -6.489   6.837 -15.976  1.00  0.00           O  
ATOM    599  ND2 ASN A  39      -5.547   7.430 -17.946  1.00  0.00           N  
ATOM    600  H   ASN A  39      -4.937  10.217 -15.234  1.00  0.00           H  
ATOM    601  HA  ASN A  39      -7.495  10.748 -16.038  1.00  0.00           H  
ATOM    602  HB1 ASN A  39      -8.199   8.364 -16.527  1.00  0.00           H  
ATOM    603  HB2 ASN A  39      -7.341   9.266 -17.853  1.00  0.00           H  
ATOM    604 1HD2 ASN A  39      -5.578   8.054 -18.733  1.00  0.00           H  
ATOM    605 2HD2 ASN A  39      -5.076   6.562 -18.133  1.00  0.00           H  
ATOM    606  N   VAL A  40      -8.313   9.705 -13.954  1.00  0.00           N  
ATOM    607  CA  VAL A  40      -8.705   9.484 -12.579  1.00  0.00           C  
ATOM    608  C   VAL A  40      -8.093   8.266 -11.912  1.00  0.00           C  
ATOM    609  O   VAL A  40      -7.721   8.327 -10.747  1.00  0.00           O  
ATOM    610  CB  VAL A  40     -10.211   9.670 -12.417  1.00  0.00           C  
ATOM    611  CG1 VAL A  40     -10.752   9.003 -11.151  1.00  0.00           C  
ATOM    612  CG2 VAL A  40     -10.652  11.139 -12.413  1.00  0.00           C  
ATOM    613  H   VAL A  40      -9.023   9.806 -14.663  1.00  0.00           H  
ATOM    614  HA  VAL A  40      -8.228  10.277 -11.997  1.00  0.00           H  
ATOM    615  HB  VAL A  40     -10.701   9.357 -13.331  1.00  0.00           H  
ATOM    616 1HG1 VAL A  40     -10.272   9.300 -10.225  1.00  0.00           H  
ATOM    617 2HG1 VAL A  40     -11.797   9.290 -11.035  1.00  0.00           H  
ATOM    618 3HG1 VAL A  40     -10.843   7.927 -11.281  1.00  0.00           H  
ATOM    619 1HG2 VAL A  40     -11.731  11.255 -12.269  1.00  0.00           H  
ATOM    620 2HG2 VAL A  40     -10.190  11.599 -11.543  1.00  0.00           H  
ATOM    621 3HG2 VAL A  40     -10.320  11.705 -13.283  1.00  0.00           H  
ATOM    622  N   THR A  41      -8.008   7.069 -12.516  1.00  0.00           N  
ATOM    623  CA  THR A  41      -7.460   5.862 -11.935  1.00  0.00           C  
ATOM    624  C   THR A  41      -6.014   6.092 -11.524  1.00  0.00           C  
ATOM    625  O   THR A  41      -5.608   5.705 -10.430  1.00  0.00           O  
ATOM    626  CB  THR A  41      -7.494   4.742 -12.976  1.00  0.00           C  
ATOM    627  OG1 THR A  41      -8.744   4.653 -13.621  1.00  0.00           O  
ATOM    628  CG2 THR A  41      -7.212   3.327 -12.461  1.00  0.00           C  
ATOM    629  H   THR A  41      -8.185   7.058 -13.510  1.00  0.00           H  
ATOM    630  HA  THR A  41      -8.101   5.412 -11.191  1.00  0.00           H  
ATOM    631  HB  THR A  41      -6.801   4.919 -13.794  1.00  0.00           H  
ATOM    632  HG1 THR A  41      -9.398   4.383 -12.985  1.00  0.00           H  
ATOM    633 1HG2 THR A  41      -7.370   2.513 -13.167  1.00  0.00           H  
ATOM    634 2HG2 THR A  41      -6.190   3.137 -12.135  1.00  0.00           H  
ATOM    635 3HG2 THR A  41      -7.860   3.275 -11.590  1.00  0.00           H  
ATOM    636  N   ASN A  42      -5.193   6.594 -12.452  1.00  0.00           N  
ATOM    637  CA  ASN A  42      -3.799   6.924 -12.250  1.00  0.00           C  
ATOM    638  C   ASN A  42      -3.593   8.045 -11.249  1.00  0.00           C  
ATOM    639  O   ASN A  42      -2.457   8.131 -10.794  1.00  0.00           O  
ATOM    640  CB  ASN A  42      -3.120   7.196 -13.596  1.00  0.00           C  
ATOM    641  CG  ASN A  42      -3.063   5.923 -14.432  1.00  0.00           C  
ATOM    642  OD1 ASN A  42      -2.424   5.013 -13.890  1.00  0.00           O  
ATOM    643  ND2 ASN A  42      -3.800   5.744 -15.531  1.00  0.00           N  
ATOM    644  H   ASN A  42      -5.610   6.719 -13.363  1.00  0.00           H  
ATOM    645  HA  ASN A  42      -3.332   6.009 -11.890  1.00  0.00           H  
ATOM    646  HB1 ASN A  42      -3.659   7.941 -14.182  1.00  0.00           H  
ATOM    647  HB2 ASN A  42      -2.145   7.641 -13.443  1.00  0.00           H  
ATOM    648 1HD2 ASN A  42      -4.358   6.514 -15.850  1.00  0.00           H  
ATOM    649 2HD2 ASN A  42      -3.734   4.874 -16.041  1.00  0.00           H  
ATOM    650  N   TYR A  43      -4.590   8.797 -10.764  1.00  0.00           N  
ATOM    651  CA  TYR A  43      -4.361   9.765  -9.718  1.00  0.00           C  
ATOM    652  C   TYR A  43      -4.316   9.034  -8.381  1.00  0.00           C  
ATOM    653  O   TYR A  43      -3.716   9.536  -7.439  1.00  0.00           O  
ATOM    654  CB  TYR A  43      -5.580  10.696  -9.746  1.00  0.00           C  
ATOM    655  CG  TYR A  43      -5.772  11.529 -10.984  1.00  0.00           C  
ATOM    656  CD1 TYR A  43      -4.758  11.698 -11.945  1.00  0.00           C  
ATOM    657  CD2 TYR A  43      -6.934  12.283 -11.204  1.00  0.00           C  
ATOM    658  CE1 TYR A  43      -4.935  12.469 -13.094  1.00  0.00           C  
ATOM    659  CE2 TYR A  43      -7.132  13.150 -12.285  1.00  0.00           C  
ATOM    660  CZ  TYR A  43      -6.092  13.239 -13.217  1.00  0.00           C  
ATOM    661  OH  TYR A  43      -6.251  14.100 -14.268  1.00  0.00           O  
ATOM    662  H   TYR A  43      -5.493   8.864 -11.229  1.00  0.00           H  
ATOM    663  HA  TYR A  43      -3.426  10.308  -9.799  1.00  0.00           H  
ATOM    664  HB1 TYR A  43      -6.498  10.144  -9.554  1.00  0.00           H  
ATOM    665  HB2 TYR A  43      -5.439  11.398  -8.919  1.00  0.00           H  
ATOM    666  HD1 TYR A  43      -3.772  11.265 -11.838  1.00  0.00           H  
ATOM    667  HD2 TYR A  43      -7.714  12.084 -10.482  1.00  0.00           H  
ATOM    668  HE1 TYR A  43      -4.051  12.609 -13.701  1.00  0.00           H  
ATOM    669  HE2 TYR A  43      -8.055  13.665 -12.511  1.00  0.00           H  
ATOM    670  HH  TYR A  43      -6.833  13.888 -14.973  1.00  0.00           H  
ATOM    671  N   PHE A  44      -4.784   7.792  -8.291  1.00  0.00           N  
ATOM    672  CA  PHE A  44      -4.817   6.959  -7.110  1.00  0.00           C  
ATOM    673  C   PHE A  44      -3.517   6.166  -7.133  1.00  0.00           C  
ATOM    674  O   PHE A  44      -2.937   5.929  -6.072  1.00  0.00           O  
ATOM    675  CB  PHE A  44      -5.933   5.903  -7.133  1.00  0.00           C  
ATOM    676  CG  PHE A  44      -7.300   6.510  -6.948  1.00  0.00           C  
ATOM    677  CD1 PHE A  44      -8.183   6.647  -8.032  1.00  0.00           C  
ATOM    678  CD2 PHE A  44      -7.698   7.090  -5.745  1.00  0.00           C  
ATOM    679  CE1 PHE A  44      -9.325   7.458  -7.969  1.00  0.00           C  
ATOM    680  CE2 PHE A  44      -8.812   7.944  -5.682  1.00  0.00           C  
ATOM    681  CZ  PHE A  44      -9.657   8.112  -6.782  1.00  0.00           C  
ATOM    682  H   PHE A  44      -5.272   7.469  -9.124  1.00  0.00           H  
ATOM    683  HA  PHE A  44      -4.764   7.583  -6.219  1.00  0.00           H  
ATOM    684  HB1 PHE A  44      -5.940   5.328  -8.060  1.00  0.00           H  
ATOM    685  HB2 PHE A  44      -5.709   5.327  -6.235  1.00  0.00           H  
ATOM    686  HD1 PHE A  44      -8.050   6.130  -8.969  1.00  0.00           H  
ATOM    687  HD2 PHE A  44      -7.012   7.116  -4.918  1.00  0.00           H  
ATOM    688  HE1 PHE A  44      -9.970   7.403  -8.836  1.00  0.00           H  
ATOM    689  HE2 PHE A  44      -9.091   8.468  -4.783  1.00  0.00           H  
ATOM    690  HZ  PHE A  44     -10.612   8.627  -6.689  1.00  0.00           H  
ATOM    691  N   VAL A  45      -2.970   5.809  -8.293  1.00  0.00           N  
ATOM    692  CA  VAL A  45      -1.601   5.387  -8.537  1.00  0.00           C  
ATOM    693  C   VAL A  45      -0.693   6.414  -7.880  1.00  0.00           C  
ATOM    694  O   VAL A  45       0.109   6.090  -7.002  1.00  0.00           O  
ATOM    695  CB  VAL A  45      -1.387   5.015 -10.001  1.00  0.00           C  
ATOM    696  CG1 VAL A  45       0.086   4.651 -10.181  1.00  0.00           C  
ATOM    697  CG2 VAL A  45      -2.215   3.808 -10.422  1.00  0.00           C  
ATOM    698  H   VAL A  45      -3.511   5.850  -9.140  1.00  0.00           H  
ATOM    699  HA  VAL A  45      -1.479   4.484  -7.941  1.00  0.00           H  
ATOM    700  HB  VAL A  45      -1.401   5.879 -10.660  1.00  0.00           H  
ATOM    701 1HG1 VAL A  45       0.818   5.462 -10.153  1.00  0.00           H  
ATOM    702 2HG1 VAL A  45       0.429   3.833  -9.550  1.00  0.00           H  
ATOM    703 3HG1 VAL A  45       0.154   4.299 -11.213  1.00  0.00           H  
ATOM    704 1HG2 VAL A  45      -3.244   4.154 -10.415  1.00  0.00           H  
ATOM    705 2HG2 VAL A  45      -2.036   3.664 -11.487  1.00  0.00           H  
ATOM    706 3HG2 VAL A  45      -2.143   2.897  -9.823  1.00  0.00           H  
ATOM    707  N   VAL A  46      -0.723   7.665  -8.347  1.00  0.00           N  
ATOM    708  CA  VAL A  46      -0.034   8.795  -7.761  1.00  0.00           C  
ATOM    709  C   VAL A  46       0.068   8.835  -6.240  1.00  0.00           C  
ATOM    710  O   VAL A  46       1.111   9.115  -5.640  1.00  0.00           O  
ATOM    711  CB  VAL A  46      -0.441  10.062  -8.502  1.00  0.00           C  
ATOM    712  CG1 VAL A  46      -0.174  11.426  -7.876  1.00  0.00           C  
ATOM    713  CG2 VAL A  46       0.243   9.999  -9.867  1.00  0.00           C  
ATOM    714  H   VAL A  46      -1.280   7.832  -9.174  1.00  0.00           H  
ATOM    715  HA  VAL A  46       1.010   8.647  -8.030  1.00  0.00           H  
ATOM    716  HB  VAL A  46      -1.525  10.076  -8.665  1.00  0.00           H  
ATOM    717 1HG1 VAL A  46       0.813  11.459  -7.407  1.00  0.00           H  
ATOM    718 2HG1 VAL A  46      -0.153  12.254  -8.574  1.00  0.00           H  
ATOM    719 3HG1 VAL A  46      -0.929  11.643  -7.119  1.00  0.00           H  
ATOM    720 1HG2 VAL A  46       1.335  10.037  -9.814  1.00  0.00           H  
ATOM    721 2HG2 VAL A  46       0.085   9.027 -10.329  1.00  0.00           H  
ATOM    722 3HG2 VAL A  46      -0.247  10.720 -10.515  1.00  0.00           H  
ATOM    723  N   SER A  47      -1.099   8.730  -5.612  1.00  0.00           N  
ATOM    724  CA  SER A  47      -1.421   8.567  -4.214  1.00  0.00           C  
ATOM    725  C   SER A  47      -0.740   7.396  -3.527  1.00  0.00           C  
ATOM    726  O   SER A  47      -0.099   7.592  -2.502  1.00  0.00           O  
ATOM    727  CB  SER A  47      -2.944   8.624  -4.008  1.00  0.00           C  
ATOM    728  OG  SER A  47      -3.424   8.820  -2.701  1.00  0.00           O  
ATOM    729  H   SER A  47      -1.928   8.690  -6.195  1.00  0.00           H  
ATOM    730  HA  SER A  47      -1.060   9.414  -3.639  1.00  0.00           H  
ATOM    731  HB1 SER A  47      -3.470   9.278  -4.713  1.00  0.00           H  
ATOM    732  HB2 SER A  47      -3.223   7.613  -4.313  1.00  0.00           H  
ATOM    733  HG  SER A  47      -3.659   8.020  -2.272  1.00  0.00           H  
ATOM    734  N   LEU A  48      -0.828   6.173  -4.072  1.00  0.00           N  
ATOM    735  CA  LEU A  48      -0.091   4.995  -3.671  1.00  0.00           C  
ATOM    736  C   LEU A  48       1.424   5.170  -3.665  1.00  0.00           C  
ATOM    737  O   LEU A  48       2.130   4.971  -2.690  1.00  0.00           O  
ATOM    738  CB  LEU A  48      -0.441   3.799  -4.546  1.00  0.00           C  
ATOM    739  CG  LEU A  48       0.293   2.466  -4.409  1.00  0.00           C  
ATOM    740  CD1 LEU A  48      -0.150   1.821  -3.084  1.00  0.00           C  
ATOM    741  CD2 LEU A  48       0.021   1.542  -5.594  1.00  0.00           C  
ATOM    742  H   LEU A  48      -1.374   6.178  -4.915  1.00  0.00           H  
ATOM    743  HA  LEU A  48      -0.420   4.796  -2.651  1.00  0.00           H  
ATOM    744  HB1 LEU A  48      -1.471   3.539  -4.260  1.00  0.00           H  
ATOM    745  HB2 LEU A  48      -0.489   4.089  -5.600  1.00  0.00           H  
ATOM    746  HG  LEU A  48       1.376   2.565  -4.404  1.00  0.00           H  
ATOM    747 1HD1 LEU A  48      -1.182   1.482  -3.113  1.00  0.00           H  
ATOM    748 2HD1 LEU A  48       0.466   0.984  -2.756  1.00  0.00           H  
ATOM    749 3HD1 LEU A  48       0.104   2.551  -2.320  1.00  0.00           H  
ATOM    750 1HD2 LEU A  48       0.741   0.747  -5.756  1.00  0.00           H  
ATOM    751 2HD2 LEU A  48      -0.983   1.127  -5.571  1.00  0.00           H  
ATOM    752 3HD2 LEU A  48       0.075   2.116  -6.525  1.00  0.00           H  
ATOM    753  N   ALA A  49       1.916   5.747  -4.764  1.00  0.00           N  
ATOM    754  CA  ALA A  49       3.315   6.006  -5.026  1.00  0.00           C  
ATOM    755  C   ALA A  49       3.810   7.075  -4.062  1.00  0.00           C  
ATOM    756  O   ALA A  49       4.989   7.012  -3.736  1.00  0.00           O  
ATOM    757  CB  ALA A  49       3.502   6.569  -6.438  1.00  0.00           C  
ATOM    758  H   ALA A  49       1.329   5.776  -5.589  1.00  0.00           H  
ATOM    759  HA  ALA A  49       3.797   5.029  -4.930  1.00  0.00           H  
ATOM    760  HB1 ALA A  49       4.503   6.929  -6.683  1.00  0.00           H  
ATOM    761  HB2 ALA A  49       3.216   5.804  -7.168  1.00  0.00           H  
ATOM    762  HB3 ALA A  49       2.813   7.389  -6.641  1.00  0.00           H  
ATOM    763  N   ALA A  50       2.976   8.083  -3.777  1.00  0.00           N  
ATOM    764  CA  ALA A  50       3.297   9.082  -2.785  1.00  0.00           C  
ATOM    765  C   ALA A  50       3.614   8.470  -1.432  1.00  0.00           C  
ATOM    766  O   ALA A  50       4.657   8.852  -0.908  1.00  0.00           O  
ATOM    767  CB  ALA A  50       2.158  10.098  -2.702  1.00  0.00           C  
ATOM    768  H   ALA A  50       2.087   8.150  -4.245  1.00  0.00           H  
ATOM    769  HA  ALA A  50       4.070   9.647  -3.311  1.00  0.00           H  
ATOM    770  HB1 ALA A  50       1.220   9.597  -2.472  1.00  0.00           H  
ATOM    771  HB2 ALA A  50       2.418  10.758  -1.878  1.00  0.00           H  
ATOM    772  HB3 ALA A  50       1.903  10.647  -3.607  1.00  0.00           H  
ATOM    773  N   ALA A  51       2.777   7.565  -0.934  1.00  0.00           N  
ATOM    774  CA  ALA A  51       2.951   6.699   0.218  1.00  0.00           C  
ATOM    775  C   ALA A  51       4.166   5.787   0.112  1.00  0.00           C  
ATOM    776  O   ALA A  51       5.031   5.789   0.985  1.00  0.00           O  
ATOM    777  CB  ALA A  51       1.727   5.803   0.411  1.00  0.00           C  
ATOM    778  H   ALA A  51       2.079   7.313  -1.612  1.00  0.00           H  
ATOM    779  HA  ALA A  51       3.069   7.291   1.124  1.00  0.00           H  
ATOM    780  HB1 ALA A  51       1.876   4.854   0.914  1.00  0.00           H  
ATOM    781  HB2 ALA A  51       1.055   6.386   1.038  1.00  0.00           H  
ATOM    782  HB3 ALA A  51       1.288   5.750  -0.583  1.00  0.00           H  
ATOM    783  N   ASP A  52       4.392   5.156  -1.037  1.00  0.00           N  
ATOM    784  CA  ASP A  52       5.604   4.400  -1.270  1.00  0.00           C  
ATOM    785  C   ASP A  52       6.897   5.187  -1.176  1.00  0.00           C  
ATOM    786  O   ASP A  52       7.857   4.708  -0.570  1.00  0.00           O  
ATOM    787  CB  ASP A  52       5.638   3.633  -2.591  1.00  0.00           C  
ATOM    788  CG  ASP A  52       4.857   2.335  -2.746  1.00  0.00           C  
ATOM    789  OD1 ASP A  52       4.347   1.753  -1.760  1.00  0.00           O  
ATOM    790  OD2 ASP A  52       4.936   1.814  -3.870  1.00  0.00           O1-
ATOM    791  H   ASP A  52       3.701   5.043  -1.764  1.00  0.00           H  
ATOM    792  HA  ASP A  52       5.612   3.707  -0.426  1.00  0.00           H  
ATOM    793  HB1 ASP A  52       5.332   4.262  -3.431  1.00  0.00           H  
ATOM    794  HB2 ASP A  52       6.613   3.186  -2.772  1.00  0.00           H  
ATOM    795  N   ILE A  53       6.887   6.415  -1.708  1.00  0.00           N  
ATOM    796  CA  ILE A  53       8.033   7.307  -1.665  1.00  0.00           C  
ATOM    797  C   ILE A  53       8.314   7.655  -0.208  1.00  0.00           C  
ATOM    798  O   ILE A  53       9.434   7.863   0.246  1.00  0.00           O  
ATOM    799  CB  ILE A  53       7.869   8.464  -2.652  1.00  0.00           C  
ATOM    800  CG1 ILE A  53       7.797   7.991  -4.103  1.00  0.00           C  
ATOM    801  CG2 ILE A  53       9.026   9.458  -2.580  1.00  0.00           C  
ATOM    802  CD  ILE A  53       7.014   8.863  -5.087  1.00  0.00           C  
ATOM    803  H   ILE A  53       6.023   6.710  -2.126  1.00  0.00           H  
ATOM    804  HA  ILE A  53       8.943   6.826  -2.024  1.00  0.00           H  
ATOM    805  HB  ILE A  53       6.958   9.008  -2.386  1.00  0.00           H  
ATOM    806 1HG1 ILE A  53       8.814   7.927  -4.495  1.00  0.00           H  
ATOM    807 2HG1 ILE A  53       7.399   6.973  -4.159  1.00  0.00           H  
ATOM    808 1HG2 ILE A  53       8.968  10.158  -3.419  1.00  0.00           H  
ATOM    809 2HG2 ILE A  53       9.037   9.951  -1.607  1.00  0.00           H  
ATOM    810 3HG2 ILE A  53       9.984   8.942  -2.632  1.00  0.00           H  
ATOM    811  HD1 ILE A  53       6.574   8.356  -5.941  1.00  0.00           H  
ATOM    812  HD2 ILE A  53       6.148   9.301  -4.590  1.00  0.00           H  
ATOM    813  HD3 ILE A  53       7.686   9.645  -5.442  1.00  0.00           H  
ATOM    814  N   ALA A  54       7.237   7.831   0.555  1.00  0.00           N  
ATOM    815  CA  ALA A  54       7.263   8.314   1.927  1.00  0.00           C  
ATOM    816  C   ALA A  54       7.597   7.173   2.865  1.00  0.00           C  
ATOM    817  O   ALA A  54       8.161   7.404   3.933  1.00  0.00           O  
ATOM    818  CB  ALA A  54       5.990   9.115   2.188  1.00  0.00           C  
ATOM    819  H   ALA A  54       6.353   7.610   0.122  1.00  0.00           H  
ATOM    820  HA  ALA A  54       8.039   9.087   1.964  1.00  0.00           H  
ATOM    821  HB1 ALA A  54       6.046   9.380   3.248  1.00  0.00           H  
ATOM    822  HB2 ALA A  54       5.962   9.920   1.468  1.00  0.00           H  
ATOM    823  HB3 ALA A  54       5.132   8.498   1.920  1.00  0.00           H  
ATOM    824  N   VAL A  55       7.586   5.903   2.446  1.00  0.00           N  
ATOM    825  CA  VAL A  55       8.263   4.771   3.047  1.00  0.00           C  
ATOM    826  C   VAL A  55       9.784   4.870   3.066  1.00  0.00           C  
ATOM    827  O   VAL A  55      10.354   4.739   4.142  1.00  0.00           O  
ATOM    828  CB  VAL A  55       7.775   3.463   2.436  1.00  0.00           C  
ATOM    829  CG1 VAL A  55       8.545   2.234   2.914  1.00  0.00           C  
ATOM    830  CG2 VAL A  55       6.310   3.160   2.773  1.00  0.00           C  
ATOM    831  H   VAL A  55       7.047   5.723   1.616  1.00  0.00           H  
ATOM    832  HA  VAL A  55       8.113   4.750   4.133  1.00  0.00           H  
ATOM    833  HB  VAL A  55       7.976   3.422   1.364  1.00  0.00           H  
ATOM    834 1HG1 VAL A  55       8.124   1.263   2.662  1.00  0.00           H  
ATOM    835 2HG1 VAL A  55       9.506   2.253   2.397  1.00  0.00           H  
ATOM    836 3HG1 VAL A  55       8.710   2.206   3.987  1.00  0.00           H  
ATOM    837 1HG2 VAL A  55       6.022   2.158   2.463  1.00  0.00           H  
ATOM    838 2HG2 VAL A  55       6.224   3.285   3.849  1.00  0.00           H  
ATOM    839 3HG2 VAL A  55       5.813   3.905   2.154  1.00  0.00           H  
ATOM    840  N   GLY A  56      10.427   5.392   2.016  1.00  0.00           N  
ATOM    841  CA  GLY A  56      11.861   5.582   1.953  1.00  0.00           C  
ATOM    842  C   GLY A  56      12.291   6.901   2.573  1.00  0.00           C  
ATOM    843  O   GLY A  56      13.295   6.758   3.267  1.00  0.00           O  
ATOM    844  H   GLY A  56       9.860   5.667   1.226  1.00  0.00           H  
ATOM    845  HA1 GLY A  56      12.444   4.753   2.347  1.00  0.00           H  
ATOM    846  HA2 GLY A  56      12.059   5.597   0.883  1.00  0.00           H  
ATOM    847  N   VAL A  57      11.675   8.083   2.433  1.00  0.00           N  
ATOM    848  CA  VAL A  57      12.091   9.333   3.043  1.00  0.00           C  
ATOM    849  C   VAL A  57      11.757   9.326   4.530  1.00  0.00           C  
ATOM    850  O   VAL A  57      12.406  10.065   5.260  1.00  0.00           O  
ATOM    851  CB  VAL A  57      11.273  10.410   2.325  1.00  0.00           C  
ATOM    852  CG1 VAL A  57      11.436  11.812   2.907  1.00  0.00           C  
ATOM    853  CG2 VAL A  57      11.462  10.482   0.811  1.00  0.00           C  
ATOM    854  H   VAL A  57      10.856   8.200   1.858  1.00  0.00           H  
ATOM    855  HA  VAL A  57      13.166   9.429   2.922  1.00  0.00           H  
ATOM    856  HB  VAL A  57      10.225  10.122   2.430  1.00  0.00           H  
ATOM    857 1HG1 VAL A  57      12.443  12.198   2.888  1.00  0.00           H  
ATOM    858 2HG1 VAL A  57      10.762  12.512   2.407  1.00  0.00           H  
ATOM    859 3HG1 VAL A  57      11.137  11.955   3.945  1.00  0.00           H  
ATOM    860 1HG2 VAL A  57      11.124  11.438   0.421  1.00  0.00           H  
ATOM    861 2HG2 VAL A  57      12.457  10.183   0.474  1.00  0.00           H  
ATOM    862 3HG2 VAL A  57      10.729   9.753   0.450  1.00  0.00           H  
ATOM    863  N   LEU A  58      10.743   8.599   5.012  1.00  0.00           N  
ATOM    864  CA  LEU A  58      10.265   8.771   6.368  1.00  0.00           C  
ATOM    865  C   LEU A  58      10.218   7.481   7.170  1.00  0.00           C  
ATOM    866  O   LEU A  58      10.926   7.295   8.150  1.00  0.00           O  
ATOM    867  CB  LEU A  58       8.946   9.553   6.374  1.00  0.00           C  
ATOM    868  CG  LEU A  58       8.928  11.034   6.014  1.00  0.00           C  
ATOM    869  CD1 LEU A  58       7.461  11.463   6.056  1.00  0.00           C  
ATOM    870  CD2 LEU A  58       9.834  11.965   6.823  1.00  0.00           C  
ATOM    871  H   LEU A  58      10.230   7.937   4.458  1.00  0.00           H  
ATOM    872  HA  LEU A  58      10.974   9.398   6.908  1.00  0.00           H  
ATOM    873  HB1 LEU A  58       8.194   9.055   5.767  1.00  0.00           H  
ATOM    874  HB2 LEU A  58       8.525   9.354   7.357  1.00  0.00           H  
ATOM    875  HG  LEU A  58       9.168  11.177   4.957  1.00  0.00           H  
ATOM    876 1HD1 LEU A  58       7.228  12.499   5.831  1.00  0.00           H  
ATOM    877 2HD1 LEU A  58       6.868  10.840   5.385  1.00  0.00           H  
ATOM    878 3HD1 LEU A  58       7.081  11.407   7.078  1.00  0.00           H  
ATOM    879 1HD2 LEU A  58       9.771  11.824   7.900  1.00  0.00           H  
ATOM    880 2HD2 LEU A  58      10.902  11.858   6.640  1.00  0.00           H  
ATOM    881 3HD2 LEU A  58       9.615  13.020   6.650  1.00  0.00           H  
ATOM    882  N   ALA A  59       9.409   6.587   6.597  1.00  0.00           N  
ATOM    883  CA  ALA A  59       9.064   5.440   7.414  1.00  0.00           C  
ATOM    884  C   ALA A  59      10.146   4.391   7.629  1.00  0.00           C  
ATOM    885  O   ALA A  59      10.212   3.814   8.715  1.00  0.00           O  
ATOM    886  CB  ALA A  59       7.802   4.741   6.892  1.00  0.00           C  
ATOM    887  H   ALA A  59       8.900   6.875   5.779  1.00  0.00           H  
ATOM    888  HA  ALA A  59       8.640   5.776   8.360  1.00  0.00           H  
ATOM    889  HB1 ALA A  59       8.008   3.994   6.130  1.00  0.00           H  
ATOM    890  HB2 ALA A  59       7.351   4.130   7.672  1.00  0.00           H  
ATOM    891  HB3 ALA A  59       6.996   5.453   6.723  1.00  0.00           H  
ATOM    892  N   ILE A  60      11.052   4.154   6.682  1.00  0.00           N  
ATOM    893  CA  ILE A  60      12.221   3.324   6.884  1.00  0.00           C  
ATOM    894  C   ILE A  60      13.245   3.988   7.792  1.00  0.00           C  
ATOM    895  O   ILE A  60      13.541   3.295   8.761  1.00  0.00           O  
ATOM    896  CB  ILE A  60      12.708   2.827   5.522  1.00  0.00           C  
ATOM    897  CG1 ILE A  60      11.780   1.841   4.806  1.00  0.00           C  
ATOM    898  CG2 ILE A  60      14.167   2.384   5.555  1.00  0.00           C  
ATOM    899  CD  ILE A  60      12.092   1.704   3.317  1.00  0.00           C  
ATOM    900  H   ILE A  60      10.893   4.558   5.770  1.00  0.00           H  
ATOM    901  HA  ILE A  60      11.944   2.388   7.373  1.00  0.00           H  
ATOM    902  HB  ILE A  60      12.640   3.703   4.883  1.00  0.00           H  
ATOM    903 1HG1 ILE A  60      11.885   0.911   5.359  1.00  0.00           H  
ATOM    904 2HG1 ILE A  60      10.741   2.160   4.873  1.00  0.00           H  
ATOM    905 1HG2 ILE A  60      14.409   1.890   4.611  1.00  0.00           H  
ATOM    906 2HG2 ILE A  60      14.897   3.158   5.767  1.00  0.00           H  
ATOM    907 3HG2 ILE A  60      14.281   1.537   6.229  1.00  0.00           H  
ATOM    908  HD1 ILE A  60      12.100   2.720   2.907  1.00  0.00           H  
ATOM    909  HD2 ILE A  60      13.071   1.281   3.129  1.00  0.00           H  
ATOM    910  HD3 ILE A  60      11.454   0.997   2.781  1.00  0.00           H  
ATOM    911  N   PRO A  61      13.776   5.208   7.667  1.00  0.00           N  
ATOM    912  CA  PRO A  61      14.421   6.003   8.689  1.00  0.00           C  
ATOM    913  C   PRO A  61      13.908   5.858  10.117  1.00  0.00           C  
ATOM    914  O   PRO A  61      14.686   5.586  11.024  1.00  0.00           O  
ATOM    915  CB  PRO A  61      14.480   7.477   8.261  1.00  0.00           C  
ATOM    916  CG  PRO A  61      14.532   7.333   6.744  1.00  0.00           C  
ATOM    917  CD  PRO A  61      13.750   6.043   6.485  1.00  0.00           C  
ATOM    918  HA  PRO A  61      15.451   5.655   8.660  1.00  0.00           H  
ATOM    919  HB1 PRO A  61      13.544   7.926   8.601  1.00  0.00           H  
ATOM    920  HB2 PRO A  61      15.309   8.013   8.713  1.00  0.00           H  
ATOM    921  HG1 PRO A  61      13.949   8.162   6.351  1.00  0.00           H  
ATOM    922  HG2 PRO A  61      15.601   7.292   6.555  1.00  0.00           H  
ATOM    923  HD1 PRO A  61      12.694   6.275   6.305  1.00  0.00           H  
ATOM    924  HD2 PRO A  61      14.055   5.520   5.578  1.00  0.00           H  
ATOM    925  N   PHE A  62      12.607   6.063  10.327  1.00  0.00           N  
ATOM    926  CA  PHE A  62      11.864   5.910  11.558  1.00  0.00           C  
ATOM    927  C   PHE A  62      11.996   4.486  12.086  1.00  0.00           C  
ATOM    928  O   PHE A  62      12.280   4.314  13.263  1.00  0.00           O  
ATOM    929  CB  PHE A  62      10.387   6.292  11.402  1.00  0.00           C  
ATOM    930  CG  PHE A  62       9.948   7.733  11.431  1.00  0.00           C  
ATOM    931  CD1 PHE A  62      10.738   8.652  10.727  1.00  0.00           C  
ATOM    932  CD2 PHE A  62       8.636   8.118  11.713  1.00  0.00           C  
ATOM    933  CE1 PHE A  62      10.246   9.919  10.374  1.00  0.00           C  
ATOM    934  CE2 PHE A  62       8.162   9.421  11.501  1.00  0.00           C  
ATOM    935  CZ  PHE A  62       8.969  10.324  10.800  1.00  0.00           C  
ATOM    936  H   PHE A  62      12.101   6.445   9.540  1.00  0.00           H  
ATOM    937  HA  PHE A  62      12.255   6.643  12.261  1.00  0.00           H  
ATOM    938  HB1 PHE A  62       9.860   5.959  10.515  1.00  0.00           H  
ATOM    939  HB2 PHE A  62       9.779   5.752  12.118  1.00  0.00           H  
ATOM    940  HD1 PHE A  62      11.755   8.444  10.434  1.00  0.00           H  
ATOM    941  HD2 PHE A  62       8.015   7.263  11.931  1.00  0.00           H  
ATOM    942  HE1 PHE A  62      10.861  10.646   9.865  1.00  0.00           H  
ATOM    943  HE2 PHE A  62       7.152   9.678  11.802  1.00  0.00           H  
ATOM    944  HZ  PHE A  62       8.555  11.295  10.553  1.00  0.00           H  
ATOM    945  N   ALA A  63      11.876   3.435  11.266  1.00  0.00           N  
ATOM    946  CA  ALA A  63      11.915   2.029  11.613  1.00  0.00           C  
ATOM    947  C   ALA A  63      13.293   1.773  12.179  1.00  0.00           C  
ATOM    948  O   ALA A  63      13.458   1.068  13.175  1.00  0.00           O  
ATOM    949  CB  ALA A  63      11.591   1.138  10.409  1.00  0.00           C  
ATOM    950  H   ALA A  63      11.715   3.575  10.279  1.00  0.00           H  
ATOM    951  HA  ALA A  63      11.228   1.635  12.362  1.00  0.00           H  
ATOM    952  HB1 ALA A  63      12.243   1.352   9.559  1.00  0.00           H  
ATOM    953  HB2 ALA A  63      11.773   0.076  10.580  1.00  0.00           H  
ATOM    954  HB3 ALA A  63      10.593   1.285  10.013  1.00  0.00           H  
ATOM    955  N   ILE A  64      14.288   2.263  11.439  1.00  0.00           N  
ATOM    956  CA  ILE A  64      15.682   2.238  11.824  1.00  0.00           C  
ATOM    957  C   ILE A  64      15.840   2.952  13.159  1.00  0.00           C  
ATOM    958  O   ILE A  64      16.407   2.357  14.065  1.00  0.00           O  
ATOM    959  CB  ILE A  64      16.591   2.723  10.694  1.00  0.00           C  
ATOM    960  CG1 ILE A  64      16.432   1.828   9.472  1.00  0.00           C  
ATOM    961  CG2 ILE A  64      18.072   2.889  11.060  1.00  0.00           C  
ATOM    962  CD  ILE A  64      16.957   2.510   8.204  1.00  0.00           C  
ATOM    963  H   ILE A  64      14.095   2.588  10.500  1.00  0.00           H  
ATOM    964  HA  ILE A  64      16.022   1.223  12.009  1.00  0.00           H  
ATOM    965  HB  ILE A  64      16.213   3.711  10.398  1.00  0.00           H  
ATOM    966 1HG1 ILE A  64      16.943   0.863   9.550  1.00  0.00           H  
ATOM    967 2HG1 ILE A  64      15.412   1.581   9.203  1.00  0.00           H  
ATOM    968 1HG2 ILE A  64      18.229   2.043  11.731  1.00  0.00           H  
ATOM    969 2HG2 ILE A  64      18.840   2.728  10.310  1.00  0.00           H  
ATOM    970 3HG2 ILE A  64      18.162   3.823  11.609  1.00  0.00           H  
ATOM    971  HD1 ILE A  64      16.331   3.385   8.046  1.00  0.00           H  
ATOM    972  HD2 ILE A  64      18.003   2.810   8.251  1.00  0.00           H  
ATOM    973  HD3 ILE A  64      16.736   1.972   7.286  1.00  0.00           H  
ATOM    974  N   THR A  65      15.309   4.163  13.360  1.00  0.00           N  
ATOM    975  CA  THR A  65      15.281   4.893  14.618  1.00  0.00           C  
ATOM    976  C   THR A  65      14.719   4.057  15.759  1.00  0.00           C  
ATOM    977  O   THR A  65      15.433   3.809  16.724  1.00  0.00           O  
ATOM    978  CB  THR A  65      14.566   6.239  14.522  1.00  0.00           C  
ATOM    979  OG1 THR A  65      14.826   7.059  13.407  1.00  0.00           O  
ATOM    980  CG2 THR A  65      14.703   7.142  15.742  1.00  0.00           C  
ATOM    981  H   THR A  65      14.708   4.488  12.612  1.00  0.00           H  
ATOM    982  HA  THR A  65      16.352   5.039  14.744  1.00  0.00           H  
ATOM    983  HB  THR A  65      13.497   6.028  14.467  1.00  0.00           H  
ATOM    984  HG1 THR A  65      14.707   6.559  12.615  1.00  0.00           H  
ATOM    985 1HG2 THR A  65      14.012   6.935  16.563  1.00  0.00           H  
ATOM    986 2HG2 THR A  65      15.702   7.065  16.186  1.00  0.00           H  
ATOM    987 3HG2 THR A  65      14.416   8.183  15.642  1.00  0.00           H  
ATOM    988  N   ILE A  66      13.525   3.470  15.709  1.00  0.00           N  
ATOM    989  CA  ILE A  66      13.013   2.652  16.795  1.00  0.00           C  
ATOM    990  C   ILE A  66      13.775   1.355  17.037  1.00  0.00           C  
ATOM    991  O   ILE A  66      13.751   0.878  18.160  1.00  0.00           O  
ATOM    992  CB  ILE A  66      11.498   2.525  16.694  1.00  0.00           C  
ATOM    993  CG1 ILE A  66      10.805   2.097  17.991  1.00  0.00           C  
ATOM    994  CG2 ILE A  66      11.075   1.634  15.531  1.00  0.00           C  
ATOM    995  CD  ILE A  66       9.339   2.524  18.011  1.00  0.00           C  
ATOM    996  H   ILE A  66      13.043   3.645  14.839  1.00  0.00           H  
ATOM    997  HA  ILE A  66      13.201   3.297  17.649  1.00  0.00           H  
ATOM    998  HB  ILE A  66      11.271   3.593  16.601  1.00  0.00           H  
ATOM    999 1HG1 ILE A  66      10.858   1.012  18.071  1.00  0.00           H  
ATOM   1000 2HG1 ILE A  66      11.316   2.656  18.770  1.00  0.00           H  
ATOM   1001 1HG2 ILE A  66      11.480   0.615  15.589  1.00  0.00           H  
ATOM   1002 2HG2 ILE A  66       9.982   1.596  15.478  1.00  0.00           H  
ATOM   1003 3HG2 ILE A  66      11.441   2.068  14.603  1.00  0.00           H  
ATOM   1004  HD1 ILE A  66       9.208   3.603  18.136  1.00  0.00           H  
ATOM   1005  HD2 ILE A  66       8.694   2.211  17.197  1.00  0.00           H  
ATOM   1006  HD3 ILE A  66       8.967   2.223  18.990  1.00  0.00           H  
ATOM   1007  N   SER A  67      14.637   0.887  16.119  1.00  0.00           N  
ATOM   1008  CA  SER A  67      15.347  -0.347  16.369  1.00  0.00           C  
ATOM   1009  C   SER A  67      16.521  -0.190  17.318  1.00  0.00           C  
ATOM   1010  O   SER A  67      16.968  -1.130  17.975  1.00  0.00           O  
ATOM   1011  CB  SER A  67      15.688  -0.966  15.016  1.00  0.00           C  
ATOM   1012  OG  SER A  67      16.746  -0.323  14.343  1.00  0.00           O  
ATOM   1013  H   SER A  67      14.621   1.294  15.196  1.00  0.00           H  
ATOM   1014  HA  SER A  67      14.708  -1.112  16.814  1.00  0.00           H  
ATOM   1015  HB1 SER A  67      16.106  -1.961  15.171  1.00  0.00           H  
ATOM   1016  HB2 SER A  67      14.816  -1.026  14.356  1.00  0.00           H  
ATOM   1017  HG  SER A  67      16.664   0.611  14.435  1.00  0.00           H  
ATOM   1018  N   THR A  68      17.025   1.038  17.470  1.00  0.00           N  
ATOM   1019  CA  THR A  68      17.960   1.479  18.486  1.00  0.00           C  
ATOM   1020  C   THR A  68      17.551   1.181  19.916  1.00  0.00           C  
ATOM   1021  O   THR A  68      18.400   0.708  20.674  1.00  0.00           O  
ATOM   1022  CB  THR A  68      18.448   2.907  18.227  1.00  0.00           C  
ATOM   1023  OG1 THR A  68      17.402   3.812  18.502  1.00  0.00           O  
ATOM   1024  CG2 THR A  68      18.886   3.081  16.773  1.00  0.00           C  
ATOM   1025  H   THR A  68      16.701   1.742  16.831  1.00  0.00           H  
ATOM   1026  HA  THR A  68      18.883   0.917  18.308  1.00  0.00           H  
ATOM   1027  HB  THR A  68      19.302   3.078  18.872  1.00  0.00           H  
ATOM   1028  HG1 THR A  68      16.740   3.731  17.827  1.00  0.00           H  
ATOM   1029 1HG2 THR A  68      19.874   2.618  16.735  1.00  0.00           H  
ATOM   1030 2HG2 THR A  68      18.213   2.795  15.973  1.00  0.00           H  
ATOM   1031 3HG2 THR A  68      19.013   4.156  16.627  1.00  0.00           H  
ATOM   1032  N   GLY A  69      16.280   1.370  20.273  1.00  0.00           N  
ATOM   1033  CA  GLY A  69      15.871   1.094  21.631  1.00  0.00           C  
ATOM   1034  C   GLY A  69      15.932   2.266  22.601  1.00  0.00           C  
ATOM   1035  O   GLY A  69      15.992   2.019  23.800  1.00  0.00           O  
ATOM   1036  H   GLY A  69      15.563   1.463  19.566  1.00  0.00           H  
ATOM   1037  HA1 GLY A  69      14.817   0.850  21.523  1.00  0.00           H  
ATOM   1038  HA2 GLY A  69      16.306   0.219  22.115  1.00  0.00           H  
ATOM   1039  N   PHE A  70      16.124   3.485  22.102  1.00  0.00           N  
ATOM   1040  CA  PHE A  70      16.638   4.676  22.754  1.00  0.00           C  
ATOM   1041  C   PHE A  70      15.620   5.343  23.655  1.00  0.00           C  
ATOM   1042  O   PHE A  70      14.402   5.290  23.499  1.00  0.00           O  
ATOM   1043  CB  PHE A  70      17.064   5.568  21.592  1.00  0.00           C  
ATOM   1044  CG  PHE A  70      16.023   6.328  20.814  1.00  0.00           C  
ATOM   1045  CD1 PHE A  70      14.955   5.698  20.162  1.00  0.00           C  
ATOM   1046  CD2 PHE A  70      16.101   7.725  20.686  1.00  0.00           C  
ATOM   1047  CE1 PHE A  70      14.134   6.438  19.300  1.00  0.00           C  
ATOM   1048  CE2 PHE A  70      15.316   8.457  19.790  1.00  0.00           C  
ATOM   1049  CZ  PHE A  70      14.275   7.811  19.105  1.00  0.00           C  
ATOM   1050  H   PHE A  70      16.046   3.491  21.093  1.00  0.00           H  
ATOM   1051  HA  PHE A  70      17.464   4.193  23.284  1.00  0.00           H  
ATOM   1052  HB1 PHE A  70      17.754   6.335  21.943  1.00  0.00           H  
ATOM   1053  HB2 PHE A  70      17.680   5.083  20.843  1.00  0.00           H  
ATOM   1054  HD1 PHE A  70      14.800   4.625  20.189  1.00  0.00           H  
ATOM   1055  HD2 PHE A  70      16.875   8.327  21.136  1.00  0.00           H  
ATOM   1056  HE1 PHE A  70      13.315   5.941  18.789  1.00  0.00           H  
ATOM   1057  HE2 PHE A  70      15.521   9.513  19.807  1.00  0.00           H  
ATOM   1058  HZ  PHE A  70      13.610   8.324  18.425  1.00  0.00           H  
ATOM   1059  N   CYS A  71      16.123   6.063  24.661  1.00  0.00           N  
ATOM   1060  CA  CYS A  71      15.268   6.836  25.533  1.00  0.00           C  
ATOM   1061  C   CYS A  71      14.662   8.046  24.831  1.00  0.00           C  
ATOM   1062  O   CYS A  71      15.349   9.052  24.688  1.00  0.00           O  
ATOM   1063  CB  CYS A  71      16.051   7.285  26.759  1.00  0.00           C  
ATOM   1064  SG  CYS A  71      16.619   5.874  27.741  1.00  0.00           S  
ATOM   1065  H   CYS A  71      17.105   6.266  24.795  1.00  0.00           H  
ATOM   1066  HA  CYS A  71      14.437   6.264  25.959  1.00  0.00           H  
ATOM   1067  HB1 CYS A  71      16.981   7.762  26.443  1.00  0.00           H  
ATOM   1068  HB2 CYS A  71      15.461   7.919  27.424  1.00  0.00           H  
ATOM   1069  N   ALA A  72      13.418   7.938  24.351  1.00  0.00           N  
ATOM   1070  CA  ALA A  72      12.619   8.947  23.688  1.00  0.00           C  
ATOM   1071  C   ALA A  72      11.326   9.215  24.432  1.00  0.00           C  
ATOM   1072  O   ALA A  72      10.876   8.397  25.232  1.00  0.00           O  
ATOM   1073  CB  ALA A  72      12.420   8.602  22.207  1.00  0.00           C  
ATOM   1074  H   ALA A  72      13.014   7.028  24.543  1.00  0.00           H  
ATOM   1075  HA  ALA A  72      13.266   9.810  23.539  1.00  0.00           H  
ATOM   1076  HB1 ALA A  72      13.256   8.186  21.639  1.00  0.00           H  
ATOM   1077  HB2 ALA A  72      11.699   7.793  22.167  1.00  0.00           H  
ATOM   1078  HB3 ALA A  72      11.970   9.432  21.665  1.00  0.00           H  
ATOM   1079  N   ALA A  73      10.755  10.405  24.247  1.00  0.00           N  
ATOM   1080  CA  ALA A  73       9.420  10.705  24.732  1.00  0.00           C  
ATOM   1081  C   ALA A  73       8.329   9.978  23.959  1.00  0.00           C  
ATOM   1082  O   ALA A  73       8.477   9.662  22.782  1.00  0.00           O  
ATOM   1083  CB  ALA A  73       9.305  12.210  24.546  1.00  0.00           C  
ATOM   1084  H   ALA A  73      11.204  11.150  23.729  1.00  0.00           H  
ATOM   1085  HA  ALA A  73       9.419  10.491  25.807  1.00  0.00           H  
ATOM   1086  HB1 ALA A  73       9.357  12.558  23.516  1.00  0.00           H  
ATOM   1087  HB2 ALA A  73       8.275  12.455  24.830  1.00  0.00           H  
ATOM   1088  HB3 ALA A  73      10.028  12.697  25.202  1.00  0.00           H  
ATOM   1089  N   CYS A  74       7.350   9.457  24.698  1.00  0.00           N  
ATOM   1090  CA  CYS A  74       6.450   8.390  24.307  1.00  0.00           C  
ATOM   1091  C   CYS A  74       5.547   8.899  23.200  1.00  0.00           C  
ATOM   1092  O   CYS A  74       5.211   8.125  22.301  1.00  0.00           O  
ATOM   1093  CB  CYS A  74       5.579   7.885  25.463  1.00  0.00           C  
ATOM   1094  SG  CYS A  74       5.010   6.181  25.275  1.00  0.00           S  
ATOM   1095  H   CYS A  74       7.160   9.977  25.547  1.00  0.00           H  
ATOM   1096  HA  CYS A  74       7.034   7.518  23.999  1.00  0.00           H  
ATOM   1097  HB1 CYS A  74       6.132   7.883  26.401  1.00  0.00           H  
ATOM   1098  HB2 CYS A  74       4.704   8.520  25.567  1.00  0.00           H  
ATOM   1099  N   HIS A  75       5.071  10.146  23.296  1.00  0.00           N  
ATOM   1100  CA  HIS A  75       4.257  10.728  22.250  1.00  0.00           C  
ATOM   1101  C   HIS A  75       4.922  11.181  20.967  1.00  0.00           C  
ATOM   1102  O   HIS A  75       4.315  11.309  19.913  1.00  0.00           O  
ATOM   1103  CB  HIS A  75       3.434  11.874  22.849  1.00  0.00           C  
ATOM   1104  CG  HIS A  75       2.389  11.321  23.783  1.00  0.00           C  
ATOM   1105  ND1 HIS A  75       2.634  10.995  25.120  1.00  0.00           N  
ATOM   1106  CD2 HIS A  75       1.084  11.011  23.482  1.00  0.00           C  
ATOM   1107  CE1 HIS A  75       1.483  10.430  25.520  1.00  0.00           C  
ATOM   1108  NE2 HIS A  75       0.494  10.474  24.609  1.00  0.00           N  
ATOM   1109  H   HIS A  75       5.356  10.659  24.124  1.00  0.00           H  
ATOM   1110  HA  HIS A  75       3.546  10.004  21.863  1.00  0.00           H  
ATOM   1111  HB1 HIS A  75       4.059  12.592  23.370  1.00  0.00           H  
ATOM   1112  HB2 HIS A  75       2.838  12.399  22.109  1.00  0.00           H  
ATOM   1113  HD2 HIS A  75       0.523  10.994  22.565  1.00  0.00           H  
ATOM   1114  HE1 HIS A  75       1.230  10.270  26.555  1.00  0.00           H  
ATOM   1115  HE2 HIS A  75      -0.447  10.128  24.710  1.00  0.00           H  
ATOM   1116  N   GLY A  76       6.257  11.231  21.065  1.00  0.00           N  
ATOM   1117  CA  GLY A  76       7.058  11.220  19.857  1.00  0.00           C  
ATOM   1118  C   GLY A  76       7.383   9.821  19.349  1.00  0.00           C  
ATOM   1119  O   GLY A  76       7.143   9.512  18.187  1.00  0.00           O  
ATOM   1120  H   GLY A  76       6.726  11.137  21.956  1.00  0.00           H  
ATOM   1121  HA1 GLY A  76       6.695  11.808  19.014  1.00  0.00           H  
ATOM   1122  HA2 GLY A  76       8.015  11.639  20.170  1.00  0.00           H  
ATOM   1123  N   CYS A  77       7.797   8.854  20.172  1.00  0.00           N  
ATOM   1124  CA  CYS A  77       7.982   7.431  19.959  1.00  0.00           C  
ATOM   1125  C   CYS A  77       6.782   6.811  19.263  1.00  0.00           C  
ATOM   1126  O   CYS A  77       6.978   6.084  18.295  1.00  0.00           O  
ATOM   1127  CB  CYS A  77       8.402   6.801  21.286  1.00  0.00           C  
ATOM   1128  SG  CYS A  77       8.696   5.008  21.324  1.00  0.00           S  
ATOM   1129  H   CYS A  77       8.015   9.190  21.091  1.00  0.00           H  
ATOM   1130  HA  CYS A  77       8.927   7.449  19.415  1.00  0.00           H  
ATOM   1131  HB1 CYS A  77       9.229   7.339  21.728  1.00  0.00           H  
ATOM   1132  HB2 CYS A  77       7.649   6.951  22.062  1.00  0.00           H  
ATOM   1133  N   LEU A  78       5.534   7.078  19.661  1.00  0.00           N  
ATOM   1134  CA  LEU A  78       4.298   6.609  19.073  1.00  0.00           C  
ATOM   1135  C   LEU A  78       4.160   7.006  17.609  1.00  0.00           C  
ATOM   1136  O   LEU A  78       3.506   6.294  16.843  1.00  0.00           O  
ATOM   1137  CB  LEU A  78       3.071   7.119  19.835  1.00  0.00           C  
ATOM   1138  CG  LEU A  78       2.820   6.433  21.177  1.00  0.00           C  
ATOM   1139  CD1 LEU A  78       1.921   7.278  22.088  1.00  0.00           C  
ATOM   1140  CD2 LEU A  78       2.288   5.010  20.993  1.00  0.00           C  
ATOM   1141  H   LEU A  78       5.401   7.613  20.507  1.00  0.00           H  
ATOM   1142  HA  LEU A  78       4.349   5.524  19.119  1.00  0.00           H  
ATOM   1143  HB1 LEU A  78       3.157   8.138  20.211  1.00  0.00           H  
ATOM   1144  HB2 LEU A  78       2.187   7.032  19.205  1.00  0.00           H  
ATOM   1145  HG  LEU A  78       3.798   6.296  21.634  1.00  0.00           H  
ATOM   1146 1HD1 LEU A  78       2.265   8.270  22.380  1.00  0.00           H  
ATOM   1147 2HD1 LEU A  78       0.893   7.492  21.821  1.00  0.00           H  
ATOM   1148 3HD1 LEU A  78       1.720   6.832  23.070  1.00  0.00           H  
ATOM   1149 1HD2 LEU A  78       2.081   4.541  21.951  1.00  0.00           H  
ATOM   1150 2HD2 LEU A  78       1.397   5.081  20.367  1.00  0.00           H  
ATOM   1151 3HD2 LEU A  78       3.017   4.397  20.471  1.00  0.00           H  
ATOM   1152  N   PHE A  79       4.669   8.187  17.249  1.00  0.00           N  
ATOM   1153  CA  PHE A  79       4.574   8.744  15.912  1.00  0.00           C  
ATOM   1154  C   PHE A  79       5.523   7.962  15.010  1.00  0.00           C  
ATOM   1155  O   PHE A  79       5.184   7.494  13.931  1.00  0.00           O  
ATOM   1156  CB  PHE A  79       4.928  10.218  16.033  1.00  0.00           C  
ATOM   1157  CG  PHE A  79       4.654  11.004  14.779  1.00  0.00           C  
ATOM   1158  CD1 PHE A  79       3.395  11.539  14.469  1.00  0.00           C  
ATOM   1159  CD2 PHE A  79       5.651  11.119  13.802  1.00  0.00           C  
ATOM   1160  CE1 PHE A  79       3.121  12.309  13.338  1.00  0.00           C  
ATOM   1161  CE2 PHE A  79       5.384  11.806  12.609  1.00  0.00           C  
ATOM   1162  CZ  PHE A  79       4.139  12.417  12.385  1.00  0.00           C  
ATOM   1163  H   PHE A  79       5.218   8.636  17.961  1.00  0.00           H  
ATOM   1164  HA  PHE A  79       3.588   8.780  15.458  1.00  0.00           H  
ATOM   1165  HB1 PHE A  79       4.427  10.739  16.852  1.00  0.00           H  
ATOM   1166  HB2 PHE A  79       5.969  10.481  16.225  1.00  0.00           H  
ATOM   1167  HD1 PHE A  79       2.555  11.407  15.149  1.00  0.00           H  
ATOM   1168  HD2 PHE A  79       6.618  10.678  13.945  1.00  0.00           H  
ATOM   1169  HE1 PHE A  79       2.214  12.881  13.151  1.00  0.00           H  
ATOM   1170  HE2 PHE A  79       6.201  11.878  11.913  1.00  0.00           H  
ATOM   1171  HZ  PHE A  79       3.998  13.043  11.525  1.00  0.00           H  
ATOM   1172  N   ILE A  80       6.744   7.794  15.535  1.00  0.00           N  
ATOM   1173  CA  ILE A  80       7.892   7.054  15.059  1.00  0.00           C  
ATOM   1174  C   ILE A  80       7.444   5.600  14.950  1.00  0.00           C  
ATOM   1175  O   ILE A  80       7.657   5.039  13.873  1.00  0.00           O  
ATOM   1176  CB  ILE A  80       9.133   7.183  15.927  1.00  0.00           C  
ATOM   1177  CG1 ILE A  80       9.787   8.547  16.115  1.00  0.00           C  
ATOM   1178  CG2 ILE A  80      10.252   6.172  15.681  1.00  0.00           C  
ATOM   1179  CD  ILE A  80      10.149   9.369  14.873  1.00  0.00           C  
ATOM   1180  H   ILE A  80       6.894   8.287  16.401  1.00  0.00           H  
ATOM   1181  HA  ILE A  80       8.033   7.372  14.026  1.00  0.00           H  
ATOM   1182  HB  ILE A  80       8.730   7.107  16.943  1.00  0.00           H  
ATOM   1183 1HG1 ILE A  80       9.220   9.211  16.769  1.00  0.00           H  
ATOM   1184 2HG1 ILE A  80      10.717   8.434  16.666  1.00  0.00           H  
ATOM   1185 1HG2 ILE A  80      10.973   6.303  16.487  1.00  0.00           H  
ATOM   1186 2HG2 ILE A  80      10.001   5.113  15.785  1.00  0.00           H  
ATOM   1187 3HG2 ILE A  80      10.709   6.241  14.692  1.00  0.00           H  
ATOM   1188  HD1 ILE A  80      10.883   8.814  14.286  1.00  0.00           H  
ATOM   1189  HD2 ILE A  80       9.303   9.759  14.309  1.00  0.00           H  
ATOM   1190  HD3 ILE A  80      10.712  10.218  15.259  1.00  0.00           H  
ATOM   1191  N   ALA A  81       6.789   5.061  15.979  1.00  0.00           N  
ATOM   1192  CA  ALA A  81       6.030   3.830  15.884  1.00  0.00           C  
ATOM   1193  C   ALA A  81       5.036   3.735  14.732  1.00  0.00           C  
ATOM   1194  O   ALA A  81       5.235   2.889  13.856  1.00  0.00           O  
ATOM   1195  CB  ALA A  81       5.369   3.400  17.192  1.00  0.00           C  
ATOM   1196  H   ALA A  81       6.855   5.510  16.883  1.00  0.00           H  
ATOM   1197  HA  ALA A  81       6.770   3.052  15.675  1.00  0.00           H  
ATOM   1198  HB1 ALA A  81       5.138   2.331  17.063  1.00  0.00           H  
ATOM   1199  HB2 ALA A  81       6.078   3.421  18.011  1.00  0.00           H  
ATOM   1200  HB3 ALA A  81       4.473   3.970  17.438  1.00  0.00           H  
ATOM   1201  N   CYS A  82       3.928   4.470  14.747  1.00  0.00           N  
ATOM   1202  CA  CYS A  82       2.756   4.333  13.909  1.00  0.00           C  
ATOM   1203  C   CYS A  82       2.714   5.076  12.583  1.00  0.00           C  
ATOM   1204  O   CYS A  82       1.778   4.780  11.842  1.00  0.00           O  
ATOM   1205  CB  CYS A  82       1.600   4.827  14.784  1.00  0.00           C  
ATOM   1206  SG  CYS A  82       1.313   3.712  16.177  1.00  0.00           S  
ATOM   1207  H   CYS A  82       3.906   5.218  15.432  1.00  0.00           H  
ATOM   1208  HA  CYS A  82       2.629   3.261  13.758  1.00  0.00           H  
ATOM   1209  HB1 CYS A  82       1.833   5.796  15.223  1.00  0.00           H  
ATOM   1210  HB2 CYS A  82       0.630   5.038  14.318  1.00  0.00           H  
ATOM   1211  HG  CYS A  82       1.424   2.508  15.605  1.00  0.00           H  
ATOM   1212  N   PHE A  83       3.703   5.870  12.155  1.00  0.00           N  
ATOM   1213  CA  PHE A  83       3.513   6.636  10.933  1.00  0.00           C  
ATOM   1214  C   PHE A  83       3.550   5.774   9.678  1.00  0.00           C  
ATOM   1215  O   PHE A  83       2.943   6.138   8.673  1.00  0.00           O  
ATOM   1216  CB  PHE A  83       4.535   7.760  10.871  1.00  0.00           C  
ATOM   1217  CG  PHE A  83       4.493   8.676   9.679  1.00  0.00           C  
ATOM   1218  CD1 PHE A  83       3.821   9.907   9.683  1.00  0.00           C  
ATOM   1219  CD2 PHE A  83       5.336   8.364   8.606  1.00  0.00           C  
ATOM   1220  CE1 PHE A  83       3.802  10.637   8.486  1.00  0.00           C  
ATOM   1221  CE2 PHE A  83       5.189   9.020   7.382  1.00  0.00           C  
ATOM   1222  CZ  PHE A  83       4.459  10.219   7.334  1.00  0.00           C  
ATOM   1223  H   PHE A  83       4.553   6.180  12.585  1.00  0.00           H  
ATOM   1224  HA  PHE A  83       2.516   7.079  10.992  1.00  0.00           H  
ATOM   1225  HB1 PHE A  83       4.375   8.455  11.705  1.00  0.00           H  
ATOM   1226  HB2 PHE A  83       5.555   7.381  10.883  1.00  0.00           H  
ATOM   1227  HD1 PHE A  83       3.371  10.225  10.612  1.00  0.00           H  
ATOM   1228  HD2 PHE A  83       6.001   7.508   8.598  1.00  0.00           H  
ATOM   1229  HE1 PHE A  83       3.244  11.549   8.389  1.00  0.00           H  
ATOM   1230  HE2 PHE A  83       5.734   8.635   6.537  1.00  0.00           H  
ATOM   1231  HZ  PHE A  83       4.436  10.668   6.347  1.00  0.00           H  
ATOM   1232  N   VAL A  84       4.170   4.594   9.711  1.00  0.00           N  
ATOM   1233  CA  VAL A  84       4.073   3.524   8.740  1.00  0.00           C  
ATOM   1234  C   VAL A  84       2.633   3.145   8.426  1.00  0.00           C  
ATOM   1235  O   VAL A  84       2.308   2.916   7.264  1.00  0.00           O  
ATOM   1236  CB  VAL A  84       5.045   2.412   9.126  1.00  0.00           C  
ATOM   1237  CG1 VAL A  84       4.597   1.685  10.394  1.00  0.00           C  
ATOM   1238  CG2 VAL A  84       5.115   1.457   7.937  1.00  0.00           C  
ATOM   1239  H   VAL A  84       4.608   4.448  10.611  1.00  0.00           H  
ATOM   1240  HA  VAL A  84       4.491   3.935   7.813  1.00  0.00           H  
ATOM   1241  HB  VAL A  84       6.022   2.890   9.190  1.00  0.00           H  
ATOM   1242 1HG1 VAL A  84       5.324   0.951  10.741  1.00  0.00           H  
ATOM   1243 2HG1 VAL A  84       4.587   2.380  11.233  1.00  0.00           H  
ATOM   1244 3HG1 VAL A  84       3.621   1.240  10.209  1.00  0.00           H  
ATOM   1245 1HG2 VAL A  84       5.360   2.048   7.057  1.00  0.00           H  
ATOM   1246 2HG2 VAL A  84       5.900   0.721   8.086  1.00  0.00           H  
ATOM   1247 3HG2 VAL A  84       4.223   0.863   7.738  1.00  0.00           H  
ATOM   1248  N   LEU A  85       1.784   3.143   9.444  1.00  0.00           N  
ATOM   1249  CA  LEU A  85       0.392   2.763   9.316  1.00  0.00           C  
ATOM   1250  C   LEU A  85      -0.442   3.766   8.535  1.00  0.00           C  
ATOM   1251  O   LEU A  85      -1.247   3.317   7.731  1.00  0.00           O  
ATOM   1252  CB  LEU A  85      -0.191   2.557  10.723  1.00  0.00           C  
ATOM   1253  CG  LEU A  85       0.646   1.730  11.699  1.00  0.00           C  
ATOM   1254  CD1 LEU A  85      -0.017   1.732  13.076  1.00  0.00           C  
ATOM   1255  CD2 LEU A  85       0.844   0.254  11.353  1.00  0.00           C  
ATOM   1256  H   LEU A  85       2.014   3.335  10.404  1.00  0.00           H  
ATOM   1257  HA  LEU A  85       0.362   1.790   8.815  1.00  0.00           H  
ATOM   1258  HB1 LEU A  85      -0.076   3.540  11.167  1.00  0.00           H  
ATOM   1259  HB2 LEU A  85      -1.255   2.355  10.689  1.00  0.00           H  
ATOM   1260  HG  LEU A  85       1.623   2.185  11.864  1.00  0.00           H  
ATOM   1261 1HD1 LEU A  85      -0.056   2.711  13.547  1.00  0.00           H  
ATOM   1262 2HD1 LEU A  85      -1.059   1.411  12.991  1.00  0.00           H  
ATOM   1263 3HD1 LEU A  85       0.658   1.122  13.669  1.00  0.00           H  
ATOM   1264 1HD2 LEU A  85       1.179  -0.421  12.132  1.00  0.00           H  
ATOM   1265 2HD2 LEU A  85      -0.088  -0.140  10.952  1.00  0.00           H  
ATOM   1266 3HD2 LEU A  85       1.624   0.136  10.597  1.00  0.00           H  
ATOM   1267  N   VAL A  86      -0.159   5.064   8.706  1.00  0.00           N  
ATOM   1268  CA  VAL A  86      -0.671   6.118   7.845  1.00  0.00           C  
ATOM   1269  C   VAL A  86      -0.427   5.909   6.363  1.00  0.00           C  
ATOM   1270  O   VAL A  86      -1.371   6.086   5.605  1.00  0.00           O  
ATOM   1271  CB  VAL A  86      -0.200   7.508   8.265  1.00  0.00           C  
ATOM   1272  CG1 VAL A  86      -0.938   8.682   7.638  1.00  0.00           C  
ATOM   1273  CG2 VAL A  86      -0.287   7.643   9.791  1.00  0.00           C  
ATOM   1274  H   VAL A  86       0.691   5.204   9.228  1.00  0.00           H  
ATOM   1275  HA  VAL A  86      -1.759   6.073   7.928  1.00  0.00           H  
ATOM   1276  HB  VAL A  86       0.874   7.557   8.061  1.00  0.00           H  
ATOM   1277 1HG1 VAL A  86      -0.298   9.507   7.953  1.00  0.00           H  
ATOM   1278 2HG1 VAL A  86      -1.052   8.689   6.556  1.00  0.00           H  
ATOM   1279 3HG1 VAL A  86      -1.937   8.802   8.079  1.00  0.00           H  
ATOM   1280 1HG2 VAL A  86      -1.345   7.527  10.009  1.00  0.00           H  
ATOM   1281 2HG2 VAL A  86       0.302   6.949  10.404  1.00  0.00           H  
ATOM   1282 3HG2 VAL A  86       0.003   8.621  10.149  1.00  0.00           H  
ATOM   1283  N   LEU A  87       0.752   5.469   5.897  1.00  0.00           N  
ATOM   1284  CA  LEU A  87       1.153   5.258   4.524  1.00  0.00           C  
ATOM   1285  C   LEU A  87       0.542   3.987   3.950  1.00  0.00           C  
ATOM   1286  O   LEU A  87      -0.030   3.983   2.868  1.00  0.00           O  
ATOM   1287  CB  LEU A  87       2.656   5.044   4.347  1.00  0.00           C  
ATOM   1288  CG  LEU A  87       3.534   6.149   4.943  1.00  0.00           C  
ATOM   1289  CD1 LEU A  87       5.038   5.926   4.816  1.00  0.00           C  
ATOM   1290  CD2 LEU A  87       3.154   7.482   4.303  1.00  0.00           C  
ATOM   1291  H   LEU A  87       1.392   5.231   6.641  1.00  0.00           H  
ATOM   1292  HA  LEU A  87       0.713   6.091   3.992  1.00  0.00           H  
ATOM   1293  HB1 LEU A  87       2.927   4.227   5.010  1.00  0.00           H  
ATOM   1294  HB2 LEU A  87       2.901   4.869   3.297  1.00  0.00           H  
ATOM   1295  HG  LEU A  87       3.311   6.251   6.003  1.00  0.00           H  
ATOM   1296 1HD1 LEU A  87       5.282   5.629   3.794  1.00  0.00           H  
ATOM   1297 2HD1 LEU A  87       5.710   6.743   5.065  1.00  0.00           H  
ATOM   1298 3HD1 LEU A  87       5.371   5.024   5.326  1.00  0.00           H  
ATOM   1299 1HD2 LEU A  87       2.107   7.746   4.458  1.00  0.00           H  
ATOM   1300 2HD2 LEU A  87       3.696   8.359   4.647  1.00  0.00           H  
ATOM   1301 3HD2 LEU A  87       3.292   7.472   3.224  1.00  0.00           H  
ATOM   1302  N   THR A  88       0.452   2.931   4.772  1.00  0.00           N  
ATOM   1303  CA  THR A  88      -0.245   1.688   4.559  1.00  0.00           C  
ATOM   1304  C   THR A  88      -1.732   1.905   4.296  1.00  0.00           C  
ATOM   1305  O   THR A  88      -2.291   1.235   3.435  1.00  0.00           O  
ATOM   1306  CB  THR A  88      -0.028   0.800   5.778  1.00  0.00           C  
ATOM   1307  OG1 THR A  88       1.295   0.727   6.260  1.00  0.00           O  
ATOM   1308  CG2 THR A  88      -0.426  -0.658   5.514  1.00  0.00           C  
ATOM   1309  H   THR A  88       0.601   3.225   5.724  1.00  0.00           H  
ATOM   1310  HA  THR A  88       0.112   1.224   3.639  1.00  0.00           H  
ATOM   1311  HB  THR A  88      -0.581   1.168   6.644  1.00  0.00           H  
ATOM   1312  HG1 THR A  88       1.646   1.511   6.644  1.00  0.00           H  
ATOM   1313 1HG2 THR A  88       0.175  -1.051   4.703  1.00  0.00           H  
ATOM   1314 2HG2 THR A  88      -0.465  -1.306   6.383  1.00  0.00           H  
ATOM   1315 3HG2 THR A  88      -1.435  -0.666   5.099  1.00  0.00           H  
ATOM   1316  N   GLN A  89      -2.360   2.736   5.120  1.00  0.00           N  
ATOM   1317  CA  GLN A  89      -3.795   2.930   5.146  1.00  0.00           C  
ATOM   1318  C   GLN A  89      -4.202   3.746   3.927  1.00  0.00           C  
ATOM   1319  O   GLN A  89      -5.215   3.399   3.338  1.00  0.00           O  
ATOM   1320  CB  GLN A  89      -4.158   3.712   6.411  1.00  0.00           C  
ATOM   1321  CG  GLN A  89      -5.663   3.632   6.647  1.00  0.00           C  
ATOM   1322  CD  GLN A  89      -6.149   2.218   6.941  1.00  0.00           C  
ATOM   1323  OE1 GLN A  89      -5.564   1.517   7.766  1.00  0.00           O  
ATOM   1324  NE2 GLN A  89      -7.168   1.780   6.195  1.00  0.00           N  
ATOM   1325  H   GLN A  89      -1.883   3.189   5.887  1.00  0.00           H  
ATOM   1326  HA  GLN A  89      -4.268   1.953   5.068  1.00  0.00           H  
ATOM   1327  HB1 GLN A  89      -3.654   3.168   7.209  1.00  0.00           H  
ATOM   1328  HB2 GLN A  89      -3.940   4.776   6.490  1.00  0.00           H  
ATOM   1329  HG1 GLN A  89      -5.821   4.169   7.584  1.00  0.00           H  
ATOM   1330  HG2 GLN A  89      -6.183   4.134   5.835  1.00  0.00           H  
ATOM   1331 1HE2 GLN A  89      -7.461   2.407   5.468  1.00  0.00           H  
ATOM   1332 2HE2 GLN A  89      -7.430   0.812   6.279  1.00  0.00           H  
ATOM   1333  N   SER A  90      -3.404   4.735   3.513  1.00  0.00           N  
ATOM   1334  CA  SER A  90      -3.556   5.492   2.289  1.00  0.00           C  
ATOM   1335  C   SER A  90      -3.396   4.601   1.074  1.00  0.00           C  
ATOM   1336  O   SER A  90      -4.174   4.622   0.125  1.00  0.00           O  
ATOM   1337  CB  SER A  90      -2.628   6.699   2.178  1.00  0.00           C  
ATOM   1338  OG  SER A  90      -3.231   7.470   1.159  1.00  0.00           O  
ATOM   1339  H   SER A  90      -2.607   5.075   4.040  1.00  0.00           H  
ATOM   1340  HA  SER A  90      -4.570   5.910   2.337  1.00  0.00           H  
ATOM   1341  HB1 SER A  90      -2.632   7.258   3.115  1.00  0.00           H  
ATOM   1342  HB2 SER A  90      -1.611   6.465   1.878  1.00  0.00           H  
ATOM   1343  HG  SER A  90      -2.640   8.191   0.966  1.00  0.00           H  
ATOM   1344  N   SER A  91      -2.454   3.653   1.087  1.00  0.00           N  
ATOM   1345  CA  SER A  91      -2.242   2.621   0.094  1.00  0.00           C  
ATOM   1346  C   SER A  91      -3.451   1.701   0.011  1.00  0.00           C  
ATOM   1347  O   SER A  91      -4.024   1.468  -1.044  1.00  0.00           O  
ATOM   1348  CB  SER A  91      -0.893   1.926   0.332  1.00  0.00           C  
ATOM   1349  OG  SER A  91       0.196   2.806   0.402  1.00  0.00           O  
ATOM   1350  H   SER A  91      -1.860   3.832   1.879  1.00  0.00           H  
ATOM   1351  HA  SER A  91      -2.312   3.088  -0.875  1.00  0.00           H  
ATOM   1352  HB1 SER A  91      -1.000   1.374   1.264  1.00  0.00           H  
ATOM   1353  HB2 SER A  91      -0.634   1.160  -0.407  1.00  0.00           H  
ATOM   1354  HG  SER A  91       0.359   3.147   1.264  1.00  0.00           H  
ATOM   1355  N   ILE A  92      -4.038   1.314   1.146  1.00  0.00           N  
ATOM   1356  CA  ILE A  92      -5.277   0.562   1.267  1.00  0.00           C  
ATOM   1357  C   ILE A  92      -6.423   1.323   0.627  1.00  0.00           C  
ATOM   1358  O   ILE A  92      -7.236   0.724  -0.077  1.00  0.00           O  
ATOM   1359  CB  ILE A  92      -5.508   0.212   2.736  1.00  0.00           C  
ATOM   1360  CG1 ILE A  92      -4.724  -1.054   3.106  1.00  0.00           C  
ATOM   1361  CG2 ILE A  92      -6.935   0.107   3.262  1.00  0.00           C  
ATOM   1362  CD  ILE A  92      -5.452  -2.372   2.802  1.00  0.00           C  
ATOM   1363  H   ILE A  92      -3.719   1.899   1.904  1.00  0.00           H  
ATOM   1364  HA  ILE A  92      -5.206  -0.321   0.645  1.00  0.00           H  
ATOM   1365  HB  ILE A  92      -5.062   1.008   3.339  1.00  0.00           H  
ATOM   1366 1HG1 ILE A  92      -3.697  -0.917   2.784  1.00  0.00           H  
ATOM   1367 2HG1 ILE A  92      -4.539  -1.073   4.174  1.00  0.00           H  
ATOM   1368 1HG2 ILE A  92      -7.386   1.079   3.464  1.00  0.00           H  
ATOM   1369 2HG2 ILE A  92      -7.589  -0.407   2.558  1.00  0.00           H  
ATOM   1370 3HG2 ILE A  92      -7.076  -0.353   4.244  1.00  0.00           H  
ATOM   1371  HD1 ILE A  92      -6.126  -2.721   3.577  1.00  0.00           H  
ATOM   1372  HD2 ILE A  92      -5.921  -2.355   1.821  1.00  0.00           H  
ATOM   1373  HD3 ILE A  92      -4.766  -3.212   2.895  1.00  0.00           H  
ATOM   1374  N   PHE A  93      -6.635   2.601   0.947  1.00  0.00           N  
ATOM   1375  CA  PHE A  93      -7.654   3.454   0.383  1.00  0.00           C  
ATOM   1376  C   PHE A  93      -7.413   3.839  -1.072  1.00  0.00           C  
ATOM   1377  O   PHE A  93      -8.373   4.116  -1.793  1.00  0.00           O  
ATOM   1378  CB  PHE A  93      -7.660   4.710   1.264  1.00  0.00           C  
ATOM   1379  CG  PHE A  93      -8.231   4.657   2.665  1.00  0.00           C  
ATOM   1380  CD1 PHE A  93      -7.827   5.666   3.538  1.00  0.00           C  
ATOM   1381  CD2 PHE A  93      -9.168   3.702   3.066  1.00  0.00           C  
ATOM   1382  CE1 PHE A  93      -8.418   5.689   4.813  1.00  0.00           C  
ATOM   1383  CE2 PHE A  93      -9.858   3.854   4.281  1.00  0.00           C  
ATOM   1384  CZ  PHE A  93      -9.434   4.808   5.211  1.00  0.00           C  
ATOM   1385  H   PHE A  93      -5.863   3.081   1.394  1.00  0.00           H  
ATOM   1386  HA  PHE A  93      -8.644   3.006   0.352  1.00  0.00           H  
ATOM   1387  HB1 PHE A  93      -6.625   5.037   1.352  1.00  0.00           H  
ATOM   1388  HB2 PHE A  93      -8.129   5.514   0.701  1.00  0.00           H  
ATOM   1389  HD1 PHE A  93      -7.195   6.470   3.179  1.00  0.00           H  
ATOM   1390  HD2 PHE A  93      -9.568   2.952   2.406  1.00  0.00           H  
ATOM   1391  HE1 PHE A  93      -8.221   6.529   5.458  1.00  0.00           H  
ATOM   1392  HE2 PHE A  93     -10.557   3.091   4.574  1.00  0.00           H  
ATOM   1393  HZ  PHE A  93      -9.869   4.839   6.193  1.00  0.00           H  
ATOM   1394  N   SER A  94      -6.173   3.847  -1.549  1.00  0.00           N  
ATOM   1395  CA  SER A  94      -5.898   4.194  -2.927  1.00  0.00           C  
ATOM   1396  C   SER A  94      -6.237   3.011  -3.834  1.00  0.00           C  
ATOM   1397  O   SER A  94      -6.900   3.125  -4.852  1.00  0.00           O  
ATOM   1398  CB  SER A  94      -4.497   4.738  -3.204  1.00  0.00           C  
ATOM   1399  OG  SER A  94      -4.302   5.943  -2.504  1.00  0.00           O  
ATOM   1400  H   SER A  94      -5.398   3.846  -0.904  1.00  0.00           H  
ATOM   1401  HA  SER A  94      -6.549   5.011  -3.227  1.00  0.00           H  
ATOM   1402  HB1 SER A  94      -3.723   3.987  -3.024  1.00  0.00           H  
ATOM   1403  HB2 SER A  94      -4.485   4.971  -4.268  1.00  0.00           H  
ATOM   1404  HG  SER A  94      -4.021   5.751  -1.617  1.00  0.00           H  
ATOM   1405  N   LEU A  95      -5.875   1.788  -3.410  1.00  0.00           N  
ATOM   1406  CA  LEU A  95      -6.290   0.549  -4.040  1.00  0.00           C  
ATOM   1407  C   LEU A  95      -7.763   0.161  -3.995  1.00  0.00           C  
ATOM   1408  O   LEU A  95      -8.314  -0.334  -4.972  1.00  0.00           O  
ATOM   1409  CB  LEU A  95      -5.459  -0.593  -3.467  1.00  0.00           C  
ATOM   1410  CG  LEU A  95      -3.938  -0.498  -3.524  1.00  0.00           C  
ATOM   1411  CD1 LEU A  95      -3.232  -1.541  -2.658  1.00  0.00           C  
ATOM   1412  CD2 LEU A  95      -3.383  -0.691  -4.928  1.00  0.00           C  
ATOM   1413  H   LEU A  95      -5.388   1.720  -2.531  1.00  0.00           H  
ATOM   1414  HA  LEU A  95      -6.000   0.703  -5.078  1.00  0.00           H  
ATOM   1415  HB1 LEU A  95      -5.803  -0.558  -2.427  1.00  0.00           H  
ATOM   1416  HB2 LEU A  95      -5.733  -1.629  -3.682  1.00  0.00           H  
ATOM   1417  HG  LEU A  95      -3.617   0.490  -3.184  1.00  0.00           H  
ATOM   1418 1HD1 LEU A  95      -2.162  -1.516  -2.855  1.00  0.00           H  
ATOM   1419 2HD1 LEU A  95      -3.376  -1.308  -1.606  1.00  0.00           H  
ATOM   1420 3HD1 LEU A  95      -3.544  -2.557  -2.900  1.00  0.00           H  
ATOM   1421 1HD2 LEU A  95      -3.841  -1.596  -5.316  1.00  0.00           H  
ATOM   1422 2HD2 LEU A  95      -3.588   0.177  -5.559  1.00  0.00           H  
ATOM   1423 3HD2 LEU A  95      -2.296  -0.834  -4.975  1.00  0.00           H  
ATOM   1424  N   LEU A  96      -8.475   0.570  -2.933  1.00  0.00           N  
ATOM   1425  CA  LEU A  96      -9.895   0.393  -2.723  1.00  0.00           C  
ATOM   1426  C   LEU A  96     -10.637   1.401  -3.596  1.00  0.00           C  
ATOM   1427  O   LEU A  96     -11.730   1.149  -4.088  1.00  0.00           O  
ATOM   1428  CB  LEU A  96     -10.333   0.604  -1.276  1.00  0.00           C  
ATOM   1429  CG  LEU A  96     -11.797   0.459  -0.832  1.00  0.00           C  
ATOM   1430  CD1 LEU A  96     -12.374  -0.784  -1.508  1.00  0.00           C  
ATOM   1431  CD2 LEU A  96     -11.977   0.309   0.674  1.00  0.00           C  
ATOM   1432  H   LEU A  96      -7.814   0.859  -2.226  1.00  0.00           H  
ATOM   1433  HA  LEU A  96     -10.144  -0.619  -3.026  1.00  0.00           H  
ATOM   1434  HB1 LEU A  96      -9.784  -0.122  -0.679  1.00  0.00           H  
ATOM   1435  HB2 LEU A  96      -9.769   1.506  -1.051  1.00  0.00           H  
ATOM   1436  HG  LEU A  96     -12.345   1.361  -1.094  1.00  0.00           H  
ATOM   1437 1HD1 LEU A  96     -13.392  -0.969  -1.167  1.00  0.00           H  
ATOM   1438 2HD1 LEU A  96     -12.411  -0.754  -2.599  1.00  0.00           H  
ATOM   1439 3HD1 LEU A  96     -11.842  -1.663  -1.151  1.00  0.00           H  
ATOM   1440 1HD2 LEU A  96     -11.512  -0.634   0.996  1.00  0.00           H  
ATOM   1441 2HD2 LEU A  96     -11.505   1.082   1.285  1.00  0.00           H  
ATOM   1442 3HD2 LEU A  96     -13.010   0.247   1.013  1.00  0.00           H  
ATOM   1443  N   ALA A  97     -10.090   2.602  -3.772  1.00  0.00           N  
ATOM   1444  CA  ALA A  97     -10.533   3.644  -4.676  1.00  0.00           C  
ATOM   1445  C   ALA A  97     -10.563   3.277  -6.161  1.00  0.00           C  
ATOM   1446  O   ALA A  97     -11.585   3.399  -6.821  1.00  0.00           O  
ATOM   1447  CB  ALA A  97      -9.849   4.983  -4.441  1.00  0.00           C  
ATOM   1448  H   ALA A  97      -9.284   2.931  -3.260  1.00  0.00           H  
ATOM   1449  HA  ALA A  97     -11.554   3.723  -4.291  1.00  0.00           H  
ATOM   1450  HB1 ALA A  97      -8.764   4.942  -4.603  1.00  0.00           H  
ATOM   1451  HB2 ALA A  97     -10.418   5.762  -4.945  1.00  0.00           H  
ATOM   1452  HB3 ALA A  97      -9.941   5.182  -3.370  1.00  0.00           H  
ATOM   1453  N   ILE A  98      -9.469   2.697  -6.641  1.00  0.00           N  
ATOM   1454  CA  ILE A  98      -9.259   2.015  -7.902  1.00  0.00           C  
ATOM   1455  C   ILE A  98     -10.284   0.935  -8.192  1.00  0.00           C  
ATOM   1456  O   ILE A  98     -10.881   0.900  -9.261  1.00  0.00           O  
ATOM   1457  CB  ILE A  98      -7.793   1.585  -7.964  1.00  0.00           C  
ATOM   1458  CG1 ILE A  98      -6.873   2.773  -8.237  1.00  0.00           C  
ATOM   1459  CG2 ILE A  98      -7.405   0.485  -8.951  1.00  0.00           C  
ATOM   1460  CD  ILE A  98      -5.403   2.447  -7.970  1.00  0.00           C  
ATOM   1461  H   ILE A  98      -8.808   2.409  -5.935  1.00  0.00           H  
ATOM   1462  HA  ILE A  98      -9.385   2.921  -8.507  1.00  0.00           H  
ATOM   1463  HB  ILE A  98      -7.536   1.246  -6.963  1.00  0.00           H  
ATOM   1464 1HG1 ILE A  98      -6.862   3.020  -9.298  1.00  0.00           H  
ATOM   1465 2HG1 ILE A  98      -7.313   3.635  -7.742  1.00  0.00           H  
ATOM   1466 1HG2 ILE A  98      -6.372   0.160  -8.816  1.00  0.00           H  
ATOM   1467 2HG2 ILE A  98      -8.005  -0.430  -8.903  1.00  0.00           H  
ATOM   1468 3HG2 ILE A  98      -7.591   0.811  -9.967  1.00  0.00           H  
ATOM   1469  HD1 ILE A  98      -5.337   1.900  -7.028  1.00  0.00           H  
ATOM   1470  HD2 ILE A  98      -4.994   1.797  -8.753  1.00  0.00           H  
ATOM   1471  HD3 ILE A  98      -4.764   3.313  -7.850  1.00  0.00           H  
ATOM   1472  N   ALA A  99     -10.507  -0.003  -7.273  1.00  0.00           N  
ATOM   1473  CA  ALA A  99     -11.373  -1.151  -7.414  1.00  0.00           C  
ATOM   1474  C   ALA A  99     -12.821  -0.747  -7.639  1.00  0.00           C  
ATOM   1475  O   ALA A  99     -13.460  -1.278  -8.543  1.00  0.00           O  
ATOM   1476  CB  ALA A  99     -11.246  -2.048  -6.179  1.00  0.00           C  
ATOM   1477  H   ALA A  99      -9.939   0.096  -6.437  1.00  0.00           H  
ATOM   1478  HA  ALA A  99     -11.062  -1.706  -8.307  1.00  0.00           H  
ATOM   1479  HB1 ALA A  99     -11.942  -2.865  -6.357  1.00  0.00           H  
ATOM   1480  HB2 ALA A  99     -10.255  -2.483  -6.032  1.00  0.00           H  
ATOM   1481  HB3 ALA A  99     -11.703  -1.631  -5.280  1.00  0.00           H  
ATOM   1482  N   ILE A 100     -13.272   0.218  -6.842  1.00  0.00           N  
ATOM   1483  CA  ILE A 100     -14.522   0.931  -7.064  1.00  0.00           C  
ATOM   1484  C   ILE A 100     -14.548   1.655  -8.409  1.00  0.00           C  
ATOM   1485  O   ILE A 100     -15.507   1.492  -9.158  1.00  0.00           O  
ATOM   1486  CB  ILE A 100     -14.892   1.824  -5.880  1.00  0.00           C  
ATOM   1487  CG1 ILE A 100     -14.943   1.159  -4.510  1.00  0.00           C  
ATOM   1488  CG2 ILE A 100     -16.236   2.480  -6.182  1.00  0.00           C  
ATOM   1489  CD  ILE A 100     -14.854   2.207  -3.393  1.00  0.00           C  
ATOM   1490  H   ILE A 100     -12.686   0.591  -6.115  1.00  0.00           H  
ATOM   1491  HA  ILE A 100     -15.236   0.098  -7.133  1.00  0.00           H  
ATOM   1492  HB  ILE A 100     -14.140   2.616  -5.864  1.00  0.00           H  
ATOM   1493 1HG1 ILE A 100     -15.753   0.441  -4.429  1.00  0.00           H  
ATOM   1494 2HG1 ILE A 100     -14.064   0.534  -4.623  1.00  0.00           H  
ATOM   1495 1HG2 ILE A 100     -16.829   2.895  -5.368  1.00  0.00           H  
ATOM   1496 2HG2 ILE A 100     -16.150   3.301  -6.912  1.00  0.00           H  
ATOM   1497 3HG2 ILE A 100     -16.911   1.747  -6.626  1.00  0.00           H  
ATOM   1498  HD1 ILE A 100     -15.742   2.833  -3.383  1.00  0.00           H  
ATOM   1499  HD2 ILE A 100     -14.705   1.719  -2.432  1.00  0.00           H  
ATOM   1500  HD3 ILE A 100     -13.935   2.790  -3.525  1.00  0.00           H  
ATOM   1501  N   ASP A 101     -13.543   2.424  -8.816  1.00  0.00           N  
ATOM   1502  CA  ASP A 101     -13.371   3.037 -10.117  1.00  0.00           C  
ATOM   1503  C   ASP A 101     -13.600   2.112 -11.304  1.00  0.00           C  
ATOM   1504  O   ASP A 101     -14.505   2.306 -12.103  1.00  0.00           O  
ATOM   1505  CB  ASP A 101     -12.177   4.001 -10.148  1.00  0.00           C  
ATOM   1506  CG  ASP A 101     -11.497   4.107 -11.498  1.00  0.00           C  
ATOM   1507  OD1 ASP A 101     -12.049   4.698 -12.452  1.00  0.00           O  
ATOM   1508  OD2 ASP A 101     -10.424   3.499 -11.700  1.00  0.00           O1-
ATOM   1509  H   ASP A 101     -12.852   2.683  -8.134  1.00  0.00           H  
ATOM   1510  HA  ASP A 101     -14.223   3.707 -10.151  1.00  0.00           H  
ATOM   1511  HB1 ASP A 101     -12.598   4.944  -9.801  1.00  0.00           H  
ATOM   1512  HB2 ASP A 101     -11.349   3.859  -9.452  1.00  0.00           H  
ATOM   1513  N   ARG A 102     -12.803   1.041 -11.282  1.00  0.00           N  
ATOM   1514  CA  ARG A 102     -12.794   0.007 -12.288  1.00  0.00           C  
ATOM   1515  C   ARG A 102     -14.008  -0.919 -12.339  1.00  0.00           C  
ATOM   1516  O   ARG A 102     -14.212  -1.694 -13.267  1.00  0.00           O  
ATOM   1517  CB  ARG A 102     -11.517  -0.817 -12.117  1.00  0.00           C  
ATOM   1518  CG  ARG A 102     -10.129  -0.190 -12.203  1.00  0.00           C  
ATOM   1519  CD  ARG A 102      -9.797   0.447 -13.560  1.00  0.00           C  
ATOM   1520  NE  ARG A 102     -10.425   1.764 -13.690  1.00  0.00           N  
ATOM   1521  CZ  ARG A 102     -10.919   2.300 -14.811  1.00  0.00           C  
ATOM   1522  NH1 ARG A 102     -10.855   1.614 -15.964  1.00  0.00           N  
ATOM   1523  NH2 ARG A 102     -11.563   3.479 -14.794  1.00  0.00           N1+
ATOM   1524  H   ARG A 102     -11.975   1.039 -10.707  1.00  0.00           H  
ATOM   1525  HA  ARG A 102     -12.696   0.408 -13.300  1.00  0.00           H  
ATOM   1526  HB1 ARG A 102     -11.605  -1.359 -11.169  1.00  0.00           H  
ATOM   1527  HB2 ARG A 102     -11.640  -1.612 -12.851  1.00  0.00           H  
ATOM   1528  HG1 ARG A 102      -9.860   0.513 -11.416  1.00  0.00           H  
ATOM   1529  HG2 ARG A 102      -9.395  -0.997 -12.171  1.00  0.00           H  
ATOM   1530  HD1 ARG A 102      -8.759   0.761 -13.613  1.00  0.00           H  
ATOM   1531  HD2 ARG A 102     -10.048  -0.144 -14.435  1.00  0.00           H  
ATOM   1532  HE  ARG A 102     -10.300   2.381 -12.908  1.00  0.00           H  
ATOM   1533 1HH1 ARG A 102     -10.590   0.639 -15.970  1.00  0.00           H  
ATOM   1534 2HH1 ARG A 102     -11.194   1.984 -16.838  1.00  0.00           H  
ATOM   1535 1HH2 ARG A 102     -11.803   3.898 -13.909  1.00  0.00           H  
ATOM   1536 2HH2 ARG A 102     -12.069   3.847 -15.584  1.00  0.00           H  
ATOM   1537  N   TYR A 103     -14.830  -0.767 -11.296  1.00  0.00           N  
ATOM   1538  CA  TYR A 103     -16.161  -1.344 -11.281  1.00  0.00           C  
ATOM   1539  C   TYR A 103     -17.117  -0.351 -11.931  1.00  0.00           C  
ATOM   1540  O   TYR A 103     -17.576  -0.774 -12.985  1.00  0.00           O  
ATOM   1541  CB  TYR A 103     -16.518  -1.579  -9.813  1.00  0.00           C  
ATOM   1542  CG  TYR A 103     -17.855  -2.208  -9.508  1.00  0.00           C  
ATOM   1543  CD1 TYR A 103     -18.233  -3.459 -10.013  1.00  0.00           C  
ATOM   1544  CD2 TYR A 103     -18.799  -1.498  -8.749  1.00  0.00           C  
ATOM   1545  CE1 TYR A 103     -19.462  -4.069  -9.738  1.00  0.00           C  
ATOM   1546  CE2 TYR A 103     -20.071  -2.048  -8.556  1.00  0.00           C  
ATOM   1547  CZ  TYR A 103     -20.349  -3.366  -8.914  1.00  0.00           C  
ATOM   1548  OH  TYR A 103     -21.529  -3.884  -8.453  1.00  0.00           O  
ATOM   1549  H   TYR A 103     -14.524  -0.130 -10.576  1.00  0.00           H  
ATOM   1550  HA  TYR A 103     -16.230  -2.364 -11.652  1.00  0.00           H  
ATOM   1551  HB1 TYR A 103     -15.763  -2.283  -9.467  1.00  0.00           H  
ATOM   1552  HB2 TYR A 103     -16.331  -0.713  -9.180  1.00  0.00           H  
ATOM   1553  HD1 TYR A 103     -17.524  -4.030 -10.595  1.00  0.00           H  
ATOM   1554  HD2 TYR A 103     -18.534  -0.499  -8.422  1.00  0.00           H  
ATOM   1555  HE1 TYR A 103     -19.599  -5.021 -10.223  1.00  0.00           H  
ATOM   1556  HE2 TYR A 103     -20.749  -1.449  -7.966  1.00  0.00           H  
ATOM   1557  HH  TYR A 103     -21.969  -3.238  -7.928  1.00  0.00           H  
ATOM   1558  N   ILE A 104     -17.342   0.848 -11.400  1.00  0.00           N  
ATOM   1559  CA  ILE A 104     -18.137   1.852 -12.076  1.00  0.00           C  
ATOM   1560  C   ILE A 104     -17.884   1.934 -13.576  1.00  0.00           C  
ATOM   1561  O   ILE A 104     -18.763   2.001 -14.431  1.00  0.00           O  
ATOM   1562  CB  ILE A 104     -18.121   3.162 -11.287  1.00  0.00           C  
ATOM   1563  CG1 ILE A 104     -18.760   2.881  -9.933  1.00  0.00           C  
ATOM   1564  CG2 ILE A 104     -18.972   4.262 -11.937  1.00  0.00           C  
ATOM   1565  CD  ILE A 104     -18.388   3.869  -8.820  1.00  0.00           C  
ATOM   1566  H   ILE A 104     -16.838   1.114 -10.573  1.00  0.00           H  
ATOM   1567  HA  ILE A 104     -19.159   1.476 -11.933  1.00  0.00           H  
ATOM   1568  HB  ILE A 104     -17.100   3.548 -11.310  1.00  0.00           H  
ATOM   1569 1HG1 ILE A 104     -19.844   2.917  -9.995  1.00  0.00           H  
ATOM   1570 2HG1 ILE A 104     -18.599   1.848  -9.653  1.00  0.00           H  
ATOM   1571 1HG2 ILE A 104     -18.880   5.252 -11.493  1.00  0.00           H  
ATOM   1572 2HG2 ILE A 104     -18.660   4.393 -12.976  1.00  0.00           H  
ATOM   1573 3HG2 ILE A 104     -20.051   4.075 -11.972  1.00  0.00           H  
ATOM   1574  HD1 ILE A 104     -18.691   3.392  -7.887  1.00  0.00           H  
ATOM   1575  HD2 ILE A 104     -17.320   4.077  -8.819  1.00  0.00           H  
ATOM   1576  HD3 ILE A 104     -18.912   4.829  -8.768  1.00  0.00           H  
ATOM   1577  N   ALA A 105     -16.637   1.855 -14.042  1.00  0.00           N  
ATOM   1578  CA  ALA A 105     -16.162   1.849 -15.404  1.00  0.00           C  
ATOM   1579  C   ALA A 105     -16.679   0.652 -16.196  1.00  0.00           C  
ATOM   1580  O   ALA A 105     -17.049   0.779 -17.366  1.00  0.00           O  
ATOM   1581  CB  ALA A 105     -14.637   1.820 -15.424  1.00  0.00           C  
ATOM   1582  H   ALA A 105     -15.943   2.018 -13.316  1.00  0.00           H  
ATOM   1583  HA  ALA A 105     -16.520   2.747 -15.896  1.00  0.00           H  
ATOM   1584  HB1 ALA A 105     -14.318   0.921 -14.888  1.00  0.00           H  
ATOM   1585  HB2 ALA A 105     -14.263   1.854 -16.449  1.00  0.00           H  
ATOM   1586  HB3 ALA A 105     -14.163   2.651 -14.918  1.00  0.00           H  
ATOM   1587  N   ILE A 106     -16.669  -0.562 -15.662  1.00  0.00           N  
ATOM   1588  CA  ILE A 106     -17.114  -1.751 -16.357  1.00  0.00           C  
ATOM   1589  C   ILE A 106     -18.627  -1.914 -16.211  1.00  0.00           C  
ATOM   1590  O   ILE A 106     -19.228  -2.441 -17.136  1.00  0.00           O  
ATOM   1591  CB  ILE A 106     -16.348  -2.977 -15.868  1.00  0.00           C  
ATOM   1592  CG1 ILE A 106     -15.990  -3.988 -16.965  1.00  0.00           C  
ATOM   1593  CG2 ILE A 106     -16.983  -3.700 -14.680  1.00  0.00           C  
ATOM   1594  CD  ILE A 106     -14.860  -4.946 -16.596  1.00  0.00           C  
ATOM   1595  H   ILE A 106     -16.080  -0.719 -14.854  1.00  0.00           H  
ATOM   1596  HA  ILE A 106     -16.837  -1.613 -17.394  1.00  0.00           H  
ATOM   1597  HB  ILE A 106     -15.380  -2.632 -15.509  1.00  0.00           H  
ATOM   1598 1HG1 ILE A 106     -16.820  -4.645 -17.218  1.00  0.00           H  
ATOM   1599 2HG1 ILE A 106     -15.700  -3.483 -17.888  1.00  0.00           H  
ATOM   1600 1HG2 ILE A 106     -16.339  -4.427 -14.188  1.00  0.00           H  
ATOM   1601 2HG2 ILE A 106     -17.303  -3.059 -13.852  1.00  0.00           H  
ATOM   1602 3HG2 ILE A 106     -17.892  -4.253 -14.908  1.00  0.00           H  
ATOM   1603  HD1 ILE A 106     -15.302  -5.538 -15.804  1.00  0.00           H  
ATOM   1604  HD2 ILE A 106     -14.675  -5.509 -17.516  1.00  0.00           H  
ATOM   1605  HD3 ILE A 106     -13.988  -4.416 -16.223  1.00  0.00           H  
ATOM   1606  N   ARG A 107     -19.264  -1.332 -15.189  1.00  0.00           N  
ATOM   1607  CA  ARG A 107     -20.701  -1.389 -15.035  1.00  0.00           C  
ATOM   1608  C   ARG A 107     -21.404  -0.318 -15.864  1.00  0.00           C  
ATOM   1609  O   ARG A 107     -22.338  -0.576 -16.619  1.00  0.00           O  
ATOM   1610  CB  ARG A 107     -21.014  -1.156 -13.558  1.00  0.00           C  
ATOM   1611  CG  ARG A 107     -20.698  -2.291 -12.579  1.00  0.00           C  
ATOM   1612  CD  ARG A 107     -21.613  -3.517 -12.550  1.00  0.00           C  
ATOM   1613  NE  ARG A 107     -22.945  -3.272 -12.013  1.00  0.00           N  
ATOM   1614  CZ  ARG A 107     -23.841  -4.119 -11.506  1.00  0.00           C  
ATOM   1615  NH1 ARG A 107     -23.620  -5.424 -11.697  1.00  0.00           N  
ATOM   1616  NH2 ARG A 107     -25.013  -3.710 -10.996  1.00  0.00           N1+
ATOM   1617  H   ARG A 107     -18.723  -0.710 -14.620  1.00  0.00           H  
ATOM   1618  HA  ARG A 107     -21.258  -2.255 -15.404  1.00  0.00           H  
ATOM   1619  HB1 ARG A 107     -20.439  -0.284 -13.256  1.00  0.00           H  
ATOM   1620  HB2 ARG A 107     -22.049  -0.864 -13.432  1.00  0.00           H  
ATOM   1621  HG1 ARG A 107     -19.631  -2.522 -12.585  1.00  0.00           H  
ATOM   1622  HG2 ARG A 107     -20.826  -1.714 -11.663  1.00  0.00           H  
ATOM   1623  HD1 ARG A 107     -21.744  -3.994 -13.525  1.00  0.00           H  
ATOM   1624  HD2 ARG A 107     -21.173  -4.291 -11.930  1.00  0.00           H  
ATOM   1625  HE  ARG A 107     -22.942  -2.457 -11.409  1.00  0.00           H  
ATOM   1626 1HH1 ARG A 107     -23.084  -5.796 -12.472  1.00  0.00           H  
ATOM   1627 2HH1 ARG A 107     -24.131  -6.173 -11.267  1.00  0.00           H  
ATOM   1628 1HH2 ARG A 107     -25.421  -2.789 -10.935  1.00  0.00           H  
ATOM   1629 2HH2 ARG A 107     -25.544  -4.374 -10.447  1.00  0.00           H  
ATOM   1630  N   ILE A 108     -21.060   0.954 -15.642  1.00  0.00           N  
ATOM   1631  CA  ILE A 108     -21.648   2.142 -16.238  1.00  0.00           C  
ATOM   1632  C   ILE A 108     -20.610   2.961 -16.996  1.00  0.00           C  
ATOM   1633  O   ILE A 108     -20.413   4.097 -16.598  1.00  0.00           O  
ATOM   1634  CB  ILE A 108     -22.579   2.857 -15.258  1.00  0.00           C  
ATOM   1635  CG1 ILE A 108     -22.048   2.942 -13.828  1.00  0.00           C  
ATOM   1636  CG2 ILE A 108     -23.880   2.053 -15.161  1.00  0.00           C  
ATOM   1637  CD  ILE A 108     -22.783   4.059 -13.092  1.00  0.00           C  
ATOM   1638  H   ILE A 108     -20.227   1.124 -15.097  1.00  0.00           H  
ATOM   1639  HA  ILE A 108     -22.369   1.957 -17.034  1.00  0.00           H  
ATOM   1640  HB  ILE A 108     -22.850   3.850 -15.618  1.00  0.00           H  
ATOM   1641 1HG1 ILE A 108     -22.007   1.970 -13.349  1.00  0.00           H  
ATOM   1642 2HG1 ILE A 108     -20.989   3.190 -13.774  1.00  0.00           H  
ATOM   1643 1HG2 ILE A 108     -24.735   2.703 -14.986  1.00  0.00           H  
ATOM   1644 2HG2 ILE A 108     -24.056   1.540 -16.097  1.00  0.00           H  
ATOM   1645 3HG2 ILE A 108     -23.767   1.207 -14.487  1.00  0.00           H  
ATOM   1646  HD1 ILE A 108     -22.637   3.981 -12.013  1.00  0.00           H  
ATOM   1647  HD2 ILE A 108     -22.411   5.063 -13.319  1.00  0.00           H  
ATOM   1648  HD3 ILE A 108     -23.868   4.033 -13.241  1.00  0.00           H  
ATOM   1649  N   PRO A 109     -20.031   2.469 -18.097  1.00  0.00           N  
ATOM   1650  CA  PRO A 109     -19.016   3.172 -18.853  1.00  0.00           C  
ATOM   1651  C   PRO A 109     -19.504   4.421 -19.573  1.00  0.00           C  
ATOM   1652  O   PRO A 109     -18.674   5.301 -19.774  1.00  0.00           O  
ATOM   1653  CB  PRO A 109     -18.480   2.139 -19.850  1.00  0.00           C  
ATOM   1654  CG  PRO A 109     -19.547   1.065 -20.031  1.00  0.00           C  
ATOM   1655  CD  PRO A 109     -20.285   1.178 -18.691  1.00  0.00           C  
ATOM   1656  HA  PRO A 109     -18.208   3.430 -18.175  1.00  0.00           H  
ATOM   1657  HB1 PRO A 109     -18.186   2.539 -20.827  1.00  0.00           H  
ATOM   1658  HB2 PRO A 109     -17.542   1.731 -19.478  1.00  0.00           H  
ATOM   1659  HG1 PRO A 109     -20.219   1.425 -20.814  1.00  0.00           H  
ATOM   1660  HG2 PRO A 109     -19.164   0.071 -20.269  1.00  0.00           H  
ATOM   1661  HD1 PRO A 109     -21.353   1.013 -18.832  1.00  0.00           H  
ATOM   1662  HD2 PRO A 109     -20.005   0.290 -18.109  1.00  0.00           H  
ATOM   1663  N   LEU A 110     -20.788   4.607 -19.905  1.00  0.00           N  
ATOM   1664  CA  LEU A 110     -21.240   5.766 -20.643  1.00  0.00           C  
ATOM   1665  C   LEU A 110     -21.506   6.902 -19.665  1.00  0.00           C  
ATOM   1666  O   LEU A 110     -21.434   8.067 -20.032  1.00  0.00           O  
ATOM   1667  CB  LEU A 110     -22.432   5.464 -21.553  1.00  0.00           C  
ATOM   1668  CG  LEU A 110     -22.328   4.439 -22.682  1.00  0.00           C  
ATOM   1669  CD1 LEU A 110     -23.745   4.136 -23.158  1.00  0.00           C  
ATOM   1670  CD2 LEU A 110     -21.298   4.845 -23.747  1.00  0.00           C  
ATOM   1671  H   LEU A 110     -21.601   4.018 -19.817  1.00  0.00           H  
ATOM   1672  HA  LEU A 110     -20.366   6.010 -21.237  1.00  0.00           H  
ATOM   1673  HB1 LEU A 110     -23.272   5.203 -20.921  1.00  0.00           H  
ATOM   1674  HB2 LEU A 110     -22.793   6.413 -21.948  1.00  0.00           H  
ATOM   1675  HG  LEU A 110     -21.899   3.523 -22.279  1.00  0.00           H  
ATOM   1676 1HD1 LEU A 110     -23.577   3.550 -24.067  1.00  0.00           H  
ATOM   1677 2HD1 LEU A 110     -24.234   3.456 -22.466  1.00  0.00           H  
ATOM   1678 3HD1 LEU A 110     -24.387   4.942 -23.507  1.00  0.00           H  
ATOM   1679 1HD2 LEU A 110     -21.559   5.575 -24.516  1.00  0.00           H  
ATOM   1680 2HD2 LEU A 110     -20.307   5.113 -23.369  1.00  0.00           H  
ATOM   1681 3HD2 LEU A 110     -20.970   3.985 -24.315  1.00  0.00           H  
ATOM   1682  N   ARG A 111     -21.768   6.564 -18.396  1.00  0.00           N  
ATOM   1683  CA  ARG A 111     -22.052   7.555 -17.378  1.00  0.00           C  
ATOM   1684  C   ARG A 111     -20.793   7.906 -16.608  1.00  0.00           C  
ATOM   1685  O   ARG A 111     -20.801   8.929 -15.925  1.00  0.00           O  
ATOM   1686  CB  ARG A 111     -23.078   6.917 -16.448  1.00  0.00           C  
ATOM   1687  CG  ARG A 111     -24.361   6.548 -17.204  1.00  0.00           C  
ATOM   1688  CD  ARG A 111     -25.596   6.956 -16.408  1.00  0.00           C  
ATOM   1689  NE  ARG A 111     -25.701   6.065 -15.259  1.00  0.00           N  
ATOM   1690  CZ  ARG A 111     -26.425   4.941 -15.140  1.00  0.00           C  
ATOM   1691  NH1 ARG A 111     -27.074   4.396 -16.183  1.00  0.00           N  
ATOM   1692  NH2 ARG A 111     -26.521   4.402 -13.922  1.00  0.00           N1+
ATOM   1693  H   ARG A 111     -21.995   5.595 -18.240  1.00  0.00           H  
ATOM   1694  HA  ARG A 111     -22.541   8.413 -17.849  1.00  0.00           H  
ATOM   1695  HB1 ARG A 111     -22.682   6.115 -15.830  1.00  0.00           H  
ATOM   1696  HB2 ARG A 111     -23.292   7.708 -15.727  1.00  0.00           H  
ATOM   1697  HG1 ARG A 111     -24.380   6.991 -18.204  1.00  0.00           H  
ATOM   1698  HG2 ARG A 111     -24.329   5.467 -17.320  1.00  0.00           H  
ATOM   1699  HD1 ARG A 111     -25.554   8.010 -16.128  1.00  0.00           H  
ATOM   1700  HD2 ARG A 111     -26.568   6.814 -16.872  1.00  0.00           H  
ATOM   1701  HE  ARG A 111     -25.303   6.499 -14.439  1.00  0.00           H  
ATOM   1702 1HH1 ARG A 111     -26.794   4.593 -17.123  1.00  0.00           H  
ATOM   1703 2HH1 ARG A 111     -27.696   3.619 -16.033  1.00  0.00           H  
ATOM   1704 1HH2 ARG A 111     -26.148   4.834 -13.085  1.00  0.00           H  
ATOM   1705 2HH2 ARG A 111     -27.117   3.620 -13.709  1.00  0.00           H  
ATOM   1706  N   TYR A 112     -19.804   7.009 -16.599  1.00  0.00           N  
ATOM   1707  CA  TYR A 112     -18.532   7.093 -15.930  1.00  0.00           C  
ATOM   1708  C   TYR A 112     -17.966   8.502 -15.856  1.00  0.00           C  
ATOM   1709  O   TYR A 112     -17.651   8.968 -14.759  1.00  0.00           O  
ATOM   1710  CB  TYR A 112     -17.648   5.987 -16.518  1.00  0.00           C  
ATOM   1711  CG  TYR A 112     -16.247   5.914 -15.965  1.00  0.00           C  
ATOM   1712  CD1 TYR A 112     -15.954   5.554 -14.648  1.00  0.00           C  
ATOM   1713  CD2 TYR A 112     -15.231   6.433 -16.778  1.00  0.00           C  
ATOM   1714  CE1 TYR A 112     -14.649   5.537 -14.160  1.00  0.00           C  
ATOM   1715  CE2 TYR A 112     -13.996   6.673 -16.161  1.00  0.00           C  
ATOM   1716  CZ  TYR A 112     -13.671   6.239 -14.871  1.00  0.00           C  
ATOM   1717  OH  TYR A 112     -12.463   6.485 -14.287  1.00  0.00           O  
ATOM   1718  H   TYR A 112     -20.126   6.117 -16.951  1.00  0.00           H  
ATOM   1719  HA  TYR A 112     -18.805   6.800 -14.916  1.00  0.00           H  
ATOM   1720  HB1 TYR A 112     -18.097   5.027 -16.290  1.00  0.00           H  
ATOM   1721  HB2 TYR A 112     -17.618   6.023 -17.607  1.00  0.00           H  
ATOM   1722  HD1 TYR A 112     -16.831   5.239 -14.102  1.00  0.00           H  
ATOM   1723  HD2 TYR A 112     -15.447   6.705 -17.806  1.00  0.00           H  
ATOM   1724  HE1 TYR A 112     -14.492   5.199 -13.149  1.00  0.00           H  
ATOM   1725  HE2 TYR A 112     -13.235   7.251 -16.651  1.00  0.00           H  
ATOM   1726  HH  TYR A 112     -12.332   5.944 -13.524  1.00  0.00           H  
ATOM   1727  N   ASN A 113     -17.627   9.038 -17.033  1.00  0.00           N  
ATOM   1728  CA  ASN A 113     -16.840  10.256 -17.120  1.00  0.00           C  
ATOM   1729  C   ASN A 113     -17.407  11.510 -16.460  1.00  0.00           C  
ATOM   1730  O   ASN A 113     -16.744  12.469 -16.094  1.00  0.00           O  
ATOM   1731  CB  ASN A 113     -16.233  10.622 -18.468  1.00  0.00           C  
ATOM   1732  CG  ASN A 113     -15.092   9.703 -18.851  1.00  0.00           C  
ATOM   1733  OD1 ASN A 113     -13.986   9.685 -18.312  1.00  0.00           O  
ATOM   1734  ND2 ASN A 113     -15.322   8.824 -19.836  1.00  0.00           N  
ATOM   1735  H   ASN A 113     -17.884   8.631 -17.922  1.00  0.00           H  
ATOM   1736  HA  ASN A 113     -16.058  10.146 -16.372  1.00  0.00           H  
ATOM   1737  HB1 ASN A 113     -16.948  10.787 -19.278  1.00  0.00           H  
ATOM   1738  HB2 ASN A 113     -15.788  11.603 -18.306  1.00  0.00           H  
ATOM   1739 1HD2 ASN A 113     -16.260   8.793 -20.213  1.00  0.00           H  
ATOM   1740 2HD2 ASN A 113     -14.633   8.143 -20.126  1.00  0.00           H  
ATOM   1741  N   GLY A 114     -18.719  11.508 -16.226  1.00  0.00           N  
ATOM   1742  CA  GLY A 114     -19.453  12.527 -15.501  1.00  0.00           C  
ATOM   1743  C   GLY A 114     -19.876  12.172 -14.079  1.00  0.00           C  
ATOM   1744  O   GLY A 114     -20.310  13.087 -13.383  1.00  0.00           O  
ATOM   1745  H   GLY A 114     -19.230  10.699 -16.555  1.00  0.00           H  
ATOM   1746  HA1 GLY A 114     -18.873  13.456 -15.444  1.00  0.00           H  
ATOM   1747  HA2 GLY A 114     -20.369  12.680 -16.071  1.00  0.00           H  
ATOM   1748  N   LEU A 115     -19.604  10.974 -13.558  1.00  0.00           N  
ATOM   1749  CA  LEU A 115     -19.696  10.581 -12.173  1.00  0.00           C  
ATOM   1750  C   LEU A 115     -18.366  10.492 -11.441  1.00  0.00           C  
ATOM   1751  O   LEU A 115     -18.232  10.859 -10.276  1.00  0.00           O  
ATOM   1752  CB  LEU A 115     -20.249   9.153 -12.159  1.00  0.00           C  
ATOM   1753  CG  LEU A 115     -20.690   8.504 -10.847  1.00  0.00           C  
ATOM   1754  CD1 LEU A 115     -21.710   9.354 -10.099  1.00  0.00           C  
ATOM   1755  CD2 LEU A 115     -21.354   7.138 -11.020  1.00  0.00           C  
ATOM   1756  H   LEU A 115     -19.228  10.258 -14.165  1.00  0.00           H  
ATOM   1757  HA  LEU A 115     -20.395  11.283 -11.736  1.00  0.00           H  
ATOM   1758  HB1 LEU A 115     -21.131   9.213 -12.801  1.00  0.00           H  
ATOM   1759  HB2 LEU A 115     -19.668   8.439 -12.743  1.00  0.00           H  
ATOM   1760  HG  LEU A 115     -19.837   8.294 -10.205  1.00  0.00           H  
ATOM   1761 1HD1 LEU A 115     -21.255  10.335 -10.005  1.00  0.00           H  
ATOM   1762 2HD1 LEU A 115     -22.670   9.472 -10.599  1.00  0.00           H  
ATOM   1763 3HD1 LEU A 115     -21.866   8.893  -9.113  1.00  0.00           H  
ATOM   1764 1HD2 LEU A 115     -20.819   6.473 -11.707  1.00  0.00           H  
ATOM   1765 2HD2 LEU A 115     -21.524   6.647 -10.068  1.00  0.00           H  
ATOM   1766 3HD2 LEU A 115     -22.324   7.352 -11.465  1.00  0.00           H  
ATOM   1767  N   VAL A 116     -17.347  10.095 -12.211  1.00  0.00           N  
ATOM   1768  CA  VAL A 116     -16.037   9.848 -11.655  1.00  0.00           C  
ATOM   1769  C   VAL A 116     -15.151  10.899 -12.308  1.00  0.00           C  
ATOM   1770  O   VAL A 116     -14.351  10.628 -13.197  1.00  0.00           O  
ATOM   1771  CB  VAL A 116     -15.718   8.405 -12.062  1.00  0.00           C  
ATOM   1772  CG1 VAL A 116     -14.334   8.045 -11.521  1.00  0.00           C  
ATOM   1773  CG2 VAL A 116     -16.812   7.435 -11.617  1.00  0.00           C  
ATOM   1774  H   VAL A 116     -17.490   9.862 -13.185  1.00  0.00           H  
ATOM   1775  HA  VAL A 116     -15.996   9.869 -10.565  1.00  0.00           H  
ATOM   1776  HB  VAL A 116     -15.580   8.410 -13.139  1.00  0.00           H  
ATOM   1777 1HG1 VAL A 116     -14.142   6.974 -11.546  1.00  0.00           H  
ATOM   1778 2HG1 VAL A 116     -13.509   8.535 -12.037  1.00  0.00           H  
ATOM   1779 3HG1 VAL A 116     -14.100   8.241 -10.476  1.00  0.00           H  
ATOM   1780 1HG2 VAL A 116     -17.750   7.461 -12.164  1.00  0.00           H  
ATOM   1781 2HG2 VAL A 116     -16.467   6.416 -11.764  1.00  0.00           H  
ATOM   1782 3HG2 VAL A 116     -17.032   7.616 -10.562  1.00  0.00           H  
ATOM   1783  N   THR A 117     -15.252  12.177 -11.916  1.00  0.00           N  
ATOM   1784  CA  THR A 117     -14.587  13.367 -12.397  1.00  0.00           C  
ATOM   1785  C   THR A 117     -13.328  13.653 -11.586  1.00  0.00           C  
ATOM   1786  O   THR A 117     -13.031  13.219 -10.468  1.00  0.00           O  
ATOM   1787  CB  THR A 117     -15.583  14.520 -12.351  1.00  0.00           C  
ATOM   1788  OG1 THR A 117     -15.931  14.654 -10.990  1.00  0.00           O  
ATOM   1789  CG2 THR A 117     -16.811  14.308 -13.242  1.00  0.00           C  
ATOM   1790  H   THR A 117     -16.005  12.477 -11.312  1.00  0.00           H  
ATOM   1791  HA  THR A 117     -14.286  13.276 -13.436  1.00  0.00           H  
ATOM   1792  HB  THR A 117     -15.069  15.467 -12.517  1.00  0.00           H  
ATOM   1793  HG1 THR A 117     -16.413  15.458 -10.845  1.00  0.00           H  
ATOM   1794 1HG2 THR A 117     -16.553  14.271 -14.299  1.00  0.00           H  
ATOM   1795 2HG2 THR A 117     -17.339  13.416 -12.922  1.00  0.00           H  
ATOM   1796 3HG2 THR A 117     -17.635  15.021 -13.275  1.00  0.00           H  
ATOM   1797  N   GLY A 118     -12.457  14.511 -12.105  1.00  0.00           N  
ATOM   1798  CA  GLY A 118     -11.092  14.802 -11.709  1.00  0.00           C  
ATOM   1799  C   GLY A 118     -11.055  15.426 -10.323  1.00  0.00           C  
ATOM   1800  O   GLY A 118     -10.213  15.046  -9.522  1.00  0.00           O  
ATOM   1801  H   GLY A 118     -12.760  15.103 -12.868  1.00  0.00           H  
ATOM   1802  HA1 GLY A 118     -10.436  13.966 -11.915  1.00  0.00           H  
ATOM   1803  HA2 GLY A 118     -10.837  15.559 -12.452  1.00  0.00           H  
ATOM   1804  N   THR A 119     -11.844  16.493 -10.147  1.00  0.00           N  
ATOM   1805  CA  THR A 119     -11.931  17.301  -8.950  1.00  0.00           C  
ATOM   1806  C   THR A 119     -12.558  16.484  -7.828  1.00  0.00           C  
ATOM   1807  O   THR A 119     -12.127  16.650  -6.691  1.00  0.00           O  
ATOM   1808  CB  THR A 119     -12.784  18.564  -9.128  1.00  0.00           C  
ATOM   1809  OG1 THR A 119     -12.131  19.140 -10.234  1.00  0.00           O  
ATOM   1810  CG2 THR A 119     -12.579  19.573  -8.002  1.00  0.00           C  
ATOM   1811  H   THR A 119     -12.445  16.704 -10.940  1.00  0.00           H  
ATOM   1812  HA  THR A 119     -10.899  17.510  -8.672  1.00  0.00           H  
ATOM   1813  HB  THR A 119     -13.822  18.323  -9.358  1.00  0.00           H  
ATOM   1814  HG1 THR A 119     -12.425  18.722 -11.029  1.00  0.00           H  
ATOM   1815 1HG2 THR A 119     -13.001  20.535  -8.280  1.00  0.00           H  
ATOM   1816 2HG2 THR A 119     -12.912  19.222  -7.024  1.00  0.00           H  
ATOM   1817 3HG2 THR A 119     -11.510  19.735  -7.883  1.00  0.00           H  
ATOM   1818  N   ARG A 120     -13.554  15.638  -8.101  1.00  0.00           N  
ATOM   1819  CA  ARG A 120     -14.041  14.736  -7.071  1.00  0.00           C  
ATOM   1820  C   ARG A 120     -13.049  13.697  -6.580  1.00  0.00           C  
ATOM   1821  O   ARG A 120     -12.922  13.526  -5.365  1.00  0.00           O  
ATOM   1822  CB  ARG A 120     -15.297  14.009  -7.526  1.00  0.00           C  
ATOM   1823  CG  ARG A 120     -16.527  14.862  -7.832  1.00  0.00           C  
ATOM   1824  CD  ARG A 120     -17.715  14.052  -8.347  1.00  0.00           C  
ATOM   1825  NE  ARG A 120     -18.627  14.959  -9.039  1.00  0.00           N  
ATOM   1826  CZ  ARG A 120     -19.799  14.535  -9.532  1.00  0.00           C  
ATOM   1827  NH1 ARG A 120     -20.422  15.365 -10.382  1.00  0.00           N  
ATOM   1828  NH2 ARG A 120     -20.362  13.340  -9.307  1.00  0.00           N1+
ATOM   1829  H   ARG A 120     -13.522  15.314  -9.051  1.00  0.00           H  
ATOM   1830  HA  ARG A 120     -14.268  15.256  -6.147  1.00  0.00           H  
ATOM   1831  HB1 ARG A 120     -15.246  13.332  -8.375  1.00  0.00           H  
ATOM   1832  HB2 ARG A 120     -15.540  13.181  -6.856  1.00  0.00           H  
ATOM   1833  HG1 ARG A 120     -16.928  15.336  -6.929  1.00  0.00           H  
ATOM   1834  HG2 ARG A 120     -16.307  15.684  -8.508  1.00  0.00           H  
ATOM   1835  HD1 ARG A 120     -17.422  13.385  -9.151  1.00  0.00           H  
ATOM   1836  HD2 ARG A 120     -18.095  13.313  -7.648  1.00  0.00           H  
ATOM   1837  HE  ARG A 120     -18.182  15.774  -9.433  1.00  0.00           H  
ATOM   1838 1HH1 ARG A 120     -20.113  16.272 -10.695  1.00  0.00           H  
ATOM   1839 2HH1 ARG A 120     -21.221  14.964 -10.857  1.00  0.00           H  
ATOM   1840 1HH2 ARG A 120     -19.855  12.724  -8.685  1.00  0.00           H  
ATOM   1841 2HH2 ARG A 120     -21.318  13.106  -9.507  1.00  0.00           H  
ATOM   1842  N   ALA A 121     -12.168  13.149  -7.424  1.00  0.00           N  
ATOM   1843  CA  ALA A 121     -11.118  12.223  -7.066  1.00  0.00           C  
ATOM   1844  C   ALA A 121     -10.121  12.914  -6.145  1.00  0.00           C  
ATOM   1845  O   ALA A 121      -9.728  12.296  -5.158  1.00  0.00           O  
ATOM   1846  CB  ALA A 121     -10.376  11.705  -8.299  1.00  0.00           C  
ATOM   1847  H   ALA A 121     -12.315  13.373  -8.398  1.00  0.00           H  
ATOM   1848  HA  ALA A 121     -11.548  11.350  -6.560  1.00  0.00           H  
ATOM   1849  HB1 ALA A 121      -9.594  12.323  -8.732  1.00  0.00           H  
ATOM   1850  HB2 ALA A 121      -9.988  10.734  -8.013  1.00  0.00           H  
ATOM   1851  HB3 ALA A 121     -11.138  11.481  -9.037  1.00  0.00           H  
ATOM   1852  N   LYS A 122      -9.767  14.161  -6.466  1.00  0.00           N  
ATOM   1853  CA  LYS A 122      -8.894  15.011  -5.685  1.00  0.00           C  
ATOM   1854  C   LYS A 122      -9.395  15.237  -4.269  1.00  0.00           C  
ATOM   1855  O   LYS A 122      -8.628  15.158  -3.318  1.00  0.00           O  
ATOM   1856  CB  LYS A 122      -8.570  16.356  -6.337  1.00  0.00           C  
ATOM   1857  CG  LYS A 122      -7.581  16.256  -7.506  1.00  0.00           C  
ATOM   1858  CD  LYS A 122      -7.490  17.453  -8.448  1.00  0.00           C  
ATOM   1859  CE  LYS A 122      -6.841  17.027  -9.771  1.00  0.00           C  
ATOM   1860  NZ  LYS A 122      -6.902  18.176 -10.687  1.00  0.00           N1+
ATOM   1861  H   LYS A 122     -10.205  14.589  -7.265  1.00  0.00           H  
ATOM   1862  HA  LYS A 122      -7.952  14.473  -5.522  1.00  0.00           H  
ATOM   1863  HB1 LYS A 122      -9.410  16.827  -6.844  1.00  0.00           H  
ATOM   1864  HB2 LYS A 122      -8.068  17.063  -5.685  1.00  0.00           H  
ATOM   1865  HG1 LYS A 122      -6.581  16.191  -7.083  1.00  0.00           H  
ATOM   1866  HG2 LYS A 122      -7.811  15.381  -8.117  1.00  0.00           H  
ATOM   1867  HD1 LYS A 122      -8.436  17.968  -8.602  1.00  0.00           H  
ATOM   1868  HD2 LYS A 122      -6.883  18.249  -8.023  1.00  0.00           H  
ATOM   1869  HE1 LYS A 122      -5.779  16.806  -9.718  1.00  0.00           H  
ATOM   1870  HE2 LYS A 122      -7.312  16.120 -10.154  1.00  0.00           H  
ATOM   1871  HZ1 LYS A 122      -6.458  17.964 -11.570  1.00  0.00           H  
ATOM   1872  HZ2 LYS A 122      -7.860  18.394 -10.941  1.00  0.00           H  
ATOM   1873  HZ3 LYS A 122      -6.427  18.970 -10.285  1.00  0.00           H  
ATOM   1874  N   GLY A 123     -10.717  15.226  -4.096  1.00  0.00           N  
ATOM   1875  CA  GLY A 123     -11.339  15.433  -2.795  1.00  0.00           C  
ATOM   1876  C   GLY A 123     -11.513  14.167  -1.970  1.00  0.00           C  
ATOM   1877  O   GLY A 123     -11.338  14.155  -0.759  1.00  0.00           O  
ATOM   1878  H   GLY A 123     -11.384  14.957  -4.798  1.00  0.00           H  
ATOM   1879  HA1 GLY A 123     -10.841  16.231  -2.240  1.00  0.00           H  
ATOM   1880  HA2 GLY A 123     -12.328  15.818  -3.018  1.00  0.00           H  
ATOM   1881  N   ILE A 124     -11.738  13.071  -2.704  1.00  0.00           N  
ATOM   1882  CA  ILE A 124     -11.658  11.722  -2.187  1.00  0.00           C  
ATOM   1883  C   ILE A 124     -10.274  11.489  -1.597  1.00  0.00           C  
ATOM   1884  O   ILE A 124     -10.235  11.079  -0.446  1.00  0.00           O  
ATOM   1885  CB  ILE A 124     -12.001  10.696  -3.252  1.00  0.00           C  
ATOM   1886  CG1 ILE A 124     -13.513  10.849  -3.414  1.00  0.00           C  
ATOM   1887  CG2 ILE A 124     -11.792   9.231  -2.843  1.00  0.00           C  
ATOM   1888  CD  ILE A 124     -14.018  10.216  -4.711  1.00  0.00           C  
ATOM   1889  H   ILE A 124     -11.847  13.245  -3.688  1.00  0.00           H  
ATOM   1890  HA  ILE A 124     -12.327  11.551  -1.333  1.00  0.00           H  
ATOM   1891  HB  ILE A 124     -11.545  10.779  -4.240  1.00  0.00           H  
ATOM   1892 1HG1 ILE A 124     -14.055  10.465  -2.548  1.00  0.00           H  
ATOM   1893 2HG1 ILE A 124     -13.883  11.868  -3.409  1.00  0.00           H  
ATOM   1894 1HG2 ILE A 124     -12.198   8.523  -3.567  1.00  0.00           H  
ATOM   1895 2HG2 ILE A 124     -10.712   9.089  -2.790  1.00  0.00           H  
ATOM   1896 3HG2 ILE A 124     -12.303   9.140  -1.893  1.00  0.00           H  
ATOM   1897  HD1 ILE A 124     -13.678   9.180  -4.774  1.00  0.00           H  
ATOM   1898  HD2 ILE A 124     -15.097  10.319  -4.718  1.00  0.00           H  
ATOM   1899  HD3 ILE A 124     -13.604  10.691  -5.592  1.00  0.00           H  
ATOM   1900  N   ILE A 125      -9.211  11.749  -2.373  1.00  0.00           N  
ATOM   1901  CA  ILE A 125      -7.819  11.627  -2.008  1.00  0.00           C  
ATOM   1902  C   ILE A 125      -7.349  12.423  -0.805  1.00  0.00           C  
ATOM   1903  O   ILE A 125      -6.672  11.801   0.018  1.00  0.00           O  
ATOM   1904  CB  ILE A 125      -6.888  11.703  -3.217  1.00  0.00           C  
ATOM   1905  CG1 ILE A 125      -7.195  10.580  -4.208  1.00  0.00           C  
ATOM   1906  CG2 ILE A 125      -5.381  11.873  -3.009  1.00  0.00           C  
ATOM   1907  CD  ILE A 125      -6.632  10.695  -5.626  1.00  0.00           C  
ATOM   1908  H   ILE A 125      -9.304  12.074  -3.321  1.00  0.00           H  
ATOM   1909  HA  ILE A 125      -7.721  10.589  -1.699  1.00  0.00           H  
ATOM   1910  HB  ILE A 125      -6.998  12.671  -3.707  1.00  0.00           H  
ATOM   1911 1HG1 ILE A 125      -6.839   9.700  -3.690  1.00  0.00           H  
ATOM   1912 2HG1 ILE A 125      -8.273  10.420  -4.259  1.00  0.00           H  
ATOM   1913 1HG2 ILE A 125      -4.728  11.837  -3.879  1.00  0.00           H  
ATOM   1914 2HG2 ILE A 125      -4.980  12.696  -2.430  1.00  0.00           H  
ATOM   1915 3HG2 ILE A 125      -5.053  11.087  -2.325  1.00  0.00           H  
ATOM   1916  HD1 ILE A 125      -6.930  11.667  -6.025  1.00  0.00           H  
ATOM   1917  HD2 ILE A 125      -5.541  10.685  -5.657  1.00  0.00           H  
ATOM   1918  HD3 ILE A 125      -7.087   9.931  -6.251  1.00  0.00           H  
ATOM   1919  N   ALA A 126      -7.730  13.692  -0.712  1.00  0.00           N  
ATOM   1920  CA  ALA A 126      -7.526  14.603   0.394  1.00  0.00           C  
ATOM   1921  C   ALA A 126      -8.149  14.083   1.683  1.00  0.00           C  
ATOM   1922  O   ALA A 126      -7.468  14.049   2.701  1.00  0.00           O  
ATOM   1923  CB  ALA A 126      -8.109  15.951  -0.031  1.00  0.00           C  
ATOM   1924  H   ALA A 126      -8.267  13.950  -1.527  1.00  0.00           H  
ATOM   1925  HA  ALA A 126      -6.459  14.663   0.588  1.00  0.00           H  
ATOM   1926  HB1 ALA A 126      -9.195  15.998  -0.145  1.00  0.00           H  
ATOM   1927  HB2 ALA A 126      -7.772  16.808   0.564  1.00  0.00           H  
ATOM   1928  HB3 ALA A 126      -7.804  16.090  -1.067  1.00  0.00           H  
ATOM   1929  N   ILE A 127      -9.408  13.632   1.712  1.00  0.00           N  
ATOM   1930  CA  ILE A 127     -10.132  12.896   2.721  1.00  0.00           C  
ATOM   1931  C   ILE A 127      -9.414  11.594   3.061  1.00  0.00           C  
ATOM   1932  O   ILE A 127      -9.302  11.338   4.263  1.00  0.00           O  
ATOM   1933  CB  ILE A 127     -11.580  12.774   2.280  1.00  0.00           C  
ATOM   1934  CG1 ILE A 127     -12.251  14.131   2.481  1.00  0.00           C  
ATOM   1935  CG2 ILE A 127     -12.294  11.621   2.998  1.00  0.00           C  
ATOM   1936  CD  ILE A 127     -13.582  14.081   1.721  1.00  0.00           C  
ATOM   1937  H   ILE A 127      -9.836  13.534   0.801  1.00  0.00           H  
ATOM   1938  HA  ILE A 127     -10.063  13.519   3.618  1.00  0.00           H  
ATOM   1939  HB  ILE A 127     -11.531  12.588   1.214  1.00  0.00           H  
ATOM   1940 1HG1 ILE A 127     -12.488  14.190   3.536  1.00  0.00           H  
ATOM   1941 2HG1 ILE A 127     -11.610  14.978   2.234  1.00  0.00           H  
ATOM   1942 1HG2 ILE A 127     -11.833  10.698   2.664  1.00  0.00           H  
ATOM   1943 2HG2 ILE A 127     -12.322  11.694   4.087  1.00  0.00           H  
ATOM   1944 3HG2 ILE A 127     -13.339  11.574   2.704  1.00  0.00           H  
ATOM   1945  HD1 ILE A 127     -14.079  15.048   1.669  1.00  0.00           H  
ATOM   1946  HD2 ILE A 127     -13.369  14.002   0.658  1.00  0.00           H  
ATOM   1947  HD3 ILE A 127     -14.333  13.338   1.991  1.00  0.00           H  
ATOM   1948  N   CYS A 128      -8.932  10.831   2.083  1.00  0.00           N  
ATOM   1949  CA  CYS A 128      -8.282   9.557   2.321  1.00  0.00           C  
ATOM   1950  C   CYS A 128      -7.041   9.808   3.162  1.00  0.00           C  
ATOM   1951  O   CYS A 128      -6.824   8.962   4.038  1.00  0.00           O  
ATOM   1952  CB  CYS A 128      -7.902   8.943   0.978  1.00  0.00           C  
ATOM   1953  SG  CYS A 128      -9.403   8.110   0.418  1.00  0.00           S  
ATOM   1954  H   CYS A 128      -9.176  11.093   1.136  1.00  0.00           H  
ATOM   1955  HA  CYS A 128      -8.871   8.806   2.838  1.00  0.00           H  
ATOM   1956  HB1 CYS A 128      -7.540   9.669   0.239  1.00  0.00           H  
ATOM   1957  HB2 CYS A 128      -7.064   8.286   1.191  1.00  0.00           H  
ATOM   1958  HG  CYS A 128      -8.875   7.942  -0.792  1.00  0.00           H  
ATOM   1959  N   TRP A 129      -6.267  10.861   2.928  1.00  0.00           N  
ATOM   1960  CA  TRP A 129      -5.096  11.079   3.752  1.00  0.00           C  
ATOM   1961  C   TRP A 129      -5.402  11.548   5.168  1.00  0.00           C  
ATOM   1962  O   TRP A 129      -4.836  11.028   6.133  1.00  0.00           O  
ATOM   1963  CB  TRP A 129      -4.209  12.083   3.014  1.00  0.00           C  
ATOM   1964  CG  TRP A 129      -3.238  11.442   2.091  1.00  0.00           C  
ATOM   1965  CD1 TRP A 129      -3.350  11.440   0.739  1.00  0.00           C  
ATOM   1966  CD2 TRP A 129      -2.087  10.645   2.486  1.00  0.00           C  
ATOM   1967  NE1 TRP A 129      -2.249  10.756   0.268  1.00  0.00           N  
ATOM   1968  CE2 TRP A 129      -1.478  10.212   1.270  1.00  0.00           C  
ATOM   1969  CE3 TRP A 129      -1.401  10.277   3.658  1.00  0.00           C  
ATOM   1970  CZ2 TRP A 129      -0.417   9.300   1.244  1.00  0.00           C  
ATOM   1971  CZ3 TRP A 129      -0.203   9.551   3.628  1.00  0.00           C  
ATOM   1972  CH2 TRP A 129       0.242   8.971   2.432  1.00  0.00           C  
ATOM   1973  H   TRP A 129      -6.424  11.436   2.104  1.00  0.00           H  
ATOM   1974  HA  TRP A 129      -4.516  10.156   3.797  1.00  0.00           H  
ATOM   1975  HB1 TRP A 129      -4.889  12.640   2.369  1.00  0.00           H  
ATOM   1976  HB2 TRP A 129      -3.782  12.859   3.650  1.00  0.00           H  
ATOM   1977  HD1 TRP A 129      -4.114  11.928   0.149  1.00  0.00           H  
ATOM   1978  HE1 TRP A 129      -2.239  10.638  -0.740  1.00  0.00           H  
ATOM   1979  HE3 TRP A 129      -1.824  10.637   4.587  1.00  0.00           H  
ATOM   1980  HZ2 TRP A 129      -0.091   8.986   0.268  1.00  0.00           H  
ATOM   1981  HZ3 TRP A 129       0.286   9.432   4.581  1.00  0.00           H  
ATOM   1982  HH2 TRP A 129       1.119   8.346   2.457  1.00  0.00           H  
ATOM   1983  N   VAL A 130      -6.307  12.507   5.381  1.00  0.00           N  
ATOM   1984  CA  VAL A 130      -6.877  12.869   6.665  1.00  0.00           C  
ATOM   1985  C   VAL A 130      -7.407  11.656   7.420  1.00  0.00           C  
ATOM   1986  O   VAL A 130      -7.158  11.575   8.616  1.00  0.00           O  
ATOM   1987  CB  VAL A 130      -7.916  13.984   6.579  1.00  0.00           C  
ATOM   1988  CG1 VAL A 130      -8.606  14.378   7.886  1.00  0.00           C  
ATOM   1989  CG2 VAL A 130      -7.403  15.212   5.821  1.00  0.00           C  
ATOM   1990  H   VAL A 130      -6.837  12.842   4.580  1.00  0.00           H  
ATOM   1991  HA  VAL A 130      -5.976  13.153   7.213  1.00  0.00           H  
ATOM   1992  HB  VAL A 130      -8.697  13.526   5.958  1.00  0.00           H  
ATOM   1993 1HG1 VAL A 130      -7.836  14.946   8.394  1.00  0.00           H  
ATOM   1994 2HG1 VAL A 130      -9.552  14.860   7.649  1.00  0.00           H  
ATOM   1995 3HG1 VAL A 130      -8.882  13.551   8.546  1.00  0.00           H  
ATOM   1996 1HG2 VAL A 130      -7.558  15.188   4.745  1.00  0.00           H  
ATOM   1997 2HG2 VAL A 130      -7.935  16.117   6.109  1.00  0.00           H  
ATOM   1998 3HG2 VAL A 130      -6.365  15.425   6.045  1.00  0.00           H  
ATOM   1999  N   LEU A 131      -8.189  10.751   6.835  1.00  0.00           N  
ATOM   2000  CA  LEU A 131      -8.639   9.485   7.351  1.00  0.00           C  
ATOM   2001  C   LEU A 131      -7.447   8.702   7.887  1.00  0.00           C  
ATOM   2002  O   LEU A 131      -7.502   8.127   8.967  1.00  0.00           O  
ATOM   2003  CB  LEU A 131      -9.553   8.766   6.355  1.00  0.00           C  
ATOM   2004  CG  LEU A 131     -10.898   9.485   6.313  1.00  0.00           C  
ATOM   2005  CD1 LEU A 131     -11.414   9.049   4.943  1.00  0.00           C  
ATOM   2006  CD2 LEU A 131     -11.926   9.066   7.374  1.00  0.00           C  
ATOM   2007  H   LEU A 131      -8.534  11.014   5.920  1.00  0.00           H  
ATOM   2008  HA  LEU A 131      -9.179   9.667   8.280  1.00  0.00           H  
ATOM   2009  HB1 LEU A 131      -9.038   8.715   5.397  1.00  0.00           H  
ATOM   2010  HB2 LEU A 131      -9.679   7.711   6.612  1.00  0.00           H  
ATOM   2011  HG  LEU A 131     -10.862  10.571   6.260  1.00  0.00           H  
ATOM   2012 1HD1 LEU A 131     -12.357   9.493   4.612  1.00  0.00           H  
ATOM   2013 2HD1 LEU A 131     -10.717   9.321   4.155  1.00  0.00           H  
ATOM   2014 3HD1 LEU A 131     -11.586   7.973   5.061  1.00  0.00           H  
ATOM   2015 1HD2 LEU A 131     -11.994   7.983   7.448  1.00  0.00           H  
ATOM   2016 2HD2 LEU A 131     -11.644   9.455   8.348  1.00  0.00           H  
ATOM   2017 3HD2 LEU A 131     -12.918   9.439   7.140  1.00  0.00           H  
ATOM   2018  N   SER A 132      -6.435   8.496   7.030  1.00  0.00           N  
ATOM   2019  CA  SER A 132      -5.214   7.760   7.299  1.00  0.00           C  
ATOM   2020  C   SER A 132      -4.467   8.348   8.480  1.00  0.00           C  
ATOM   2021  O   SER A 132      -3.773   7.558   9.103  1.00  0.00           O  
ATOM   2022  CB  SER A 132      -4.372   7.652   6.036  1.00  0.00           C  
ATOM   2023  OG  SER A 132      -5.199   6.739   5.345  1.00  0.00           O  
ATOM   2024  H   SER A 132      -6.551   8.915   6.119  1.00  0.00           H  
ATOM   2025  HA  SER A 132      -5.485   6.730   7.543  1.00  0.00           H  
ATOM   2026  HB1 SER A 132      -4.361   8.615   5.529  1.00  0.00           H  
ATOM   2027  HB2 SER A 132      -3.377   7.260   6.255  1.00  0.00           H  
ATOM   2028  HG  SER A 132      -5.976   7.229   5.134  1.00  0.00           H  
ATOM   2029  N   PHE A 133      -4.420   9.658   8.779  1.00  0.00           N  
ATOM   2030  CA  PHE A 133      -3.721  10.221   9.916  1.00  0.00           C  
ATOM   2031  C   PHE A 133      -4.549   9.831  11.136  1.00  0.00           C  
ATOM   2032  O   PHE A 133      -3.947   9.402  12.117  1.00  0.00           O  
ATOM   2033  CB  PHE A 133      -3.547  11.731   9.759  1.00  0.00           C  
ATOM   2034  CG  PHE A 133      -2.444  12.201   8.834  1.00  0.00           C  
ATOM   2035  CD1 PHE A 133      -2.740  12.862   7.633  1.00  0.00           C  
ATOM   2036  CD2 PHE A 133      -1.106  12.093   9.240  1.00  0.00           C  
ATOM   2037  CE1 PHE A 133      -1.708  13.254   6.777  1.00  0.00           C  
ATOM   2038  CE2 PHE A 133      -0.068  12.536   8.414  1.00  0.00           C  
ATOM   2039  CZ  PHE A 133      -0.380  13.184   7.205  1.00  0.00           C  
ATOM   2040  H   PHE A 133      -4.711  10.298   8.063  1.00  0.00           H  
ATOM   2041  HA  PHE A 133      -2.789   9.697  10.148  1.00  0.00           H  
ATOM   2042  HB1 PHE A 133      -4.524  12.039   9.389  1.00  0.00           H  
ATOM   2043  HB2 PHE A 133      -3.489  12.167  10.759  1.00  0.00           H  
ATOM   2044  HD1 PHE A 133      -3.736  13.140   7.338  1.00  0.00           H  
ATOM   2045  HD2 PHE A 133      -0.852  11.658  10.190  1.00  0.00           H  
ATOM   2046  HE1 PHE A 133      -1.868  13.766   5.836  1.00  0.00           H  
ATOM   2047  HE2 PHE A 133       0.942  12.459   8.789  1.00  0.00           H  
ATOM   2048  HZ  PHE A 133       0.395  13.603   6.583  1.00  0.00           H  
ATOM   2049  N   ALA A 134      -5.878   9.821  11.064  1.00  0.00           N  
ATOM   2050  CA  ALA A 134      -6.722   9.410  12.178  1.00  0.00           C  
ATOM   2051  C   ALA A 134      -6.615   7.927  12.541  1.00  0.00           C  
ATOM   2052  O   ALA A 134      -6.513   7.611  13.723  1.00  0.00           O  
ATOM   2053  CB  ALA A 134      -8.121   9.847  11.753  1.00  0.00           C  
ATOM   2054  H   ALA A 134      -6.289  10.163  10.218  1.00  0.00           H  
ATOM   2055  HA  ALA A 134      -6.482  10.060  13.006  1.00  0.00           H  
ATOM   2056  HB1 ALA A 134      -8.757   9.857  12.644  1.00  0.00           H  
ATOM   2057  HB2 ALA A 134      -8.180  10.913  11.522  1.00  0.00           H  
ATOM   2058  HB3 ALA A 134      -8.531   9.235  10.954  1.00  0.00           H  
ATOM   2059  N   ILE A 135      -6.742   7.034  11.553  1.00  0.00           N  
ATOM   2060  CA  ILE A 135      -6.757   5.592  11.686  1.00  0.00           C  
ATOM   2061  C   ILE A 135      -5.367   5.092  12.069  1.00  0.00           C  
ATOM   2062  O   ILE A 135      -5.252   4.216  12.918  1.00  0.00           O  
ATOM   2063  CB  ILE A 135      -7.420   4.936  10.476  1.00  0.00           C  
ATOM   2064  CG1 ILE A 135      -8.878   5.338  10.264  1.00  0.00           C  
ATOM   2065  CG2 ILE A 135      -7.181   3.432  10.410  1.00  0.00           C  
ATOM   2066  CD  ILE A 135      -9.363   5.182   8.826  1.00  0.00           C  
ATOM   2067  H   ILE A 135      -6.660   7.418  10.628  1.00  0.00           H  
ATOM   2068  HA  ILE A 135      -7.386   5.288  12.521  1.00  0.00           H  
ATOM   2069  HB  ILE A 135      -6.801   5.349   9.678  1.00  0.00           H  
ATOM   2070 1HG1 ILE A 135      -9.592   4.953  11.001  1.00  0.00           H  
ATOM   2071 2HG1 ILE A 135      -8.926   6.402  10.499  1.00  0.00           H  
ATOM   2072 1HG2 ILE A 135      -6.131   3.158  10.338  1.00  0.00           H  
ATOM   2073 2HG2 ILE A 135      -7.522   2.905  11.302  1.00  0.00           H  
ATOM   2074 3HG2 ILE A 135      -7.714   2.973   9.574  1.00  0.00           H  
ATOM   2075  HD1 ILE A 135      -8.612   5.364   8.056  1.00  0.00           H  
ATOM   2076  HD2 ILE A 135      -9.475   4.119   8.630  1.00  0.00           H  
ATOM   2077  HD3 ILE A 135     -10.232   5.780   8.547  1.00  0.00           H  
ATOM   2078  N   GLY A 136      -4.318   5.713  11.533  1.00  0.00           N  
ATOM   2079  CA  GLY A 136      -2.961   5.269  11.746  1.00  0.00           C  
ATOM   2080  C   GLY A 136      -2.334   5.880  12.999  1.00  0.00           C  
ATOM   2081  O   GLY A 136      -1.485   5.291  13.660  1.00  0.00           O  
ATOM   2082  H   GLY A 136      -4.393   6.529  10.936  1.00  0.00           H  
ATOM   2083  HA1 GLY A 136      -2.842   4.187  11.772  1.00  0.00           H  
ATOM   2084  HA2 GLY A 136      -2.413   5.690  10.907  1.00  0.00           H  
ATOM   2085  N   LEU A 137      -2.675   7.128  13.300  1.00  0.00           N  
ATOM   2086  CA  LEU A 137      -2.086   7.780  14.457  1.00  0.00           C  
ATOM   2087  C   LEU A 137      -3.025   7.713  15.661  1.00  0.00           C  
ATOM   2088  O   LEU A 137      -2.604   8.172  16.713  1.00  0.00           O  
ATOM   2089  CB  LEU A 137      -1.689   9.223  14.165  1.00  0.00           C  
ATOM   2090  CG  LEU A 137      -0.691   9.363  13.022  1.00  0.00           C  
ATOM   2091  CD1 LEU A 137      -0.420  10.869  12.919  1.00  0.00           C  
ATOM   2092  CD2 LEU A 137       0.603   8.633  13.366  1.00  0.00           C  
ATOM   2093  H   LEU A 137      -3.355   7.610  12.736  1.00  0.00           H  
ATOM   2094  HA  LEU A 137      -1.275   7.254  14.950  1.00  0.00           H  
ATOM   2095  HB1 LEU A 137      -2.553   9.881  14.014  1.00  0.00           H  
ATOM   2096  HB2 LEU A 137      -1.191   9.557  15.081  1.00  0.00           H  
ATOM   2097  HG  LEU A 137      -1.158   9.040  12.087  1.00  0.00           H  
ATOM   2098 1HD1 LEU A 137       0.158  11.107  12.022  1.00  0.00           H  
ATOM   2099 2HD1 LEU A 137      -1.313  11.486  12.907  1.00  0.00           H  
ATOM   2100 3HD1 LEU A 137       0.164  11.202  13.778  1.00  0.00           H  
ATOM   2101 1HD2 LEU A 137       1.517   9.154  13.084  1.00  0.00           H  
ATOM   2102 2HD2 LEU A 137       0.699   8.520  14.442  1.00  0.00           H  
ATOM   2103 3HD2 LEU A 137       0.478   7.680  12.845  1.00  0.00           H  
ATOM   2104  N   THR A 138      -4.118   6.940  15.668  1.00  0.00           N  
ATOM   2105  CA  THR A 138      -4.994   6.544  16.752  1.00  0.00           C  
ATOM   2106  C   THR A 138      -4.317   6.334  18.097  1.00  0.00           C  
ATOM   2107  O   THR A 138      -4.824   6.939  19.041  1.00  0.00           O  
ATOM   2108  CB  THR A 138      -6.041   5.515  16.319  1.00  0.00           C  
ATOM   2109  OG1 THR A 138      -7.208   6.206  15.949  1.00  0.00           O  
ATOM   2110  CG2 THR A 138      -6.517   4.479  17.339  1.00  0.00           C  
ATOM   2111  H   THR A 138      -4.354   6.396  14.850  1.00  0.00           H  
ATOM   2112  HA  THR A 138      -5.654   7.374  17.021  1.00  0.00           H  
ATOM   2113  HB  THR A 138      -5.716   4.922  15.467  1.00  0.00           H  
ATOM   2114  HG1 THR A 138      -7.034   6.635  15.121  1.00  0.00           H  
ATOM   2115 1HG2 THR A 138      -7.439   3.986  17.031  1.00  0.00           H  
ATOM   2116 2HG2 THR A 138      -5.775   3.740  17.639  1.00  0.00           H  
ATOM   2117 3HG2 THR A 138      -6.874   4.967  18.242  1.00  0.00           H  
ATOM   2118  N   PRO A 139      -3.293   5.539  18.416  1.00  0.00           N  
ATOM   2119  CA  PRO A 139      -2.741   5.350  19.741  1.00  0.00           C  
ATOM   2120  C   PRO A 139      -2.172   6.609  20.369  1.00  0.00           C  
ATOM   2121  O   PRO A 139      -2.046   6.683  21.581  1.00  0.00           O  
ATOM   2122  CB  PRO A 139      -1.527   4.432  19.559  1.00  0.00           C  
ATOM   2123  CG  PRO A 139      -1.963   3.515  18.417  1.00  0.00           C  
ATOM   2124  CD  PRO A 139      -2.773   4.492  17.559  1.00  0.00           C  
ATOM   2125  HA  PRO A 139      -3.634   5.005  20.254  1.00  0.00           H  
ATOM   2126  HB1 PRO A 139      -0.637   5.023  19.353  1.00  0.00           H  
ATOM   2127  HB2 PRO A 139      -1.306   3.875  20.473  1.00  0.00           H  
ATOM   2128  HG1 PRO A 139      -1.213   2.974  17.859  1.00  0.00           H  
ATOM   2129  HG2 PRO A 139      -2.766   2.853  18.752  1.00  0.00           H  
ATOM   2130  HD1 PRO A 139      -2.019   4.867  16.860  1.00  0.00           H  
ATOM   2131  HD2 PRO A 139      -3.608   3.949  17.139  1.00  0.00           H  
ATOM   2132  N   MET A 140      -1.886   7.694  19.642  1.00  0.00           N  
ATOM   2133  CA  MET A 140      -1.383   8.939  20.171  1.00  0.00           C  
ATOM   2134  C   MET A 140      -2.516   9.734  20.804  1.00  0.00           C  
ATOM   2135  O   MET A 140      -2.281  10.467  21.757  1.00  0.00           O  
ATOM   2136  CB  MET A 140      -0.777   9.834  19.093  1.00  0.00           C  
ATOM   2137  CG  MET A 140       0.585   9.294  18.655  1.00  0.00           C  
ATOM   2138  SD  MET A 140       1.474  10.269  17.421  1.00  0.00           S  
ATOM   2139  CE  MET A 140       1.511  11.842  18.332  1.00  0.00           C  
ATOM   2140  H   MET A 140      -1.982   7.663  18.642  1.00  0.00           H  
ATOM   2141  HA  MET A 140      -0.630   8.651  20.912  1.00  0.00           H  
ATOM   2142  HB1 MET A 140      -1.483   9.866  18.262  1.00  0.00           H  
ATOM   2143  HB2 MET A 140      -0.728  10.904  19.330  1.00  0.00           H  
ATOM   2144  HG1 MET A 140       1.242   9.077  19.506  1.00  0.00           H  
ATOM   2145  HG2 MET A 140       0.358   8.379  18.121  1.00  0.00           H  
ATOM   2146  HE1 MET A 140       1.699  11.794  19.405  1.00  0.00           H  
ATOM   2147  HE2 MET A 140       2.179  12.534  17.822  1.00  0.00           H  
ATOM   2148  HE3 MET A 140       0.541  12.333  18.265  1.00  0.00           H  
ATOM   2149  N   LEU A 141      -3.736   9.478  20.307  1.00  0.00           N  
ATOM   2150  CA  LEU A 141      -4.949  10.088  20.787  1.00  0.00           C  
ATOM   2151  C   LEU A 141      -5.454   9.571  22.125  1.00  0.00           C  
ATOM   2152  O   LEU A 141      -6.490  10.067  22.559  1.00  0.00           O  
ATOM   2153  CB  LEU A 141      -5.987  10.051  19.672  1.00  0.00           C  
ATOM   2154  CG  LEU A 141      -5.557  10.481  18.264  1.00  0.00           C  
ATOM   2155  CD1 LEU A 141      -6.628  10.085  17.245  1.00  0.00           C  
ATOM   2156  CD2 LEU A 141      -5.045  11.917  18.211  1.00  0.00           C  
ATOM   2157  H   LEU A 141      -3.697   8.922  19.465  1.00  0.00           H  
ATOM   2158  HA  LEU A 141      -4.781  11.152  20.976  1.00  0.00           H  
ATOM   2159  HB1 LEU A 141      -6.307   9.015  19.599  1.00  0.00           H  
ATOM   2160  HB2 LEU A 141      -6.898  10.521  20.050  1.00  0.00           H  
ATOM   2161  HG  LEU A 141      -4.719   9.808  18.100  1.00  0.00           H  
ATOM   2162 1HD1 LEU A 141      -6.870   9.031  17.186  1.00  0.00           H  
ATOM   2163 2HD1 LEU A 141      -7.547  10.608  17.509  1.00  0.00           H  
ATOM   2164 3HD1 LEU A 141      -6.282  10.354  16.245  1.00  0.00           H  
ATOM   2165 1HD2 LEU A 141      -4.491  12.080  17.295  1.00  0.00           H  
ATOM   2166 2HD2 LEU A 141      -5.945  12.540  18.203  1.00  0.00           H  
ATOM   2167 3HD2 LEU A 141      -4.351  12.115  19.018  1.00  0.00           H  
ATOM   2168  N   GLY A 142      -4.824   8.627  22.833  1.00  0.00           N  
ATOM   2169  CA  GLY A 142      -5.278   7.985  24.045  1.00  0.00           C  
ATOM   2170  C   GLY A 142      -5.091   6.494  24.231  1.00  0.00           C  
ATOM   2171  O   GLY A 142      -5.049   5.982  25.348  1.00  0.00           O  
ATOM   2172  H   GLY A 142      -3.940   8.332  22.445  1.00  0.00           H  
ATOM   2173  HA1 GLY A 142      -4.934   8.580  24.892  1.00  0.00           H  
ATOM   2174  HA2 GLY A 142      -6.357   8.064  24.085  1.00  0.00           H  
ATOM   2175  N   TRP A 143      -4.998   5.704  23.155  1.00  0.00           N  
ATOM   2176  CA  TRP A 143      -4.844   4.266  23.087  1.00  0.00           C  
ATOM   2177  C   TRP A 143      -3.378   3.870  22.924  1.00  0.00           C  
ATOM   2178  O   TRP A 143      -3.049   3.183  21.966  1.00  0.00           O  
ATOM   2179  CB  TRP A 143      -5.792   3.802  21.972  1.00  0.00           C  
ATOM   2180  CG  TRP A 143      -6.284   2.404  21.877  1.00  0.00           C  
ATOM   2181  CD1 TRP A 143      -6.013   1.336  22.670  1.00  0.00           C  
ATOM   2182  CD2 TRP A 143      -7.271   1.881  20.945  1.00  0.00           C  
ATOM   2183  NE1 TRP A 143      -6.593   0.182  22.195  1.00  0.00           N  
ATOM   2184  CE2 TRP A 143      -7.408   0.474  21.122  1.00  0.00           C  
ATOM   2185  CE3 TRP A 143      -8.204   2.509  20.106  1.00  0.00           C  
ATOM   2186  CZ2 TRP A 143      -8.252  -0.308  20.325  1.00  0.00           C  
ATOM   2187  CZ3 TRP A 143      -9.116   1.714  19.402  1.00  0.00           C  
ATOM   2188  CH2 TRP A 143      -9.052   0.321  19.361  1.00  0.00           C  
ATOM   2189  H   TRP A 143      -4.840   6.186  22.279  1.00  0.00           H  
ATOM   2190  HA  TRP A 143      -5.131   3.873  24.063  1.00  0.00           H  
ATOM   2191  HB1 TRP A 143      -6.715   4.362  22.129  1.00  0.00           H  
ATOM   2192  HB2 TRP A 143      -5.505   4.181  20.993  1.00  0.00           H  
ATOM   2193  HD1 TRP A 143      -5.358   1.423  23.520  1.00  0.00           H  
ATOM   2194  HE1 TRP A 143      -6.217  -0.707  22.502  1.00  0.00           H  
ATOM   2195  HE3 TRP A 143      -8.261   3.584  20.036  1.00  0.00           H  
ATOM   2196  HZ2 TRP A 143      -8.340  -1.363  20.507  1.00  0.00           H  
ATOM   2197  HZ3 TRP A 143      -9.685   2.254  18.656  1.00  0.00           H  
ATOM   2198  HH2 TRP A 143      -9.705  -0.206  18.686  1.00  0.00           H  
ATOM   2199  N   ASN A 144      -2.596   4.179  23.951  1.00  0.00           N  
ATOM   2200  CA  ASN A 144      -1.236   3.719  24.138  1.00  0.00           C  
ATOM   2201  C   ASN A 144      -0.872   3.089  25.472  1.00  0.00           C  
ATOM   2202  O   ASN A 144      -1.611   3.226  26.444  1.00  0.00           O  
ATOM   2203  CB  ASN A 144      -0.313   4.901  23.832  1.00  0.00           C  
ATOM   2204  CG  ASN A 144      -0.539   6.176  24.623  1.00  0.00           C  
ATOM   2205  OD1 ASN A 144      -0.383   6.170  25.842  1.00  0.00           O  
ATOM   2206  ND2 ASN A 144      -1.151   7.162  23.962  1.00  0.00           N  
ATOM   2207  H   ASN A 144      -3.063   4.704  24.683  1.00  0.00           H  
ATOM   2208  HA  ASN A 144      -1.000   2.934  23.423  1.00  0.00           H  
ATOM   2209  HB1 ASN A 144       0.721   4.570  23.720  1.00  0.00           H  
ATOM   2210  HB2 ASN A 144      -0.415   5.243  22.804  1.00  0.00           H  
ATOM   2211 1HD2 ASN A 144      -1.411   6.972  23.001  1.00  0.00           H  
ATOM   2212 2HD2 ASN A 144      -1.409   8.039  24.373  1.00  0.00           H  
ATOM   2213  N   ASN A 145       0.376   2.625  25.535  1.00  0.00           N  
ATOM   2214  CA  ASN A 145       0.872   1.940  26.710  1.00  0.00           C  
ATOM   2215  C   ASN A 145       1.793   2.919  27.428  1.00  0.00           C  
ATOM   2216  O   ASN A 145       2.583   2.481  28.265  1.00  0.00           O  
ATOM   2217  CB  ASN A 145       1.598   0.689  26.237  1.00  0.00           C  
ATOM   2218  CG  ASN A 145       0.866  -0.500  25.620  1.00  0.00           C  
ATOM   2219  OD1 ASN A 145      -0.367  -0.580  25.633  1.00  0.00           O  
ATOM   2220  ND2 ASN A 145       1.677  -1.373  25.028  1.00  0.00           N  
ATOM   2221  H   ASN A 145       1.023   2.866  24.798  1.00  0.00           H  
ATOM   2222  HA  ASN A 145       0.035   1.636  27.342  1.00  0.00           H  
ATOM   2223  HB1 ASN A 145       2.422   1.034  25.616  1.00  0.00           H  
ATOM   2224  HB2 ASN A 145       2.101   0.133  27.032  1.00  0.00           H  
ATOM   2225 1HD2 ASN A 145       2.554  -1.117  24.597  1.00  0.00           H  
ATOM   2226 2HD2 ASN A 145       1.182  -2.161  24.635  1.00  0.00           H  
ATOM   2227  N   CYS A 146       1.749   4.226  27.146  1.00  0.00           N  
ATOM   2228  CA  CYS A 146       2.671   5.190  27.690  1.00  0.00           C  
ATOM   2229  C   CYS A 146       2.420   5.406  29.177  1.00  0.00           C  
ATOM   2230  O   CYS A 146       3.202   6.061  29.859  1.00  0.00           O  
ATOM   2231  CB  CYS A 146       2.528   6.526  26.956  1.00  0.00           C  
ATOM   2232  SG  CYS A 146       2.996   6.441  25.206  1.00  0.00           S  
ATOM   2233  H   CYS A 146       1.030   4.531  26.495  1.00  0.00           H  
ATOM   2234  HA  CYS A 146       3.673   4.778  27.583  1.00  0.00           H  
ATOM   2235  HB1 CYS A 146       1.572   7.007  27.106  1.00  0.00           H  
ATOM   2236  HB2 CYS A 146       3.339   7.118  27.382  1.00  0.00           H  
ATOM   2237  N   GLY A 147       1.364   4.881  29.799  1.00  0.00           N  
ATOM   2238  CA  GLY A 147       0.937   5.035  31.178  1.00  0.00           C  
ATOM   2239  C   GLY A 147       1.158   3.671  31.797  1.00  0.00           C  
ATOM   2240  O   GLY A 147       0.931   3.430  32.979  1.00  0.00           O  
ATOM   2241  H   GLY A 147       0.881   4.230  29.196  1.00  0.00           H  
ATOM   2242  HA1 GLY A 147       1.482   5.703  31.841  1.00  0.00           H  
ATOM   2243  HA2 GLY A 147      -0.084   5.405  31.239  1.00  0.00           H  
ATOM   2244  N   GLN A 148       1.687   2.704  31.039  1.00  0.00           N  
ATOM   2245  CA  GLN A 148       2.145   1.393  31.468  1.00  0.00           C  
ATOM   2246  C   GLN A 148       3.543   1.205  30.890  1.00  0.00           C  
ATOM   2247  O   GLN A 148       3.733   0.217  30.179  1.00  0.00           O  
ATOM   2248  CB  GLN A 148       1.108   0.299  31.210  1.00  0.00           C  
ATOM   2249  CG  GLN A 148       0.001   0.198  32.266  1.00  0.00           C  
ATOM   2250  CD  GLN A 148       0.422   0.141  33.723  1.00  0.00           C  
ATOM   2251  OE1 GLN A 148       1.497  -0.392  33.962  1.00  0.00           O  
ATOM   2252  NE2 GLN A 148      -0.428   0.639  34.632  1.00  0.00           N  
ATOM   2253  H   GLN A 148       1.884   2.867  30.064  1.00  0.00           H  
ATOM   2254  HA  GLN A 148       2.315   1.497  32.534  1.00  0.00           H  
ATOM   2255  HB1 GLN A 148       0.558   0.464  30.284  1.00  0.00           H  
ATOM   2256  HB2 GLN A 148       1.593  -0.652  31.002  1.00  0.00           H  
ATOM   2257  HG1 GLN A 148      -0.631   1.063  32.087  1.00  0.00           H  
ATOM   2258  HG2 GLN A 148      -0.701  -0.605  32.019  1.00  0.00           H  
ATOM   2259 1HE2 GLN A 148      -1.312   1.112  34.504  1.00  0.00           H  
ATOM   2260 2HE2 GLN A 148      -0.173   0.547  35.600  1.00  0.00           H  
ATOM   2261  N   PRO A 149       4.510   2.008  31.334  1.00  0.00           N  
ATOM   2262  CA  PRO A 149       5.899   1.702  31.053  1.00  0.00           C  
ATOM   2263  C   PRO A 149       6.360   0.452  31.782  1.00  0.00           C  
ATOM   2264  O   PRO A 149       5.820   0.108  32.837  1.00  0.00           O  
ATOM   2265  CB  PRO A 149       6.626   2.998  31.428  1.00  0.00           C  
ATOM   2266  CG  PRO A 149       5.787   3.586  32.565  1.00  0.00           C  
ATOM   2267  CD  PRO A 149       4.371   3.141  32.218  1.00  0.00           C  
ATOM   2268  HA  PRO A 149       6.040   1.538  29.985  1.00  0.00           H  
ATOM   2269  HB1 PRO A 149       7.661   2.849  31.727  1.00  0.00           H  
ATOM   2270  HB2 PRO A 149       6.650   3.544  30.489  1.00  0.00           H  
ATOM   2271  HG1 PRO A 149       6.034   3.088  33.505  1.00  0.00           H  
ATOM   2272  HG2 PRO A 149       5.919   4.670  32.590  1.00  0.00           H  
ATOM   2273  HD1 PRO A 149       3.815   2.868  33.111  1.00  0.00           H  
ATOM   2274  HD2 PRO A 149       3.905   4.036  31.813  1.00  0.00           H  
ATOM   2275  N   LYS A 150       7.308  -0.289  31.207  1.00  0.00           N  
ATOM   2276  CA  LYS A 150       8.103  -1.357  31.774  1.00  0.00           C  
ATOM   2277  C   LYS A 150       9.288  -0.584  32.324  1.00  0.00           C  
ATOM   2278  O   LYS A 150      10.274  -0.328  31.635  1.00  0.00           O  
ATOM   2279  CB  LYS A 150       8.408  -2.413  30.715  1.00  0.00           C  
ATOM   2280  CG  LYS A 150       7.170  -3.207  30.304  1.00  0.00           C  
ATOM   2281  CD  LYS A 150       7.470  -4.221  29.192  1.00  0.00           C  
ATOM   2282  CE  LYS A 150       6.172  -4.728  28.582  1.00  0.00           C  
ATOM   2283  NZ  LYS A 150       5.718  -3.902  27.455  1.00  0.00           N1+
ATOM   2284  H   LYS A 150       7.777   0.084  30.393  1.00  0.00           H  
ATOM   2285  HA  LYS A 150       7.543  -1.912  32.525  1.00  0.00           H  
ATOM   2286  HB1 LYS A 150       8.821  -1.822  29.900  1.00  0.00           H  
ATOM   2287  HB2 LYS A 150       9.244  -3.064  30.972  1.00  0.00           H  
ATOM   2288  HG1 LYS A 150       6.499  -3.674  31.022  1.00  0.00           H  
ATOM   2289  HG2 LYS A 150       6.519  -2.428  29.878  1.00  0.00           H  
ATOM   2290  HD1 LYS A 150       8.289  -3.973  28.510  1.00  0.00           H  
ATOM   2291  HD2 LYS A 150       7.936  -5.086  29.657  1.00  0.00           H  
ATOM   2292  HE1 LYS A 150       6.273  -5.711  28.124  1.00  0.00           H  
ATOM   2293  HE2 LYS A 150       5.396  -4.751  29.350  1.00  0.00           H  
ATOM   2294  HZ1 LYS A 150       4.869  -4.186  27.008  1.00  0.00           H  
ATOM   2295  HZ2 LYS A 150       5.602  -2.915  27.642  1.00  0.00           H  
ATOM   2296  HZ3 LYS A 150       6.450  -3.874  26.766  1.00  0.00           H  
ATOM   2297  N   GLU A 151       9.096  -0.060  33.537  1.00  0.00           N  
ATOM   2298  CA  GLU A 151      10.008   0.852  34.190  1.00  0.00           C  
ATOM   2299  C   GLU A 151      11.390   0.235  34.402  1.00  0.00           C  
ATOM   2300  O   GLU A 151      12.388   0.938  34.282  1.00  0.00           O  
ATOM   2301  CB  GLU A 151       9.443   1.350  35.512  1.00  0.00           C  
ATOM   2302  CG  GLU A 151      10.211   2.493  36.171  1.00  0.00           C  
ATOM   2303  CD  GLU A 151       9.193   3.525  36.636  1.00  0.00           C  
ATOM   2304  OE1 GLU A 151       8.806   4.382  35.815  1.00  0.00           O  
ATOM   2305  OE2 GLU A 151       8.953   3.462  37.859  1.00  0.00           O1-
ATOM   2306  H   GLU A 151       8.290  -0.304  34.087  1.00  0.00           H  
ATOM   2307  HA  GLU A 151      10.065   1.705  33.518  1.00  0.00           H  
ATOM   2308  HB1 GLU A 151       8.364   1.503  35.441  1.00  0.00           H  
ATOM   2309  HB2 GLU A 151       9.504   0.467  36.153  1.00  0.00           H  
ATOM   2310  HG1 GLU A 151      10.785   2.106  37.013  1.00  0.00           H  
ATOM   2311  HG2 GLU A 151      10.923   2.966  35.495  1.00  0.00           H  
ATOM   2312  N   GLY A 152      11.480  -1.092  34.462  1.00  0.00           N  
ATOM   2313  CA  GLY A 152      12.784  -1.719  34.483  1.00  0.00           C  
ATOM   2314  C   GLY A 152      13.593  -1.634  33.195  1.00  0.00           C  
ATOM   2315  O   GLY A 152      14.822  -1.676  33.318  1.00  0.00           O  
ATOM   2316  H   GLY A 152      10.712  -1.664  34.783  1.00  0.00           H  
ATOM   2317  HA1 GLY A 152      13.373  -1.183  35.222  1.00  0.00           H  
ATOM   2318  HA2 GLY A 152      12.647  -2.761  34.779  1.00  0.00           H  
ATOM   2319  N   LYS A 153      12.954  -1.485  32.038  1.00  0.00           N  
ATOM   2320  CA  LYS A 153      13.693  -1.150  30.834  1.00  0.00           C  
ATOM   2321  C   LYS A 153      14.204   0.281  30.877  1.00  0.00           C  
ATOM   2322  O   LYS A 153      15.400   0.494  30.712  1.00  0.00           O  
ATOM   2323  CB  LYS A 153      12.772  -1.411  29.648  1.00  0.00           C  
ATOM   2324  CG  LYS A 153      12.477  -2.887  29.327  1.00  0.00           C  
ATOM   2325  CD  LYS A 153      11.684  -3.072  28.042  1.00  0.00           C  
ATOM   2326  CE  LYS A 153      11.358  -4.534  27.723  1.00  0.00           C  
ATOM   2327  NZ  LYS A 153      10.682  -4.608  26.424  1.00  0.00           N1+
ATOM   2328  H   LYS A 153      11.960  -1.307  32.084  1.00  0.00           H  
ATOM   2329  HA  LYS A 153      14.616  -1.725  30.825  1.00  0.00           H  
ATOM   2330  HB1 LYS A 153      11.826  -0.899  29.791  1.00  0.00           H  
ATOM   2331  HB2 LYS A 153      13.227  -1.018  28.736  1.00  0.00           H  
ATOM   2332  HG1 LYS A 153      13.431  -3.405  29.213  1.00  0.00           H  
ATOM   2333  HG2 LYS A 153      12.016  -3.390  30.175  1.00  0.00           H  
ATOM   2334  HD1 LYS A 153      10.745  -2.549  28.238  1.00  0.00           H  
ATOM   2335  HD2 LYS A 153      12.130  -2.542  27.204  1.00  0.00           H  
ATOM   2336  HE1 LYS A 153      12.317  -5.029  27.600  1.00  0.00           H  
ATOM   2337  HE2 LYS A 153      10.872  -4.955  28.595  1.00  0.00           H  
ATOM   2338  HZ1 LYS A 153      11.348  -4.676  25.671  1.00  0.00           H  
ATOM   2339  HZ2 LYS A 153      10.310  -5.541  26.549  1.00  0.00           H  
ATOM   2340  HZ3 LYS A 153       9.898  -4.018  26.181  1.00  0.00           H  
ATOM   2341  N   ASN A 154      13.387   1.224  31.379  1.00  0.00           N  
ATOM   2342  CA  ASN A 154      13.771   2.616  31.335  1.00  0.00           C  
ATOM   2343  C   ASN A 154      14.832   3.007  32.346  1.00  0.00           C  
ATOM   2344  O   ASN A 154      15.624   3.921  32.119  1.00  0.00           O  
ATOM   2345  CB  ASN A 154      12.519   3.450  31.575  1.00  0.00           C  
ATOM   2346  CG  ASN A 154      11.419   3.177  30.558  1.00  0.00           C  
ATOM   2347  OD1 ASN A 154      11.648   2.524  29.543  1.00  0.00           O  
ATOM   2348  ND2 ASN A 154      10.185   3.535  30.897  1.00  0.00           N  
ATOM   2349  H   ASN A 154      12.394   1.064  31.493  1.00  0.00           H  
ATOM   2350  HA  ASN A 154      13.984   2.810  30.276  1.00  0.00           H  
ATOM   2351  HB1 ASN A 154      12.190   3.360  32.618  1.00  0.00           H  
ATOM   2352  HB2 ASN A 154      12.716   4.519  31.491  1.00  0.00           H  
ATOM   2353 1HD2 ASN A 154       9.938   3.960  31.786  1.00  0.00           H  
ATOM   2354 2HD2 ASN A 154       9.439   3.560  30.205  1.00  0.00           H  
ATOM   2355  N   HIS A 155      14.955   2.253  33.441  1.00  0.00           N  
ATOM   2356  CA  HIS A 155      16.021   2.363  34.413  1.00  0.00           C  
ATOM   2357  C   HIS A 155      17.370   1.934  33.854  1.00  0.00           C  
ATOM   2358  O   HIS A 155      18.375   2.639  33.860  1.00  0.00           O  
ATOM   2359  CB  HIS A 155      15.678   1.637  35.711  1.00  0.00           C  
ATOM   2360  CG  HIS A 155      14.912   2.525  36.655  1.00  0.00           C  
ATOM   2361  ND1 HIS A 155      15.319   3.761  37.157  1.00  0.00           N  
ATOM   2362  CD2 HIS A 155      13.734   2.209  37.284  1.00  0.00           C  
ATOM   2363  CE1 HIS A 155      14.325   4.242  37.906  1.00  0.00           C  
ATOM   2364  NE2 HIS A 155      13.313   3.366  37.920  1.00  0.00           N  
ATOM   2365  H   HIS A 155      14.315   1.472  33.509  1.00  0.00           H  
ATOM   2366  HA  HIS A 155      16.083   3.390  34.788  1.00  0.00           H  
ATOM   2367  HB1 HIS A 155      15.255   0.677  35.409  1.00  0.00           H  
ATOM   2368  HB2 HIS A 155      16.619   1.413  36.205  1.00  0.00           H  
ATOM   2369  HD2 HIS A 155      13.067   1.361  37.219  1.00  0.00           H  
ATOM   2370  HE1 HIS A 155      14.360   5.136  38.506  1.00  0.00           H  
ATOM   2371  HE2 HIS A 155      12.451   3.475  38.443  1.00  0.00           H  
ATOM   2372  N   SER A 156      17.361   0.743  33.258  1.00  0.00           N  
ATOM   2373  CA  SER A 156      18.547   0.061  32.772  1.00  0.00           C  
ATOM   2374  C   SER A 156      19.102   0.660  31.488  1.00  0.00           C  
ATOM   2375  O   SER A 156      20.265   0.556  31.107  1.00  0.00           O  
ATOM   2376  CB  SER A 156      18.216  -1.405  32.507  1.00  0.00           C  
ATOM   2377  OG  SER A 156      17.155  -1.731  31.637  1.00  0.00           O  
ATOM   2378  H   SER A 156      16.482   0.268  33.143  1.00  0.00           H  
ATOM   2379  HA  SER A 156      19.409   0.104  33.442  1.00  0.00           H  
ATOM   2380  HB1 SER A 156      19.131  -1.827  32.104  1.00  0.00           H  
ATOM   2381  HB2 SER A 156      18.150  -1.881  33.493  1.00  0.00           H  
ATOM   2382  HG  SER A 156      16.413  -1.677  32.208  1.00  0.00           H  
ATOM   2383  N   GLN A 157      18.200   1.335  30.766  1.00  0.00           N  
ATOM   2384  CA  GLN A 157      18.523   1.973  29.509  1.00  0.00           C  
ATOM   2385  C   GLN A 157      19.123   3.319  29.858  1.00  0.00           C  
ATOM   2386  O   GLN A 157      20.120   3.768  29.292  1.00  0.00           O  
ATOM   2387  CB  GLN A 157      17.270   2.145  28.653  1.00  0.00           C  
ATOM   2388  CG  GLN A 157      17.502   2.606  27.206  1.00  0.00           C  
ATOM   2389  CD  GLN A 157      18.185   1.659  26.245  1.00  0.00           C  
ATOM   2390  OE1 GLN A 157      18.080   0.430  26.289  1.00  0.00           O  
ATOM   2391  NE2 GLN A 157      19.018   2.105  25.302  1.00  0.00           N  
ATOM   2392  H   GLN A 157      17.288   1.427  31.195  1.00  0.00           H  
ATOM   2393  HA  GLN A 157      19.342   1.482  28.993  1.00  0.00           H  
ATOM   2394  HB1 GLN A 157      16.655   1.250  28.604  1.00  0.00           H  
ATOM   2395  HB2 GLN A 157      16.675   2.855  29.219  1.00  0.00           H  
ATOM   2396  HG1 GLN A 157      16.548   2.932  26.812  1.00  0.00           H  
ATOM   2397  HG2 GLN A 157      18.058   3.540  27.207  1.00  0.00           H  
ATOM   2398 1HE2 GLN A 157      19.072   3.096  25.117  1.00  0.00           H  
ATOM   2399 2HE2 GLN A 157      19.567   1.466  24.744  1.00  0.00           H  
ATOM   2400  N   GLY A 158      18.572   4.037  30.848  1.00  0.00           N  
ATOM   2401  CA  GLY A 158      18.983   5.369  31.232  1.00  0.00           C  
ATOM   2402  C   GLY A 158      18.010   6.542  31.253  1.00  0.00           C  
ATOM   2403  O   GLY A 158      18.441   7.666  31.492  1.00  0.00           O  
ATOM   2404  H   GLY A 158      17.814   3.623  31.380  1.00  0.00           H  
ATOM   2405  HA1 GLY A 158      19.474   5.332  32.202  1.00  0.00           H  
ATOM   2406  HA2 GLY A 158      19.832   5.693  30.642  1.00  0.00           H  
ATOM   2407  N   CYS A 159      16.724   6.338  30.991  1.00  0.00           N  
ATOM   2408  CA  CYS A 159      15.799   7.394  30.632  1.00  0.00           C  
ATOM   2409  C   CYS A 159      15.308   8.208  31.815  1.00  0.00           C  
ATOM   2410  O   CYS A 159      15.599   7.835  32.948  1.00  0.00           O  
ATOM   2411  CB  CYS A 159      14.591   6.741  29.954  1.00  0.00           C  
ATOM   2412  SG  CYS A 159      15.027   5.330  28.898  1.00  0.00           S  
ATOM   2413  H   CYS A 159      16.274   5.460  31.204  1.00  0.00           H  
ATOM   2414  HA  CYS A 159      16.200   8.098  29.897  1.00  0.00           H  
ATOM   2415  HB1 CYS A 159      13.847   6.398  30.667  1.00  0.00           H  
ATOM   2416  HB2 CYS A 159      14.111   7.482  29.317  1.00  0.00           H  
ATOM   2417  N   GLY A 160      14.740   9.393  31.586  1.00  0.00           N  
ATOM   2418  CA  GLY A 160      14.273  10.193  32.696  1.00  0.00           C  
ATOM   2419  C   GLY A 160      12.785  10.504  32.570  1.00  0.00           C  
ATOM   2420  O   GLY A 160      12.145   9.871  31.742  1.00  0.00           O  
ATOM   2421  H   GLY A 160      14.587   9.566  30.604  1.00  0.00           H  
ATOM   2422  HA1 GLY A 160      14.395   9.704  33.666  1.00  0.00           H  
ATOM   2423  HA2 GLY A 160      14.883  11.089  32.704  1.00  0.00           H  
ATOM   2424  N   GLU A 161      12.306  11.493  33.328  1.00  0.00           N  
ATOM   2425  CA  GLU A 161      10.928  11.922  33.396  1.00  0.00           C  
ATOM   2426  C   GLU A 161      10.323  12.159  32.022  1.00  0.00           C  
ATOM   2427  O   GLU A 161      10.771  12.918  31.156  1.00  0.00           O  
ATOM   2428  CB  GLU A 161      10.763  13.137  34.306  1.00  0.00           C  
ATOM   2429  CG  GLU A 161       9.321  13.647  34.442  1.00  0.00           C  
ATOM   2430  CD  GLU A 161       9.252  14.716  35.526  1.00  0.00           C  
ATOM   2431  OE1 GLU A 161      10.322  15.289  35.826  1.00  0.00           O  
ATOM   2432  OE2 GLU A 161       8.144  14.839  36.097  1.00  0.00           O1-
ATOM   2433  H   GLU A 161      12.952  12.068  33.844  1.00  0.00           H  
ATOM   2434  HA  GLU A 161      10.389  11.139  33.922  1.00  0.00           H  
ATOM   2435  HB1 GLU A 161      11.118  12.858  35.300  1.00  0.00           H  
ATOM   2436  HB2 GLU A 161      11.500  13.828  33.901  1.00  0.00           H  
ATOM   2437  HG1 GLU A 161       9.024  14.068  33.491  1.00  0.00           H  
ATOM   2438  HG2 GLU A 161       8.848  12.697  34.690  1.00  0.00           H  
ATOM   2439  N   GLY A 162       9.242  11.410  31.775  1.00  0.00           N  
ATOM   2440  CA  GLY A 162       8.468  11.514  30.554  1.00  0.00           C  
ATOM   2441  C   GLY A 162       8.808  10.571  29.413  1.00  0.00           C  
ATOM   2442  O   GLY A 162       8.023  10.556  28.458  1.00  0.00           O  
ATOM   2443  H   GLY A 162       9.050  10.607  32.350  1.00  0.00           H  
ATOM   2444  HA1 GLY A 162       7.413  11.412  30.817  1.00  0.00           H  
ATOM   2445  HA2 GLY A 162       8.340  12.556  30.266  1.00  0.00           H  
ATOM   2446  N   GLN A 163       9.869   9.778  29.506  1.00  0.00           N  
ATOM   2447  CA  GLN A 163      10.427   9.029  28.389  1.00  0.00           C  
ATOM   2448  C   GLN A 163      10.154   7.548  28.615  1.00  0.00           C  
ATOM   2449  O   GLN A 163       9.741   7.115  29.687  1.00  0.00           O  
ATOM   2450  CB  GLN A 163      11.919   9.322  28.244  1.00  0.00           C  
ATOM   2451  CG  GLN A 163      12.360  10.787  28.230  1.00  0.00           C  
ATOM   2452  CD  GLN A 163      13.883  10.866  28.171  1.00  0.00           C  
ATOM   2453  OE1 GLN A 163      14.531   9.941  28.642  1.00  0.00           O  
ATOM   2454  NE2 GLN A 163      14.400  11.938  27.572  1.00  0.00           N  
ATOM   2455  H   GLN A 163      10.492   9.752  30.309  1.00  0.00           H  
ATOM   2456  HA  GLN A 163       9.970   9.285  27.444  1.00  0.00           H  
ATOM   2457  HB1 GLN A 163      12.571   8.753  28.917  1.00  0.00           H  
ATOM   2458  HB2 GLN A 163      12.221   8.868  27.311  1.00  0.00           H  
ATOM   2459  HG1 GLN A 163      11.882  11.305  27.410  1.00  0.00           H  
ATOM   2460  HG2 GLN A 163      12.058  11.214  29.181  1.00  0.00           H  
ATOM   2461 1HE2 GLN A 163      13.719  12.540  27.130  1.00  0.00           H  
ATOM   2462 2HE2 GLN A 163      15.388  12.011  27.357  1.00  0.00           H  
ATOM   2463  N   VAL A 164      10.507   6.741  27.614  1.00  0.00           N  
ATOM   2464  CA  VAL A 164      10.419   5.296  27.555  1.00  0.00           C  
ATOM   2465  C   VAL A 164      11.651   4.902  26.752  1.00  0.00           C  
ATOM   2466  O   VAL A 164      12.027   5.643  25.841  1.00  0.00           O  
ATOM   2467  CB  VAL A 164       9.156   4.687  26.945  1.00  0.00           C  
ATOM   2468  CG1 VAL A 164       8.027   4.619  27.984  1.00  0.00           C  
ATOM   2469  CG2 VAL A 164       8.799   5.397  25.647  1.00  0.00           C  
ATOM   2470  H   VAL A 164      10.962   7.113  26.804  1.00  0.00           H  
ATOM   2471  HA  VAL A 164      10.659   4.931  28.546  1.00  0.00           H  
ATOM   2472  HB  VAL A 164       9.418   3.654  26.694  1.00  0.00           H  
ATOM   2473 1HG1 VAL A 164       7.205   4.027  27.593  1.00  0.00           H  
ATOM   2474 2HG1 VAL A 164       8.386   4.152  28.906  1.00  0.00           H  
ATOM   2475 3HG1 VAL A 164       7.766   5.660  28.163  1.00  0.00           H  
ATOM   2476 1HG2 VAL A 164       9.488   5.060  24.873  1.00  0.00           H  
ATOM   2477 2HG2 VAL A 164       7.838   4.958  25.395  1.00  0.00           H  
ATOM   2478 3HG2 VAL A 164       8.575   6.460  25.712  1.00  0.00           H  
ATOM   2479  N   ALA A 165      12.154   3.676  26.907  1.00  0.00           N  
ATOM   2480  CA  ALA A 165      12.983   3.014  25.917  1.00  0.00           C  
ATOM   2481  C   ALA A 165      12.240   2.647  24.642  1.00  0.00           C  
ATOM   2482  O   ALA A 165      11.371   1.775  24.666  1.00  0.00           O  
ATOM   2483  CB  ALA A 165      13.495   1.755  26.616  1.00  0.00           C  
ATOM   2484  H   ALA A 165      12.064   3.172  27.779  1.00  0.00           H  
ATOM   2485  HA  ALA A 165      13.860   3.596  25.617  1.00  0.00           H  
ATOM   2486  HB1 ALA A 165      14.277   1.304  26.005  1.00  0.00           H  
ATOM   2487  HB2 ALA A 165      14.058   1.960  27.529  1.00  0.00           H  
ATOM   2488  HB3 ALA A 165      12.732   0.989  26.790  1.00  0.00           H  
ATOM   2489  N   CYS A 166      12.407   3.420  23.578  1.00  0.00           N  
ATOM   2490  CA  CYS A 166      11.475   3.380  22.473  1.00  0.00           C  
ATOM   2491  C   CYS A 166      11.564   2.045  21.732  1.00  0.00           C  
ATOM   2492  O   CYS A 166      12.471   1.857  20.922  1.00  0.00           O  
ATOM   2493  CB  CYS A 166      11.667   4.611  21.603  1.00  0.00           C  
ATOM   2494  SG  CYS A 166      10.452   4.861  20.293  1.00  0.00           S  
ATOM   2495  H   CYS A 166      13.058   4.187  23.473  1.00  0.00           H  
ATOM   2496  HA  CYS A 166      10.442   3.415  22.831  1.00  0.00           H  
ATOM   2497  HB1 CYS A 166      11.783   5.499  22.231  1.00  0.00           H  
ATOM   2498  HB2 CYS A 166      12.657   4.355  21.233  1.00  0.00           H  
ATOM   2499  N   LEU A 167      10.559   1.188  21.897  1.00  0.00           N  
ATOM   2500  CA  LEU A 167      10.394  -0.153  21.372  1.00  0.00           C  
ATOM   2501  C   LEU A 167       8.901  -0.178  21.093  1.00  0.00           C  
ATOM   2502  O   LEU A 167       8.074   0.223  21.911  1.00  0.00           O  
ATOM   2503  CB  LEU A 167      10.717  -1.206  22.439  1.00  0.00           C  
ATOM   2504  CG  LEU A 167      12.200  -1.260  22.822  1.00  0.00           C  
ATOM   2505  CD1 LEU A 167      12.470  -1.585  24.291  1.00  0.00           C  
ATOM   2506  CD2 LEU A 167      13.093  -2.023  21.834  1.00  0.00           C  
ATOM   2507  H   LEU A 167       9.949   1.502  22.640  1.00  0.00           H  
ATOM   2508  HA  LEU A 167      11.070  -0.142  20.515  1.00  0.00           H  
ATOM   2509  HB1 LEU A 167      10.145  -0.996  23.341  1.00  0.00           H  
ATOM   2510  HB2 LEU A 167      10.381  -2.146  22.007  1.00  0.00           H  
ATOM   2511  HG  LEU A 167      12.607  -0.269  22.657  1.00  0.00           H  
ATOM   2512 1HD1 LEU A 167      11.946  -0.905  24.968  1.00  0.00           H  
ATOM   2513 2HD1 LEU A 167      12.256  -2.608  24.604  1.00  0.00           H  
ATOM   2514 3HD1 LEU A 167      13.522  -1.547  24.560  1.00  0.00           H  
ATOM   2515 1HD2 LEU A 167      12.971  -1.620  20.826  1.00  0.00           H  
ATOM   2516 2HD2 LEU A 167      14.130  -1.823  22.055  1.00  0.00           H  
ATOM   2517 3HD2 LEU A 167      12.942  -3.104  21.796  1.00  0.00           H  
ATOM   2518  N   PHE A 168       8.479  -0.751  19.964  1.00  0.00           N  
ATOM   2519  CA  PHE A 168       7.193  -0.573  19.322  1.00  0.00           C  
ATOM   2520  C   PHE A 168       6.121  -1.302  20.132  1.00  0.00           C  
ATOM   2521  O   PHE A 168       5.168  -0.664  20.570  1.00  0.00           O  
ATOM   2522  CB  PHE A 168       7.257  -1.342  18.003  1.00  0.00           C  
ATOM   2523  CG  PHE A 168       6.033  -1.310  17.119  1.00  0.00           C  
ATOM   2524  CD1 PHE A 168       5.928  -0.420  16.058  1.00  0.00           C  
ATOM   2525  CD2 PHE A 168       4.929  -2.157  17.275  1.00  0.00           C  
ATOM   2526  CE1 PHE A 168       4.919  -0.515  15.082  1.00  0.00           C  
ATOM   2527  CE2 PHE A 168       3.821  -2.204  16.424  1.00  0.00           C  
ATOM   2528  CZ  PHE A 168       3.852  -1.393  15.283  1.00  0.00           C  
ATOM   2529  H   PHE A 168       9.229  -1.141  19.407  1.00  0.00           H  
ATOM   2530  HA  PHE A 168       6.945   0.468  19.146  1.00  0.00           H  
ATOM   2531  HB1 PHE A 168       8.047  -0.954  17.349  1.00  0.00           H  
ATOM   2532  HB2 PHE A 168       7.473  -2.399  18.112  1.00  0.00           H  
ATOM   2533  HD1 PHE A 168       6.713   0.296  15.846  1.00  0.00           H  
ATOM   2534  HD2 PHE A 168       4.939  -2.914  18.043  1.00  0.00           H  
ATOM   2535  HE1 PHE A 168       5.018   0.104  14.209  1.00  0.00           H  
ATOM   2536  HE2 PHE A 168       2.993  -2.865  16.650  1.00  0.00           H  
ATOM   2537  HZ  PHE A 168       2.992  -1.436  14.645  1.00  0.00           H  
ATOM   2538  N   GLU A 169       6.442  -2.545  20.510  1.00  0.00           N  
ATOM   2539  CA  GLU A 169       5.570  -3.423  21.269  1.00  0.00           C  
ATOM   2540  C   GLU A 169       5.370  -2.943  22.699  1.00  0.00           C  
ATOM   2541  O   GLU A 169       4.435  -3.371  23.378  1.00  0.00           O  
ATOM   2542  CB  GLU A 169       6.253  -4.798  21.327  1.00  0.00           C  
ATOM   2543  CG  GLU A 169       7.511  -4.724  22.176  1.00  0.00           C  
ATOM   2544  CD  GLU A 169       8.697  -4.183  21.390  1.00  0.00           C  
ATOM   2545  OE1 GLU A 169       8.582  -3.799  20.206  1.00  0.00           O  
ATOM   2546  OE2 GLU A 169       9.815  -4.194  21.931  1.00  0.00           O1-
ATOM   2547  H   GLU A 169       7.253  -2.942  20.060  1.00  0.00           H  
ATOM   2548  HA  GLU A 169       4.574  -3.416  20.854  1.00  0.00           H  
ATOM   2549  HB1 GLU A 169       5.655  -5.630  21.687  1.00  0.00           H  
ATOM   2550  HB2 GLU A 169       6.564  -4.997  20.299  1.00  0.00           H  
ATOM   2551  HG1 GLU A 169       7.276  -4.204  23.102  1.00  0.00           H  
ATOM   2552  HG2 GLU A 169       7.789  -5.736  22.492  1.00  0.00           H  
ATOM   2553  N   ASP A 170       6.187  -2.010  23.183  1.00  0.00           N  
ATOM   2554  CA  ASP A 170       6.083  -1.422  24.510  1.00  0.00           C  
ATOM   2555  C   ASP A 170       5.317  -0.105  24.485  1.00  0.00           C  
ATOM   2556  O   ASP A 170       4.874   0.340  25.536  1.00  0.00           O  
ATOM   2557  CB  ASP A 170       7.489  -1.211  25.077  1.00  0.00           C  
ATOM   2558  CG  ASP A 170       8.290  -2.452  25.436  1.00  0.00           C  
ATOM   2559  OD1 ASP A 170       7.699  -3.504  25.763  1.00  0.00           O  
ATOM   2560  OD2 ASP A 170       9.524  -2.412  25.617  1.00  0.00           O1-
ATOM   2561  H   ASP A 170       6.980  -1.841  22.579  1.00  0.00           H  
ATOM   2562  HA  ASP A 170       5.508  -1.992  25.230  1.00  0.00           H  
ATOM   2563  HB1 ASP A 170       7.957  -0.631  24.274  1.00  0.00           H  
ATOM   2564  HB2 ASP A 170       7.484  -0.601  25.972  1.00  0.00           H  
ATOM   2565  N   VAL A 171       5.099   0.571  23.350  1.00  0.00           N  
ATOM   2566  CA  VAL A 171       4.362   1.818  23.314  1.00  0.00           C  
ATOM   2567  C   VAL A 171       3.011   1.617  22.656  1.00  0.00           C  
ATOM   2568  O   VAL A 171       2.014   2.112  23.195  1.00  0.00           O  
ATOM   2569  CB  VAL A 171       5.257   2.859  22.635  1.00  0.00           C  
ATOM   2570  CG1 VAL A 171       6.530   3.132  23.439  1.00  0.00           C  
ATOM   2571  CG2 VAL A 171       5.667   2.688  21.173  1.00  0.00           C  
ATOM   2572  H   VAL A 171       5.466   0.132  22.518  1.00  0.00           H  
ATOM   2573  HA  VAL A 171       4.169   2.136  24.335  1.00  0.00           H  
ATOM   2574  HB  VAL A 171       4.596   3.709  22.781  1.00  0.00           H  
ATOM   2575 1HG1 VAL A 171       6.827   4.175  23.339  1.00  0.00           H  
ATOM   2576 2HG1 VAL A 171       6.555   2.962  24.514  1.00  0.00           H  
ATOM   2577 3HG1 VAL A 171       7.298   2.514  22.977  1.00  0.00           H  
ATOM   2578 1HG2 VAL A 171       6.441   3.409  20.902  1.00  0.00           H  
ATOM   2579 2HG2 VAL A 171       6.044   1.688  20.967  1.00  0.00           H  
ATOM   2580 3HG2 VAL A 171       4.879   3.029  20.496  1.00  0.00           H  
ATOM   2581  N   VAL A 172       2.849   0.703  21.696  1.00  0.00           N  
ATOM   2582  CA  VAL A 172       1.701   0.543  20.836  1.00  0.00           C  
ATOM   2583  C   VAL A 172       1.056  -0.729  21.389  1.00  0.00           C  
ATOM   2584  O   VAL A 172       1.720  -1.748  21.548  1.00  0.00           O  
ATOM   2585  CB  VAL A 172       2.080   0.468  19.360  1.00  0.00           C  
ATOM   2586  CG1 VAL A 172       0.824   0.475  18.492  1.00  0.00           C  
ATOM   2587  CG2 VAL A 172       3.132   1.509  18.963  1.00  0.00           C  
ATOM   2588  H   VAL A 172       3.602   0.124  21.366  1.00  0.00           H  
ATOM   2589  HA  VAL A 172       1.036   1.392  20.940  1.00  0.00           H  
ATOM   2590  HB  VAL A 172       2.514  -0.533  19.296  1.00  0.00           H  
ATOM   2591 1HG1 VAL A 172       0.057  -0.201  18.867  1.00  0.00           H  
ATOM   2592 2HG1 VAL A 172       0.257   1.411  18.595  1.00  0.00           H  
ATOM   2593 3HG1 VAL A 172       1.011   0.111  17.485  1.00  0.00           H  
ATOM   2594 1HG2 VAL A 172       3.490   1.393  17.933  1.00  0.00           H  
ATOM   2595 2HG2 VAL A 172       2.797   2.533  19.119  1.00  0.00           H  
ATOM   2596 3HG2 VAL A 172       4.020   1.301  19.551  1.00  0.00           H  
ATOM   2597  N   PRO A 173      -0.166  -0.735  21.926  1.00  0.00           N  
ATOM   2598  CA  PRO A 173      -0.944  -1.915  22.252  1.00  0.00           C  
ATOM   2599  C   PRO A 173      -1.239  -2.817  21.070  1.00  0.00           C  
ATOM   2600  O   PRO A 173      -1.752  -2.406  20.035  1.00  0.00           O  
ATOM   2601  CB  PRO A 173      -2.242  -1.416  22.895  1.00  0.00           C  
ATOM   2602  CG  PRO A 173      -2.366   0.053  22.524  1.00  0.00           C  
ATOM   2603  CD  PRO A 173      -1.006   0.450  21.951  1.00  0.00           C  
ATOM   2604  HA  PRO A 173      -0.439  -2.564  22.964  1.00  0.00           H  
ATOM   2605  HB1 PRO A 173      -3.170  -1.867  22.524  1.00  0.00           H  
ATOM   2606  HB2 PRO A 173      -2.199  -1.495  23.974  1.00  0.00           H  
ATOM   2607  HG1 PRO A 173      -3.182   0.239  21.824  1.00  0.00           H  
ATOM   2608  HG2 PRO A 173      -2.572   0.661  23.407  1.00  0.00           H  
ATOM   2609  HD1 PRO A 173      -1.067   1.066  21.064  1.00  0.00           H  
ATOM   2610  HD2 PRO A 173      -0.518   1.106  22.671  1.00  0.00           H  
ATOM   2611  N   MET A 174      -0.891  -4.104  21.207  1.00  0.00           N  
ATOM   2612  CA  MET A 174      -1.183  -5.167  20.277  1.00  0.00           C  
ATOM   2613  C   MET A 174      -2.688  -5.311  20.085  1.00  0.00           C  
ATOM   2614  O   MET A 174      -3.048  -5.708  18.973  1.00  0.00           O  
ATOM   2615  CB  MET A 174      -0.517  -6.483  20.684  1.00  0.00           C  
ATOM   2616  CG  MET A 174      -0.213  -7.422  19.522  1.00  0.00           C  
ATOM   2617  SD  MET A 174       1.135  -6.807  18.475  1.00  0.00           S  
ATOM   2618  CE  MET A 174       2.577  -7.240  19.475  1.00  0.00           C  
ATOM   2619  H   MET A 174      -0.449  -4.337  22.077  1.00  0.00           H  
ATOM   2620  HA  MET A 174      -0.801  -4.848  19.309  1.00  0.00           H  
ATOM   2621  HB1 MET A 174       0.433  -6.225  21.147  1.00  0.00           H  
ATOM   2622  HB2 MET A 174      -1.074  -7.039  21.444  1.00  0.00           H  
ATOM   2623  HG1 MET A 174       0.115  -8.350  19.985  1.00  0.00           H  
ATOM   2624  HG2 MET A 174      -1.132  -7.582  18.963  1.00  0.00           H  
ATOM   2625  HE1 MET A 174       2.769  -6.532  20.276  1.00  0.00           H  
ATOM   2626  HE2 MET A 174       2.714  -8.276  19.772  1.00  0.00           H  
ATOM   2627  HE3 MET A 174       3.313  -6.932  18.725  1.00  0.00           H  
ATOM   2628  N   ASN A 175      -3.543  -4.850  20.998  1.00  0.00           N  
ATOM   2629  CA  ASN A 175      -4.973  -4.938  20.815  1.00  0.00           C  
ATOM   2630  C   ASN A 175      -5.465  -3.930  19.791  1.00  0.00           C  
ATOM   2631  O   ASN A 175      -6.417  -4.168  19.055  1.00  0.00           O  
ATOM   2632  CB  ASN A 175      -5.776  -4.933  22.119  1.00  0.00           C  
ATOM   2633  CG  ASN A 175      -5.567  -3.727  23.018  1.00  0.00           C  
ATOM   2634  OD1 ASN A 175      -5.693  -2.552  22.683  1.00  0.00           O  
ATOM   2635  ND2 ASN A 175      -5.218  -3.952  24.281  1.00  0.00           N  
ATOM   2636  H   ASN A 175      -3.174  -4.695  21.918  1.00  0.00           H  
ATOM   2637  HA  ASN A 175      -5.156  -5.889  20.323  1.00  0.00           H  
ATOM   2638  HB1 ASN A 175      -6.827  -4.904  21.842  1.00  0.00           H  
ATOM   2639  HB2 ASN A 175      -5.638  -5.807  22.748  1.00  0.00           H  
ATOM   2640 1HD2 ASN A 175      -5.050  -4.792  24.812  1.00  0.00           H  
ATOM   2641 2HD2 ASN A 175      -5.052  -3.080  24.773  1.00  0.00           H  
ATOM   2642  N   TYR A 176      -4.741  -2.829  19.571  1.00  0.00           N  
ATOM   2643  CA  TYR A 176      -4.942  -1.878  18.497  1.00  0.00           C  
ATOM   2644  C   TYR A 176      -4.451  -2.469  17.179  1.00  0.00           C  
ATOM   2645  O   TYR A 176      -5.178  -2.500  16.194  1.00  0.00           O  
ATOM   2646  CB  TYR A 176      -4.165  -0.606  18.809  1.00  0.00           C  
ATOM   2647  CG  TYR A 176      -4.088   0.368  17.654  1.00  0.00           C  
ATOM   2648  CD1 TYR A 176      -2.883   0.280  16.944  1.00  0.00           C  
ATOM   2649  CD2 TYR A 176      -5.123   1.128  17.119  1.00  0.00           C  
ATOM   2650  CE1 TYR A 176      -2.704   0.993  15.758  1.00  0.00           C  
ATOM   2651  CE2 TYR A 176      -4.881   1.878  15.953  1.00  0.00           C  
ATOM   2652  CZ  TYR A 176      -3.676   1.861  15.257  1.00  0.00           C  
ATOM   2653  OH  TYR A 176      -3.460   2.582  14.125  1.00  0.00           O  
ATOM   2654  H   TYR A 176      -3.884  -2.683  20.093  1.00  0.00           H  
ATOM   2655  HA  TYR A 176      -5.987  -1.568  18.395  1.00  0.00           H  
ATOM   2656  HB1 TYR A 176      -4.645   0.015  19.565  1.00  0.00           H  
ATOM   2657  HB2 TYR A 176      -3.156  -0.808  19.158  1.00  0.00           H  
ATOM   2658  HD1 TYR A 176      -2.101  -0.398  17.265  1.00  0.00           H  
ATOM   2659  HD2 TYR A 176      -6.059   1.250  17.647  1.00  0.00           H  
ATOM   2660  HE1 TYR A 176      -1.740   0.861  15.273  1.00  0.00           H  
ATOM   2661  HE2 TYR A 176      -5.661   2.554  15.642  1.00  0.00           H  
ATOM   2662  HH  TYR A 176      -4.185   3.021  13.704  1.00  0.00           H  
ATOM   2663  N   MET A 177      -3.280  -3.113  17.174  1.00  0.00           N  
ATOM   2664  CA  MET A 177      -2.552  -3.611  16.025  1.00  0.00           C  
ATOM   2665  C   MET A 177      -3.293  -4.755  15.335  1.00  0.00           C  
ATOM   2666  O   MET A 177      -3.311  -4.700  14.116  1.00  0.00           O  
ATOM   2667  CB  MET A 177      -1.218  -4.189  16.505  1.00  0.00           C  
ATOM   2668  CG  MET A 177      -0.181  -3.117  16.834  1.00  0.00           C  
ATOM   2669  SD  MET A 177       0.265  -2.042  15.448  1.00  0.00           S  
ATOM   2670  CE  MET A 177       0.921  -3.282  14.295  1.00  0.00           C  
ATOM   2671  H   MET A 177      -2.810  -3.001  18.054  1.00  0.00           H  
ATOM   2672  HA  MET A 177      -2.413  -2.843  15.267  1.00  0.00           H  
ATOM   2673  HB1 MET A 177      -1.407  -4.821  17.371  1.00  0.00           H  
ATOM   2674  HB2 MET A 177      -0.694  -4.782  15.752  1.00  0.00           H  
ATOM   2675  HG1 MET A 177      -0.494  -2.510  17.685  1.00  0.00           H  
ATOM   2676  HG2 MET A 177       0.654  -3.656  17.284  1.00  0.00           H  
ATOM   2677  HE1 MET A 177       1.368  -2.783  13.429  1.00  0.00           H  
ATOM   2678  HE2 MET A 177       1.653  -3.808  14.897  1.00  0.00           H  
ATOM   2679  HE3 MET A 177       0.084  -3.872  13.931  1.00  0.00           H  
ATOM   2680  N   VAL A 178      -3.879  -5.592  16.195  1.00  0.00           N  
ATOM   2681  CA  VAL A 178      -4.797  -6.656  15.822  1.00  0.00           C  
ATOM   2682  C   VAL A 178      -6.146  -6.115  15.381  1.00  0.00           C  
ATOM   2683  O   VAL A 178      -6.299  -6.152  14.163  1.00  0.00           O  
ATOM   2684  CB  VAL A 178      -4.916  -7.718  16.917  1.00  0.00           C  
ATOM   2685  CG1 VAL A 178      -5.881  -8.879  16.667  1.00  0.00           C  
ATOM   2686  CG2 VAL A 178      -3.589  -8.429  17.202  1.00  0.00           C  
ATOM   2687  H   VAL A 178      -3.773  -5.299  17.151  1.00  0.00           H  
ATOM   2688  HA  VAL A 178      -4.448  -7.176  14.934  1.00  0.00           H  
ATOM   2689  HB  VAL A 178      -5.384  -7.264  17.785  1.00  0.00           H  
ATOM   2690 1HG1 VAL A 178      -5.449  -9.457  15.848  1.00  0.00           H  
ATOM   2691 2HG1 VAL A 178      -5.833  -9.539  17.527  1.00  0.00           H  
ATOM   2692 3HG1 VAL A 178      -6.892  -8.554  16.428  1.00  0.00           H  
ATOM   2693 1HG2 VAL A 178      -3.207  -9.017  16.365  1.00  0.00           H  
ATOM   2694 2HG2 VAL A 178      -2.825  -7.710  17.467  1.00  0.00           H  
ATOM   2695 3HG2 VAL A 178      -3.527  -9.147  18.025  1.00  0.00           H  
ATOM   2696  N   TYR A 179      -7.056  -5.767  16.288  1.00  0.00           N  
ATOM   2697  CA  TYR A 179      -8.481  -5.617  16.068  1.00  0.00           C  
ATOM   2698  C   TYR A 179      -8.889  -4.412  15.239  1.00  0.00           C  
ATOM   2699  O   TYR A 179      -9.624  -4.502  14.264  1.00  0.00           O  
ATOM   2700  CB  TYR A 179      -9.160  -5.464  17.417  1.00  0.00           C  
ATOM   2701  CG  TYR A 179      -9.363  -6.670  18.306  1.00  0.00           C  
ATOM   2702  CD1 TYR A 179      -8.941  -6.601  19.640  1.00  0.00           C  
ATOM   2703  CD2 TYR A 179      -9.914  -7.887  17.894  1.00  0.00           C  
ATOM   2704  CE1 TYR A 179      -9.075  -7.709  20.475  1.00  0.00           C  
ATOM   2705  CE2 TYR A 179     -10.091  -9.013  18.707  1.00  0.00           C  
ATOM   2706  CZ  TYR A 179      -9.675  -8.899  20.030  1.00  0.00           C  
ATOM   2707  OH  TYR A 179      -9.899  -9.967  20.848  1.00  0.00           O  
ATOM   2708  H   TYR A 179      -6.702  -5.898  17.228  1.00  0.00           H  
ATOM   2709  HA  TYR A 179      -8.793  -6.533  15.548  1.00  0.00           H  
ATOM   2710  HB1 TYR A 179      -8.570  -4.737  17.971  1.00  0.00           H  
ATOM   2711  HB2 TYR A 179     -10.172  -5.062  17.292  1.00  0.00           H  
ATOM   2712  HD1 TYR A 179      -8.515  -5.668  20.000  1.00  0.00           H  
ATOM   2713  HD2 TYR A 179     -10.226  -8.007  16.868  1.00  0.00           H  
ATOM   2714  HE1 TYR A 179      -8.817  -7.459  21.492  1.00  0.00           H  
ATOM   2715  HE2 TYR A 179     -10.603  -9.916  18.412  1.00  0.00           H  
ATOM   2716  HH  TYR A 179     -10.291 -10.704  20.412  1.00  0.00           H  
ATOM   2717  N   PHE A 180      -8.534  -3.211  15.708  1.00  0.00           N  
ATOM   2718  CA  PHE A 180      -8.662  -1.958  14.984  1.00  0.00           C  
ATOM   2719  C   PHE A 180      -7.880  -1.805  13.688  1.00  0.00           C  
ATOM   2720  O   PHE A 180      -8.439  -1.378  12.680  1.00  0.00           O  
ATOM   2721  CB  PHE A 180      -8.342  -0.796  15.926  1.00  0.00           C  
ATOM   2722  CG  PHE A 180      -8.642   0.631  15.525  1.00  0.00           C  
ATOM   2723  CD1 PHE A 180      -9.789   1.300  15.965  1.00  0.00           C  
ATOM   2724  CD2 PHE A 180      -7.749   1.260  14.644  1.00  0.00           C  
ATOM   2725  CE1 PHE A 180     -10.064   2.556  15.415  1.00  0.00           C  
ATOM   2726  CE2 PHE A 180      -8.034   2.544  14.166  1.00  0.00           C  
ATOM   2727  CZ  PHE A 180      -9.229   3.194  14.489  1.00  0.00           C  
ATOM   2728  H   PHE A 180      -7.830  -3.264  16.428  1.00  0.00           H  
ATOM   2729  HA  PHE A 180      -9.707  -1.991  14.693  1.00  0.00           H  
ATOM   2730  HB1 PHE A 180      -8.835  -1.112  16.844  1.00  0.00           H  
ATOM   2731  HB2 PHE A 180      -7.280  -0.925  16.093  1.00  0.00           H  
ATOM   2732  HD1 PHE A 180     -10.468   0.752  16.616  1.00  0.00           H  
ATOM   2733  HD2 PHE A 180      -6.837   0.744  14.383  1.00  0.00           H  
ATOM   2734  HE1 PHE A 180     -10.990   3.081  15.629  1.00  0.00           H  
ATOM   2735  HE2 PHE A 180      -7.346   3.099  13.547  1.00  0.00           H  
ATOM   2736  HZ  PHE A 180      -9.394   4.195  14.119  1.00  0.00           H  
ATOM   2737  N   ASN A 181      -6.584  -2.115  13.670  1.00  0.00           N  
ATOM   2738  CA  ASN A 181      -5.656  -1.890  12.577  1.00  0.00           C  
ATOM   2739  C   ASN A 181      -5.698  -2.966  11.494  1.00  0.00           C  
ATOM   2740  O   ASN A 181      -6.098  -2.724  10.367  1.00  0.00           O  
ATOM   2741  CB  ASN A 181      -4.226  -1.562  13.002  1.00  0.00           C  
ATOM   2742  CG  ASN A 181      -3.344  -0.938  11.932  1.00  0.00           C  
ATOM   2743  OD1 ASN A 181      -2.542  -1.565  11.234  1.00  0.00           O  
ATOM   2744  ND2 ASN A 181      -3.325   0.392  11.818  1.00  0.00           N  
ATOM   2745  H   ASN A 181      -6.129  -2.402  14.525  1.00  0.00           H  
ATOM   2746  HA  ASN A 181      -6.038  -0.981  12.105  1.00  0.00           H  
ATOM   2747  HB1 ASN A 181      -4.115  -0.860  13.828  1.00  0.00           H  
ATOM   2748  HB2 ASN A 181      -3.594  -2.407  13.261  1.00  0.00           H  
ATOM   2749 1HD2 ASN A 181      -3.673   1.022  12.525  1.00  0.00           H  
ATOM   2750 2HD2 ASN A 181      -2.923   0.742  10.946  1.00  0.00           H  
ATOM   2751  N   PHE A 182      -5.315  -4.204  11.812  1.00  0.00           N  
ATOM   2752  CA  PHE A 182      -5.325  -5.312  10.881  1.00  0.00           C  
ATOM   2753  C   PHE A 182      -6.748  -5.646  10.453  1.00  0.00           C  
ATOM   2754  O   PHE A 182      -7.231  -5.279   9.389  1.00  0.00           O  
ATOM   2755  CB  PHE A 182      -4.523  -6.497  11.422  1.00  0.00           C  
ATOM   2756  CG  PHE A 182      -4.523  -7.767  10.615  1.00  0.00           C  
ATOM   2757  CD1 PHE A 182      -4.545  -7.681   9.212  1.00  0.00           C  
ATOM   2758  CD2 PHE A 182      -4.480  -8.986  11.309  1.00  0.00           C  
ATOM   2759  CE1 PHE A 182      -4.586  -8.892   8.505  1.00  0.00           C  
ATOM   2760  CE2 PHE A 182      -4.440 -10.179  10.580  1.00  0.00           C  
ATOM   2761  CZ  PHE A 182      -4.369 -10.096   9.190  1.00  0.00           C  
ATOM   2762  H   PHE A 182      -4.990  -4.474  12.731  1.00  0.00           H  
ATOM   2763  HA  PHE A 182      -4.785  -5.009   9.988  1.00  0.00           H  
ATOM   2764  HB1 PHE A 182      -3.478  -6.198  11.438  1.00  0.00           H  
ATOM   2765  HB2 PHE A 182      -4.688  -6.808  12.452  1.00  0.00           H  
ATOM   2766  HD1 PHE A 182      -4.590  -6.718   8.743  1.00  0.00           H  
ATOM   2767  HD2 PHE A 182      -4.647  -9.158  12.358  1.00  0.00           H  
ATOM   2768  HE1 PHE A 182      -4.632  -8.923   7.425  1.00  0.00           H  
ATOM   2769  HE2 PHE A 182      -4.329 -11.102  11.133  1.00  0.00           H  
ATOM   2770  HZ  PHE A 182      -4.388 -11.038   8.681  1.00  0.00           H  
ATOM   2771  N   PHE A 183      -7.461  -6.274  11.395  1.00  0.00           N  
ATOM   2772  CA  PHE A 183      -8.787  -6.772  11.094  1.00  0.00           C  
ATOM   2773  C   PHE A 183      -9.863  -5.821  10.580  1.00  0.00           C  
ATOM   2774  O   PHE A 183     -10.541  -6.157   9.601  1.00  0.00           O  
ATOM   2775  CB  PHE A 183      -9.370  -7.429  12.343  1.00  0.00           C  
ATOM   2776  CG  PHE A 183      -8.734  -8.646  12.971  1.00  0.00           C  
ATOM   2777  CD1 PHE A 183      -7.802  -9.409  12.259  1.00  0.00           C  
ATOM   2778  CD2 PHE A 183      -9.160  -9.035  14.248  1.00  0.00           C  
ATOM   2779  CE1 PHE A 183      -7.392 -10.641  12.793  1.00  0.00           C  
ATOM   2780  CE2 PHE A 183      -8.693 -10.204  14.863  1.00  0.00           C  
ATOM   2781  CZ  PHE A 183      -7.875 -11.005  14.061  1.00  0.00           C  
ATOM   2782  H   PHE A 183      -7.013  -6.444  12.277  1.00  0.00           H  
ATOM   2783  HA  PHE A 183      -8.621  -7.536  10.342  1.00  0.00           H  
ATOM   2784  HB1 PHE A 183      -9.605  -6.733  13.146  1.00  0.00           H  
ATOM   2785  HB2 PHE A 183     -10.340  -7.822  12.040  1.00  0.00           H  
ATOM   2786  HD1 PHE A 183      -7.366  -8.998  11.368  1.00  0.00           H  
ATOM   2787  HD2 PHE A 183      -9.881  -8.368  14.683  1.00  0.00           H  
ATOM   2788  HE1 PHE A 183      -6.746 -11.277  12.217  1.00  0.00           H  
ATOM   2789  HE2 PHE A 183      -9.185 -10.549  15.754  1.00  0.00           H  
ATOM   2790  HZ  PHE A 183      -7.552 -11.946  14.480  1.00  0.00           H  
ATOM   2791  N   ALA A 184     -10.021  -4.640  11.161  1.00  0.00           N  
ATOM   2792  CA  ALA A 184     -10.982  -3.620  10.796  1.00  0.00           C  
ATOM   2793  C   ALA A 184     -10.428  -2.599   9.813  1.00  0.00           C  
ATOM   2794  O   ALA A 184     -11.273  -2.028   9.138  1.00  0.00           O  
ATOM   2795  CB  ALA A 184     -11.439  -2.768  11.976  1.00  0.00           C  
ATOM   2796  H   ALA A 184      -9.561  -4.344  12.018  1.00  0.00           H  
ATOM   2797  HA  ALA A 184     -11.869  -4.110  10.404  1.00  0.00           H  
ATOM   2798  HB1 ALA A 184     -12.328  -2.284  11.585  1.00  0.00           H  
ATOM   2799  HB2 ALA A 184     -11.670  -3.447  12.792  1.00  0.00           H  
ATOM   2800  HB3 ALA A 184     -10.795  -1.994  12.396  1.00  0.00           H  
ATOM   2801  N   CYS A 185      -9.134  -2.392   9.531  1.00  0.00           N  
ATOM   2802  CA  CYS A 185      -8.666  -1.307   8.695  1.00  0.00           C  
ATOM   2803  C   CYS A 185      -7.810  -1.789   7.530  1.00  0.00           C  
ATOM   2804  O   CYS A 185      -7.804  -1.181   6.472  1.00  0.00           O  
ATOM   2805  CB  CYS A 185      -8.206  -0.058   9.450  1.00  0.00           C  
ATOM   2806  SG  CYS A 185      -9.535   0.854  10.295  1.00  0.00           S  
ATOM   2807  H   CYS A 185      -8.493  -2.992  10.039  1.00  0.00           H  
ATOM   2808  HA  CYS A 185      -9.475  -0.871   8.117  1.00  0.00           H  
ATOM   2809  HB1 CYS A 185      -7.550  -0.360  10.261  1.00  0.00           H  
ATOM   2810  HB2 CYS A 185      -7.650   0.618   8.811  1.00  0.00           H  
ATOM   2811  HG  CYS A 185      -9.554  -0.006  11.316  1.00  0.00           H  
ATOM   2812  N   VAL A 186      -7.255  -3.003   7.586  1.00  0.00           N  
ATOM   2813  CA  VAL A 186      -6.455  -3.562   6.520  1.00  0.00           C  
ATOM   2814  C   VAL A 186      -7.296  -4.677   5.900  1.00  0.00           C  
ATOM   2815  O   VAL A 186      -7.686  -4.609   4.745  1.00  0.00           O  
ATOM   2816  CB  VAL A 186      -5.045  -3.880   7.031  1.00  0.00           C  
ATOM   2817  CG1 VAL A 186      -4.120  -4.395   5.924  1.00  0.00           C  
ATOM   2818  CG2 VAL A 186      -4.393  -2.645   7.640  1.00  0.00           C  
ATOM   2819  H   VAL A 186      -7.112  -3.435   8.487  1.00  0.00           H  
ATOM   2820  HA  VAL A 186      -6.331  -2.823   5.729  1.00  0.00           H  
ATOM   2821  HB  VAL A 186      -4.936  -4.572   7.867  1.00  0.00           H  
ATOM   2822 1HG1 VAL A 186      -4.508  -5.360   5.610  1.00  0.00           H  
ATOM   2823 2HG1 VAL A 186      -3.998  -3.757   5.060  1.00  0.00           H  
ATOM   2824 3HG1 VAL A 186      -3.141  -4.605   6.346  1.00  0.00           H  
ATOM   2825 1HG2 VAL A 186      -3.516  -2.952   8.221  1.00  0.00           H  
ATOM   2826 2HG2 VAL A 186      -3.980  -2.042   6.827  1.00  0.00           H  
ATOM   2827 3HG2 VAL A 186      -5.068  -1.997   8.195  1.00  0.00           H  
ATOM   2828  N   LEU A 187      -7.675  -5.714   6.644  1.00  0.00           N  
ATOM   2829  CA  LEU A 187      -8.451  -6.893   6.330  1.00  0.00           C  
ATOM   2830  C   LEU A 187      -9.726  -6.656   5.537  1.00  0.00           C  
ATOM   2831  O   LEU A 187      -9.694  -6.945   4.348  1.00  0.00           O  
ATOM   2832  CB  LEU A 187      -8.476  -7.872   7.511  1.00  0.00           C  
ATOM   2833  CG  LEU A 187      -8.761  -9.278   6.988  1.00  0.00           C  
ATOM   2834  CD1 LEU A 187      -7.423  -9.951   6.669  1.00  0.00           C  
ATOM   2835  CD2 LEU A 187      -9.496 -10.110   8.044  1.00  0.00           C  
ATOM   2836  H   LEU A 187      -7.582  -5.476   7.624  1.00  0.00           H  
ATOM   2837  HA  LEU A 187      -7.758  -7.326   5.600  1.00  0.00           H  
ATOM   2838  HB1 LEU A 187      -7.555  -7.756   8.071  1.00  0.00           H  
ATOM   2839  HB2 LEU A 187      -9.280  -7.572   8.193  1.00  0.00           H  
ATOM   2840  HG  LEU A 187      -9.450  -9.208   6.149  1.00  0.00           H  
ATOM   2841 1HD1 LEU A 187      -7.494 -10.888   6.134  1.00  0.00           H  
ATOM   2842 2HD1 LEU A 187      -6.811  -9.283   6.063  1.00  0.00           H  
ATOM   2843 3HD1 LEU A 187      -6.782 -10.168   7.523  1.00  0.00           H  
ATOM   2844 1HD2 LEU A 187      -9.914 -11.015   7.613  1.00  0.00           H  
ATOM   2845 2HD2 LEU A 187      -8.981 -10.508   8.910  1.00  0.00           H  
ATOM   2846 3HD2 LEU A 187     -10.415  -9.633   8.395  1.00  0.00           H  
ATOM   2847  N   VAL A 188     -10.859  -6.236   6.102  1.00  0.00           N  
ATOM   2848  CA  VAL A 188     -12.096  -5.843   5.468  1.00  0.00           C  
ATOM   2849  C   VAL A 188     -11.951  -5.156   4.117  1.00  0.00           C  
ATOM   2850  O   VAL A 188     -12.447  -5.741   3.158  1.00  0.00           O  
ATOM   2851  CB  VAL A 188     -13.101  -5.223   6.452  1.00  0.00           C  
ATOM   2852  CG1 VAL A 188     -14.306  -4.560   5.799  1.00  0.00           C  
ATOM   2853  CG2 VAL A 188     -13.444  -6.315   7.461  1.00  0.00           C  
ATOM   2854  H   VAL A 188     -10.822  -6.095   7.100  1.00  0.00           H  
ATOM   2855  HA  VAL A 188     -12.441  -6.800   5.078  1.00  0.00           H  
ATOM   2856  HB  VAL A 188     -12.566  -4.444   7.002  1.00  0.00           H  
ATOM   2857 1HG1 VAL A 188     -14.802  -5.322   5.209  1.00  0.00           H  
ATOM   2858 2HG1 VAL A 188     -14.974  -4.095   6.518  1.00  0.00           H  
ATOM   2859 3HG1 VAL A 188     -14.020  -3.727   5.148  1.00  0.00           H  
ATOM   2860 1HG2 VAL A 188     -12.691  -6.520   8.219  1.00  0.00           H  
ATOM   2861 2HG2 VAL A 188     -14.275  -6.115   8.132  1.00  0.00           H  
ATOM   2862 3HG2 VAL A 188     -13.680  -7.258   6.965  1.00  0.00           H  
ATOM   2863  N   PRO A 189     -11.231  -4.041   4.008  1.00  0.00           N  
ATOM   2864  CA  PRO A 189     -10.815  -3.505   2.721  1.00  0.00           C  
ATOM   2865  C   PRO A 189     -10.166  -4.427   1.701  1.00  0.00           C  
ATOM   2866  O   PRO A 189     -10.631  -4.384   0.564  1.00  0.00           O  
ATOM   2867  CB  PRO A 189      -9.867  -2.351   3.041  1.00  0.00           C  
ATOM   2868  CG  PRO A 189     -10.638  -1.861   4.265  1.00  0.00           C  
ATOM   2869  CD  PRO A 189     -11.054  -3.079   5.080  1.00  0.00           C  
ATOM   2870  HA  PRO A 189     -11.734  -3.206   2.215  1.00  0.00           H  
ATOM   2871  HB1 PRO A 189      -8.841  -2.633   3.283  1.00  0.00           H  
ATOM   2872  HB2 PRO A 189      -9.806  -1.623   2.234  1.00  0.00           H  
ATOM   2873  HG1 PRO A 189     -10.031  -1.200   4.886  1.00  0.00           H  
ATOM   2874  HG2 PRO A 189     -11.539  -1.346   3.937  1.00  0.00           H  
ATOM   2875  HD1 PRO A 189     -10.346  -3.392   5.840  1.00  0.00           H  
ATOM   2876  HD2 PRO A 189     -11.954  -2.718   5.571  1.00  0.00           H  
ATOM   2877  N   LEU A 190      -9.251  -5.339   2.029  1.00  0.00           N  
ATOM   2878  CA  LEU A 190      -8.765  -6.397   1.159  1.00  0.00           C  
ATOM   2879  C   LEU A 190      -9.889  -7.349   0.808  1.00  0.00           C  
ATOM   2880  O   LEU A 190     -10.076  -7.826  -0.310  1.00  0.00           O  
ATOM   2881  CB  LEU A 190      -7.624  -7.104   1.885  1.00  0.00           C  
ATOM   2882  CG  LEU A 190      -6.433  -6.154   1.991  1.00  0.00           C  
ATOM   2883  CD1 LEU A 190      -5.514  -6.564   3.146  1.00  0.00           C  
ATOM   2884  CD2 LEU A 190      -5.629  -6.103   0.698  1.00  0.00           C  
ATOM   2885  H   LEU A 190      -8.854  -5.307   2.947  1.00  0.00           H  
ATOM   2886  HA  LEU A 190      -8.285  -6.014   0.258  1.00  0.00           H  
ATOM   2887  HB1 LEU A 190      -7.977  -7.507   2.838  1.00  0.00           H  
ATOM   2888  HB2 LEU A 190      -7.401  -8.028   1.348  1.00  0.00           H  
ATOM   2889  HG  LEU A 190      -6.725  -5.134   2.239  1.00  0.00           H  
ATOM   2890 1HD1 LEU A 190      -4.736  -5.814   3.263  1.00  0.00           H  
ATOM   2891 2HD1 LEU A 190      -6.030  -6.540   4.099  1.00  0.00           H  
ATOM   2892 3HD1 LEU A 190      -5.227  -7.611   3.000  1.00  0.00           H  
ATOM   2893 1HD2 LEU A 190      -5.154  -5.155   0.460  1.00  0.00           H  
ATOM   2894 2HD2 LEU A 190      -4.901  -6.884   0.471  1.00  0.00           H  
ATOM   2895 3HD2 LEU A 190      -6.224  -6.398  -0.161  1.00  0.00           H  
ATOM   2896  N   LEU A 191     -10.859  -7.548   1.706  1.00  0.00           N  
ATOM   2897  CA  LEU A 191     -11.954  -8.456   1.387  1.00  0.00           C  
ATOM   2898  C   LEU A 191     -13.058  -7.834   0.546  1.00  0.00           C  
ATOM   2899  O   LEU A 191     -13.785  -8.475  -0.203  1.00  0.00           O  
ATOM   2900  CB  LEU A 191     -12.541  -9.052   2.660  1.00  0.00           C  
ATOM   2901  CG  LEU A 191     -11.625  -9.935   3.516  1.00  0.00           C  
ATOM   2902  CD1 LEU A 191     -12.424 -10.449   4.712  1.00  0.00           C  
ATOM   2903  CD2 LEU A 191     -10.945 -11.120   2.826  1.00  0.00           C  
ATOM   2904  H   LEU A 191     -10.661  -7.261   2.653  1.00  0.00           H  
ATOM   2905  HA  LEU A 191     -11.497  -9.307   0.878  1.00  0.00           H  
ATOM   2906  HB1 LEU A 191     -12.977  -8.266   3.277  1.00  0.00           H  
ATOM   2907  HB2 LEU A 191     -13.408  -9.671   2.438  1.00  0.00           H  
ATOM   2908  HG  LEU A 191     -10.868  -9.291   3.970  1.00  0.00           H  
ATOM   2909 1HD1 LEU A 191     -13.037  -9.674   5.179  1.00  0.00           H  
ATOM   2910 2HD1 LEU A 191     -13.169 -11.178   4.386  1.00  0.00           H  
ATOM   2911 3HD1 LEU A 191     -11.878 -10.923   5.521  1.00  0.00           H  
ATOM   2912 1HD2 LEU A 191     -11.562 -11.630   2.101  1.00  0.00           H  
ATOM   2913 2HD2 LEU A 191     -10.058 -10.685   2.365  1.00  0.00           H  
ATOM   2914 3HD2 LEU A 191     -10.635 -11.993   3.413  1.00  0.00           H  
ATOM   2915  N   LEU A 192     -13.262  -6.522   0.669  1.00  0.00           N  
ATOM   2916  CA  LEU A 192     -14.134  -5.688  -0.126  1.00  0.00           C  
ATOM   2917  C   LEU A 192     -13.500  -5.542  -1.495  1.00  0.00           C  
ATOM   2918  O   LEU A 192     -14.183  -5.765  -2.492  1.00  0.00           O  
ATOM   2919  CB  LEU A 192     -14.346  -4.363   0.598  1.00  0.00           C  
ATOM   2920  CG  LEU A 192     -15.127  -4.242   1.899  1.00  0.00           C  
ATOM   2921  CD1 LEU A 192     -15.089  -2.820   2.459  1.00  0.00           C  
ATOM   2922  CD2 LEU A 192     -16.584  -4.710   1.805  1.00  0.00           C  
ATOM   2923  H   LEU A 192     -12.850  -6.062   1.468  1.00  0.00           H  
ATOM   2924  HA  LEU A 192     -15.123  -6.134  -0.275  1.00  0.00           H  
ATOM   2925  HB1 LEU A 192     -13.352  -3.917   0.672  1.00  0.00           H  
ATOM   2926  HB2 LEU A 192     -14.734  -3.707  -0.190  1.00  0.00           H  
ATOM   2927  HG  LEU A 192     -14.783  -5.001   2.594  1.00  0.00           H  
ATOM   2928 1HD1 LEU A 192     -15.768  -2.191   1.882  1.00  0.00           H  
ATOM   2929 2HD1 LEU A 192     -15.375  -2.743   3.501  1.00  0.00           H  
ATOM   2930 3HD1 LEU A 192     -14.142  -2.274   2.364  1.00  0.00           H  
ATOM   2931 1HD2 LEU A 192     -16.719  -5.580   1.165  1.00  0.00           H  
ATOM   2932 2HD2 LEU A 192     -16.934  -5.072   2.775  1.00  0.00           H  
ATOM   2933 3HD2 LEU A 192     -17.158  -3.859   1.444  1.00  0.00           H  
ATOM   2934  N   MET A 193     -12.193  -5.264  -1.597  1.00  0.00           N  
ATOM   2935  CA  MET A 193     -11.414  -5.186  -2.812  1.00  0.00           C  
ATOM   2936  C   MET A 193     -11.586  -6.520  -3.515  1.00  0.00           C  
ATOM   2937  O   MET A 193     -11.984  -6.446  -4.666  1.00  0.00           O  
ATOM   2938  CB  MET A 193      -9.952  -4.857  -2.535  1.00  0.00           C  
ATOM   2939  CG  MET A 193      -9.498  -3.399  -2.480  1.00  0.00           C  
ATOM   2940  SD  MET A 193      -7.707  -3.253  -2.343  1.00  0.00           S  
ATOM   2941  CE  MET A 193      -7.524  -3.060  -0.548  1.00  0.00           C  
ATOM   2942  H   MET A 193     -11.703  -4.891  -0.797  1.00  0.00           H  
ATOM   2943  HA  MET A 193     -11.935  -4.461  -3.439  1.00  0.00           H  
ATOM   2944  HB1 MET A 193      -9.546  -5.345  -1.653  1.00  0.00           H  
ATOM   2945  HB2 MET A 193      -9.415  -5.303  -3.370  1.00  0.00           H  
ATOM   2946  HG1 MET A 193      -9.767  -2.762  -3.320  1.00  0.00           H  
ATOM   2947  HG2 MET A 193      -9.909  -2.969  -1.571  1.00  0.00           H  
ATOM   2948  HE1 MET A 193      -8.171  -2.287  -0.145  1.00  0.00           H  
ATOM   2949  HE2 MET A 193      -7.573  -4.017  -0.038  1.00  0.00           H  
ATOM   2950  HE3 MET A 193      -6.526  -2.656  -0.443  1.00  0.00           H  
ATOM   2951  N   LEU A 194     -11.455  -7.655  -2.810  1.00  0.00           N  
ATOM   2952  CA  LEU A 194     -11.466  -8.946  -3.479  1.00  0.00           C  
ATOM   2953  C   LEU A 194     -12.843  -9.266  -4.047  1.00  0.00           C  
ATOM   2954  O   LEU A 194     -12.952  -9.414  -5.259  1.00  0.00           O  
ATOM   2955  CB  LEU A 194     -10.987  -9.969  -2.453  1.00  0.00           C  
ATOM   2956  CG  LEU A 194     -11.091 -11.459  -2.751  1.00  0.00           C  
ATOM   2957  CD1 LEU A 194     -10.439 -11.939  -4.055  1.00  0.00           C  
ATOM   2958  CD2 LEU A 194     -10.576 -12.297  -1.571  1.00  0.00           C  
ATOM   2959  H   LEU A 194     -11.272  -7.583  -1.829  1.00  0.00           H  
ATOM   2960  HA  LEU A 194     -10.710  -8.906  -4.259  1.00  0.00           H  
ATOM   2961  HB1 LEU A 194      -9.898  -9.879  -2.473  1.00  0.00           H  
ATOM   2962  HB2 LEU A 194     -11.265  -9.790  -1.414  1.00  0.00           H  
ATOM   2963  HG  LEU A 194     -12.139 -11.707  -2.842  1.00  0.00           H  
ATOM   2964 1HD1 LEU A 194     -10.474 -11.248  -4.891  1.00  0.00           H  
ATOM   2965 2HD1 LEU A 194      -9.355 -12.027  -3.949  1.00  0.00           H  
ATOM   2966 3HD1 LEU A 194     -10.714 -12.976  -4.270  1.00  0.00           H  
ATOM   2967 1HD2 LEU A 194     -11.198 -12.140  -0.697  1.00  0.00           H  
ATOM   2968 2HD2 LEU A 194     -10.733 -13.351  -1.815  1.00  0.00           H  
ATOM   2969 3HD2 LEU A 194      -9.529 -12.145  -1.298  1.00  0.00           H  
ATOM   2970  N   GLY A 195     -13.822  -9.102  -3.157  1.00  0.00           N  
ATOM   2971  CA  GLY A 195     -15.226  -9.025  -3.517  1.00  0.00           C  
ATOM   2972  C   GLY A 195     -15.544  -8.211  -4.763  1.00  0.00           C  
ATOM   2973  O   GLY A 195     -16.228  -8.751  -5.623  1.00  0.00           O  
ATOM   2974  H   GLY A 195     -13.675  -8.674  -2.261  1.00  0.00           H  
ATOM   2975  HA1 GLY A 195     -15.624 -10.014  -3.747  1.00  0.00           H  
ATOM   2976  HA2 GLY A 195     -15.686  -8.606  -2.626  1.00  0.00           H  
ATOM   2977  N   VAL A 196     -15.064  -6.965  -4.834  1.00  0.00           N  
ATOM   2978  CA  VAL A 196     -15.192  -6.043  -5.946  1.00  0.00           C  
ATOM   2979  C   VAL A 196     -14.579  -6.530  -7.249  1.00  0.00           C  
ATOM   2980  O   VAL A 196     -15.059  -6.362  -8.366  1.00  0.00           O  
ATOM   2981  CB  VAL A 196     -14.832  -4.620  -5.540  1.00  0.00           C  
ATOM   2982  CG1 VAL A 196     -14.647  -3.684  -6.734  1.00  0.00           C  
ATOM   2983  CG2 VAL A 196     -15.843  -3.996  -4.575  1.00  0.00           C  
ATOM   2984  H   VAL A 196     -14.506  -6.738  -4.033  1.00  0.00           H  
ATOM   2985  HA  VAL A 196     -16.250  -6.104  -6.208  1.00  0.00           H  
ATOM   2986  HB  VAL A 196     -13.919  -4.672  -4.937  1.00  0.00           H  
ATOM   2987 1HG1 VAL A 196     -15.409  -3.691  -7.513  1.00  0.00           H  
ATOM   2988 2HG1 VAL A 196     -14.503  -2.620  -6.505  1.00  0.00           H  
ATOM   2989 3HG1 VAL A 196     -13.764  -3.845  -7.350  1.00  0.00           H  
ATOM   2990 1HG2 VAL A 196     -15.834  -4.530  -3.623  1.00  0.00           H  
ATOM   2991 2HG2 VAL A 196     -15.642  -2.933  -4.524  1.00  0.00           H  
ATOM   2992 3HG2 VAL A 196     -16.784  -4.023  -5.110  1.00  0.00           H  
ATOM   2993  N   TYR A 197     -13.330  -6.989  -7.134  1.00  0.00           N  
ATOM   2994  CA  TYR A 197     -12.527  -7.485  -8.230  1.00  0.00           C  
ATOM   2995  C   TYR A 197     -13.131  -8.715  -8.896  1.00  0.00           C  
ATOM   2996  O   TYR A 197     -13.165  -8.877 -10.112  1.00  0.00           O  
ATOM   2997  CB  TYR A 197     -11.033  -7.697  -7.990  1.00  0.00           C  
ATOM   2998  CG  TYR A 197     -10.147  -6.479  -8.118  1.00  0.00           C  
ATOM   2999  CD1 TYR A 197      -9.958  -5.951  -9.400  1.00  0.00           C  
ATOM   3000  CD2 TYR A 197      -9.498  -5.941  -7.004  1.00  0.00           C  
ATOM   3001  CE1 TYR A 197      -9.239  -4.763  -9.621  1.00  0.00           C  
ATOM   3002  CE2 TYR A 197      -8.713  -4.817  -7.236  1.00  0.00           C  
ATOM   3003  CZ  TYR A 197      -8.651  -4.193  -8.481  1.00  0.00           C  
ATOM   3004  OH  TYR A 197      -7.930  -3.064  -8.736  1.00  0.00           O  
ATOM   3005  H   TYR A 197     -12.947  -6.983  -6.196  1.00  0.00           H  
ATOM   3006  HA  TYR A 197     -12.588  -6.677  -8.961  1.00  0.00           H  
ATOM   3007  HB1 TYR A 197     -10.930  -8.327  -7.109  1.00  0.00           H  
ATOM   3008  HB2 TYR A 197     -10.717  -8.410  -8.748  1.00  0.00           H  
ATOM   3009  HD1 TYR A 197     -10.377  -6.410 -10.272  1.00  0.00           H  
ATOM   3010  HD2 TYR A 197      -9.643  -6.272  -5.983  1.00  0.00           H  
ATOM   3011  HE1 TYR A 197      -9.071  -4.353 -10.600  1.00  0.00           H  
ATOM   3012  HE2 TYR A 197      -8.285  -4.351  -6.357  1.00  0.00           H  
ATOM   3013  HH  TYR A 197      -7.376  -2.837  -7.997  1.00  0.00           H  
ATOM   3014  N   LEU A 198     -13.688  -9.639  -8.105  1.00  0.00           N  
ATOM   3015  CA  LEU A 198     -14.541 -10.668  -8.651  1.00  0.00           C  
ATOM   3016  C   LEU A 198     -15.783 -10.078  -9.296  1.00  0.00           C  
ATOM   3017  O   LEU A 198     -16.140 -10.570 -10.363  1.00  0.00           O  
ATOM   3018  CB  LEU A 198     -15.010 -11.679  -7.608  1.00  0.00           C  
ATOM   3019  CG  LEU A 198     -13.883 -12.445  -6.910  1.00  0.00           C  
ATOM   3020  CD1 LEU A 198     -14.148 -12.542  -5.409  1.00  0.00           C  
ATOM   3021  CD2 LEU A 198     -13.740 -13.763  -7.664  1.00  0.00           C  
ATOM   3022  H   LEU A 198     -13.588  -9.542  -7.103  1.00  0.00           H  
ATOM   3023  HA  LEU A 198     -13.963 -11.160  -9.433  1.00  0.00           H  
ATOM   3024  HB1 LEU A 198     -15.490 -11.034  -6.867  1.00  0.00           H  
ATOM   3025  HB2 LEU A 198     -15.750 -12.366  -8.032  1.00  0.00           H  
ATOM   3026  HG  LEU A 198     -12.953 -11.900  -7.063  1.00  0.00           H  
ATOM   3027 1HD1 LEU A 198     -14.445 -11.575  -5.011  1.00  0.00           H  
ATOM   3028 2HD1 LEU A 198     -14.807 -13.371  -5.143  1.00  0.00           H  
ATOM   3029 3HD1 LEU A 198     -13.202 -12.873  -4.993  1.00  0.00           H  
ATOM   3030 1HD2 LEU A 198     -13.118 -14.359  -7.000  1.00  0.00           H  
ATOM   3031 2HD2 LEU A 198     -14.687 -14.262  -7.837  1.00  0.00           H  
ATOM   3032 3HD2 LEU A 198     -13.160 -13.722  -8.592  1.00  0.00           H  
ATOM   3033  N   ARG A 199     -16.435  -9.041  -8.762  1.00  0.00           N  
ATOM   3034  CA  ARG A 199     -17.550  -8.305  -9.320  1.00  0.00           C  
ATOM   3035  C   ARG A 199     -17.192  -7.705 -10.671  1.00  0.00           C  
ATOM   3036  O   ARG A 199     -18.090  -7.480 -11.487  1.00  0.00           O  
ATOM   3037  CB  ARG A 199     -18.129  -7.363  -8.264  1.00  0.00           C  
ATOM   3038  CG  ARG A 199     -19.027  -8.058  -7.235  1.00  0.00           C  
ATOM   3039  CD  ARG A 199     -19.516  -6.964  -6.292  1.00  0.00           C  
ATOM   3040  NE  ARG A 199     -20.260  -7.521  -5.166  1.00  0.00           N  
ATOM   3041  CZ  ARG A 199     -21.567  -7.775  -5.113  1.00  0.00           C  
ATOM   3042  NH1 ARG A 199     -22.333  -7.528  -6.179  1.00  0.00           N  
ATOM   3043  NH2 ARG A 199     -22.137  -8.377  -4.059  1.00  0.00           N1+
ATOM   3044  H   ARG A 199     -16.161  -8.718  -7.853  1.00  0.00           H  
ATOM   3045  HA  ARG A 199     -18.222  -9.100  -9.639  1.00  0.00           H  
ATOM   3046  HB1 ARG A 199     -17.422  -6.685  -7.798  1.00  0.00           H  
ATOM   3047  HB2 ARG A 199     -18.811  -6.819  -8.921  1.00  0.00           H  
ATOM   3048  HG1 ARG A 199     -19.782  -8.680  -7.727  1.00  0.00           H  
ATOM   3049  HG2 ARG A 199     -18.378  -8.670  -6.604  1.00  0.00           H  
ATOM   3050  HD1 ARG A 199     -18.681  -6.396  -5.889  1.00  0.00           H  
ATOM   3051  HD2 ARG A 199     -20.052  -6.207  -6.865  1.00  0.00           H  
ATOM   3052  HE  ARG A 199     -19.719  -7.464  -4.308  1.00  0.00           H  
ATOM   3053 1HH1 ARG A 199     -21.971  -7.170  -7.058  1.00  0.00           H  
ATOM   3054 2HH1 ARG A 199     -23.331  -7.636  -6.179  1.00  0.00           H  
ATOM   3055 1HH2 ARG A 199     -21.584  -8.694  -3.273  1.00  0.00           H  
ATOM   3056 2HH2 ARG A 199     -23.049  -8.761  -4.262  1.00  0.00           H  
ATOM   3057  N   ILE A 200     -15.924  -7.391 -10.945  1.00  0.00           N  
ATOM   3058  CA  ILE A 200     -15.423  -6.823 -12.186  1.00  0.00           C  
ATOM   3059  C   ILE A 200     -15.335  -7.970 -13.175  1.00  0.00           C  
ATOM   3060  O   ILE A 200     -15.893  -7.852 -14.258  1.00  0.00           O  
ATOM   3061  CB  ILE A 200     -14.111  -6.094 -11.918  1.00  0.00           C  
ATOM   3062  CG1 ILE A 200     -14.333  -4.760 -11.200  1.00  0.00           C  
ATOM   3063  CG2 ILE A 200     -13.425  -5.760 -13.255  1.00  0.00           C  
ATOM   3064  CD  ILE A 200     -13.078  -3.960 -10.858  1.00  0.00           C  
ATOM   3065  H   ILE A 200     -15.245  -7.697 -10.258  1.00  0.00           H  
ATOM   3066  HA  ILE A 200     -16.180  -6.113 -12.519  1.00  0.00           H  
ATOM   3067  HB  ILE A 200     -13.562  -6.542 -11.094  1.00  0.00           H  
ATOM   3068 1HG1 ILE A 200     -14.936  -4.065 -11.786  1.00  0.00           H  
ATOM   3069 2HG1 ILE A 200     -14.837  -4.787 -10.240  1.00  0.00           H  
ATOM   3070 1HG2 ILE A 200     -13.115  -6.690 -13.724  1.00  0.00           H  
ATOM   3071 2HG2 ILE A 200     -14.080  -5.097 -13.820  1.00  0.00           H  
ATOM   3072 3HG2 ILE A 200     -12.468  -5.264 -13.171  1.00  0.00           H  
ATOM   3073  HD1 ILE A 200     -12.584  -3.531 -11.732  1.00  0.00           H  
ATOM   3074  HD2 ILE A 200     -13.271  -3.121 -10.188  1.00  0.00           H  
ATOM   3075  HD3 ILE A 200     -12.303  -4.506 -10.336  1.00  0.00           H  
ATOM   3076  N   PHE A 201     -14.729  -9.110 -12.810  1.00  0.00           N  
ATOM   3077  CA  PHE A 201     -14.606 -10.281 -13.656  1.00  0.00           C  
ATOM   3078  C   PHE A 201     -15.967 -10.896 -13.949  1.00  0.00           C  
ATOM   3079  O   PHE A 201     -16.207 -11.217 -15.113  1.00  0.00           O  
ATOM   3080  CB  PHE A 201     -13.752 -11.355 -12.991  1.00  0.00           C  
ATOM   3081  CG  PHE A 201     -12.335 -10.848 -12.876  1.00  0.00           C  
ATOM   3082  CD1 PHE A 201     -11.669 -10.823 -11.650  1.00  0.00           C  
ATOM   3083  CD2 PHE A 201     -11.661 -10.276 -13.958  1.00  0.00           C  
ATOM   3084  CE1 PHE A 201     -10.407 -10.260 -11.454  1.00  0.00           C  
ATOM   3085  CE2 PHE A 201     -10.429  -9.633 -13.800  1.00  0.00           C  
ATOM   3086  CZ  PHE A 201      -9.834  -9.580 -12.535  1.00  0.00           C  
ATOM   3087  H   PHE A 201     -14.395  -9.100 -11.856  1.00  0.00           H  
ATOM   3088  HA  PHE A 201     -14.182  -9.972 -14.607  1.00  0.00           H  
ATOM   3089  HB1 PHE A 201     -14.196 -11.546 -12.009  1.00  0.00           H  
ATOM   3090  HB2 PHE A 201     -13.734 -12.282 -13.572  1.00  0.00           H  
ATOM   3091  HD1 PHE A 201     -12.234 -11.188 -10.804  1.00  0.00           H  
ATOM   3092  HD2 PHE A 201     -12.136 -10.225 -14.930  1.00  0.00           H  
ATOM   3093  HE1 PHE A 201      -9.961 -10.242 -10.469  1.00  0.00           H  
ATOM   3094  HE2 PHE A 201     -10.072  -9.104 -14.664  1.00  0.00           H  
ATOM   3095  HZ  PHE A 201      -8.832  -9.181 -12.441  1.00  0.00           H  
ATOM   3096  N   LEU A 202     -16.810 -11.138 -12.949  1.00  0.00           N  
ATOM   3097  CA  LEU A 202     -18.148 -11.636 -13.215  1.00  0.00           C  
ATOM   3098  C   LEU A 202     -19.083 -10.789 -14.071  1.00  0.00           C  
ATOM   3099  O   LEU A 202     -19.956 -11.340 -14.726  1.00  0.00           O  
ATOM   3100  CB  LEU A 202     -18.813 -11.976 -11.886  1.00  0.00           C  
ATOM   3101  CG  LEU A 202     -18.042 -13.016 -11.072  1.00  0.00           C  
ATOM   3102  CD1 LEU A 202     -18.510 -12.914  -9.616  1.00  0.00           C  
ATOM   3103  CD2 LEU A 202     -18.245 -14.444 -11.592  1.00  0.00           C  
ATOM   3104  H   LEU A 202     -16.556 -10.809 -12.033  1.00  0.00           H  
ATOM   3105  HA  LEU A 202     -18.099 -12.538 -13.811  1.00  0.00           H  
ATOM   3106  HB1 LEU A 202     -18.898 -11.080 -11.258  1.00  0.00           H  
ATOM   3107  HB2 LEU A 202     -19.856 -12.245 -12.013  1.00  0.00           H  
ATOM   3108  HG  LEU A 202     -16.976 -12.794 -11.099  1.00  0.00           H  
ATOM   3109 1HD1 LEU A 202     -18.004 -13.579  -8.930  1.00  0.00           H  
ATOM   3110 2HD1 LEU A 202     -18.344 -11.902  -9.244  1.00  0.00           H  
ATOM   3111 3HD1 LEU A 202     -19.569 -13.181  -9.578  1.00  0.00           H  
ATOM   3112 1HD2 LEU A 202     -19.248 -14.837 -11.438  1.00  0.00           H  
ATOM   3113 2HD2 LEU A 202     -18.103 -14.648 -12.648  1.00  0.00           H  
ATOM   3114 3HD2 LEU A 202     -17.565 -15.106 -11.066  1.00  0.00           H  
ATOM   3115  N   ALA A 203     -18.728  -9.544 -14.413  1.00  0.00           N  
ATOM   3116  CA  ALA A 203     -19.433  -8.596 -15.246  1.00  0.00           C  
ATOM   3117  C   ALA A 203     -18.931  -8.563 -16.684  1.00  0.00           C  
ATOM   3118  O   ALA A 203     -19.683  -8.460 -17.656  1.00  0.00           O  
ATOM   3119  CB  ALA A 203     -19.086  -7.195 -14.765  1.00  0.00           C  
ATOM   3120  H   ALA A 203     -17.853  -9.171 -14.084  1.00  0.00           H  
ATOM   3121  HA  ALA A 203     -20.521  -8.715 -15.222  1.00  0.00           H  
ATOM   3122  HB1 ALA A 203     -19.435  -6.981 -13.761  1.00  0.00           H  
ATOM   3123  HB2 ALA A 203     -18.027  -7.008 -14.946  1.00  0.00           H  
ATOM   3124  HB3 ALA A 203     -19.757  -6.546 -15.339  1.00  0.00           H  
ATOM   3125  N   ALA A 204     -17.602  -8.585 -16.844  1.00  0.00           N  
ATOM   3126  CA  ALA A 204     -16.969  -8.705 -18.141  1.00  0.00           C  
ATOM   3127  C   ALA A 204     -17.306 -10.066 -18.703  1.00  0.00           C  
ATOM   3128  O   ALA A 204     -17.747 -10.198 -19.839  1.00  0.00           O  
ATOM   3129  CB  ALA A 204     -15.481  -8.794 -17.798  1.00  0.00           C  
ATOM   3130  H   ALA A 204     -17.113  -8.330 -15.994  1.00  0.00           H  
ATOM   3131  HA  ALA A 204     -17.278  -7.878 -18.780  1.00  0.00           H  
ATOM   3132  HB1 ALA A 204     -15.008  -7.836 -17.597  1.00  0.00           H  
ATOM   3133  HB2 ALA A 204     -15.307  -9.583 -17.056  1.00  0.00           H  
ATOM   3134  HB3 ALA A 204     -14.852  -9.120 -18.625  1.00  0.00           H  
ATOM   3135  N   ARG A 205     -17.520 -11.089 -17.868  1.00  0.00           N  
ATOM   3136  CA  ARG A 205     -17.838 -12.442 -18.294  1.00  0.00           C  
ATOM   3137  C   ARG A 205     -19.252 -12.481 -18.856  1.00  0.00           C  
ATOM   3138  O   ARG A 205     -19.608 -13.172 -19.806  1.00  0.00           O  
ATOM   3139  CB  ARG A 205     -17.580 -13.355 -17.092  1.00  0.00           C  
ATOM   3140  CG  ARG A 205     -17.801 -14.823 -17.456  1.00  0.00           C  
ATOM   3141  CD  ARG A 205     -17.410 -15.755 -16.310  1.00  0.00           C  
ATOM   3142  NE  ARG A 205     -18.550 -15.904 -15.403  1.00  0.00           N  
ATOM   3143  CZ  ARG A 205     -18.666 -16.770 -14.384  1.00  0.00           C  
ATOM   3144  NH1 ARG A 205     -17.641 -17.618 -14.194  1.00  0.00           N  
ATOM   3145  NH2 ARG A 205     -19.754 -16.883 -13.613  1.00  0.00           N1+
ATOM   3146  H   ARG A 205     -17.316 -11.062 -16.880  1.00  0.00           H  
ATOM   3147  HA  ARG A 205     -17.155 -12.773 -19.064  1.00  0.00           H  
ATOM   3148  HB1 ARG A 205     -16.578 -13.219 -16.703  1.00  0.00           H  
ATOM   3149  HB2 ARG A 205     -18.218 -13.114 -16.237  1.00  0.00           H  
ATOM   3150  HG1 ARG A 205     -18.856 -14.967 -17.703  1.00  0.00           H  
ATOM   3151  HG2 ARG A 205     -17.131 -14.981 -18.293  1.00  0.00           H  
ATOM   3152  HD1 ARG A 205     -17.049 -16.754 -16.522  1.00  0.00           H  
ATOM   3153  HD2 ARG A 205     -16.570 -15.317 -15.765  1.00  0.00           H  
ATOM   3154  HE  ARG A 205     -19.240 -15.167 -15.452  1.00  0.00           H  
ATOM   3155 1HH1 ARG A 205     -16.773 -17.481 -14.679  1.00  0.00           H  
ATOM   3156 2HH1 ARG A 205     -17.663 -18.519 -13.735  1.00  0.00           H  
ATOM   3157 1HH2 ARG A 205     -20.560 -16.290 -13.732  1.00  0.00           H  
ATOM   3158 2HH2 ARG A 205     -19.754 -17.594 -12.897  1.00  0.00           H  
ATOM   3159  N   ARG A 206     -20.139 -11.662 -18.285  1.00  0.00           N  
ATOM   3160  CA  ARG A 206     -21.550 -11.627 -18.577  1.00  0.00           C  
ATOM   3161  C   ARG A 206     -21.798 -10.796 -19.831  1.00  0.00           C  
ATOM   3162  O   ARG A 206     -22.557 -11.132 -20.732  1.00  0.00           O  
ATOM   3163  CB  ARG A 206     -22.295 -10.934 -17.424  1.00  0.00           C  
ATOM   3164  CG  ARG A 206     -23.783 -10.673 -17.689  1.00  0.00           C  
ATOM   3165  CD  ARG A 206     -24.441  -9.858 -16.570  1.00  0.00           C  
ATOM   3166  NE  ARG A 206     -24.598 -10.700 -15.386  1.00  0.00           N  
ATOM   3167  CZ  ARG A 206     -23.909 -10.703 -14.235  1.00  0.00           C  
ATOM   3168  NH1 ARG A 206     -23.220  -9.629 -13.831  1.00  0.00           N  
ATOM   3169  NH2 ARG A 206     -23.902 -11.770 -13.435  1.00  0.00           N1+
ATOM   3170  H   ARG A 206     -19.747 -10.940 -17.703  1.00  0.00           H  
ATOM   3171  HA  ARG A 206     -21.898 -12.646 -18.766  1.00  0.00           H  
ATOM   3172  HB1 ARG A 206     -22.216 -11.481 -16.486  1.00  0.00           H  
ATOM   3173  HB2 ARG A 206     -21.796 -10.018 -17.122  1.00  0.00           H  
ATOM   3174  HG1 ARG A 206     -23.994 -10.110 -18.594  1.00  0.00           H  
ATOM   3175  HG2 ARG A 206     -24.185 -11.686 -17.732  1.00  0.00           H  
ATOM   3176  HD1 ARG A 206     -23.893  -8.926 -16.493  1.00  0.00           H  
ATOM   3177  HD2 ARG A 206     -25.464  -9.726 -16.931  1.00  0.00           H  
ATOM   3178  HE  ARG A 206     -25.109 -11.520 -15.664  1.00  0.00           H  
ATOM   3179 1HH1 ARG A 206     -23.278  -8.782 -14.373  1.00  0.00           H  
ATOM   3180 2HH1 ARG A 206     -22.823  -9.542 -12.902  1.00  0.00           H  
ATOM   3181 1HH2 ARG A 206     -24.408 -12.605 -13.675  1.00  0.00           H  
ATOM   3182 2HH2 ARG A 206     -23.319 -11.893 -12.617  1.00  0.00           H  
ATOM   3183  N   GLN A 207     -21.023  -9.724 -19.987  1.00  0.00           N  
ATOM   3184  CA  GLN A 207     -20.947  -8.903 -21.172  1.00  0.00           C  
ATOM   3185  C   GLN A 207     -20.363  -9.693 -22.337  1.00  0.00           C  
ATOM   3186  O   GLN A 207     -20.993  -9.696 -23.389  1.00  0.00           O  
ATOM   3187  CB  GLN A 207     -20.101  -7.665 -20.836  1.00  0.00           C  
ATOM   3188  CG  GLN A 207     -20.733  -6.668 -19.869  1.00  0.00           C  
ATOM   3189  CD  GLN A 207     -19.737  -5.687 -19.271  1.00  0.00           C  
ATOM   3190  OE1 GLN A 207     -18.757  -5.355 -19.942  1.00  0.00           O  
ATOM   3191  NE2 GLN A 207     -19.870  -5.258 -18.022  1.00  0.00           N  
ATOM   3192  H   GLN A 207     -20.473  -9.341 -19.235  1.00  0.00           H  
ATOM   3193  HA  GLN A 207     -21.928  -8.547 -21.499  1.00  0.00           H  
ATOM   3194  HB1 GLN A 207     -19.233  -8.066 -20.324  1.00  0.00           H  
ATOM   3195  HB2 GLN A 207     -19.812  -7.102 -21.725  1.00  0.00           H  
ATOM   3196  HG1 GLN A 207     -21.380  -6.058 -20.492  1.00  0.00           H  
ATOM   3197  HG2 GLN A 207     -21.271  -7.084 -19.022  1.00  0.00           H  
ATOM   3198 1HE2 GLN A 207     -20.716  -5.482 -17.530  1.00  0.00           H  
ATOM   3199 2HE2 GLN A 207     -19.265  -4.532 -17.643  1.00  0.00           H  
ATOM   3200  N   LEU A 208     -19.317 -10.492 -22.144  1.00  0.00           N  
ATOM   3201  CA  LEU A 208     -18.663 -11.359 -23.112  1.00  0.00           C  
ATOM   3202  C   LEU A 208     -19.533 -12.527 -23.542  1.00  0.00           C  
ATOM   3203  O   LEU A 208     -19.414 -12.949 -24.689  1.00  0.00           O  
ATOM   3204  CB  LEU A 208     -17.222 -11.730 -22.729  1.00  0.00           C  
ATOM   3205  CG  LEU A 208     -16.195 -10.604 -22.696  1.00  0.00           C  
ATOM   3206  CD1 LEU A 208     -15.022 -10.884 -21.762  1.00  0.00           C  
ATOM   3207  CD2 LEU A 208     -15.692 -10.296 -24.108  1.00  0.00           C  
ATOM   3208  H   LEU A 208     -18.884 -10.317 -21.251  1.00  0.00           H  
ATOM   3209  HA  LEU A 208     -18.634 -10.672 -23.958  1.00  0.00           H  
ATOM   3210  HB1 LEU A 208     -17.319 -12.191 -21.749  1.00  0.00           H  
ATOM   3211  HB2 LEU A 208     -16.858 -12.532 -23.369  1.00  0.00           H  
ATOM   3212  HG  LEU A 208     -16.688  -9.656 -22.442  1.00  0.00           H  
ATOM   3213 1HD1 LEU A 208     -15.489 -10.988 -20.786  1.00  0.00           H  
ATOM   3214 2HD1 LEU A 208     -14.416 -11.736 -22.063  1.00  0.00           H  
ATOM   3215 3HD1 LEU A 208     -14.380 -10.017 -21.579  1.00  0.00           H  
ATOM   3216 1HD2 LEU A 208     -15.097  -9.400 -24.277  1.00  0.00           H  
ATOM   3217 2HD2 LEU A 208     -15.243 -11.201 -24.531  1.00  0.00           H  
ATOM   3218 3HD2 LEU A 208     -16.572 -10.056 -24.713  1.00  0.00           H  
ATOM   3219  N   LYS A 209     -20.469 -12.982 -22.697  1.00  0.00           N  
ATOM   3220  CA  LYS A 209     -21.631 -13.794 -22.954  1.00  0.00           C  
ATOM   3221  C   LYS A 209     -22.761 -13.129 -23.725  1.00  0.00           C  
ATOM   3222  O   LYS A 209     -23.222 -13.760 -24.672  1.00  0.00           O  
ATOM   3223  CB  LYS A 209     -22.080 -14.462 -21.654  1.00  0.00           C  
ATOM   3224  CG  LYS A 209     -23.148 -15.544 -21.792  1.00  0.00           C  
ATOM   3225  CD  LYS A 209     -23.763 -15.987 -20.458  1.00  0.00           C  
ATOM   3226  CE  LYS A 209     -24.767 -17.119 -20.638  1.00  0.00           C  
ATOM   3227  NZ  LYS A 209     -25.504 -17.315 -19.374  1.00  0.00           N1+
ATOM   3228  H   LYS A 209     -20.356 -12.642 -21.756  1.00  0.00           H  
ATOM   3229  HA  LYS A 209     -21.333 -14.643 -23.574  1.00  0.00           H  
ATOM   3230  HB1 LYS A 209     -21.162 -14.875 -21.223  1.00  0.00           H  
ATOM   3231  HB2 LYS A 209     -22.547 -13.802 -20.914  1.00  0.00           H  
ATOM   3232  HG1 LYS A 209     -23.868 -15.233 -22.540  1.00  0.00           H  
ATOM   3233  HG2 LYS A 209     -22.588 -16.365 -22.243  1.00  0.00           H  
ATOM   3234  HD1 LYS A 209     -22.918 -16.232 -19.822  1.00  0.00           H  
ATOM   3235  HD2 LYS A 209     -24.230 -15.092 -20.053  1.00  0.00           H  
ATOM   3236  HE1 LYS A 209     -25.513 -16.865 -21.389  1.00  0.00           H  
ATOM   3237  HE2 LYS A 209     -24.294 -18.028 -21.004  1.00  0.00           H  
ATOM   3238  HZ1 LYS A 209     -26.113 -16.571 -19.074  1.00  0.00           H  
ATOM   3239  HZ2 LYS A 209     -26.024 -18.190 -19.416  1.00  0.00           H  
ATOM   3240  HZ3 LYS A 209     -24.897 -17.353 -18.579  1.00  0.00           H  
ATOM   3241  N   GLN A 210     -23.184 -11.888 -23.455  1.00  0.00           N  
ATOM   3242  CA  GLN A 210     -24.159 -11.237 -24.307  1.00  0.00           C  
ATOM   3243  C   GLN A 210     -23.605 -10.906 -25.689  1.00  0.00           C  
ATOM   3244  O   GLN A 210     -24.338 -10.930 -26.671  1.00  0.00           O  
ATOM   3245  CB  GLN A 210     -24.643  -9.985 -23.568  1.00  0.00           C  
ATOM   3246  CG  GLN A 210     -25.308 -10.215 -22.216  1.00  0.00           C  
ATOM   3247  CD  GLN A 210     -25.356  -8.901 -21.440  1.00  0.00           C  
ATOM   3248  OE1 GLN A 210     -24.882  -7.856 -21.870  1.00  0.00           O  
ATOM   3249  NE2 GLN A 210     -25.998  -8.906 -20.272  1.00  0.00           N  
ATOM   3250  H   GLN A 210     -22.842 -11.507 -22.586  1.00  0.00           H  
ATOM   3251  HA  GLN A 210     -25.067 -11.825 -24.436  1.00  0.00           H  
ATOM   3252  HB1 GLN A 210     -23.833  -9.265 -23.446  1.00  0.00           H  
ATOM   3253  HB2 GLN A 210     -25.346  -9.476 -24.226  1.00  0.00           H  
ATOM   3254  HG1 GLN A 210     -26.385 -10.378 -22.291  1.00  0.00           H  
ATOM   3255  HG2 GLN A 210     -24.919 -11.006 -21.574  1.00  0.00           H  
ATOM   3256 1HE2 GLN A 210     -26.417  -9.763 -19.947  1.00  0.00           H  
ATOM   3257 2HE2 GLN A 210     -26.043  -8.089 -19.674  1.00  0.00           H  
ATOM   3258  N   MET A 211     -22.279 -10.737 -25.723  1.00  0.00           N  
ATOM   3259  CA  MET A 211     -21.576 -10.549 -26.978  1.00  0.00           C  
ATOM   3260  C   MET A 211     -21.063 -11.821 -27.624  1.00  0.00           C  
ATOM   3261  O   MET A 211     -20.341 -11.808 -28.622  1.00  0.00           O  
ATOM   3262  CB  MET A 211     -20.403  -9.599 -26.760  1.00  0.00           C  
ATOM   3263  CG  MET A 211     -20.797  -8.116 -26.693  1.00  0.00           C  
ATOM   3264  SD  MET A 211     -19.382  -7.123 -27.223  1.00  0.00           S  
ATOM   3265  CE  MET A 211     -18.468  -7.126 -25.663  1.00  0.00           C  
ATOM   3266  H   MET A 211     -21.762 -10.836 -24.870  1.00  0.00           H  
ATOM   3267  HA  MET A 211     -22.281  -9.965 -27.577  1.00  0.00           H  
ATOM   3268  HB1 MET A 211     -19.760  -9.788 -25.900  1.00  0.00           H  
ATOM   3269  HB2 MET A 211     -19.708  -9.767 -27.585  1.00  0.00           H  
ATOM   3270  HG1 MET A 211     -21.695  -7.994 -27.286  1.00  0.00           H  
ATOM   3271  HG2 MET A 211     -21.014  -7.696 -25.707  1.00  0.00           H  
ATOM   3272  HE1 MET A 211     -17.640  -6.445 -25.810  1.00  0.00           H  
ATOM   3273  HE2 MET A 211     -19.116  -6.758 -24.864  1.00  0.00           H  
ATOM   3274  HE3 MET A 211     -18.192  -8.166 -25.495  1.00  0.00           H  
ATOM   3275  N   GLU A 212     -21.492 -12.966 -27.088  1.00  0.00           N  
ATOM   3276  CA  GLU A 212     -21.344 -14.267 -27.723  1.00  0.00           C  
ATOM   3277  C   GLU A 212     -22.642 -14.617 -28.428  1.00  0.00           C  
ATOM   3278  O   GLU A 212     -22.665 -15.501 -29.287  1.00  0.00           O  
ATOM   3279  CB  GLU A 212     -20.983 -15.255 -26.612  1.00  0.00           C  
ATOM   3280  CG  GLU A 212     -20.529 -16.603 -27.170  1.00  0.00           C  
ATOM   3281  CD  GLU A 212     -20.462 -17.721 -26.154  1.00  0.00           C  
ATOM   3282  OE1 GLU A 212     -20.667 -17.432 -24.954  1.00  0.00           O  
ATOM   3283  OE2 GLU A 212     -20.140 -18.874 -26.525  1.00  0.00           O1-
ATOM   3284  H   GLU A 212     -22.039 -12.896 -26.255  1.00  0.00           H  
ATOM   3285  HA  GLU A 212     -20.502 -14.260 -28.419  1.00  0.00           H  
ATOM   3286  HB1 GLU A 212     -20.163 -14.798 -26.057  1.00  0.00           H  
ATOM   3287  HB2 GLU A 212     -21.883 -15.408 -26.014  1.00  0.00           H  
ATOM   3288  HG1 GLU A 212     -21.176 -16.873 -28.006  1.00  0.00           H  
ATOM   3289  HG2 GLU A 212     -19.543 -16.449 -27.602  1.00  0.00           H  
ATOM   3290  N   SER A 213     -23.725 -13.942 -28.018  1.00  0.00           N  
ATOM   3291  CA  SER A 213     -25.057 -14.241 -28.478  1.00  0.00           C  
ATOM   3292  C   SER A 213     -25.547 -13.281 -29.555  1.00  0.00           C  
ATOM   3293  O   SER A 213     -26.470 -13.628 -30.291  1.00  0.00           O  
ATOM   3294  CB  SER A 213     -26.022 -14.095 -27.297  1.00  0.00           C  
ATOM   3295  OG  SER A 213     -25.839 -15.048 -26.283  1.00  0.00           O  
ATOM   3296  H   SER A 213     -23.613 -13.185 -27.352  1.00  0.00           H  
ATOM   3297  HA  SER A 213     -25.166 -15.253 -28.857  1.00  0.00           H  
ATOM   3298  HB1 SER A 213     -25.763 -13.206 -26.713  1.00  0.00           H  
ATOM   3299  HB2 SER A 213     -27.070 -14.140 -27.600  1.00  0.00           H  
ATOM   3300  HG  SER A 213     -25.710 -15.828 -26.814  1.00  0.00           H  
ATOM   3301  N   GLN A 214     -24.988 -12.073 -29.692  1.00  0.00           N  
ATOM   3302  CA  GLN A 214     -25.272 -11.065 -30.685  1.00  0.00           C  
ATOM   3303  C   GLN A 214     -25.007 -11.496 -32.113  1.00  0.00           C  
ATOM   3304  O   GLN A 214     -24.056 -12.242 -32.380  1.00  0.00           O  
ATOM   3305  CB  GLN A 214     -24.512  -9.818 -30.214  1.00  0.00           C  
ATOM   3306  CG  GLN A 214     -23.007  -9.931 -30.489  1.00  0.00           C  
ATOM   3307  CD  GLN A 214     -22.295  -8.604 -30.264  1.00  0.00           C  
ATOM   3308  OE1 GLN A 214     -22.937  -7.655 -29.837  1.00  0.00           O  
ATOM   3309  NE2 GLN A 214     -21.024  -8.510 -30.669  1.00  0.00           N  
ATOM   3310  H   GLN A 214     -24.259 -11.945 -29.006  1.00  0.00           H  
ATOM   3311  HA  GLN A 214     -26.329 -10.815 -30.668  1.00  0.00           H  
ATOM   3312  HB1 GLN A 214     -24.924  -8.984 -30.777  1.00  0.00           H  
ATOM   3313  HB2 GLN A 214     -24.760  -9.426 -29.235  1.00  0.00           H  
ATOM   3314  HG1 GLN A 214     -22.481 -10.755 -30.013  1.00  0.00           H  
ATOM   3315  HG2 GLN A 214     -22.870 -10.199 -31.546  1.00  0.00           H  
ATOM   3316 1HE2 GLN A 214     -20.382  -9.196 -31.042  1.00  0.00           H  
ATOM   3317 2HE2 GLN A 214     -20.698  -7.560 -30.563  1.00  0.00           H  
ATOM   3318  N   PRO A 215     -25.742 -10.970 -33.098  1.00  0.00           N  
ATOM   3319  CA  PRO A 215     -25.698 -11.556 -34.427  1.00  0.00           C  
ATOM   3320  C   PRO A 215     -24.593 -10.943 -35.270  1.00  0.00           C  
ATOM   3321  O   PRO A 215     -24.753 -10.781 -36.478  1.00  0.00           O  
ATOM   3322  CB  PRO A 215     -27.023 -11.237 -35.124  1.00  0.00           C  
ATOM   3323  CG  PRO A 215     -27.464  -9.970 -34.384  1.00  0.00           C  
ATOM   3324  CD  PRO A 215     -26.902 -10.121 -32.969  1.00  0.00           C  
ATOM   3325  HA  PRO A 215     -25.736 -12.640 -34.353  1.00  0.00           H  
ATOM   3326  HB1 PRO A 215     -26.929 -11.081 -36.197  1.00  0.00           H  
ATOM   3327  HB2 PRO A 215     -27.844 -11.937 -34.983  1.00  0.00           H  
ATOM   3328  HG1 PRO A 215     -27.085  -9.122 -34.944  1.00  0.00           H  
ATOM   3329  HG2 PRO A 215     -28.545  -9.845 -34.323  1.00  0.00           H  
ATOM   3330  HD1 PRO A 215     -26.637  -9.123 -32.641  1.00  0.00           H  
ATOM   3331  HD2 PRO A 215     -27.653 -10.485 -32.258  1.00  0.00           H  
ATOM   3332  N   LEU A 216     -23.578 -10.360 -34.633  1.00  0.00           N  
ATOM   3333  CA  LEU A 216     -22.501  -9.559 -35.162  1.00  0.00           C  
ATOM   3334  C   LEU A 216     -21.138  -9.867 -34.559  1.00  0.00           C  
ATOM   3335  O   LEU A 216     -21.166 -10.411 -33.460  1.00  0.00           O  
ATOM   3336  CB  LEU A 216     -22.965  -8.109 -35.144  1.00  0.00           C  
ATOM   3337  CG  LEU A 216     -23.371  -7.446 -33.826  1.00  0.00           C  
ATOM   3338  CD1 LEU A 216     -22.137  -6.697 -33.338  1.00  0.00           C  
ATOM   3339  CD2 LEU A 216     -24.599  -6.545 -33.985  1.00  0.00           C  
ATOM   3340  H   LEU A 216     -23.480 -10.721 -33.693  1.00  0.00           H  
ATOM   3341  HA  LEU A 216     -22.435  -9.843 -36.210  1.00  0.00           H  
ATOM   3342  HB1 LEU A 216     -22.405  -7.363 -35.706  1.00  0.00           H  
ATOM   3343  HB2 LEU A 216     -23.908  -8.067 -35.697  1.00  0.00           H  
ATOM   3344  HG  LEU A 216     -23.552  -8.158 -33.022  1.00  0.00           H  
ATOM   3345 1HD1 LEU A 216     -22.151  -6.447 -32.270  1.00  0.00           H  
ATOM   3346 2HD1 LEU A 216     -21.238  -7.306 -33.358  1.00  0.00           H  
ATOM   3347 3HD1 LEU A 216     -21.938  -5.837 -33.978  1.00  0.00           H  
ATOM   3348 1HD2 LEU A 216     -24.849  -6.122 -33.010  1.00  0.00           H  
ATOM   3349 2HD2 LEU A 216     -24.342  -5.712 -34.638  1.00  0.00           H  
ATOM   3350 3HD2 LEU A 216     -25.510  -6.896 -34.458  1.00  0.00           H  
ATOM   3351  N   PRO A 217     -20.006  -9.678 -35.244  1.00  0.00           N  
ATOM   3352  CA  PRO A 217     -18.666 -10.036 -34.847  1.00  0.00           C  
ATOM   3353  C   PRO A 217     -18.227  -9.382 -33.548  1.00  0.00           C  
ATOM   3354  O   PRO A 217     -17.872 -10.135 -32.641  1.00  0.00           O  
ATOM   3355  CB  PRO A 217     -17.750  -9.852 -36.062  1.00  0.00           C  
ATOM   3356  CG  PRO A 217     -18.511  -8.915 -37.007  1.00  0.00           C  
ATOM   3357  CD  PRO A 217     -19.962  -9.028 -36.540  1.00  0.00           C  
ATOM   3358  HA  PRO A 217     -18.664 -11.106 -34.665  1.00  0.00           H  
ATOM   3359  HB1 PRO A 217     -16.849  -9.339 -35.744  1.00  0.00           H  
ATOM   3360  HB2 PRO A 217     -17.500 -10.748 -36.623  1.00  0.00           H  
ATOM   3361  HG1 PRO A 217     -18.169  -7.884 -36.910  1.00  0.00           H  
ATOM   3362  HG2 PRO A 217     -18.335  -9.081 -38.066  1.00  0.00           H  
ATOM   3363  HD1 PRO A 217     -20.643  -8.176 -36.590  1.00  0.00           H  
ATOM   3364  HD2 PRO A 217     -20.270  -9.873 -37.163  1.00  0.00           H  
ATOM   3365  N   GLY A 218     -18.275  -8.060 -33.344  1.00  0.00           N  
ATOM   3366  CA  GLY A 218     -18.189  -7.407 -32.063  1.00  0.00           C  
ATOM   3367  C   GLY A 218     -16.777  -6.923 -31.770  1.00  0.00           C  
ATOM   3368  O   GLY A 218     -16.474  -6.659 -30.605  1.00  0.00           O  
ATOM   3369  H   GLY A 218     -18.692  -7.467 -34.041  1.00  0.00           H  
ATOM   3370  HA1 GLY A 218     -18.877  -6.564 -31.963  1.00  0.00           H  
ATOM   3371  HA2 GLY A 218     -18.353  -8.107 -31.251  1.00  0.00           H  
ATOM   3372  N   GLU A 219     -15.864  -6.880 -32.747  1.00  0.00           N  
ATOM   3373  CA  GLU A 219     -14.423  -6.708 -32.763  1.00  0.00           C  
ATOM   3374  C   GLU A 219     -13.864  -5.647 -31.831  1.00  0.00           C  
ATOM   3375  O   GLU A 219     -13.077  -6.011 -30.966  1.00  0.00           O  
ATOM   3376  CB  GLU A 219     -14.089  -6.451 -34.230  1.00  0.00           C  
ATOM   3377  CG  GLU A 219     -14.155  -7.647 -35.193  1.00  0.00           C  
ATOM   3378  CD  GLU A 219     -13.194  -8.778 -34.850  1.00  0.00           C  
ATOM   3379  OE1 GLU A 219     -12.193  -8.494 -34.163  1.00  0.00           O  
ATOM   3380  OE2 GLU A 219     -13.309  -9.845 -35.483  1.00  0.00           O1-
ATOM   3381  H   GLU A 219     -16.316  -6.982 -33.641  1.00  0.00           H  
ATOM   3382  HA  GLU A 219     -13.909  -7.599 -32.413  1.00  0.00           H  
ATOM   3383  HB1 GLU A 219     -14.678  -5.599 -34.564  1.00  0.00           H  
ATOM   3384  HB2 GLU A 219     -13.049  -6.124 -34.250  1.00  0.00           H  
ATOM   3385  HG1 GLU A 219     -15.122  -8.141 -35.209  1.00  0.00           H  
ATOM   3386  HG2 GLU A 219     -13.964  -7.289 -36.201  1.00  0.00           H  
ATOM   3387  N   ARG A 220     -14.308  -4.394 -31.978  1.00  0.00           N  
ATOM   3388  CA  ARG A 220     -13.715  -3.312 -31.223  1.00  0.00           C  
ATOM   3389  C   ARG A 220     -14.242  -3.334 -29.796  1.00  0.00           C  
ATOM   3390  O   ARG A 220     -13.424  -3.217 -28.885  1.00  0.00           O  
ATOM   3391  CB  ARG A 220     -14.183  -1.991 -31.838  1.00  0.00           C  
ATOM   3392  CG  ARG A 220     -13.655  -1.817 -33.265  1.00  0.00           C  
ATOM   3393  CD  ARG A 220     -12.190  -1.421 -33.456  1.00  0.00           C  
ATOM   3394  NE  ARG A 220     -11.276  -2.473 -33.007  1.00  0.00           N  
ATOM   3395  CZ  ARG A 220     -10.972  -3.652 -33.570  1.00  0.00           C  
ATOM   3396  NH1 ARG A 220     -11.623  -4.064 -34.668  1.00  0.00           N  
ATOM   3397  NH2 ARG A 220     -10.240  -4.589 -32.967  1.00  0.00           N1+
ATOM   3398  H   ARG A 220     -15.007  -4.181 -32.677  1.00  0.00           H  
ATOM   3399  HA  ARG A 220     -12.631  -3.359 -31.142  1.00  0.00           H  
ATOM   3400  HB1 ARG A 220     -15.273  -1.976 -31.871  1.00  0.00           H  
ATOM   3401  HB2 ARG A 220     -13.988  -1.135 -31.199  1.00  0.00           H  
ATOM   3402  HG1 ARG A 220     -13.886  -2.788 -33.694  1.00  0.00           H  
ATOM   3403  HG2 ARG A 220     -14.214  -1.141 -33.902  1.00  0.00           H  
ATOM   3404  HD1 ARG A 220     -11.900  -0.961 -34.409  1.00  0.00           H  
ATOM   3405  HD2 ARG A 220     -12.060  -0.571 -32.787  1.00  0.00           H  
ATOM   3406  HE  ARG A 220     -10.981  -2.288 -32.058  1.00  0.00           H  
ATOM   3407 1HH1 ARG A 220     -12.160  -3.384 -35.182  1.00  0.00           H  
ATOM   3408 2HH1 ARG A 220     -11.381  -4.954 -35.088  1.00  0.00           H  
ATOM   3409 1HH2 ARG A 220      -9.638  -4.271 -32.224  1.00  0.00           H  
ATOM   3410 2HH2 ARG A 220     -10.138  -5.568 -33.201  1.00  0.00           H  
ATOM   3411  N   ALA A 221     -15.526  -3.658 -29.648  1.00  0.00           N  
ATOM   3412  CA  ALA A 221     -16.198  -3.805 -28.384  1.00  0.00           C  
ATOM   3413  C   ALA A 221     -15.599  -4.852 -27.453  1.00  0.00           C  
ATOM   3414  O   ALA A 221     -15.059  -4.572 -26.379  1.00  0.00           O  
ATOM   3415  CB  ALA A 221     -17.649  -4.123 -28.747  1.00  0.00           C  
ATOM   3416  H   ALA A 221     -16.038  -3.877 -30.494  1.00  0.00           H  
ATOM   3417  HA  ALA A 221     -16.198  -2.856 -27.836  1.00  0.00           H  
ATOM   3418  HB1 ALA A 221     -17.922  -5.059 -29.240  1.00  0.00           H  
ATOM   3419  HB2 ALA A 221     -18.316  -4.020 -27.891  1.00  0.00           H  
ATOM   3420  HB3 ALA A 221     -17.903  -3.294 -29.402  1.00  0.00           H  
ATOM   3421  N   ARG A 222     -15.548  -6.080 -27.979  1.00  0.00           N  
ATOM   3422  CA  ARG A 222     -14.882  -7.251 -27.468  1.00  0.00           C  
ATOM   3423  C   ARG A 222     -13.428  -6.968 -27.146  1.00  0.00           C  
ATOM   3424  O   ARG A 222     -13.045  -7.164 -25.994  1.00  0.00           O  
ATOM   3425  CB  ARG A 222     -15.074  -8.462 -28.385  1.00  0.00           C  
ATOM   3426  CG  ARG A 222     -14.656  -9.804 -27.769  1.00  0.00           C  
ATOM   3427  CD  ARG A 222     -14.613 -11.064 -28.629  1.00  0.00           C  
ATOM   3428  NE  ARG A 222     -15.927 -11.688 -28.811  1.00  0.00           N  
ATOM   3429  CZ  ARG A 222     -16.535 -11.735 -29.997  1.00  0.00           C  
ATOM   3430  NH1 ARG A 222     -16.088 -11.260 -31.166  1.00  0.00           N  
ATOM   3431  NH2 ARG A 222     -17.819 -12.124 -29.990  1.00  0.00           N1+
ATOM   3432  H   ARG A 222     -16.053  -6.076 -28.856  1.00  0.00           H  
ATOM   3433  HA  ARG A 222     -15.344  -7.552 -26.514  1.00  0.00           H  
ATOM   3434  HB1 ARG A 222     -16.090  -8.568 -28.742  1.00  0.00           H  
ATOM   3435  HB2 ARG A 222     -14.473  -8.452 -29.294  1.00  0.00           H  
ATOM   3436  HG1 ARG A 222     -13.665  -9.668 -27.344  1.00  0.00           H  
ATOM   3437  HG2 ARG A 222     -15.378  -9.955 -26.969  1.00  0.00           H  
ATOM   3438  HD1 ARG A 222     -14.189 -10.798 -29.590  1.00  0.00           H  
ATOM   3439  HD2 ARG A 222     -13.994 -11.808 -28.122  1.00  0.00           H  
ATOM   3440  HE  ARG A 222     -16.452 -11.953 -27.990  1.00  0.00           H  
ATOM   3441 1HH1 ARG A 222     -15.112 -11.246 -31.411  1.00  0.00           H  
ATOM   3442 2HH1 ARG A 222     -16.762 -10.973 -31.868  1.00  0.00           H  
ATOM   3443 1HH2 ARG A 222     -18.227 -12.370 -29.094  1.00  0.00           H  
ATOM   3444 2HH2 ARG A 222     -18.547 -12.033 -30.684  1.00  0.00           H  
ATOM   3445  N   SER A 223     -12.595  -6.435 -28.049  1.00  0.00           N  
ATOM   3446  CA  SER A 223     -11.225  -5.965 -27.928  1.00  0.00           C  
ATOM   3447  C   SER A 223     -10.992  -5.007 -26.767  1.00  0.00           C  
ATOM   3448  O   SER A 223     -10.178  -5.428 -25.945  1.00  0.00           O  
ATOM   3449  CB  SER A 223     -10.713  -5.441 -29.267  1.00  0.00           C  
ATOM   3450  OG  SER A 223      -9.333  -5.165 -29.221  1.00  0.00           O  
ATOM   3451  H   SER A 223     -12.810  -6.395 -29.040  1.00  0.00           H  
ATOM   3452  HA  SER A 223     -10.684  -6.874 -27.665  1.00  0.00           H  
ATOM   3453  HB1 SER A 223     -10.991  -6.057 -30.118  1.00  0.00           H  
ATOM   3454  HB2 SER A 223     -11.134  -4.464 -29.510  1.00  0.00           H  
ATOM   3455  HG  SER A 223      -8.986  -6.034 -29.359  1.00  0.00           H  
ATOM   3456  N   THR A 224     -11.699  -3.892 -26.584  1.00  0.00           N  
ATOM   3457  CA  THR A 224     -11.491  -3.023 -25.446  1.00  0.00           C  
ATOM   3458  C   THR A 224     -11.933  -3.683 -24.145  1.00  0.00           C  
ATOM   3459  O   THR A 224     -11.380  -3.430 -23.082  1.00  0.00           O  
ATOM   3460  CB  THR A 224     -12.254  -1.729 -25.741  1.00  0.00           C  
ATOM   3461  OG1 THR A 224     -11.936  -1.311 -27.053  1.00  0.00           O  
ATOM   3462  CG2 THR A 224     -11.872  -0.599 -24.793  1.00  0.00           C  
ATOM   3463  H   THR A 224     -12.425  -3.507 -27.165  1.00  0.00           H  
ATOM   3464  HA  THR A 224     -10.425  -2.869 -25.636  1.00  0.00           H  
ATOM   3465  HB  THR A 224     -13.337  -1.864 -25.679  1.00  0.00           H  
ATOM   3466  HG1 THR A 224     -11.037  -1.011 -27.034  1.00  0.00           H  
ATOM   3467 1HG2 THR A 224     -12.520   0.273 -24.903  1.00  0.00           H  
ATOM   3468 2HG2 THR A 224     -12.208  -0.819 -23.777  1.00  0.00           H  
ATOM   3469 3HG2 THR A 224     -10.835  -0.302 -24.904  1.00  0.00           H  
ATOM   3470  N   LEU A 225     -12.909  -4.591 -24.117  1.00  0.00           N  
ATOM   3471  CA  LEU A 225     -13.314  -5.354 -22.957  1.00  0.00           C  
ATOM   3472  C   LEU A 225     -12.218  -6.315 -22.503  1.00  0.00           C  
ATOM   3473  O   LEU A 225     -11.995  -6.524 -21.315  1.00  0.00           O  
ATOM   3474  CB  LEU A 225     -14.604  -6.046 -23.372  1.00  0.00           C  
ATOM   3475  CG  LEU A 225     -15.625  -6.068 -22.241  1.00  0.00           C  
ATOM   3476  CD1 LEU A 225     -16.994  -6.504 -22.771  1.00  0.00           C  
ATOM   3477  CD2 LEU A 225     -15.384  -6.792 -20.909  1.00  0.00           C  
ATOM   3478  H   LEU A 225     -13.285  -4.806 -25.025  1.00  0.00           H  
ATOM   3479  HA  LEU A 225     -13.653  -4.685 -22.159  1.00  0.00           H  
ATOM   3480  HB1 LEU A 225     -15.133  -5.675 -24.241  1.00  0.00           H  
ATOM   3481  HB2 LEU A 225     -14.424  -7.108 -23.584  1.00  0.00           H  
ATOM   3482  HG  LEU A 225     -15.801  -5.021 -21.991  1.00  0.00           H  
ATOM   3483 1HD1 LEU A 225     -16.928  -7.482 -23.249  1.00  0.00           H  
ATOM   3484 2HD1 LEU A 225     -17.670  -6.544 -21.921  1.00  0.00           H  
ATOM   3485 3HD1 LEU A 225     -17.283  -5.817 -23.573  1.00  0.00           H  
ATOM   3486 1HD2 LEU A 225     -15.443  -7.852 -21.154  1.00  0.00           H  
ATOM   3487 2HD2 LEU A 225     -14.390  -6.605 -20.516  1.00  0.00           H  
ATOM   3488 3HD2 LEU A 225     -16.163  -6.687 -20.157  1.00  0.00           H  
ATOM   3489  N   GLN A 226     -11.524  -7.059 -23.363  1.00  0.00           N  
ATOM   3490  CA  GLN A 226     -10.449  -8.002 -23.101  1.00  0.00           C  
ATOM   3491  C   GLN A 226      -9.260  -7.321 -22.453  1.00  0.00           C  
ATOM   3492  O   GLN A 226      -8.832  -7.774 -21.390  1.00  0.00           O  
ATOM   3493  CB  GLN A 226     -10.053  -8.737 -24.388  1.00  0.00           C  
ATOM   3494  CG  GLN A 226     -11.248  -9.586 -24.812  1.00  0.00           C  
ATOM   3495  CD  GLN A 226     -11.087 -10.231 -26.179  1.00  0.00           C  
ATOM   3496  OE1 GLN A 226     -10.585  -9.623 -27.114  1.00  0.00           O  
ATOM   3497  NE2 GLN A 226     -11.382 -11.521 -26.387  1.00  0.00           N  
ATOM   3498  H   GLN A 226     -11.789  -6.973 -24.339  1.00  0.00           H  
ATOM   3499  HA  GLN A 226     -10.882  -8.737 -22.427  1.00  0.00           H  
ATOM   3500  HB1 GLN A 226      -9.717  -8.058 -25.172  1.00  0.00           H  
ATOM   3501  HB2 GLN A 226      -9.167  -9.345 -24.202  1.00  0.00           H  
ATOM   3502  HG1 GLN A 226     -11.371 -10.372 -24.074  1.00  0.00           H  
ATOM   3503  HG2 GLN A 226     -12.264  -9.190 -24.875  1.00  0.00           H  
ATOM   3504 1HE2 GLN A 226     -11.417 -12.120 -25.572  1.00  0.00           H  
ATOM   3505 2HE2 GLN A 226     -11.051 -11.860 -27.274  1.00  0.00           H  
ATOM   3506  N   LYS A 227      -8.897  -6.137 -22.928  1.00  0.00           N  
ATOM   3507  CA  LYS A 227      -7.895  -5.259 -22.353  1.00  0.00           C  
ATOM   3508  C   LYS A 227      -8.260  -4.685 -20.991  1.00  0.00           C  
ATOM   3509  O   LYS A 227      -7.373  -4.449 -20.172  1.00  0.00           O  
ATOM   3510  CB  LYS A 227      -7.652  -4.082 -23.313  1.00  0.00           C  
ATOM   3511  CG  LYS A 227      -7.121  -4.630 -24.635  1.00  0.00           C  
ATOM   3512  CD  LYS A 227      -7.157  -3.515 -25.672  1.00  0.00           C  
ATOM   3513  CE  LYS A 227      -6.068  -3.901 -26.675  1.00  0.00           C  
ATOM   3514  NZ  LYS A 227      -6.150  -2.911 -27.766  1.00  0.00           N1+
ATOM   3515  H   LYS A 227      -9.153  -5.849 -23.865  1.00  0.00           H  
ATOM   3516  HA  LYS A 227      -6.952  -5.787 -22.210  1.00  0.00           H  
ATOM   3517  HB1 LYS A 227      -8.590  -3.542 -23.413  1.00  0.00           H  
ATOM   3518  HB2 LYS A 227      -6.894  -3.465 -22.834  1.00  0.00           H  
ATOM   3519  HG1 LYS A 227      -6.093  -4.948 -24.465  1.00  0.00           H  
ATOM   3520  HG2 LYS A 227      -7.722  -5.490 -24.926  1.00  0.00           H  
ATOM   3521  HD1 LYS A 227      -8.087  -3.569 -26.249  1.00  0.00           H  
ATOM   3522  HD2 LYS A 227      -7.026  -2.544 -25.203  1.00  0.00           H  
ATOM   3523  HE1 LYS A 227      -5.103  -3.953 -26.174  1.00  0.00           H  
ATOM   3524  HE2 LYS A 227      -6.144  -4.834 -27.229  1.00  0.00           H  
ATOM   3525  HZ1 LYS A 227      -7.106  -2.613 -27.846  1.00  0.00           H  
ATOM   3526  HZ2 LYS A 227      -5.510  -2.136 -27.910  1.00  0.00           H  
ATOM   3527  HZ3 LYS A 227      -5.961  -3.390 -28.638  1.00  0.00           H  
ATOM   3528  N   GLU A 228      -9.540  -4.402 -20.772  1.00  0.00           N  
ATOM   3529  CA  GLU A 228     -10.111  -4.147 -19.466  1.00  0.00           C  
ATOM   3530  C   GLU A 228      -9.870  -5.264 -18.460  1.00  0.00           C  
ATOM   3531  O   GLU A 228      -9.489  -4.942 -17.339  1.00  0.00           O  
ATOM   3532  CB  GLU A 228     -11.546  -3.687 -19.683  1.00  0.00           C  
ATOM   3533  CG  GLU A 228     -12.175  -2.884 -18.545  1.00  0.00           C  
ATOM   3534  CD  GLU A 228     -11.972  -1.373 -18.529  1.00  0.00           C  
ATOM   3535  OE1 GLU A 228     -11.074  -0.885 -19.249  1.00  0.00           O  
ATOM   3536  OE2 GLU A 228     -12.658  -0.696 -17.729  1.00  0.00           O1-
ATOM   3537  H   GLU A 228     -10.125  -4.646 -21.568  1.00  0.00           H  
ATOM   3538  HA  GLU A 228      -9.534  -3.256 -19.225  1.00  0.00           H  
ATOM   3539  HB1 GLU A 228     -11.525  -3.166 -20.637  1.00  0.00           H  
ATOM   3540  HB2 GLU A 228     -12.089  -4.638 -19.744  1.00  0.00           H  
ATOM   3541  HG1 GLU A 228     -13.254  -3.057 -18.577  1.00  0.00           H  
ATOM   3542  HG2 GLU A 228     -11.912  -3.270 -17.555  1.00  0.00           H  
ATOM   3543  N   VAL A 229     -10.027  -6.489 -18.964  1.00  0.00           N  
ATOM   3544  CA  VAL A 229     -10.012  -7.638 -18.077  1.00  0.00           C  
ATOM   3545  C   VAL A 229      -8.580  -8.017 -17.725  1.00  0.00           C  
ATOM   3546  O   VAL A 229      -8.296  -8.383 -16.588  1.00  0.00           O  
ATOM   3547  CB  VAL A 229     -10.657  -8.833 -18.776  1.00  0.00           C  
ATOM   3548  CG1 VAL A 229     -10.567 -10.224 -18.154  1.00  0.00           C  
ATOM   3549  CG2 VAL A 229     -12.150  -8.547 -18.948  1.00  0.00           C  
ATOM   3550  H   VAL A 229     -10.265  -6.673 -19.920  1.00  0.00           H  
ATOM   3551  HA  VAL A 229     -10.559  -7.464 -17.148  1.00  0.00           H  
ATOM   3552  HB  VAL A 229     -10.170  -8.859 -19.752  1.00  0.00           H  
ATOM   3553 1HG1 VAL A 229     -11.356 -10.919 -18.427  1.00  0.00           H  
ATOM   3554 2HG1 VAL A 229      -9.583 -10.655 -18.377  1.00  0.00           H  
ATOM   3555 3HG1 VAL A 229     -10.585 -10.174 -17.061  1.00  0.00           H  
ATOM   3556 1HG2 VAL A 229     -12.590  -8.771 -17.984  1.00  0.00           H  
ATOM   3557 2HG2 VAL A 229     -12.363  -7.482 -19.098  1.00  0.00           H  
ATOM   3558 3HG2 VAL A 229     -12.564  -9.092 -19.796  1.00  0.00           H  
ATOM   3559  N   HIS A 230      -7.656  -7.831 -18.664  1.00  0.00           N  
ATOM   3560  CA  HIS A 230      -6.216  -7.865 -18.520  1.00  0.00           C  
ATOM   3561  C   HIS A 230      -5.748  -6.685 -17.674  1.00  0.00           C  
ATOM   3562  O   HIS A 230      -4.923  -6.879 -16.796  1.00  0.00           O  
ATOM   3563  CB  HIS A 230      -5.490  -7.788 -19.868  1.00  0.00           C  
ATOM   3564  CG  HIS A 230      -3.994  -7.921 -19.804  1.00  0.00           C  
ATOM   3565  ND1 HIS A 230      -3.033  -6.992 -19.408  1.00  0.00           N  
ATOM   3566  CD2 HIS A 230      -3.402  -9.128 -20.098  1.00  0.00           C  
ATOM   3567  CE1 HIS A 230      -1.885  -7.668 -19.424  1.00  0.00           C  
ATOM   3568  NE2 HIS A 230      -2.082  -8.962 -19.727  1.00  0.00           N  
ATOM   3569  H   HIS A 230      -8.067  -7.446 -19.502  1.00  0.00           H  
ATOM   3570  HA  HIS A 230      -5.987  -8.841 -18.100  1.00  0.00           H  
ATOM   3571  HB1 HIS A 230      -5.783  -8.595 -20.531  1.00  0.00           H  
ATOM   3572  HB2 HIS A 230      -5.712  -6.821 -20.314  1.00  0.00           H  
ATOM   3573  HD2 HIS A 230      -3.924 -10.033 -20.381  1.00  0.00           H  
ATOM   3574  HE1 HIS A 230      -0.928  -7.214 -19.177  1.00  0.00           H  
ATOM   3575  HE2 HIS A 230      -1.303  -9.601 -19.812  1.00  0.00           H  
ATOM   3576  N   ALA A 231      -6.439  -5.543 -17.799  1.00  0.00           N  
ATOM   3577  CA  ALA A 231      -6.138  -4.450 -16.910  1.00  0.00           C  
ATOM   3578  C   ALA A 231      -6.471  -4.706 -15.441  1.00  0.00           C  
ATOM   3579  O   ALA A 231      -5.697  -4.437 -14.528  1.00  0.00           O  
ATOM   3580  CB  ALA A 231      -6.724  -3.100 -17.344  1.00  0.00           C  
ATOM   3581  H   ALA A 231      -7.184  -5.434 -18.473  1.00  0.00           H  
ATOM   3582  HA  ALA A 231      -5.052  -4.348 -16.818  1.00  0.00           H  
ATOM   3583  HB1 ALA A 231      -6.398  -2.785 -18.327  1.00  0.00           H  
ATOM   3584  HB2 ALA A 231      -7.806  -3.047 -17.318  1.00  0.00           H  
ATOM   3585  HB3 ALA A 231      -6.287  -2.396 -16.640  1.00  0.00           H  
ATOM   3586  N   ALA A 232      -7.680  -5.231 -15.230  1.00  0.00           N  
ATOM   3587  CA  ALA A 232      -8.341  -5.444 -13.961  1.00  0.00           C  
ATOM   3588  C   ALA A 232      -7.518  -6.437 -13.164  1.00  0.00           C  
ATOM   3589  O   ALA A 232      -7.433  -6.268 -11.951  1.00  0.00           O  
ATOM   3590  CB  ALA A 232      -9.742  -6.014 -14.158  1.00  0.00           C  
ATOM   3591  H   ALA A 232      -8.296  -5.295 -16.023  1.00  0.00           H  
ATOM   3592  HA  ALA A 232      -8.406  -4.491 -13.435  1.00  0.00           H  
ATOM   3593  HB1 ALA A 232      -9.777  -6.834 -14.871  1.00  0.00           H  
ATOM   3594  HB2 ALA A 232     -10.278  -6.403 -13.295  1.00  0.00           H  
ATOM   3595  HB3 ALA A 232     -10.447  -5.243 -14.473  1.00  0.00           H  
ATOM   3596  N   LYS A 233      -6.981  -7.470 -13.810  1.00  0.00           N  
ATOM   3597  CA  LYS A 233      -6.060  -8.453 -13.276  1.00  0.00           C  
ATOM   3598  C   LYS A 233      -4.745  -7.824 -12.838  1.00  0.00           C  
ATOM   3599  O   LYS A 233      -4.278  -8.035 -11.726  1.00  0.00           O  
ATOM   3600  CB  LYS A 233      -5.847  -9.494 -14.367  1.00  0.00           C  
ATOM   3601  CG  LYS A 233      -6.998 -10.483 -14.493  1.00  0.00           C  
ATOM   3602  CD  LYS A 233      -6.831 -11.589 -15.552  1.00  0.00           C  
ATOM   3603  CE  LYS A 233      -8.021 -12.491 -15.893  1.00  0.00           C  
ATOM   3604  NZ  LYS A 233      -7.793 -13.488 -16.948  1.00  0.00           N1+
ATOM   3605  H   LYS A 233      -7.247  -7.382 -14.786  1.00  0.00           H  
ATOM   3606  HA  LYS A 233      -6.452  -8.963 -12.397  1.00  0.00           H  
ATOM   3607  HB1 LYS A 233      -5.673  -8.950 -15.299  1.00  0.00           H  
ATOM   3608  HB2 LYS A 233      -4.947 -10.094 -14.258  1.00  0.00           H  
ATOM   3609  HG1 LYS A 233      -7.182 -11.019 -13.568  1.00  0.00           H  
ATOM   3610  HG2 LYS A 233      -7.866  -9.902 -14.798  1.00  0.00           H  
ATOM   3611  HD1 LYS A 233      -6.838 -10.969 -16.456  1.00  0.00           H  
ATOM   3612  HD2 LYS A 233      -5.918 -12.160 -15.441  1.00  0.00           H  
ATOM   3613  HE1 LYS A 233      -8.229 -13.176 -15.076  1.00  0.00           H  
ATOM   3614  HE2 LYS A 233      -8.939 -11.935 -16.070  1.00  0.00           H  
ATOM   3615  HZ1 LYS A 233      -7.461 -13.130 -17.829  1.00  0.00           H  
ATOM   3616  HZ2 LYS A 233      -7.176 -14.201 -16.594  1.00  0.00           H  
ATOM   3617  HZ3 LYS A 233      -8.677 -13.951 -17.123  1.00  0.00           H  
ATOM   3618  N   SER A 234      -4.239  -6.852 -13.614  1.00  0.00           N  
ATOM   3619  CA  SER A 234      -2.955  -6.257 -13.290  1.00  0.00           C  
ATOM   3620  C   SER A 234      -2.931  -5.530 -11.954  1.00  0.00           C  
ATOM   3621  O   SER A 234      -1.916  -5.698 -11.279  1.00  0.00           O  
ATOM   3622  CB  SER A 234      -2.602  -5.207 -14.344  1.00  0.00           C  
ATOM   3623  OG  SER A 234      -2.565  -5.836 -15.605  1.00  0.00           O  
ATOM   3624  H   SER A 234      -4.771  -6.555 -14.410  1.00  0.00           H  
ATOM   3625  HA  SER A 234      -2.260  -7.089 -13.315  1.00  0.00           H  
ATOM   3626  HB1 SER A 234      -3.279  -4.359 -14.406  1.00  0.00           H  
ATOM   3627  HB2 SER A 234      -1.582  -4.844 -14.179  1.00  0.00           H  
ATOM   3628  HG  SER A 234      -3.400  -6.020 -16.013  1.00  0.00           H  
ATOM   3629  N   LEU A 235      -3.986  -4.766 -11.661  1.00  0.00           N  
ATOM   3630  CA  LEU A 235      -4.222  -4.010 -10.451  1.00  0.00           C  
ATOM   3631  C   LEU A 235      -4.552  -4.952  -9.297  1.00  0.00           C  
ATOM   3632  O   LEU A 235      -4.106  -4.731  -8.174  1.00  0.00           O  
ATOM   3633  CB  LEU A 235      -5.360  -3.020 -10.694  1.00  0.00           C  
ATOM   3634  CG  LEU A 235      -5.082  -1.952 -11.752  1.00  0.00           C  
ATOM   3635  CD1 LEU A 235      -6.338  -1.163 -12.106  1.00  0.00           C  
ATOM   3636  CD2 LEU A 235      -3.966  -0.978 -11.373  1.00  0.00           C  
ATOM   3637  H   LEU A 235      -4.731  -4.658 -12.336  1.00  0.00           H  
ATOM   3638  HA  LEU A 235      -3.268  -3.504 -10.279  1.00  0.00           H  
ATOM   3639  HB1 LEU A 235      -6.299  -3.506 -10.962  1.00  0.00           H  
ATOM   3640  HB2 LEU A 235      -5.596  -2.478  -9.773  1.00  0.00           H  
ATOM   3641  HG  LEU A 235      -4.755  -2.350 -12.714  1.00  0.00           H  
ATOM   3642 1HD1 LEU A 235      -7.105  -1.820 -12.496  1.00  0.00           H  
ATOM   3643 2HD1 LEU A 235      -6.604  -0.610 -11.206  1.00  0.00           H  
ATOM   3644 3HD1 LEU A 235      -6.206  -0.491 -12.957  1.00  0.00           H  
ATOM   3645 1HD2 LEU A 235      -3.963  -0.177 -12.114  1.00  0.00           H  
ATOM   3646 2HD2 LEU A 235      -4.248  -0.515 -10.423  1.00  0.00           H  
ATOM   3647 3HD2 LEU A 235      -2.965  -1.400 -11.290  1.00  0.00           H  
ATOM   3648  N   ALA A 236      -5.348  -5.997  -9.555  1.00  0.00           N  
ATOM   3649  CA  ALA A 236      -5.561  -7.051  -8.599  1.00  0.00           C  
ATOM   3650  C   ALA A 236      -4.312  -7.736  -8.051  1.00  0.00           C  
ATOM   3651  O   ALA A 236      -4.196  -8.010  -6.865  1.00  0.00           O  
ATOM   3652  CB  ALA A 236      -6.626  -8.026  -9.080  1.00  0.00           C  
ATOM   3653  H   ALA A 236      -5.656  -6.222 -10.487  1.00  0.00           H  
ATOM   3654  HA  ALA A 236      -5.973  -6.476  -7.767  1.00  0.00           H  
ATOM   3655  HB1 ALA A 236      -6.234  -8.558  -9.950  1.00  0.00           H  
ATOM   3656  HB2 ALA A 236      -6.774  -8.742  -8.266  1.00  0.00           H  
ATOM   3657  HB3 ALA A 236      -7.571  -7.547  -9.338  1.00  0.00           H  
ATOM   3658  N   ILE A 237      -3.317  -7.860  -8.928  1.00  0.00           N  
ATOM   3659  CA  ILE A 237      -2.011  -8.413  -8.636  1.00  0.00           C  
ATOM   3660  C   ILE A 237      -1.234  -7.615  -7.592  1.00  0.00           C  
ATOM   3661  O   ILE A 237      -0.533  -8.234  -6.786  1.00  0.00           O  
ATOM   3662  CB  ILE A 237      -1.176  -8.635  -9.900  1.00  0.00           C  
ATOM   3663  CG1 ILE A 237      -1.800  -9.825 -10.624  1.00  0.00           C  
ATOM   3664  CG2 ILE A 237       0.327  -8.794  -9.715  1.00  0.00           C  
ATOM   3665  CD  ILE A 237      -1.278 -10.003 -12.059  1.00  0.00           C  
ATOM   3666  H   ILE A 237      -3.504  -7.442  -9.828  1.00  0.00           H  
ATOM   3667  HA  ILE A 237      -2.220  -9.324  -8.089  1.00  0.00           H  
ATOM   3668  HB  ILE A 237      -1.250  -7.709 -10.474  1.00  0.00           H  
ATOM   3669 1HG1 ILE A 237      -1.514 -10.674 -10.014  1.00  0.00           H  
ATOM   3670 2HG1 ILE A 237      -2.887  -9.833 -10.578  1.00  0.00           H  
ATOM   3671 1HG2 ILE A 237       0.713  -7.795  -9.499  1.00  0.00           H  
ATOM   3672 2HG2 ILE A 237       0.623  -9.562  -9.007  1.00  0.00           H  
ATOM   3673 3HG2 ILE A 237       0.956  -9.026 -10.575  1.00  0.00           H  
ATOM   3674  HD1 ILE A 237      -1.651  -9.072 -12.497  1.00  0.00           H  
ATOM   3675  HD2 ILE A 237      -0.215  -9.958 -12.251  1.00  0.00           H  
ATOM   3676  HD3 ILE A 237      -1.803 -10.884 -12.420  1.00  0.00           H  
ATOM   3677  N   ILE A 238      -1.417  -6.301  -7.520  1.00  0.00           N  
ATOM   3678  CA  ILE A 238      -0.952  -5.392  -6.483  1.00  0.00           C  
ATOM   3679  C   ILE A 238      -1.644  -5.694  -5.161  1.00  0.00           C  
ATOM   3680  O   ILE A 238      -0.929  -5.789  -4.165  1.00  0.00           O  
ATOM   3681  CB  ILE A 238      -1.113  -3.968  -7.012  1.00  0.00           C  
ATOM   3682  CG1 ILE A 238      -0.631  -3.709  -8.429  1.00  0.00           C  
ATOM   3683  CG2 ILE A 238      -0.399  -2.997  -6.073  1.00  0.00           C  
ATOM   3684  CD  ILE A 238      -1.087  -2.354  -8.967  1.00  0.00           C  
ATOM   3685  H   ILE A 238      -1.909  -5.990  -8.347  1.00  0.00           H  
ATOM   3686  HA  ILE A 238       0.097  -5.615  -6.279  1.00  0.00           H  
ATOM   3687  HB  ILE A 238      -2.174  -3.719  -7.060  1.00  0.00           H  
ATOM   3688 1HG1 ILE A 238       0.451  -3.842  -8.418  1.00  0.00           H  
ATOM   3689 2HG1 ILE A 238      -0.846  -4.460  -9.190  1.00  0.00           H  
ATOM   3690 1HG2 ILE A 238      -0.971  -2.813  -5.155  1.00  0.00           H  
ATOM   3691 2HG2 ILE A 238       0.626  -3.340  -5.917  1.00  0.00           H  
ATOM   3692 3HG2 ILE A 238      -0.271  -2.031  -6.563  1.00  0.00           H  
ATOM   3693  HD1 ILE A 238      -0.414  -1.515  -8.788  1.00  0.00           H  
ATOM   3694  HD2 ILE A 238      -1.194  -2.339 -10.050  1.00  0.00           H  
ATOM   3695  HD3 ILE A 238      -2.114  -2.072  -8.719  1.00  0.00           H  
ATOM   3696  N   VAL A 239      -2.921  -6.076  -5.154  1.00  0.00           N  
ATOM   3697  CA  VAL A 239      -3.670  -6.347  -3.944  1.00  0.00           C  
ATOM   3698  C   VAL A 239      -3.326  -7.737  -3.411  1.00  0.00           C  
ATOM   3699  O   VAL A 239      -3.459  -7.927  -2.205  1.00  0.00           O  
ATOM   3700  CB  VAL A 239      -5.180  -6.213  -4.153  1.00  0.00           C  
ATOM   3701  CG1 VAL A 239      -6.045  -6.278  -2.898  1.00  0.00           C  
ATOM   3702  CG2 VAL A 239      -5.636  -4.988  -4.941  1.00  0.00           C  
ATOM   3703  H   VAL A 239      -3.386  -5.929  -6.024  1.00  0.00           H  
ATOM   3704  HA  VAL A 239      -3.310  -5.562  -3.285  1.00  0.00           H  
ATOM   3705  HB  VAL A 239      -5.544  -7.096  -4.692  1.00  0.00           H  
ATOM   3706 1HG1 VAL A 239      -5.832  -7.154  -2.292  1.00  0.00           H  
ATOM   3707 2HG1 VAL A 239      -5.867  -5.417  -2.241  1.00  0.00           H  
ATOM   3708 3HG1 VAL A 239      -7.102  -6.419  -3.122  1.00  0.00           H  
ATOM   3709 1HG2 VAL A 239      -5.191  -4.092  -4.499  1.00  0.00           H  
ATOM   3710 2HG2 VAL A 239      -5.431  -4.963  -6.012  1.00  0.00           H  
ATOM   3711 3HG2 VAL A 239      -6.718  -4.903  -4.887  1.00  0.00           H  
ATOM   3712  N   GLY A 240      -2.766  -8.677  -4.162  1.00  0.00           N  
ATOM   3713  CA  GLY A 240      -2.347  -9.993  -3.712  1.00  0.00           C  
ATOM   3714  C   GLY A 240      -0.865  -9.871  -3.377  1.00  0.00           C  
ATOM   3715  O   GLY A 240      -0.519 -10.585  -2.439  1.00  0.00           O  
ATOM   3716  H   GLY A 240      -2.812  -8.425  -5.141  1.00  0.00           H  
ATOM   3717  HA1 GLY A 240      -2.872 -10.435  -2.874  1.00  0.00           H  
ATOM   3718  HA2 GLY A 240      -2.572 -10.684  -4.521  1.00  0.00           H  
ATOM   3719  N   LEU A 241      -0.054  -8.943  -3.884  1.00  0.00           N  
ATOM   3720  CA  LEU A 241       1.314  -8.618  -3.547  1.00  0.00           C  
ATOM   3721  C   LEU A 241       1.437  -7.796  -2.284  1.00  0.00           C  
ATOM   3722  O   LEU A 241       2.307  -8.033  -1.441  1.00  0.00           O  
ATOM   3723  CB  LEU A 241       1.937  -7.855  -4.721  1.00  0.00           C  
ATOM   3724  CG  LEU A 241       2.371  -8.686  -5.923  1.00  0.00           C  
ATOM   3725  CD1 LEU A 241       2.564  -7.786  -7.149  1.00  0.00           C  
ATOM   3726  CD2 LEU A 241       3.637  -9.473  -5.582  1.00  0.00           C  
ATOM   3727  H   LEU A 241      -0.311  -8.540  -4.776  1.00  0.00           H  
ATOM   3728  HA  LEU A 241       2.006  -9.439  -3.334  1.00  0.00           H  
ATOM   3729  HB1 LEU A 241       1.148  -7.119  -4.901  1.00  0.00           H  
ATOM   3730  HB2 LEU A 241       2.703  -7.124  -4.444  1.00  0.00           H  
ATOM   3731  HG  LEU A 241       1.549  -9.362  -6.150  1.00  0.00           H  
ATOM   3732 1HD1 LEU A 241       2.913  -8.347  -8.014  1.00  0.00           H  
ATOM   3733 2HD1 LEU A 241       1.727  -7.133  -7.384  1.00  0.00           H  
ATOM   3734 3HD1 LEU A 241       3.287  -7.006  -6.934  1.00  0.00           H  
ATOM   3735 1HD2 LEU A 241       3.584 -10.122  -4.710  1.00  0.00           H  
ATOM   3736 2HD2 LEU A 241       3.953 -10.148  -6.384  1.00  0.00           H  
ATOM   3737 3HD2 LEU A 241       4.435  -8.787  -5.335  1.00  0.00           H  
ATOM   3738  N   PHE A 242       0.456  -6.906  -2.116  1.00  0.00           N  
ATOM   3739  CA  PHE A 242       0.154  -6.079  -0.968  1.00  0.00           C  
ATOM   3740  C   PHE A 242      -0.016  -7.076   0.168  1.00  0.00           C  
ATOM   3741  O   PHE A 242       0.680  -7.043   1.175  1.00  0.00           O  
ATOM   3742  CB  PHE A 242      -1.003  -5.094  -1.152  1.00  0.00           C  
ATOM   3743  CG  PHE A 242      -1.069  -4.117  -0.002  1.00  0.00           C  
ATOM   3744  CD1 PHE A 242      -0.815  -2.754  -0.214  1.00  0.00           C  
ATOM   3745  CD2 PHE A 242      -1.693  -4.523   1.183  1.00  0.00           C  
ATOM   3746  CE1 PHE A 242      -0.897  -1.890   0.886  1.00  0.00           C  
ATOM   3747  CE2 PHE A 242      -1.821  -3.631   2.260  1.00  0.00           C  
ATOM   3748  CZ  PHE A 242      -1.419  -2.304   2.112  1.00  0.00           C  
ATOM   3749  H   PHE A 242      -0.109  -6.775  -2.949  1.00  0.00           H  
ATOM   3750  HA  PHE A 242       1.016  -5.467  -0.713  1.00  0.00           H  
ATOM   3751  HB1 PHE A 242      -0.829  -4.550  -2.084  1.00  0.00           H  
ATOM   3752  HB2 PHE A 242      -2.031  -5.469  -1.221  1.00  0.00           H  
ATOM   3753  HD1 PHE A 242      -0.470  -2.429  -1.181  1.00  0.00           H  
ATOM   3754  HD2 PHE A 242      -2.089  -5.523   1.184  1.00  0.00           H  
ATOM   3755  HE1 PHE A 242      -0.630  -0.853   0.709  1.00  0.00           H  
ATOM   3756  HE2 PHE A 242      -2.226  -3.873   3.242  1.00  0.00           H  
ATOM   3757  HZ  PHE A 242      -1.516  -1.562   2.893  1.00  0.00           H  
ATOM   3758  N   ALA A 243      -0.914  -8.056   0.050  1.00  0.00           N  
ATOM   3759  CA  ALA A 243      -1.289  -8.991   1.103  1.00  0.00           C  
ATOM   3760  C   ALA A 243      -0.123  -9.941   1.324  1.00  0.00           C  
ATOM   3761  O   ALA A 243       0.140 -10.259   2.477  1.00  0.00           O  
ATOM   3762  CB  ALA A 243      -2.524  -9.754   0.612  1.00  0.00           C  
ATOM   3763  H   ALA A 243      -1.414  -7.988  -0.825  1.00  0.00           H  
ATOM   3764  HA  ALA A 243      -1.689  -8.440   1.948  1.00  0.00           H  
ATOM   3765  HB1 ALA A 243      -2.246 -10.461  -0.174  1.00  0.00           H  
ATOM   3766  HB2 ALA A 243      -2.912 -10.440   1.368  1.00  0.00           H  
ATOM   3767  HB3 ALA A 243      -3.272  -9.040   0.288  1.00  0.00           H  
ATOM   3768  N   LEU A 244       0.619 -10.426   0.322  1.00  0.00           N  
ATOM   3769  CA  LEU A 244       1.834 -11.201   0.394  1.00  0.00           C  
ATOM   3770  C   LEU A 244       2.936 -10.548   1.211  1.00  0.00           C  
ATOM   3771  O   LEU A 244       3.715 -11.223   1.875  1.00  0.00           O  
ATOM   3772  CB  LEU A 244       2.334 -11.467  -1.031  1.00  0.00           C  
ATOM   3773  CG  LEU A 244       3.408 -12.530  -1.242  1.00  0.00           C  
ATOM   3774  CD1 LEU A 244       2.839 -13.926  -1.025  1.00  0.00           C  
ATOM   3775  CD2 LEU A 244       4.241 -12.410  -2.520  1.00  0.00           C  
ATOM   3776  H   LEU A 244       0.401  -9.906  -0.515  1.00  0.00           H  
ATOM   3777  HA  LEU A 244       1.578 -12.158   0.850  1.00  0.00           H  
ATOM   3778  HB1 LEU A 244       1.441 -11.626  -1.630  1.00  0.00           H  
ATOM   3779  HB2 LEU A 244       2.737 -10.535  -1.442  1.00  0.00           H  
ATOM   3780  HG  LEU A 244       4.155 -12.398  -0.466  1.00  0.00           H  
ATOM   3781 1HD1 LEU A 244       2.510 -14.057   0.008  1.00  0.00           H  
ATOM   3782 2HD1 LEU A 244       1.953 -14.054  -1.641  1.00  0.00           H  
ATOM   3783 3HD1 LEU A 244       3.626 -14.695  -1.076  1.00  0.00           H  
ATOM   3784 1HD2 LEU A 244       3.705 -12.642  -3.446  1.00  0.00           H  
ATOM   3785 2HD2 LEU A 244       4.649 -11.416  -2.631  1.00  0.00           H  
ATOM   3786 3HD2 LEU A 244       4.932 -13.261  -2.515  1.00  0.00           H  
ATOM   3787  N   CYS A 245       3.084  -9.215   1.261  1.00  0.00           N  
ATOM   3788  CA  CYS A 245       4.166  -8.656   2.044  1.00  0.00           C  
ATOM   3789  C   CYS A 245       3.686  -8.382   3.464  1.00  0.00           C  
ATOM   3790  O   CYS A 245       4.373  -8.422   4.479  1.00  0.00           O  
ATOM   3791  CB  CYS A 245       4.597  -7.311   1.454  1.00  0.00           C  
ATOM   3792  SG  CYS A 245       5.215  -7.435  -0.244  1.00  0.00           S  
ATOM   3793  H   CYS A 245       2.539  -8.588   0.685  1.00  0.00           H  
ATOM   3794  HA  CYS A 245       5.051  -9.293   2.022  1.00  0.00           H  
ATOM   3795  HB1 CYS A 245       3.730  -6.666   1.440  1.00  0.00           H  
ATOM   3796  HB2 CYS A 245       5.260  -6.818   2.161  1.00  0.00           H  
ATOM   3797  HG  CYS A 245       4.188  -8.131  -0.721  1.00  0.00           H  
ATOM   3798  N   TRP A 246       2.441  -7.908   3.563  1.00  0.00           N  
ATOM   3799  CA  TRP A 246       1.864  -7.448   4.817  1.00  0.00           C  
ATOM   3800  C   TRP A 246       1.463  -8.558   5.777  1.00  0.00           C  
ATOM   3801  O   TRP A 246       1.819  -8.535   6.951  1.00  0.00           O  
ATOM   3802  CB  TRP A 246       0.792  -6.417   4.478  1.00  0.00           C  
ATOM   3803  CG  TRP A 246       1.373  -5.038   4.349  1.00  0.00           C  
ATOM   3804  CD1 TRP A 246       1.397  -4.257   3.257  1.00  0.00           C  
ATOM   3805  CD2 TRP A 246       1.994  -4.206   5.374  1.00  0.00           C  
ATOM   3806  NE1 TRP A 246       2.083  -3.083   3.490  1.00  0.00           N  
ATOM   3807  CE2 TRP A 246       2.432  -2.976   4.811  1.00  0.00           C  
ATOM   3808  CE3 TRP A 246       2.130  -4.305   6.761  1.00  0.00           C  
ATOM   3809  CZ2 TRP A 246       2.943  -1.936   5.604  1.00  0.00           C  
ATOM   3810  CZ3 TRP A 246       2.657  -3.293   7.575  1.00  0.00           C  
ATOM   3811  CH2 TRP A 246       3.039  -2.079   6.994  1.00  0.00           C  
ATOM   3812  H   TRP A 246       1.872  -7.814   2.736  1.00  0.00           H  
ATOM   3813  HA  TRP A 246       2.685  -6.916   5.292  1.00  0.00           H  
ATOM   3814  HB1 TRP A 246       0.280  -6.468   3.517  1.00  0.00           H  
ATOM   3815  HB2 TRP A 246      -0.091  -6.404   5.115  1.00  0.00           H  
ATOM   3816  HD1 TRP A 246       0.995  -4.667   2.348  1.00  0.00           H  
ATOM   3817  HE1 TRP A 246       2.395  -2.328   2.890  1.00  0.00           H  
ATOM   3818  HE3 TRP A 246       1.818  -5.223   7.232  1.00  0.00           H  
ATOM   3819  HZ2 TRP A 246       3.217  -1.011   5.125  1.00  0.00           H  
ATOM   3820  HZ3 TRP A 246       2.761  -3.426   8.644  1.00  0.00           H  
ATOM   3821  HH2 TRP A 246       3.549  -1.368   7.623  1.00  0.00           H  
ATOM   3822  N   LEU A 247       0.704  -9.521   5.258  1.00  0.00           N  
ATOM   3823  CA  LEU A 247       0.200 -10.663   5.987  1.00  0.00           C  
ATOM   3824  C   LEU A 247       1.111 -11.339   6.993  1.00  0.00           C  
ATOM   3825  O   LEU A 247       0.632 -11.417   8.127  1.00  0.00           O  
ATOM   3826  CB  LEU A 247      -0.622 -11.686   5.198  1.00  0.00           C  
ATOM   3827  CG  LEU A 247      -2.053 -11.312   4.801  1.00  0.00           C  
ATOM   3828  CD1 LEU A 247      -2.504 -12.318   3.741  1.00  0.00           C  
ATOM   3829  CD2 LEU A 247      -2.903 -11.293   6.070  1.00  0.00           C  
ATOM   3830  H   LEU A 247       0.606  -9.524   4.254  1.00  0.00           H  
ATOM   3831  HA  LEU A 247      -0.426 -10.158   6.711  1.00  0.00           H  
ATOM   3832  HB1 LEU A 247      -0.086 -12.012   4.304  1.00  0.00           H  
ATOM   3833  HB2 LEU A 247      -0.690 -12.636   5.715  1.00  0.00           H  
ATOM   3834  HG  LEU A 247      -2.281 -10.386   4.275  1.00  0.00           H  
ATOM   3835 1HD1 LEU A 247      -1.830 -12.386   2.890  1.00  0.00           H  
ATOM   3836 2HD1 LEU A 247      -2.814 -13.287   4.116  1.00  0.00           H  
ATOM   3837 3HD1 LEU A 247      -3.491 -12.058   3.354  1.00  0.00           H  
ATOM   3838 1HD2 LEU A 247      -2.649 -10.500   6.773  1.00  0.00           H  
ATOM   3839 2HD2 LEU A 247      -3.976 -11.135   5.944  1.00  0.00           H  
ATOM   3840 3HD2 LEU A 247      -2.734 -12.294   6.481  1.00  0.00           H  
ATOM   3841  N   PRO A 248       2.326 -11.823   6.741  1.00  0.00           N  
ATOM   3842  CA  PRO A 248       3.148 -12.470   7.749  1.00  0.00           C  
ATOM   3843  C   PRO A 248       3.417 -11.621   8.983  1.00  0.00           C  
ATOM   3844  O   PRO A 248       3.369 -12.203  10.059  1.00  0.00           O  
ATOM   3845  CB  PRO A 248       4.532 -12.728   7.162  1.00  0.00           C  
ATOM   3846  CG  PRO A 248       4.242 -12.701   5.669  1.00  0.00           C  
ATOM   3847  CD  PRO A 248       2.964 -11.894   5.443  1.00  0.00           C  
ATOM   3848  HA  PRO A 248       2.577 -13.351   8.053  1.00  0.00           H  
ATOM   3849  HB1 PRO A 248       5.198 -11.893   7.395  1.00  0.00           H  
ATOM   3850  HB2 PRO A 248       4.958 -13.675   7.505  1.00  0.00           H  
ATOM   3851  HG1 PRO A 248       5.026 -12.175   5.120  1.00  0.00           H  
ATOM   3852  HG2 PRO A 248       4.234 -13.768   5.419  1.00  0.00           H  
ATOM   3853  HD1 PRO A 248       3.280 -10.897   5.146  1.00  0.00           H  
ATOM   3854  HD2 PRO A 248       2.298 -12.318   4.687  1.00  0.00           H  
ATOM   3855  N   LEU A 249       3.580 -10.304   8.853  1.00  0.00           N  
ATOM   3856  CA  LEU A 249       3.884  -9.378   9.921  1.00  0.00           C  
ATOM   3857  C   LEU A 249       2.667  -9.279  10.819  1.00  0.00           C  
ATOM   3858  O   LEU A 249       2.889  -9.348  12.026  1.00  0.00           O  
ATOM   3859  CB  LEU A 249       4.294  -8.061   9.256  1.00  0.00           C  
ATOM   3860  CG  LEU A 249       4.777  -6.943  10.192  1.00  0.00           C  
ATOM   3861  CD1 LEU A 249       5.871  -7.310  11.196  1.00  0.00           C  
ATOM   3862  CD2 LEU A 249       5.130  -5.691   9.394  1.00  0.00           C  
ATOM   3863  H   LEU A 249       3.541  -9.918   7.923  1.00  0.00           H  
ATOM   3864  HA  LEU A 249       4.761  -9.715  10.475  1.00  0.00           H  
ATOM   3865  HB1 LEU A 249       5.133  -8.240   8.587  1.00  0.00           H  
ATOM   3866  HB2 LEU A 249       3.481  -7.663   8.653  1.00  0.00           H  
ATOM   3867  HG  LEU A 249       3.888  -6.605  10.718  1.00  0.00           H  
ATOM   3868 1HD1 LEU A 249       5.766  -8.219  11.796  1.00  0.00           H  
ATOM   3869 2HD1 LEU A 249       6.839  -7.390  10.709  1.00  0.00           H  
ATOM   3870 3HD1 LEU A 249       6.116  -6.460  11.829  1.00  0.00           H  
ATOM   3871 1HD2 LEU A 249       5.848  -5.933   8.610  1.00  0.00           H  
ATOM   3872 2HD2 LEU A 249       4.364  -5.259   8.760  1.00  0.00           H  
ATOM   3873 3HD2 LEU A 249       5.732  -5.001   9.980  1.00  0.00           H  
ATOM   3874  N   HIS A 250       1.489  -9.003  10.260  1.00  0.00           N  
ATOM   3875  CA  HIS A 250       0.260  -8.931  11.038  1.00  0.00           C  
ATOM   3876  C   HIS A 250      -0.108 -10.279  11.640  1.00  0.00           C  
ATOM   3877  O   HIS A 250      -0.707 -10.319  12.701  1.00  0.00           O  
ATOM   3878  CB  HIS A 250      -0.843  -8.325  10.172  1.00  0.00           C  
ATOM   3879  CG  HIS A 250      -0.806  -6.886   9.734  1.00  0.00           C  
ATOM   3880  ND1 HIS A 250      -1.134  -5.764  10.504  1.00  0.00           N  
ATOM   3881  CD2 HIS A 250      -0.483  -6.538   8.449  1.00  0.00           C  
ATOM   3882  CE1 HIS A 250      -1.021  -4.775   9.620  1.00  0.00           C  
ATOM   3883  NE2 HIS A 250      -0.741  -5.178   8.373  1.00  0.00           N  
ATOM   3884  H   HIS A 250       1.406  -8.842   9.263  1.00  0.00           H  
ATOM   3885  HA  HIS A 250       0.390  -8.388  11.974  1.00  0.00           H  
ATOM   3886  HB1 HIS A 250      -0.974  -8.893   9.253  1.00  0.00           H  
ATOM   3887  HB2 HIS A 250      -1.733  -8.500  10.774  1.00  0.00           H  
ATOM   3888  HD2 HIS A 250      -0.237  -7.203   7.639  1.00  0.00           H  
ATOM   3889  HE1 HIS A 250      -1.207  -3.722   9.810  1.00  0.00           H  
ATOM   3890  HE2 HIS A 250      -0.572  -4.459   7.681  1.00  0.00           H  
ATOM   3891  N   ILE A 251       0.201 -11.390  10.962  1.00  0.00           N  
ATOM   3892  CA  ILE A 251      -0.018 -12.703  11.525  1.00  0.00           C  
ATOM   3893  C   ILE A 251       0.959 -12.921  12.660  1.00  0.00           C  
ATOM   3894  O   ILE A 251       0.571 -13.535  13.655  1.00  0.00           O  
ATOM   3895  CB  ILE A 251       0.126 -13.799  10.465  1.00  0.00           C  
ATOM   3896  CG1 ILE A 251      -1.117 -13.764   9.568  1.00  0.00           C  
ATOM   3897  CG2 ILE A 251       0.550 -15.225  10.785  1.00  0.00           C  
ATOM   3898  CD  ILE A 251      -0.976 -14.405   8.186  1.00  0.00           C  
ATOM   3899  H   ILE A 251       0.543 -11.291  10.013  1.00  0.00           H  
ATOM   3900  HA  ILE A 251      -0.992 -12.794  12.010  1.00  0.00           H  
ATOM   3901  HB  ILE A 251       0.953 -13.443   9.857  1.00  0.00           H  
ATOM   3902 1HG1 ILE A 251      -1.889 -14.286  10.134  1.00  0.00           H  
ATOM   3903 2HG1 ILE A 251      -1.583 -12.789   9.445  1.00  0.00           H  
ATOM   3904 1HG2 ILE A 251       0.565 -15.808   9.860  1.00  0.00           H  
ATOM   3905 2HG2 ILE A 251       1.558 -15.356  11.171  1.00  0.00           H  
ATOM   3906 3HG2 ILE A 251      -0.181 -15.709  11.444  1.00  0.00           H  
ATOM   3907  HD1 ILE A 251      -0.722 -15.454   8.327  1.00  0.00           H  
ATOM   3908  HD2 ILE A 251      -1.853 -14.209   7.582  1.00  0.00           H  
ATOM   3909  HD3 ILE A 251      -0.168 -13.973   7.600  1.00  0.00           H  
ATOM   3910  N   ILE A 252       2.195 -12.425  12.583  1.00  0.00           N  
ATOM   3911  CA  ILE A 252       3.156 -12.509  13.665  1.00  0.00           C  
ATOM   3912  C   ILE A 252       2.565 -11.818  14.886  1.00  0.00           C  
ATOM   3913  O   ILE A 252       2.461 -12.445  15.938  1.00  0.00           O  
ATOM   3914  CB  ILE A 252       4.524 -12.000  13.240  1.00  0.00           C  
ATOM   3915  CG1 ILE A 252       5.297 -12.960  12.334  1.00  0.00           C  
ATOM   3916  CG2 ILE A 252       5.320 -11.643  14.496  1.00  0.00           C  
ATOM   3917  CD  ILE A 252       6.393 -12.297  11.492  1.00  0.00           C  
ATOM   3918  H   ILE A 252       2.520 -12.031  11.711  1.00  0.00           H  
ATOM   3919  HA  ILE A 252       3.406 -13.527  13.973  1.00  0.00           H  
ATOM   3920  HB  ILE A 252       4.400 -11.080  12.670  1.00  0.00           H  
ATOM   3921 1HG1 ILE A 252       5.779 -13.672  13.007  1.00  0.00           H  
ATOM   3922 2HG1 ILE A 252       4.650 -13.467  11.629  1.00  0.00           H  
ATOM   3923 1HG2 ILE A 252       5.412 -12.468  15.202  1.00  0.00           H  
ATOM   3924 2HG2 ILE A 252       6.291 -11.245  14.204  1.00  0.00           H  
ATOM   3925 3HG2 ILE A 252       4.942 -10.791  15.067  1.00  0.00           H  
ATOM   3926  HD1 ILE A 252       6.948 -13.114  11.024  1.00  0.00           H  
ATOM   3927  HD2 ILE A 252       5.992 -11.700  10.675  1.00  0.00           H  
ATOM   3928  HD3 ILE A 252       7.080 -11.588  11.949  1.00  0.00           H  
ATOM   3929  N   ASN A 253       2.070 -10.589  14.718  1.00  0.00           N  
ATOM   3930  CA  ASN A 253       1.355  -9.697  15.603  1.00  0.00           C  
ATOM   3931  C   ASN A 253       0.238 -10.388  16.370  1.00  0.00           C  
ATOM   3932  O   ASN A 253       0.217 -10.530  17.593  1.00  0.00           O  
ATOM   3933  CB  ASN A 253       1.026  -8.294  15.079  1.00  0.00           C  
ATOM   3934  CG  ASN A 253       2.280  -7.488  14.794  1.00  0.00           C  
ATOM   3935  OD1 ASN A 253       3.332  -7.545  15.416  1.00  0.00           O  
ATOM   3936  ND2 ASN A 253       2.047  -6.608  13.822  1.00  0.00           N  
ATOM   3937  H   ASN A 253       2.370 -10.155  13.862  1.00  0.00           H  
ATOM   3938  HA  ASN A 253       2.006  -9.524  16.461  1.00  0.00           H  
ATOM   3939  HB1 ASN A 253       0.367  -8.392  14.207  1.00  0.00           H  
ATOM   3940  HB2 ASN A 253       0.491  -7.732  15.840  1.00  0.00           H  
ATOM   3941 1HD2 ASN A 253       1.168  -6.621  13.324  1.00  0.00           H  
ATOM   3942 2HD2 ASN A 253       2.687  -5.849  13.654  1.00  0.00           H  
ATOM   3943  N   CYS A 254      -0.537 -11.226  15.669  1.00  0.00           N  
ATOM   3944  CA  CYS A 254      -1.660 -11.973  16.181  1.00  0.00           C  
ATOM   3945  C   CYS A 254      -1.264 -13.212  16.963  1.00  0.00           C  
ATOM   3946  O   CYS A 254      -1.957 -13.501  17.938  1.00  0.00           O  
ATOM   3947  CB  CYS A 254      -2.561 -12.375  15.012  1.00  0.00           C  
ATOM   3948  SG  CYS A 254      -3.472 -10.942  14.397  1.00  0.00           S  
ATOM   3949  H   CYS A 254      -0.211 -11.360  14.730  1.00  0.00           H  
ATOM   3950  HA  CYS A 254      -2.295 -11.329  16.798  1.00  0.00           H  
ATOM   3951  HB1 CYS A 254      -2.000 -12.881  14.222  1.00  0.00           H  
ATOM   3952  HB2 CYS A 254      -3.376 -13.043  15.306  1.00  0.00           H  
ATOM   3953  HG  CYS A 254      -2.473 -10.308  13.772  1.00  0.00           H  
ATOM   3954  N   PHE A 255      -0.191 -13.916  16.592  1.00  0.00           N  
ATOM   3955  CA  PHE A 255       0.541 -15.003  17.218  1.00  0.00           C  
ATOM   3956  C   PHE A 255       1.010 -14.576  18.599  1.00  0.00           C  
ATOM   3957  O   PHE A 255       0.828 -15.330  19.566  1.00  0.00           O  
ATOM   3958  CB  PHE A 255       1.721 -15.528  16.392  1.00  0.00           C  
ATOM   3959  CG  PHE A 255       1.515 -16.960  15.957  1.00  0.00           C  
ATOM   3960  CD1 PHE A 255       1.307 -17.272  14.603  1.00  0.00           C  
ATOM   3961  CD2 PHE A 255       1.302 -17.945  16.927  1.00  0.00           C  
ATOM   3962  CE1 PHE A 255       0.924 -18.562  14.219  1.00  0.00           C  
ATOM   3963  CE2 PHE A 255       1.041 -19.266  16.553  1.00  0.00           C  
ATOM   3964  CZ  PHE A 255       0.767 -19.542  15.205  1.00  0.00           C  
ATOM   3965  H   PHE A 255       0.344 -13.603  15.788  1.00  0.00           H  
ATOM   3966  HA  PHE A 255      -0.204 -15.769  17.427  1.00  0.00           H  
ATOM   3967  HB1 PHE A 255       1.791 -14.911  15.496  1.00  0.00           H  
ATOM   3968  HB2 PHE A 255       2.704 -15.331  16.801  1.00  0.00           H  
ATOM   3969  HD1 PHE A 255       1.419 -16.505  13.853  1.00  0.00           H  
ATOM   3970  HD2 PHE A 255       1.538 -17.820  17.967  1.00  0.00           H  
ATOM   3971  HE1 PHE A 255       0.768 -18.948  13.228  1.00  0.00           H  
ATOM   3972  HE2 PHE A 255       1.097 -20.070  17.265  1.00  0.00           H  
ATOM   3973  HZ  PHE A 255       0.478 -20.553  14.968  1.00  0.00           H  
ATOM   3974  N   THR A 256       1.464 -13.341  18.789  1.00  0.00           N  
ATOM   3975  CA  THR A 256       1.985 -12.797  20.021  1.00  0.00           C  
ATOM   3976  C   THR A 256       0.818 -12.588  20.978  1.00  0.00           C  
ATOM   3977  O   THR A 256       0.816 -12.916  22.158  1.00  0.00           O  
ATOM   3978  CB  THR A 256       2.618 -11.442  19.690  1.00  0.00           C  
ATOM   3979  OG1 THR A 256       3.610 -11.638  18.713  1.00  0.00           O  
ATOM   3980  CG2 THR A 256       3.188 -10.843  20.969  1.00  0.00           C  
ATOM   3981  H   THR A 256       1.594 -12.774  17.960  1.00  0.00           H  
ATOM   3982  HA  THR A 256       2.751 -13.454  20.414  1.00  0.00           H  
ATOM   3983  HB  THR A 256       1.839 -10.785  19.299  1.00  0.00           H  
ATOM   3984  HG1 THR A 256       4.002 -10.800  18.521  1.00  0.00           H  
ATOM   3985 1HG2 THR A 256       3.745  -9.903  20.907  1.00  0.00           H  
ATOM   3986 2HG2 THR A 256       2.490 -10.660  21.788  1.00  0.00           H  
ATOM   3987 3HG2 THR A 256       3.891 -11.549  21.395  1.00  0.00           H  
ATOM   3988  N   PHE A 257      -0.304 -12.135  20.396  1.00  0.00           N  
ATOM   3989  CA  PHE A 257      -1.469 -11.673  21.107  1.00  0.00           C  
ATOM   3990  C   PHE A 257      -2.385 -12.810  21.549  1.00  0.00           C  
ATOM   3991  O   PHE A 257      -2.686 -12.873  22.738  1.00  0.00           O  
ATOM   3992  CB  PHE A 257      -2.226 -10.755  20.146  1.00  0.00           C  
ATOM   3993  CG  PHE A 257      -3.449 -10.036  20.663  1.00  0.00           C  
ATOM   3994  CD1 PHE A 257      -4.746 -10.337  20.244  1.00  0.00           C  
ATOM   3995  CD2 PHE A 257      -3.195  -9.019  21.604  1.00  0.00           C  
ATOM   3996  CE1 PHE A 257      -5.844  -9.702  20.844  1.00  0.00           C  
ATOM   3997  CE2 PHE A 257      -4.317  -8.442  22.209  1.00  0.00           C  
ATOM   3998  CZ  PHE A 257      -5.631  -8.763  21.856  1.00  0.00           C  
ATOM   3999  H   PHE A 257      -0.357 -12.194  19.387  1.00  0.00           H  
ATOM   4000  HA  PHE A 257      -1.169 -11.166  22.036  1.00  0.00           H  
ATOM   4001  HB1 PHE A 257      -1.512 -10.045  19.720  1.00  0.00           H  
ATOM   4002  HB2 PHE A 257      -2.517 -11.202  19.206  1.00  0.00           H  
ATOM   4003  HD1 PHE A 257      -4.863 -11.135  19.529  1.00  0.00           H  
ATOM   4004  HD2 PHE A 257      -2.192  -8.792  21.938  1.00  0.00           H  
ATOM   4005  HE1 PHE A 257      -6.804 -10.091  20.527  1.00  0.00           H  
ATOM   4006  HE2 PHE A 257      -4.117  -7.667  22.926  1.00  0.00           H  
ATOM   4007  HZ  PHE A 257      -6.422  -8.255  22.398  1.00  0.00           H  
ATOM   4008  N   PHE A 258      -2.862 -13.607  20.594  1.00  0.00           N  
ATOM   4009  CA  PHE A 258      -3.922 -14.554  20.853  1.00  0.00           C  
ATOM   4010  C   PHE A 258      -3.359 -15.842  21.446  1.00  0.00           C  
ATOM   4011  O   PHE A 258      -4.086 -16.682  21.976  1.00  0.00           O  
ATOM   4012  CB  PHE A 258      -4.679 -14.937  19.580  1.00  0.00           C  
ATOM   4013  CG  PHE A 258      -5.541 -13.864  18.960  1.00  0.00           C  
ATOM   4014  CD1 PHE A 258      -5.201 -13.478  17.667  1.00  0.00           C  
ATOM   4015  CD2 PHE A 258      -6.649 -13.373  19.671  1.00  0.00           C  
ATOM   4016  CE1 PHE A 258      -5.938 -12.453  17.062  1.00  0.00           C  
ATOM   4017  CE2 PHE A 258      -7.373 -12.348  19.063  1.00  0.00           C  
ATOM   4018  CZ  PHE A 258      -7.042 -11.954  17.763  1.00  0.00           C  
ATOM   4019  H   PHE A 258      -2.625 -13.481  19.620  1.00  0.00           H  
ATOM   4020  HA  PHE A 258      -4.613 -14.217  21.627  1.00  0.00           H  
ATOM   4021  HB1 PHE A 258      -4.002 -15.459  18.900  1.00  0.00           H  
ATOM   4022  HB2 PHE A 258      -5.454 -15.607  19.958  1.00  0.00           H  
ATOM   4023  HD1 PHE A 258      -4.360 -13.921  17.156  1.00  0.00           H  
ATOM   4024  HD2 PHE A 258      -6.970 -13.696  20.651  1.00  0.00           H  
ATOM   4025  HE1 PHE A 258      -5.869 -12.006  16.080  1.00  0.00           H  
ATOM   4026  HE2 PHE A 258      -8.139 -11.784  19.576  1.00  0.00           H  
ATOM   4027  HZ  PHE A 258      -7.779 -11.300  17.316  1.00  0.00           H  
ATOM   4028  N   CYS A 259      -2.024 -15.962  21.488  1.00  0.00           N  
ATOM   4029  CA  CYS A 259      -1.381 -17.088  22.133  1.00  0.00           C  
ATOM   4030  C   CYS A 259      -0.288 -16.635  23.082  1.00  0.00           C  
ATOM   4031  O   CYS A 259       0.872 -16.737  22.692  1.00  0.00           O  
ATOM   4032  CB  CYS A 259      -0.880 -18.156  21.160  1.00  0.00           C  
ATOM   4033  SG  CYS A 259      -0.312 -19.645  22.030  1.00  0.00           S  
ATOM   4034  H   CYS A 259      -1.453 -15.209  21.138  1.00  0.00           H  
ATOM   4035  HA  CYS A 259      -2.104 -17.653  22.729  1.00  0.00           H  
ATOM   4036  HB1 CYS A 259      -1.681 -18.526  20.532  1.00  0.00           H  
ATOM   4037  HB2 CYS A 259      -0.075 -17.780  20.531  1.00  0.00           H  
ATOM   4038  N   PRO A 260      -0.629 -16.165  24.286  1.00  0.00           N  
ATOM   4039  CA  PRO A 260       0.357 -15.696  25.230  1.00  0.00           C  
ATOM   4040  C   PRO A 260       1.247 -16.800  25.759  1.00  0.00           C  
ATOM   4041  O   PRO A 260       2.358 -16.553  26.235  1.00  0.00           O  
ATOM   4042  CB  PRO A 260      -0.406 -14.989  26.348  1.00  0.00           C  
ATOM   4043  CG  PRO A 260      -1.823 -15.561  26.273  1.00  0.00           C  
ATOM   4044  CD  PRO A 260      -1.973 -16.044  24.834  1.00  0.00           C  
ATOM   4045  HA  PRO A 260       1.044 -15.083  24.644  1.00  0.00           H  
ATOM   4046  HB1 PRO A 260      -0.000 -15.249  27.319  1.00  0.00           H  
ATOM   4047  HB2 PRO A 260      -0.407 -13.906  26.168  1.00  0.00           H  
ATOM   4048  HG1 PRO A 260      -2.094 -16.334  26.985  1.00  0.00           H  
ATOM   4049  HG2 PRO A 260      -2.607 -14.817  26.403  1.00  0.00           H  
ATOM   4050  HD1 PRO A 260      -2.423 -17.034  24.853  1.00  0.00           H  
ATOM   4051  HD2 PRO A 260      -2.682 -15.426  24.275  1.00  0.00           H  
ATOM   4052  N   ASP A 261       0.848 -18.075  25.725  1.00  0.00           N  
ATOM   4053  CA  ASP A 261       1.575 -19.256  26.141  1.00  0.00           C  
ATOM   4054  C   ASP A 261       2.523 -19.684  25.025  1.00  0.00           C  
ATOM   4055  O   ASP A 261       3.405 -20.502  25.285  1.00  0.00           O  
ATOM   4056  CB  ASP A 261       0.691 -20.461  26.452  1.00  0.00           C  
ATOM   4057  CG  ASP A 261      -0.538 -20.109  27.279  1.00  0.00           C  
ATOM   4058  OD1 ASP A 261      -0.509 -20.215  28.527  1.00  0.00           O  
ATOM   4059  OD2 ASP A 261      -1.520 -19.681  26.637  1.00  0.00           O1-
ATOM   4060  H   ASP A 261      -0.112 -18.241  25.445  1.00  0.00           H  
ATOM   4061  HA  ASP A 261       2.054 -18.998  27.080  1.00  0.00           H  
ATOM   4062  HB1 ASP A 261       0.399 -21.013  25.565  1.00  0.00           H  
ATOM   4063  HB2 ASP A 261       1.285 -21.192  27.002  1.00  0.00           H  
ATOM   4064  N   CYS A 262       2.418 -19.219  23.789  1.00  0.00           N  
ATOM   4065  CA  CYS A 262       3.297 -19.554  22.680  1.00  0.00           C  
ATOM   4066  C   CYS A 262       4.593 -18.777  22.856  1.00  0.00           C  
ATOM   4067  O   CYS A 262       4.642 -17.719  23.465  1.00  0.00           O  
ATOM   4068  CB  CYS A 262       2.683 -19.309  21.301  1.00  0.00           C  
ATOM   4069  SG  CYS A 262       1.251 -20.371  20.938  1.00  0.00           S  
ATOM   4070  H   CYS A 262       1.851 -18.401  23.622  1.00  0.00           H  
ATOM   4071  HA  CYS A 262       3.579 -20.604  22.791  1.00  0.00           H  
ATOM   4072  HB1 CYS A 262       2.387 -18.282  21.093  1.00  0.00           H  
ATOM   4073  HB2 CYS A 262       3.509 -19.547  20.633  1.00  0.00           H  
ATOM   4074  N   SER A 263       5.711 -19.302  22.349  1.00  0.00           N  
ATOM   4075  CA  SER A 263       6.936 -18.535  22.257  1.00  0.00           C  
ATOM   4076  C   SER A 263       6.973 -17.344  21.309  1.00  0.00           C  
ATOM   4077  O   SER A 263       6.215 -17.371  20.344  1.00  0.00           O  
ATOM   4078  CB  SER A 263       8.030 -19.510  21.834  1.00  0.00           C  
ATOM   4079  OG  SER A 263       8.238 -20.518  22.797  1.00  0.00           O  
ATOM   4080  H   SER A 263       5.631 -20.197  21.890  1.00  0.00           H  
ATOM   4081  HA  SER A 263       7.164 -18.134  23.250  1.00  0.00           H  
ATOM   4082  HB1 SER A 263       7.829 -19.975  20.872  1.00  0.00           H  
ATOM   4083  HB2 SER A 263       9.000 -19.001  21.884  1.00  0.00           H  
ATOM   4084  HG  SER A 263       8.755 -20.163  23.510  1.00  0.00           H  
ATOM   4085  N   HIS A 264       7.569 -16.190  21.609  1.00  0.00           N  
ATOM   4086  CA  HIS A 264       7.439 -15.042  20.736  1.00  0.00           C  
ATOM   4087  C   HIS A 264       8.246 -15.295  19.475  1.00  0.00           C  
ATOM   4088  O   HIS A 264       9.270 -15.973  19.541  1.00  0.00           O  
ATOM   4089  CB  HIS A 264       7.961 -13.825  21.498  1.00  0.00           C  
ATOM   4090  CG  HIS A 264       7.293 -13.435  22.789  1.00  0.00           C  
ATOM   4091  ND1 HIS A 264       6.230 -12.564  22.858  1.00  0.00           N1+
ATOM   4092  CD2 HIS A 264       7.670 -13.735  24.068  1.00  0.00           C  
ATOM   4093  CE1 HIS A 264       5.843 -12.489  24.137  1.00  0.00           C  
ATOM   4094  NE2 HIS A 264       6.811 -13.049  24.895  1.00  0.00           N  
ATOM   4095  H   HIS A 264       8.049 -16.198  22.503  1.00  0.00           H  
ATOM   4096  HA  HIS A 264       6.405 -14.938  20.406  1.00  0.00           H  
ATOM   4097  HB1 HIS A 264       9.045 -13.736  21.539  1.00  0.00           H  
ATOM   4098  HB2 HIS A 264       7.756 -13.012  20.799  1.00  0.00           H  
ATOM   4099  HD1 HIS A 264       5.663 -12.203  22.098  1.00  0.00           H  
ATOM   4100  HD2 HIS A 264       8.374 -14.348  24.604  1.00  0.00           H  
ATOM   4101  HE1 HIS A 264       4.947 -12.013  24.515  1.00  0.00           H  
ATOM   4102  HE2 HIS A 264       6.725 -12.941  25.898  1.00  0.00           H  
ATOM   4103  N   ALA A 265       7.805 -14.754  18.338  1.00  0.00           N  
ATOM   4104  CA  ALA A 265       8.470 -14.740  17.048  1.00  0.00           C  
ATOM   4105  C   ALA A 265       9.897 -14.249  17.241  1.00  0.00           C  
ATOM   4106  O   ALA A 265      10.008 -13.146  17.766  1.00  0.00           O  
ATOM   4107  CB  ALA A 265       7.673 -13.852  16.093  1.00  0.00           C  
ATOM   4108  H   ALA A 265       6.836 -14.448  18.392  1.00  0.00           H  
ATOM   4109  HA  ALA A 265       8.427 -15.792  16.758  1.00  0.00           H  
ATOM   4110  HB1 ALA A 265       8.159 -13.945  15.125  1.00  0.00           H  
ATOM   4111  HB2 ALA A 265       6.651 -14.242  16.062  1.00  0.00           H  
ATOM   4112  HB3 ALA A 265       7.755 -12.769  16.195  1.00  0.00           H  
ATOM   4113  N   PRO A 266      10.981 -14.912  16.812  1.00  0.00           N  
ATOM   4114  CA  PRO A 266      12.317 -14.474  17.161  1.00  0.00           C  
ATOM   4115  C   PRO A 266      12.729 -13.221  16.419  1.00  0.00           C  
ATOM   4116  O   PRO A 266      12.155 -12.834  15.398  1.00  0.00           O  
ATOM   4117  CB  PRO A 266      13.217 -15.690  16.961  1.00  0.00           C  
ATOM   4118  CG  PRO A 266      12.572 -16.415  15.774  1.00  0.00           C  
ATOM   4119  CD  PRO A 266      11.104 -16.156  16.079  1.00  0.00           C  
ATOM   4120  HA  PRO A 266      12.353 -14.218  18.226  1.00  0.00           H  
ATOM   4121  HB1 PRO A 266      14.281 -15.489  16.824  1.00  0.00           H  
ATOM   4122  HB2 PRO A 266      13.210 -16.281  17.875  1.00  0.00           H  
ATOM   4123  HG1 PRO A 266      12.855 -15.890  14.858  1.00  0.00           H  
ATOM   4124  HG2 PRO A 266      12.833 -17.471  15.741  1.00  0.00           H  
ATOM   4125  HD1 PRO A 266      10.362 -16.158  15.274  1.00  0.00           H  
ATOM   4126  HD2 PRO A 266      10.867 -16.961  16.774  1.00  0.00           H  
ATOM   4127  N   LEU A 267      13.714 -12.460  16.890  1.00  0.00           N  
ATOM   4128  CA  LEU A 267      14.037 -11.125  16.428  1.00  0.00           C  
ATOM   4129  C   LEU A 267      14.571 -11.138  14.992  1.00  0.00           C  
ATOM   4130  O   LEU A 267      14.249 -10.224  14.247  1.00  0.00           O  
ATOM   4131  CB  LEU A 267      15.099 -10.523  17.353  1.00  0.00           C  
ATOM   4132  CG  LEU A 267      15.137  -8.999  17.488  1.00  0.00           C  
ATOM   4133  CD1 LEU A 267      13.964  -8.532  18.351  1.00  0.00           C  
ATOM   4134  CD2 LEU A 267      16.424  -8.582  18.188  1.00  0.00           C  
ATOM   4135  H   LEU A 267      14.193 -12.857  17.683  1.00  0.00           H  
ATOM   4136  HA  LEU A 267      13.111 -10.559  16.447  1.00  0.00           H  
ATOM   4137  HB1 LEU A 267      15.059 -11.095  18.281  1.00  0.00           H  
ATOM   4138  HB2 LEU A 267      16.090 -10.894  17.088  1.00  0.00           H  
ATOM   4139  HG  LEU A 267      15.195  -8.457  16.537  1.00  0.00           H  
ATOM   4140 1HD1 LEU A 267      13.679  -9.100  19.228  1.00  0.00           H  
ATOM   4141 2HD1 LEU A 267      14.001  -7.555  18.829  1.00  0.00           H  
ATOM   4142 3HD1 LEU A 267      13.091  -8.465  17.708  1.00  0.00           H  
ATOM   4143 1HD2 LEU A 267      16.582  -9.236  19.049  1.00  0.00           H  
ATOM   4144 2HD2 LEU A 267      17.292  -8.786  17.568  1.00  0.00           H  
ATOM   4145 3HD2 LEU A 267      16.510  -7.551  18.545  1.00  0.00           H  
ATOM   4146  N   TRP A 268      15.201 -12.228  14.549  1.00  0.00           N  
ATOM   4147  CA  TRP A 268      15.569 -12.341  13.155  1.00  0.00           C  
ATOM   4148  C   TRP A 268      14.342 -12.498  12.277  1.00  0.00           C  
ATOM   4149  O   TRP A 268      14.390 -12.059  11.126  1.00  0.00           O  
ATOM   4150  CB  TRP A 268      16.439 -13.572  12.898  1.00  0.00           C  
ATOM   4151  CG  TRP A 268      15.860 -14.933  13.114  1.00  0.00           C  
ATOM   4152  CD1 TRP A 268      15.964 -15.782  14.153  1.00  0.00           C  
ATOM   4153  CD2 TRP A 268      15.169 -15.725  12.109  1.00  0.00           C  
ATOM   4154  NE1 TRP A 268      15.307 -16.982  13.937  1.00  0.00           N  
ATOM   4155  CE2 TRP A 268      14.703 -16.927  12.707  1.00  0.00           C  
ATOM   4156  CE3 TRP A 268      14.826 -15.428  10.784  1.00  0.00           C  
ATOM   4157  CZ2 TRP A 268      13.964 -17.820  11.920  1.00  0.00           C  
ATOM   4158  CZ3 TRP A 268      14.128 -16.372  10.026  1.00  0.00           C  
ATOM   4159  CH2 TRP A 268      13.691 -17.578  10.573  1.00  0.00           C  
ATOM   4160  H   TRP A 268      15.304 -13.014  15.175  1.00  0.00           H  
ATOM   4161  HA  TRP A 268      16.046 -11.396  12.895  1.00  0.00           H  
ATOM   4162  HB1 TRP A 268      16.740 -13.540  11.852  1.00  0.00           H  
ATOM   4163  HB2 TRP A 268      17.357 -13.427  13.454  1.00  0.00           H  
ATOM   4164  HD1 TRP A 268      16.531 -15.557  15.037  1.00  0.00           H  
ATOM   4165  HE1 TRP A 268      15.331 -17.792  14.540  1.00  0.00           H  
ATOM   4166  HE3 TRP A 268      15.124 -14.512  10.286  1.00  0.00           H  
ATOM   4167  HZ2 TRP A 268      13.666 -18.770  12.337  1.00  0.00           H  
ATOM   4168  HZ3 TRP A 268      13.939 -16.127   8.985  1.00  0.00           H  
ATOM   4169  HH2 TRP A 268      13.160 -18.308   9.968  1.00  0.00           H  
ATOM   4170  N   LEU A 269      13.201 -12.980  12.774  1.00  0.00           N  
ATOM   4171  CA  LEU A 269      12.043 -13.213  11.944  1.00  0.00           C  
ATOM   4172  C   LEU A 269      11.175 -11.963  11.937  1.00  0.00           C  
ATOM   4173  O   LEU A 269      10.587 -11.505  10.957  1.00  0.00           O  
ATOM   4174  CB  LEU A 269      11.243 -14.394  12.490  1.00  0.00           C  
ATOM   4175  CG  LEU A 269      10.167 -14.904  11.534  1.00  0.00           C  
ATOM   4176  CD1 LEU A 269      10.658 -15.589  10.249  1.00  0.00           C  
ATOM   4177  CD2 LEU A 269       9.169 -15.896  12.148  1.00  0.00           C  
ATOM   4178  H   LEU A 269      13.186 -13.273  13.742  1.00  0.00           H  
ATOM   4179  HA  LEU A 269      12.384 -13.501  10.947  1.00  0.00           H  
ATOM   4180  HB1 LEU A 269      11.997 -15.133  12.754  1.00  0.00           H  
ATOM   4181  HB2 LEU A 269      10.691 -14.082  13.376  1.00  0.00           H  
ATOM   4182  HG  LEU A 269       9.665 -14.046  11.099  1.00  0.00           H  
ATOM   4183 1HD1 LEU A 269       9.889 -15.658   9.492  1.00  0.00           H  
ATOM   4184 2HD1 LEU A 269      11.515 -15.068   9.825  1.00  0.00           H  
ATOM   4185 3HD1 LEU A 269      10.872 -16.637  10.456  1.00  0.00           H  
ATOM   4186 1HD2 LEU A 269       9.672 -16.692  12.702  1.00  0.00           H  
ATOM   4187 2HD2 LEU A 269       8.495 -15.286  12.750  1.00  0.00           H  
ATOM   4188 3HD2 LEU A 269       8.566 -16.353  11.376  1.00  0.00           H  
ATOM   4189  N   MET A 270      11.087 -11.321  13.100  1.00  0.00           N  
ATOM   4190  CA  MET A 270      10.495  -9.994  13.164  1.00  0.00           C  
ATOM   4191  C   MET A 270      10.997  -8.981  12.153  1.00  0.00           C  
ATOM   4192  O   MET A 270      10.185  -8.549  11.342  1.00  0.00           O  
ATOM   4193  CB  MET A 270      10.694  -9.331  14.529  1.00  0.00           C  
ATOM   4194  CG  MET A 270      10.075 -10.011  15.752  1.00  0.00           C  
ATOM   4195  SD  MET A 270       8.269 -10.142  15.792  1.00  0.00           S  
ATOM   4196  CE  MET A 270       7.757  -8.415  15.978  1.00  0.00           C  
ATOM   4197  H   MET A 270      11.439 -11.790  13.928  1.00  0.00           H  
ATOM   4198  HA  MET A 270       9.435 -10.199  12.969  1.00  0.00           H  
ATOM   4199  HB1 MET A 270      11.764  -9.275  14.711  1.00  0.00           H  
ATOM   4200  HB2 MET A 270      10.333  -8.301  14.449  1.00  0.00           H  
ATOM   4201  HG1 MET A 270      10.607 -10.909  16.062  1.00  0.00           H  
ATOM   4202  HG2 MET A 270      10.236  -9.237  16.512  1.00  0.00           H  
ATOM   4203  HE1 MET A 270       6.681  -8.252  16.067  1.00  0.00           H  
ATOM   4204  HE2 MET A 270       8.112  -8.093  16.958  1.00  0.00           H  
ATOM   4205  HE3 MET A 270       8.166  -7.792  15.182  1.00  0.00           H  
ATOM   4206  N   TYR A 271      12.300  -8.703  12.191  1.00  0.00           N  
ATOM   4207  CA  TYR A 271      12.977  -7.716  11.366  1.00  0.00           C  
ATOM   4208  C   TYR A 271      13.092  -8.241   9.942  1.00  0.00           C  
ATOM   4209  O   TYR A 271      13.410  -7.502   9.006  1.00  0.00           O  
ATOM   4210  CB  TYR A 271      14.378  -7.434  11.908  1.00  0.00           C  
ATOM   4211  CG  TYR A 271      14.364  -6.476  13.080  1.00  0.00           C  
ATOM   4212  CD1 TYR A 271      13.867  -5.176  12.916  1.00  0.00           C  
ATOM   4213  CD2 TYR A 271      14.900  -6.796  14.329  1.00  0.00           C  
ATOM   4214  CE1 TYR A 271      13.979  -4.251  13.959  1.00  0.00           C  
ATOM   4215  CE2 TYR A 271      14.969  -5.897  15.400  1.00  0.00           C  
ATOM   4216  CZ  TYR A 271      14.484  -4.594  15.223  1.00  0.00           C  
ATOM   4217  OH  TYR A 271      14.706  -3.668  16.188  1.00  0.00           O  
ATOM   4218  H   TYR A 271      12.772  -9.036  13.020  1.00  0.00           H  
ATOM   4219  HA  TYR A 271      12.324  -6.856  11.416  1.00  0.00           H  
ATOM   4220  HB1 TYR A 271      14.802  -8.380  12.241  1.00  0.00           H  
ATOM   4221  HB2 TYR A 271      15.107  -7.064  11.173  1.00  0.00           H  
ATOM   4222  HD1 TYR A 271      13.414  -4.909  11.983  1.00  0.00           H  
ATOM   4223  HD2 TYR A 271      15.181  -7.806  14.566  1.00  0.00           H  
ATOM   4224  HE1 TYR A 271      13.666  -3.232  13.786  1.00  0.00           H  
ATOM   4225  HE2 TYR A 271      15.468  -6.322  16.255  1.00  0.00           H  
ATOM   4226  HH  TYR A 271      14.767  -3.955  17.091  1.00  0.00           H  
ATOM   4227  N   LEU A 272      12.752  -9.494   9.660  1.00  0.00           N  
ATOM   4228  CA  LEU A 272      12.584  -9.993   8.308  1.00  0.00           C  
ATOM   4229  C   LEU A 272      11.215  -9.532   7.836  1.00  0.00           C  
ATOM   4230  O   LEU A 272      11.180  -9.042   6.712  1.00  0.00           O  
ATOM   4231  CB  LEU A 272      12.722 -11.510   8.271  1.00  0.00           C  
ATOM   4232  CG  LEU A 272      12.480 -12.306   6.988  1.00  0.00           C  
ATOM   4233  CD1 LEU A 272      13.299 -11.949   5.753  1.00  0.00           C  
ATOM   4234  CD2 LEU A 272      12.477 -13.827   7.121  1.00  0.00           C  
ATOM   4235  H   LEU A 272      12.569 -10.065  10.483  1.00  0.00           H  
ATOM   4236  HA  LEU A 272      13.398  -9.583   7.715  1.00  0.00           H  
ATOM   4237  HB1 LEU A 272      13.667 -11.780   8.743  1.00  0.00           H  
ATOM   4238  HB2 LEU A 272      11.984 -11.816   9.012  1.00  0.00           H  
ATOM   4239  HG  LEU A 272      11.450 -11.989   6.785  1.00  0.00           H  
ATOM   4240 1HD1 LEU A 272      14.372 -12.092   5.882  1.00  0.00           H  
ATOM   4241 2HD1 LEU A 272      12.883 -12.453   4.882  1.00  0.00           H  
ATOM   4242 3HD1 LEU A 272      13.184 -10.890   5.486  1.00  0.00           H  
ATOM   4243 1HD2 LEU A 272      11.697 -13.955   7.879  1.00  0.00           H  
ATOM   4244 2HD2 LEU A 272      12.230 -14.367   6.211  1.00  0.00           H  
ATOM   4245 3HD2 LEU A 272      13.417 -14.221   7.527  1.00  0.00           H  
ATOM   4246  N   ALA A 273      10.144  -9.620   8.617  1.00  0.00           N  
ATOM   4247  CA  ALA A 273       8.757  -9.423   8.235  1.00  0.00           C  
ATOM   4248  C   ALA A 273       8.485  -7.937   8.041  1.00  0.00           C  
ATOM   4249  O   ALA A 273       7.561  -7.541   7.342  1.00  0.00           O  
ATOM   4250  CB  ALA A 273       7.820 -10.084   9.240  1.00  0.00           C  
ATOM   4251  H   ALA A 273      10.290  -9.871   9.587  1.00  0.00           H  
ATOM   4252  HA  ALA A 273       8.520  -9.921   7.298  1.00  0.00           H  
ATOM   4253  HB1 ALA A 273       8.157 -11.057   9.573  1.00  0.00           H  
ATOM   4254  HB2 ALA A 273       7.746  -9.476  10.145  1.00  0.00           H  
ATOM   4255  HB3 ALA A 273       6.862 -10.242   8.746  1.00  0.00           H  
ATOM   4256  N   ILE A 274       9.170  -7.153   8.876  1.00  0.00           N  
ATOM   4257  CA  ILE A 274       9.224  -5.706   8.924  1.00  0.00           C  
ATOM   4258  C   ILE A 274       9.756  -5.257   7.563  1.00  0.00           C  
ATOM   4259  O   ILE A 274       9.030  -4.653   6.794  1.00  0.00           O  
ATOM   4260  CB  ILE A 274      10.096  -5.182  10.063  1.00  0.00           C  
ATOM   4261  CG1 ILE A 274       9.294  -5.467  11.340  1.00  0.00           C  
ATOM   4262  CG2 ILE A 274      10.308  -3.675   9.958  1.00  0.00           C  
ATOM   4263  CD  ILE A 274       9.999  -5.065  12.622  1.00  0.00           C  
ATOM   4264  H   ILE A 274       9.806  -7.586   9.517  1.00  0.00           H  
ATOM   4265  HA  ILE A 274       8.188  -5.389   9.001  1.00  0.00           H  
ATOM   4266  HB  ILE A 274      11.056  -5.691  10.119  1.00  0.00           H  
ATOM   4267 1HG1 ILE A 274       8.359  -4.909  11.329  1.00  0.00           H  
ATOM   4268 2HG1 ILE A 274       9.022  -6.522  11.428  1.00  0.00           H  
ATOM   4269 1HG2 ILE A 274      10.872  -3.354   9.083  1.00  0.00           H  
ATOM   4270 2HG2 ILE A 274       9.377  -3.108   9.938  1.00  0.00           H  
ATOM   4271 3HG2 ILE A 274      10.851  -3.332  10.831  1.00  0.00           H  
ATOM   4272  HD1 ILE A 274       9.288  -5.323  13.417  1.00  0.00           H  
ATOM   4273  HD2 ILE A 274      10.952  -5.576  12.754  1.00  0.00           H  
ATOM   4274  HD3 ILE A 274      10.245  -4.019  12.794  1.00  0.00           H  
ATOM   4275  N   VAL A 275      10.965  -5.741   7.238  1.00  0.00           N  
ATOM   4276  CA  VAL A 275      11.601  -5.632   5.946  1.00  0.00           C  
ATOM   4277  C   VAL A 275      10.625  -5.973   4.833  1.00  0.00           C  
ATOM   4278  O   VAL A 275      10.350  -5.155   3.958  1.00  0.00           O  
ATOM   4279  CB  VAL A 275      12.981  -6.303   5.966  1.00  0.00           C  
ATOM   4280  CG1 VAL A 275      13.385  -6.912   4.627  1.00  0.00           C  
ATOM   4281  CG2 VAL A 275      14.026  -5.367   6.572  1.00  0.00           C  
ATOM   4282  H   VAL A 275      11.461  -6.214   7.979  1.00  0.00           H  
ATOM   4283  HA  VAL A 275      11.761  -4.558   5.809  1.00  0.00           H  
ATOM   4284  HB  VAL A 275      12.979  -7.122   6.681  1.00  0.00           H  
ATOM   4285 1HG1 VAL A 275      13.512  -6.147   3.852  1.00  0.00           H  
ATOM   4286 2HG1 VAL A 275      14.277  -7.530   4.757  1.00  0.00           H  
ATOM   4287 3HG1 VAL A 275      12.658  -7.677   4.374  1.00  0.00           H  
ATOM   4288 1HG2 VAL A 275      13.792  -5.162   7.614  1.00  0.00           H  
ATOM   4289 2HG2 VAL A 275      14.994  -5.862   6.555  1.00  0.00           H  
ATOM   4290 3HG2 VAL A 275      14.178  -4.459   5.978  1.00  0.00           H  
ATOM   4291  N   LEU A 276       9.941  -7.105   4.960  1.00  0.00           N  
ATOM   4292  CA  LEU A 276       9.026  -7.565   3.933  1.00  0.00           C  
ATOM   4293  C   LEU A 276       7.910  -6.593   3.562  1.00  0.00           C  
ATOM   4294  O   LEU A 276       7.700  -6.300   2.388  1.00  0.00           O  
ATOM   4295  CB  LEU A 276       8.536  -8.955   4.318  1.00  0.00           C  
ATOM   4296  CG  LEU A 276       8.157  -9.860   3.150  1.00  0.00           C  
ATOM   4297  CD1 LEU A 276       9.399 -10.560   2.579  1.00  0.00           C  
ATOM   4298  CD2 LEU A 276       7.001 -10.829   3.382  1.00  0.00           C  
ATOM   4299  H   LEU A 276      10.260  -7.758   5.664  1.00  0.00           H  
ATOM   4300  HA  LEU A 276       9.633  -7.712   3.043  1.00  0.00           H  
ATOM   4301  HB1 LEU A 276       9.326  -9.428   4.904  1.00  0.00           H  
ATOM   4302  HB2 LEU A 276       7.795  -8.816   5.109  1.00  0.00           H  
ATOM   4303  HG  LEU A 276       7.959  -9.207   2.302  1.00  0.00           H  
ATOM   4304 1HD1 LEU A 276       9.751 -11.253   3.338  1.00  0.00           H  
ATOM   4305 2HD1 LEU A 276       9.184 -11.130   1.674  1.00  0.00           H  
ATOM   4306 3HD1 LEU A 276      10.167  -9.796   2.414  1.00  0.00           H  
ATOM   4307 1HD2 LEU A 276       6.523 -11.156   2.460  1.00  0.00           H  
ATOM   4308 2HD2 LEU A 276       7.379 -11.749   3.842  1.00  0.00           H  
ATOM   4309 3HD2 LEU A 276       6.276 -10.372   4.062  1.00  0.00           H  
ATOM   4310  N   SER A 277       7.185  -6.095   4.571  1.00  0.00           N  
ATOM   4311  CA  SER A 277       6.222  -5.023   4.484  1.00  0.00           C  
ATOM   4312  C   SER A 277       6.676  -3.797   3.702  1.00  0.00           C  
ATOM   4313  O   SER A 277       5.846  -3.198   3.028  1.00  0.00           O  
ATOM   4314  CB  SER A 277       5.584  -4.757   5.845  1.00  0.00           C  
ATOM   4315  OG  SER A 277       6.449  -4.095   6.737  1.00  0.00           O  
ATOM   4316  H   SER A 277       7.609  -6.492   5.403  1.00  0.00           H  
ATOM   4317  HA  SER A 277       5.362  -5.441   3.950  1.00  0.00           H  
ATOM   4318  HB1 SER A 277       4.730  -4.073   5.781  1.00  0.00           H  
ATOM   4319  HB2 SER A 277       5.271  -5.624   6.423  1.00  0.00           H  
ATOM   4320  HG  SER A 277       7.309  -4.412   6.491  1.00  0.00           H  
ATOM   4321  N   HIS A 278       7.928  -3.366   3.841  1.00  0.00           N  
ATOM   4322  CA  HIS A 278       8.536  -2.218   3.188  1.00  0.00           C  
ATOM   4323  C   HIS A 278       8.943  -2.510   1.744  1.00  0.00           C  
ATOM   4324  O   HIS A 278       8.791  -1.641   0.894  1.00  0.00           O  
ATOM   4325  CB  HIS A 278       9.771  -1.895   4.023  1.00  0.00           C  
ATOM   4326  CG  HIS A 278       9.624  -1.559   5.482  1.00  0.00           C  
ATOM   4327  ND1 HIS A 278      10.724  -1.210   6.238  1.00  0.00           N  
ATOM   4328  CD2 HIS A 278       8.544  -1.455   6.317  1.00  0.00           C  
ATOM   4329  CE1 HIS A 278      10.294  -1.172   7.508  1.00  0.00           C  
ATOM   4330  NE2 HIS A 278       8.959  -1.244   7.629  1.00  0.00           N  
ATOM   4331  H   HIS A 278       8.542  -3.804   4.510  1.00  0.00           H  
ATOM   4332  HA  HIS A 278       7.764  -1.448   3.117  1.00  0.00           H  
ATOM   4333  HB1 HIS A 278      10.592  -2.599   3.944  1.00  0.00           H  
ATOM   4334  HB2 HIS A 278      10.180  -1.000   3.550  1.00  0.00           H  
ATOM   4335  HD1 HIS A 278      11.713  -1.205   6.039  1.00  0.00           H  
ATOM   4336  HD2 HIS A 278       7.546  -1.788   6.077  1.00  0.00           H  
ATOM   4337  HE1 HIS A 278      11.034  -1.049   8.285  1.00  0.00           H  
ATOM   4338  N   THR A 279       9.373  -3.742   1.473  1.00  0.00           N  
ATOM   4339  CA  THR A 279       9.544  -4.389   0.189  1.00  0.00           C  
ATOM   4340  C   THR A 279       8.383  -4.203  -0.778  1.00  0.00           C  
ATOM   4341  O   THR A 279       8.558  -4.122  -1.988  1.00  0.00           O  
ATOM   4342  CB  THR A 279      10.118  -5.808   0.293  1.00  0.00           C  
ATOM   4343  OG1 THR A 279      11.201  -5.899   1.186  1.00  0.00           O  
ATOM   4344  CG2 THR A 279      10.593  -6.321  -1.058  1.00  0.00           C  
ATOM   4345  H   THR A 279       9.564  -4.250   2.321  1.00  0.00           H  
ATOM   4346  HA  THR A 279      10.359  -3.785  -0.216  1.00  0.00           H  
ATOM   4347  HB  THR A 279       9.397  -6.562   0.615  1.00  0.00           H  
ATOM   4348  HG1 THR A 279      10.953  -5.413   1.960  1.00  0.00           H  
ATOM   4349 1HG2 THR A 279       9.762  -6.462  -1.747  1.00  0.00           H  
ATOM   4350 2HG2 THR A 279      11.255  -5.561  -1.478  1.00  0.00           H  
ATOM   4351 3HG2 THR A 279      11.103  -7.285  -0.989  1.00  0.00           H  
ATOM   4352  N   ASN A 280       7.197  -3.966  -0.202  1.00  0.00           N  
ATOM   4353  CA  ASN A 280       5.971  -3.687  -0.917  1.00  0.00           C  
ATOM   4354  C   ASN A 280       6.137  -2.460  -1.801  1.00  0.00           C  
ATOM   4355  O   ASN A 280       5.581  -2.396  -2.895  1.00  0.00           O  
ATOM   4356  CB  ASN A 280       4.807  -3.480   0.051  1.00  0.00           C  
ATOM   4357  CG  ASN A 280       3.412  -3.498  -0.545  1.00  0.00           C  
ATOM   4358  OD1 ASN A 280       2.467  -3.833   0.168  1.00  0.00           O  
ATOM   4359  ND2 ASN A 280       3.257  -3.280  -1.848  1.00  0.00           N  
ATOM   4360  H   ASN A 280       7.203  -4.056   0.800  1.00  0.00           H  
ATOM   4361  HA  ASN A 280       5.695  -4.583  -1.465  1.00  0.00           H  
ATOM   4362  HB1 ASN A 280       4.956  -4.379   0.661  1.00  0.00           H  
ATOM   4363  HB2 ASN A 280       4.928  -2.621   0.714  1.00  0.00           H  
ATOM   4364 1HD2 ASN A 280       4.038  -3.128  -2.474  1.00  0.00           H  
ATOM   4365 2HD2 ASN A 280       2.327  -3.279  -2.242  1.00  0.00           H  
ATOM   4366  N   SER A 281       7.052  -1.571  -1.420  1.00  0.00           N  
ATOM   4367  CA  SER A 281       7.165  -0.292  -2.096  1.00  0.00           C  
ATOM   4368  C   SER A 281       8.279  -0.347  -3.134  1.00  0.00           C  
ATOM   4369  O   SER A 281       8.678   0.658  -3.720  1.00  0.00           O  
ATOM   4370  CB  SER A 281       7.614   0.652  -0.984  1.00  0.00           C  
ATOM   4371  OG  SER A 281       6.631   0.844   0.020  1.00  0.00           O  
ATOM   4372  H   SER A 281       7.386  -1.560  -0.466  1.00  0.00           H  
ATOM   4373  HA  SER A 281       6.205   0.039  -2.509  1.00  0.00           H  
ATOM   4374  HB1 SER A 281       8.538   0.363  -0.487  1.00  0.00           H  
ATOM   4375  HB2 SER A 281       7.832   1.637  -1.391  1.00  0.00           H  
ATOM   4376  HG  SER A 281       5.830   1.121  -0.388  1.00  0.00           H  
ATOM   4377  N   VAL A 282       8.804  -1.543  -3.374  1.00  0.00           N  
ATOM   4378  CA  VAL A 282       9.737  -1.790  -4.459  1.00  0.00           C  
ATOM   4379  C   VAL A 282       9.007  -2.473  -5.600  1.00  0.00           C  
ATOM   4380  O   VAL A 282       9.329  -2.307  -6.774  1.00  0.00           O  
ATOM   4381  CB  VAL A 282      10.910  -2.672  -4.003  1.00  0.00           C  
ATOM   4382  CG1 VAL A 282      11.939  -2.832  -5.121  1.00  0.00           C  
ATOM   4383  CG2 VAL A 282      11.668  -2.052  -2.829  1.00  0.00           C  
ATOM   4384  H   VAL A 282       8.484  -2.338  -2.831  1.00  0.00           H  
ATOM   4385  HA  VAL A 282      10.235  -0.887  -4.830  1.00  0.00           H  
ATOM   4386  HB  VAL A 282      10.505  -3.622  -3.648  1.00  0.00           H  
ATOM   4387 1HG1 VAL A 282      12.089  -1.875  -5.608  1.00  0.00           H  
ATOM   4388 2HG1 VAL A 282      12.896  -3.074  -4.679  1.00  0.00           H  
ATOM   4389 3HG1 VAL A 282      11.596  -3.622  -5.797  1.00  0.00           H  
ATOM   4390 1HG2 VAL A 282      12.262  -2.753  -2.253  1.00  0.00           H  
ATOM   4391 2HG2 VAL A 282      12.128  -1.174  -3.259  1.00  0.00           H  
ATOM   4392 3HG2 VAL A 282      10.982  -1.772  -2.027  1.00  0.00           H  
ATOM   4393  N   VAL A 283       8.018  -3.305  -5.275  1.00  0.00           N  
ATOM   4394  CA  VAL A 283       7.387  -4.125  -6.283  1.00  0.00           C  
ATOM   4395  C   VAL A 283       6.341  -3.391  -7.108  1.00  0.00           C  
ATOM   4396  O   VAL A 283       6.063  -3.731  -8.254  1.00  0.00           O  
ATOM   4397  CB  VAL A 283       6.670  -5.326  -5.682  1.00  0.00           C  
ATOM   4398  CG1 VAL A 283       7.716  -6.223  -5.008  1.00  0.00           C  
ATOM   4399  CG2 VAL A 283       5.607  -5.014  -4.628  1.00  0.00           C  
ATOM   4400  H   VAL A 283       7.640  -3.219  -4.341  1.00  0.00           H  
ATOM   4401  HA  VAL A 283       8.079  -4.478  -7.050  1.00  0.00           H  
ATOM   4402  HB  VAL A 283       6.229  -5.923  -6.480  1.00  0.00           H  
ATOM   4403 1HG1 VAL A 283       8.507  -5.738  -4.449  1.00  0.00           H  
ATOM   4404 2HG1 VAL A 283       7.294  -7.089  -4.502  1.00  0.00           H  
ATOM   4405 3HG1 VAL A 283       8.245  -6.674  -5.851  1.00  0.00           H  
ATOM   4406 1HG2 VAL A 283       6.017  -4.771  -3.649  1.00  0.00           H  
ATOM   4407 2HG2 VAL A 283       5.010  -4.152  -4.936  1.00  0.00           H  
ATOM   4408 3HG2 VAL A 283       4.826  -5.775  -4.586  1.00  0.00           H  
ATOM   4409  N   ASN A 284       5.751  -2.306  -6.606  1.00  0.00           N  
ATOM   4410  CA  ASN A 284       4.675  -1.508  -7.151  1.00  0.00           C  
ATOM   4411  C   ASN A 284       4.969  -1.005  -8.556  1.00  0.00           C  
ATOM   4412  O   ASN A 284       4.264  -1.473  -9.447  1.00  0.00           O  
ATOM   4413  CB  ASN A 284       4.170  -0.450  -6.169  1.00  0.00           C  
ATOM   4414  CG  ASN A 284       3.274  -0.948  -5.047  1.00  0.00           C  
ATOM   4415  OD1 ASN A 284       2.624  -1.993  -5.137  1.00  0.00           O  
ATOM   4416  ND2 ASN A 284       3.354  -0.338  -3.869  1.00  0.00           N  
ATOM   4417  H   ASN A 284       5.971  -2.119  -5.633  1.00  0.00           H  
ATOM   4418  HA  ASN A 284       3.852  -2.181  -7.356  1.00  0.00           H  
ATOM   4419  HB1 ASN A 284       4.944   0.215  -5.780  1.00  0.00           H  
ATOM   4420  HB2 ASN A 284       3.511   0.203  -6.725  1.00  0.00           H  
ATOM   4421 1HD2 ASN A 284       3.970   0.465  -3.765  1.00  0.00           H  
ATOM   4422 2HD2 ASN A 284       2.758  -0.527  -3.074  1.00  0.00           H  
ATOM   4423  N   PRO A 285       5.956  -0.137  -8.778  1.00  0.00           N  
ATOM   4424  CA  PRO A 285       6.393   0.296 -10.091  1.00  0.00           C  
ATOM   4425  C   PRO A 285       6.534  -0.785 -11.158  1.00  0.00           C  
ATOM   4426  O   PRO A 285       5.936  -0.641 -12.222  1.00  0.00           O  
ATOM   4427  CB  PRO A 285       7.769   0.906  -9.846  1.00  0.00           C  
ATOM   4428  CG  PRO A 285       7.603   1.517  -8.453  1.00  0.00           C  
ATOM   4429  CD  PRO A 285       6.693   0.520  -7.718  1.00  0.00           C  
ATOM   4430  HA  PRO A 285       5.754   1.066 -10.512  1.00  0.00           H  
ATOM   4431  HB1 PRO A 285       8.576   0.192  -9.700  1.00  0.00           H  
ATOM   4432  HB2 PRO A 285       7.953   1.675 -10.607  1.00  0.00           H  
ATOM   4433  HG1 PRO A 285       8.545   1.624  -7.923  1.00  0.00           H  
ATOM   4434  HG2 PRO A 285       7.066   2.468  -8.496  1.00  0.00           H  
ATOM   4435  HD1 PRO A 285       7.313  -0.117  -7.094  1.00  0.00           H  
ATOM   4436  HD2 PRO A 285       5.967   1.109  -7.147  1.00  0.00           H  
ATOM   4437  N   PHE A 286       7.143  -1.934 -10.859  1.00  0.00           N  
ATOM   4438  CA  PHE A 286       7.411  -3.063 -11.731  1.00  0.00           C  
ATOM   4439  C   PHE A 286       6.133  -3.593 -12.372  1.00  0.00           C  
ATOM   4440  O   PHE A 286       6.300  -3.977 -13.526  1.00  0.00           O  
ATOM   4441  CB  PHE A 286       8.161  -4.233 -11.085  1.00  0.00           C  
ATOM   4442  CG  PHE A 286       9.608  -3.930 -10.787  1.00  0.00           C  
ATOM   4443  CD1 PHE A 286      10.036  -3.719  -9.480  1.00  0.00           C  
ATOM   4444  CD2 PHE A 286      10.555  -3.871 -11.814  1.00  0.00           C  
ATOM   4445  CE1 PHE A 286      11.385  -3.400  -9.256  1.00  0.00           C  
ATOM   4446  CE2 PHE A 286      11.871  -3.450 -11.559  1.00  0.00           C  
ATOM   4447  CZ  PHE A 286      12.350  -3.273 -10.263  1.00  0.00           C  
ATOM   4448  H   PHE A 286       7.556  -1.917  -9.939  1.00  0.00           H  
ATOM   4449  HA  PHE A 286       8.150  -2.758 -12.471  1.00  0.00           H  
ATOM   4450  HB1 PHE A 286       7.730  -4.507 -10.124  1.00  0.00           H  
ATOM   4451  HB2 PHE A 286       8.098  -5.130 -11.710  1.00  0.00           H  
ATOM   4452  HD1 PHE A 286       9.433  -3.853  -8.597  1.00  0.00           H  
ATOM   4453  HD2 PHE A 286      10.290  -3.980 -12.853  1.00  0.00           H  
ATOM   4454  HE1 PHE A 286      11.685  -3.108  -8.265  1.00  0.00           H  
ATOM   4455  HE2 PHE A 286      12.611  -3.452 -12.352  1.00  0.00           H  
ATOM   4456  HZ  PHE A 286      13.372  -3.176  -9.962  1.00  0.00           H  
ATOM   4457  N   ILE A 287       5.018  -3.753 -11.655  1.00  0.00           N  
ATOM   4458  CA  ILE A 287       3.707  -4.166 -12.092  1.00  0.00           C  
ATOM   4459  C   ILE A 287       3.190  -3.280 -13.220  1.00  0.00           C  
ATOM   4460  O   ILE A 287       2.801  -3.822 -14.257  1.00  0.00           O  
ATOM   4461  CB  ILE A 287       2.765  -4.230 -10.898  1.00  0.00           C  
ATOM   4462  CG1 ILE A 287       3.260  -4.908  -9.625  1.00  0.00           C  
ATOM   4463  CG2 ILE A 287       1.418  -4.875 -11.223  1.00  0.00           C  
ATOM   4464  CD  ILE A 287       3.833  -6.320  -9.797  1.00  0.00           C  
ATOM   4465  H   ILE A 287       5.150  -3.619 -10.666  1.00  0.00           H  
ATOM   4466  HA  ILE A 287       3.816  -5.178 -12.506  1.00  0.00           H  
ATOM   4467  HB  ILE A 287       2.650  -3.163 -10.716  1.00  0.00           H  
ATOM   4468 1HG1 ILE A 287       4.127  -4.384  -9.220  1.00  0.00           H  
ATOM   4469 2HG1 ILE A 287       2.572  -4.895  -8.780  1.00  0.00           H  
ATOM   4470 1HG2 ILE A 287       1.497  -5.909 -11.568  1.00  0.00           H  
ATOM   4471 2HG2 ILE A 287       0.874  -4.922 -10.275  1.00  0.00           H  
ATOM   4472 3HG2 ILE A 287       0.819  -4.363 -11.976  1.00  0.00           H  
ATOM   4473  HD1 ILE A 287       4.372  -6.686  -8.919  1.00  0.00           H  
ATOM   4474  HD2 ILE A 287       2.969  -6.941 -10.010  1.00  0.00           H  
ATOM   4475  HD3 ILE A 287       4.452  -6.423 -10.691  1.00  0.00           H  
ATOM   4476  N   TYR A 288       3.324  -1.958 -13.126  1.00  0.00           N  
ATOM   4477  CA  TYR A 288       2.987  -1.073 -14.224  1.00  0.00           C  
ATOM   4478  C   TYR A 288       3.962  -1.145 -15.382  1.00  0.00           C  
ATOM   4479  O   TYR A 288       3.580  -0.991 -16.543  1.00  0.00           O  
ATOM   4480  CB  TYR A 288       2.796   0.353 -13.709  1.00  0.00           C  
ATOM   4481  CG  TYR A 288       2.041   0.423 -12.407  1.00  0.00           C  
ATOM   4482  CD1 TYR A 288       0.731  -0.075 -12.360  1.00  0.00           C  
ATOM   4483  CD2 TYR A 288       2.587   1.097 -11.316  1.00  0.00           C  
ATOM   4484  CE1 TYR A 288       0.019   0.111 -11.165  1.00  0.00           C  
ATOM   4485  CE2 TYR A 288       1.850   1.317 -10.148  1.00  0.00           C  
ATOM   4486  CZ  TYR A 288       0.509   0.927 -10.134  1.00  0.00           C  
ATOM   4487  OH  TYR A 288      -0.303   1.169  -9.065  1.00  0.00           O  
ATOM   4488  H   TYR A 288       3.612  -1.540 -12.255  1.00  0.00           H  
ATOM   4489  HA  TYR A 288       2.036  -1.513 -14.543  1.00  0.00           H  
ATOM   4490  HB1 TYR A 288       3.734   0.911 -13.756  1.00  0.00           H  
ATOM   4491  HB2 TYR A 288       2.178   0.974 -14.360  1.00  0.00           H  
ATOM   4492  HD1 TYR A 288       0.176  -0.591 -13.127  1.00  0.00           H  
ATOM   4493  HD2 TYR A 288       3.641   1.312 -11.385  1.00  0.00           H  
ATOM   4494  HE1 TYR A 288      -0.992  -0.273 -11.155  1.00  0.00           H  
ATOM   4495  HE2 TYR A 288       2.288   1.916  -9.360  1.00  0.00           H  
ATOM   4496  HH  TYR A 288       0.094   1.479  -8.271  1.00  0.00           H  
ATOM   4497  N   ALA A 289       5.247  -1.351 -15.098  1.00  0.00           N  
ATOM   4498  CA  ALA A 289       6.275  -1.718 -16.056  1.00  0.00           C  
ATOM   4499  C   ALA A 289       5.892  -2.897 -16.939  1.00  0.00           C  
ATOM   4500  O   ALA A 289       5.872  -2.826 -18.165  1.00  0.00           O  
ATOM   4501  CB  ALA A 289       7.615  -1.914 -15.361  1.00  0.00           C  
ATOM   4502  H   ALA A 289       5.582  -1.326 -14.141  1.00  0.00           H  
ATOM   4503  HA  ALA A 289       6.345  -0.848 -16.707  1.00  0.00           H  
ATOM   4504  HB1 ALA A 289       7.547  -1.602 -14.314  1.00  0.00           H  
ATOM   4505  HB2 ALA A 289       7.931  -2.951 -15.384  1.00  0.00           H  
ATOM   4506  HB3 ALA A 289       8.479  -1.383 -15.762  1.00  0.00           H  
ATOM   4507  N   TYR A 290       5.656  -4.051 -16.305  1.00  0.00           N  
ATOM   4508  CA  TYR A 290       5.480  -5.335 -16.933  1.00  0.00           C  
ATOM   4509  C   TYR A 290       4.070  -5.696 -17.370  1.00  0.00           C  
ATOM   4510  O   TYR A 290       3.838  -6.599 -18.168  1.00  0.00           O  
ATOM   4511  CB  TYR A 290       6.018  -6.407 -15.989  1.00  0.00           C  
ATOM   4512  CG  TYR A 290       7.476  -6.742 -16.168  1.00  0.00           C  
ATOM   4513  CD1 TYR A 290       7.900  -7.578 -17.208  1.00  0.00           C  
ATOM   4514  CD2 TYR A 290       8.413  -5.996 -15.440  1.00  0.00           C  
ATOM   4515  CE1 TYR A 290       9.250  -7.608 -17.567  1.00  0.00           C  
ATOM   4516  CE2 TYR A 290       9.773  -6.074 -15.748  1.00  0.00           C  
ATOM   4517  CZ  TYR A 290      10.168  -6.821 -16.867  1.00  0.00           C  
ATOM   4518  OH  TYR A 290      11.492  -6.877 -17.171  1.00  0.00           O  
ATOM   4519  H   TYR A 290       5.834  -4.070 -15.310  1.00  0.00           H  
ATOM   4520  HA  TYR A 290       6.032  -5.406 -17.874  1.00  0.00           H  
ATOM   4521  HB1 TYR A 290       5.835  -6.287 -14.916  1.00  0.00           H  
ATOM   4522  HB2 TYR A 290       5.486  -7.293 -16.327  1.00  0.00           H  
ATOM   4523  HD1 TYR A 290       7.183  -8.122 -17.801  1.00  0.00           H  
ATOM   4524  HD2 TYR A 290       7.990  -5.441 -14.619  1.00  0.00           H  
ATOM   4525  HE1 TYR A 290       9.568  -8.220 -18.399  1.00  0.00           H  
ATOM   4526  HE2 TYR A 290      10.453  -5.481 -15.143  1.00  0.00           H  
ATOM   4527  HH  TYR A 290      11.786  -7.284 -17.974  1.00  0.00           H  
ATOM   4528  N   ARG A 291       3.049  -5.002 -16.847  1.00  0.00           N  
ATOM   4529  CA  ARG A 291       1.671  -5.236 -17.205  1.00  0.00           C  
ATOM   4530  C   ARG A 291       0.997  -3.942 -17.645  1.00  0.00           C  
ATOM   4531  O   ARG A 291      -0.197  -4.014 -17.920  1.00  0.00           O  
ATOM   4532  CB  ARG A 291       0.937  -5.882 -16.035  1.00  0.00           C  
ATOM   4533  CG  ARG A 291       1.251  -7.364 -15.822  1.00  0.00           C  
ATOM   4534  CD  ARG A 291       0.354  -8.061 -14.793  1.00  0.00           C  
ATOM   4535  NE  ARG A 291      -0.998  -8.252 -15.321  1.00  0.00           N  
ATOM   4536  CZ  ARG A 291      -1.506  -9.382 -15.846  1.00  0.00           C  
ATOM   4537  NH1 ARG A 291      -0.821 -10.463 -16.228  1.00  0.00           N  
ATOM   4538  NH2 ARG A 291      -2.803  -9.277 -16.169  1.00  0.00           N1+
ATOM   4539  H   ARG A 291       3.309  -4.364 -16.102  1.00  0.00           H  
ATOM   4540  HA  ARG A 291       1.524  -5.920 -18.047  1.00  0.00           H  
ATOM   4541  HB1 ARG A 291       1.264  -5.335 -15.161  1.00  0.00           H  
ATOM   4542  HB2 ARG A 291      -0.150  -5.775 -16.094  1.00  0.00           H  
ATOM   4543  HG1 ARG A 291       1.120  -7.999 -16.701  1.00  0.00           H  
ATOM   4544  HG2 ARG A 291       2.256  -7.648 -15.499  1.00  0.00           H  
ATOM   4545  HD1 ARG A 291       0.798  -9.032 -14.545  1.00  0.00           H  
ATOM   4546  HD2 ARG A 291       0.255  -7.406 -13.935  1.00  0.00           H  
ATOM   4547  HE  ARG A 291      -1.417  -7.349 -15.452  1.00  0.00           H  
ATOM   4548 1HH1 ARG A 291       0.178 -10.601 -16.225  1.00  0.00           H  
ATOM   4549 2HH1 ARG A 291      -1.278 -11.089 -16.888  1.00  0.00           H  
ATOM   4550 1HH2 ARG A 291      -3.422  -8.597 -15.762  1.00  0.00           H  
ATOM   4551 2HH2 ARG A 291      -3.239 -10.069 -16.614  1.00  0.00           H  
ATOM   4552  N   ILE A 292       1.715  -2.835 -17.862  1.00  0.00           N  
ATOM   4553  CA  ILE A 292       1.174  -1.749 -18.664  1.00  0.00           C  
ATOM   4554  C   ILE A 292       2.204  -1.201 -19.647  1.00  0.00           C  
ATOM   4555  O   ILE A 292       3.113  -0.471 -19.264  1.00  0.00           O  
ATOM   4556  CB  ILE A 292       0.590  -0.666 -17.768  1.00  0.00           C  
ATOM   4557  CG1 ILE A 292      -0.431  -1.191 -16.751  1.00  0.00           C  
ATOM   4558  CG2 ILE A 292      -0.087   0.437 -18.577  1.00  0.00           C  
ATOM   4559  CD  ILE A 292      -0.941  -0.270 -15.635  1.00  0.00           C  
ATOM   4560  H   ILE A 292       2.691  -2.811 -17.626  1.00  0.00           H  
ATOM   4561  HA  ILE A 292       0.325  -1.979 -19.301  1.00  0.00           H  
ATOM   4562  HB  ILE A 292       1.268  -0.228 -17.046  1.00  0.00           H  
ATOM   4563 1HG1 ILE A 292      -1.266  -1.528 -17.362  1.00  0.00           H  
ATOM   4564 2HG1 ILE A 292      -0.077  -2.054 -16.187  1.00  0.00           H  
ATOM   4565 1HG2 ILE A 292       0.512   0.999 -19.296  1.00  0.00           H  
ATOM   4566 2HG2 ILE A 292      -0.900   0.119 -19.212  1.00  0.00           H  
ATOM   4567 3HG2 ILE A 292      -0.414   1.210 -17.869  1.00  0.00           H  
ATOM   4568  HD1 ILE A 292      -1.689   0.398 -16.044  1.00  0.00           H  
ATOM   4569  HD2 ILE A 292      -1.351  -0.803 -14.778  1.00  0.00           H  
ATOM   4570  HD3 ILE A 292      -0.086   0.352 -15.355  1.00  0.00           H  
ATOM   4571  N   ARG A 293       1.879  -1.383 -20.926  1.00  0.00           N  
ATOM   4572  CA  ARG A 293       2.530  -0.924 -22.130  1.00  0.00           C  
ATOM   4573  C   ARG A 293       2.769   0.583 -22.094  1.00  0.00           C  
ATOM   4574  O   ARG A 293       3.907   0.982 -22.321  1.00  0.00           O  
ATOM   4575  CB  ARG A 293       1.705  -1.172 -23.386  1.00  0.00           C  
ATOM   4576  CG  ARG A 293       2.348  -0.713 -24.694  1.00  0.00           C  
ATOM   4577  CD  ARG A 293       1.317  -0.397 -25.771  1.00  0.00           C  
ATOM   4578  NE  ARG A 293       0.672   0.898 -25.516  1.00  0.00           N  
ATOM   4579  CZ  ARG A 293      -0.431   1.347 -26.115  1.00  0.00           C  
ATOM   4580  NH1 ARG A 293      -0.908   0.590 -27.116  1.00  0.00           N  
ATOM   4581  NH2 ARG A 293      -1.066   2.452 -25.712  1.00  0.00           N1+
ATOM   4582  H   ARG A 293       1.038  -1.925 -21.067  1.00  0.00           H  
ATOM   4583  HA  ARG A 293       3.487  -1.463 -22.143  1.00  0.00           H  
ATOM   4584  HB1 ARG A 293       1.701  -2.237 -23.574  1.00  0.00           H  
ATOM   4585  HB2 ARG A 293       0.713  -0.727 -23.264  1.00  0.00           H  
ATOM   4586  HG1 ARG A 293       3.097   0.054 -24.522  1.00  0.00           H  
ATOM   4587  HG2 ARG A 293       3.020  -1.529 -24.997  1.00  0.00           H  
ATOM   4588  HD1 ARG A 293       1.755  -0.448 -26.769  1.00  0.00           H  
ATOM   4589  HD2 ARG A 293       0.561  -1.174 -25.825  1.00  0.00           H  
ATOM   4590  HE  ARG A 293       1.188   1.607 -25.017  1.00  0.00           H  
ATOM   4591 1HH1 ARG A 293      -0.482  -0.296 -27.357  1.00  0.00           H  
ATOM   4592 2HH1 ARG A 293      -1.827   0.691 -27.504  1.00  0.00           H  
ATOM   4593 1HH2 ARG A 293      -0.685   3.059 -24.990  1.00  0.00           H  
ATOM   4594 2HH2 ARG A 293      -1.999   2.772 -25.932  1.00  0.00           H  
ATOM   4595  N   GLU A 294       1.747   1.349 -21.715  1.00  0.00           N  
ATOM   4596  CA  GLU A 294       1.752   2.792 -21.781  1.00  0.00           C  
ATOM   4597  C   GLU A 294       2.650   3.370 -20.691  1.00  0.00           C  
ATOM   4598  O   GLU A 294       3.262   4.395 -20.956  1.00  0.00           O  
ATOM   4599  CB  GLU A 294       0.324   3.271 -21.527  1.00  0.00           C  
ATOM   4600  CG  GLU A 294       0.039   4.728 -21.895  1.00  0.00           C  
ATOM   4601  CD  GLU A 294       0.228   5.092 -23.359  1.00  0.00           C  
ATOM   4602  OE1 GLU A 294      -0.005   4.252 -24.249  1.00  0.00           O  
ATOM   4603  OE2 GLU A 294       0.744   6.207 -23.607  1.00  0.00           O1-
ATOM   4604  H   GLU A 294       0.883   0.890 -21.448  1.00  0.00           H  
ATOM   4605  HA  GLU A 294       2.157   2.993 -22.770  1.00  0.00           H  
ATOM   4606  HB1 GLU A 294      -0.284   2.700 -22.236  1.00  0.00           H  
ATOM   4607  HB2 GLU A 294      -0.029   3.037 -20.519  1.00  0.00           H  
ATOM   4608  HG1 GLU A 294      -1.007   4.968 -21.692  1.00  0.00           H  
ATOM   4609  HG2 GLU A 294       0.708   5.418 -21.383  1.00  0.00           H  
ATOM   4610  N   PHE A 295       2.844   2.733 -19.530  1.00  0.00           N  
ATOM   4611  CA  PHE A 295       3.878   3.063 -18.577  1.00  0.00           C  
ATOM   4612  C   PHE A 295       5.248   2.620 -19.071  1.00  0.00           C  
ATOM   4613  O   PHE A 295       6.161   3.434 -19.131  1.00  0.00           O  
ATOM   4614  CB  PHE A 295       3.613   2.419 -17.222  1.00  0.00           C  
ATOM   4615  CG  PHE A 295       2.800   3.269 -16.273  1.00  0.00           C  
ATOM   4616  CD1 PHE A 295       3.279   4.469 -15.735  1.00  0.00           C  
ATOM   4617  CD2 PHE A 295       1.485   2.832 -16.031  1.00  0.00           C  
ATOM   4618  CE1 PHE A 295       2.464   5.268 -14.923  1.00  0.00           C  
ATOM   4619  CE2 PHE A 295       0.617   3.697 -15.359  1.00  0.00           C  
ATOM   4620  CZ  PHE A 295       1.144   4.832 -14.723  1.00  0.00           C  
ATOM   4621  H   PHE A 295       2.387   1.844 -19.370  1.00  0.00           H  
ATOM   4622  HA  PHE A 295       3.975   4.143 -18.500  1.00  0.00           H  
ATOM   4623  HB1 PHE A 295       3.165   1.434 -17.297  1.00  0.00           H  
ATOM   4624  HB2 PHE A 295       4.531   2.376 -16.630  1.00  0.00           H  
ATOM   4625  HD1 PHE A 295       4.299   4.732 -15.931  1.00  0.00           H  
ATOM   4626  HD2 PHE A 295       1.167   1.902 -16.477  1.00  0.00           H  
ATOM   4627  HE1 PHE A 295       2.838   6.199 -14.515  1.00  0.00           H  
ATOM   4628  HE2 PHE A 295      -0.432   3.436 -15.281  1.00  0.00           H  
ATOM   4629  HZ  PHE A 295       0.481   5.482 -14.170  1.00  0.00           H  
ATOM   4630  N   ARG A 296       5.408   1.402 -19.576  1.00  0.00           N  
ATOM   4631  CA  ARG A 296       6.639   0.916 -20.174  1.00  0.00           C  
ATOM   4632  C   ARG A 296       7.218   1.838 -21.238  1.00  0.00           C  
ATOM   4633  O   ARG A 296       8.354   2.281 -21.113  1.00  0.00           O  
ATOM   4634  CB  ARG A 296       6.342  -0.447 -20.801  1.00  0.00           C  
ATOM   4635  CG  ARG A 296       7.641  -1.134 -21.227  1.00  0.00           C  
ATOM   4636  CD  ARG A 296       7.653  -2.651 -21.365  1.00  0.00           C  
ATOM   4637  NE  ARG A 296       6.743  -3.171 -22.384  1.00  0.00           N  
ATOM   4638  CZ  ARG A 296       5.575  -3.722 -22.041  1.00  0.00           C  
ATOM   4639  NH1 ARG A 296       4.864  -4.263 -23.042  1.00  0.00           N  
ATOM   4640  NH2 ARG A 296       5.008  -3.630 -20.824  1.00  0.00           N1+
ATOM   4641  H   ARG A 296       4.587   0.822 -19.463  1.00  0.00           H  
ATOM   4642  HA  ARG A 296       7.255   0.878 -19.274  1.00  0.00           H  
ATOM   4643  HB1 ARG A 296       5.803  -1.110 -20.121  1.00  0.00           H  
ATOM   4644  HB2 ARG A 296       5.747  -0.348 -21.715  1.00  0.00           H  
ATOM   4645  HG1 ARG A 296       8.039  -0.789 -22.185  1.00  0.00           H  
ATOM   4646  HG2 ARG A 296       8.336  -0.870 -20.429  1.00  0.00           H  
ATOM   4647  HD1 ARG A 296       8.688  -2.925 -21.613  1.00  0.00           H  
ATOM   4648  HD2 ARG A 296       7.482  -3.055 -20.372  1.00  0.00           H  
ATOM   4649  HE  ARG A 296       7.154  -3.244 -23.305  1.00  0.00           H  
ATOM   4650 1HH1 ARG A 296       5.337  -4.308 -23.923  1.00  0.00           H  
ATOM   4651 2HH1 ARG A 296       3.892  -4.539 -22.958  1.00  0.00           H  
ATOM   4652 1HH2 ARG A 296       5.432  -3.117 -20.071  1.00  0.00           H  
ATOM   4653 2HH2 ARG A 296       4.059  -3.925 -20.688  1.00  0.00           H  
ATOM   4654  N   GLN A 297       6.401   2.207 -22.231  1.00  0.00           N  
ATOM   4655  CA  GLN A 297       6.740   3.135 -23.283  1.00  0.00           C  
ATOM   4656  C   GLN A 297       7.204   4.507 -22.812  1.00  0.00           C  
ATOM   4657  O   GLN A 297       8.199   5.047 -23.296  1.00  0.00           O  
ATOM   4658  CB  GLN A 297       5.490   3.288 -24.155  1.00  0.00           C  
ATOM   4659  CG  GLN A 297       5.149   2.121 -25.069  1.00  0.00           C  
ATOM   4660  CD  GLN A 297       3.823   2.260 -25.802  1.00  0.00           C  
ATOM   4661  OE1 GLN A 297       2.849   2.648 -25.155  1.00  0.00           O  
ATOM   4662  NE2 GLN A 297       3.841   2.002 -27.108  1.00  0.00           N  
ATOM   4663  H   GLN A 297       5.472   1.800 -22.251  1.00  0.00           H  
ATOM   4664  HA  GLN A 297       7.557   2.709 -23.869  1.00  0.00           H  
ATOM   4665  HB1 GLN A 297       4.632   3.404 -23.492  1.00  0.00           H  
ATOM   4666  HB2 GLN A 297       5.621   4.202 -24.741  1.00  0.00           H  
ATOM   4667  HG1 GLN A 297       5.876   2.089 -25.886  1.00  0.00           H  
ATOM   4668  HG2 GLN A 297       5.072   1.197 -24.502  1.00  0.00           H  
ATOM   4669 1HE2 GLN A 297       4.729   1.942 -27.587  1.00  0.00           H  
ATOM   4670 2HE2 GLN A 297       3.015   2.196 -27.666  1.00  0.00           H  
ATOM   4671  N   THR A 298       6.384   5.124 -21.951  1.00  0.00           N  
ATOM   4672  CA  THR A 298       6.801   6.276 -21.181  1.00  0.00           C  
ATOM   4673  C   THR A 298       8.107   6.200 -20.407  1.00  0.00           C  
ATOM   4674  O   THR A 298       8.914   7.128 -20.454  1.00  0.00           O  
ATOM   4675  CB  THR A 298       5.700   6.763 -20.249  1.00  0.00           C  
ATOM   4676  OG1 THR A 298       4.474   6.824 -20.956  1.00  0.00           O  
ATOM   4677  CG2 THR A 298       5.908   8.175 -19.712  1.00  0.00           C  
ATOM   4678  H   THR A 298       5.649   4.585 -21.516  1.00  0.00           H  
ATOM   4679  HA  THR A 298       7.077   7.027 -21.931  1.00  0.00           H  
ATOM   4680  HB  THR A 298       5.584   6.105 -19.391  1.00  0.00           H  
ATOM   4681  HG1 THR A 298       4.142   5.946 -20.917  1.00  0.00           H  
ATOM   4682 1HG2 THR A 298       5.039   8.472 -19.126  1.00  0.00           H  
ATOM   4683 2HG2 THR A 298       6.884   8.407 -19.295  1.00  0.00           H  
ATOM   4684 3HG2 THR A 298       5.973   8.709 -20.666  1.00  0.00           H  
ATOM   4685  N   PHE A 299       8.376   5.132 -19.645  1.00  0.00           N  
ATOM   4686  CA  PHE A 299       9.533   4.828 -18.840  1.00  0.00           C  
ATOM   4687  C   PHE A 299      10.749   4.906 -19.755  1.00  0.00           C  
ATOM   4688  O   PHE A 299      11.670   5.658 -19.478  1.00  0.00           O  
ATOM   4689  CB  PHE A 299       9.325   3.568 -18.004  1.00  0.00           C  
ATOM   4690  CG  PHE A 299       8.240   3.555 -16.956  1.00  0.00           C  
ATOM   4691  CD1 PHE A 299       7.704   4.732 -16.409  1.00  0.00           C  
ATOM   4692  CD2 PHE A 299       7.914   2.301 -16.423  1.00  0.00           C  
ATOM   4693  CE1 PHE A 299       6.978   4.629 -15.214  1.00  0.00           C  
ATOM   4694  CE2 PHE A 299       7.106   2.201 -15.277  1.00  0.00           C  
ATOM   4695  CZ  PHE A 299       6.644   3.381 -14.677  1.00  0.00           C  
ATOM   4696  H   PHE A 299       7.666   4.412 -19.628  1.00  0.00           H  
ATOM   4697  HA  PHE A 299       9.591   5.704 -18.187  1.00  0.00           H  
ATOM   4698  HB1 PHE A 299       8.998   2.853 -18.764  1.00  0.00           H  
ATOM   4699  HB2 PHE A 299      10.194   3.123 -17.523  1.00  0.00           H  
ATOM   4700  HD1 PHE A 299       7.939   5.698 -16.835  1.00  0.00           H  
ATOM   4701  HD2 PHE A 299       8.266   1.362 -16.822  1.00  0.00           H  
ATOM   4702  HE1 PHE A 299       6.720   5.555 -14.719  1.00  0.00           H  
ATOM   4703  HE2 PHE A 299       6.911   1.242 -14.818  1.00  0.00           H  
ATOM   4704  HZ  PHE A 299       5.976   3.166 -13.854  1.00  0.00           H  
ATOM   4705  N   ARG A 300      10.806   4.148 -20.846  1.00  0.00           N  
ATOM   4706  CA  ARG A 300      11.969   4.102 -21.716  1.00  0.00           C  
ATOM   4707  C   ARG A 300      12.208   5.392 -22.492  1.00  0.00           C  
ATOM   4708  O   ARG A 300      13.365   5.641 -22.830  1.00  0.00           O  
ATOM   4709  CB  ARG A 300      11.825   2.988 -22.754  1.00  0.00           C  
ATOM   4710  CG  ARG A 300      11.970   1.633 -22.067  1.00  0.00           C  
ATOM   4711  CD  ARG A 300      12.268   0.469 -23.018  1.00  0.00           C  
ATOM   4712  NE  ARG A 300      11.130   0.162 -23.871  1.00  0.00           N  
ATOM   4713  CZ  ARG A 300      10.532  -1.011 -24.110  1.00  0.00           C  
ATOM   4714  NH1 ARG A 300      10.814  -2.079 -23.353  1.00  0.00           N  
ATOM   4715  NH2 ARG A 300       9.570  -1.132 -25.032  1.00  0.00           N1+
ATOM   4716  H   ARG A 300      10.022   3.607 -21.173  1.00  0.00           H  
ATOM   4717  HA  ARG A 300      12.832   3.935 -21.079  1.00  0.00           H  
ATOM   4718  HB1 ARG A 300      10.910   2.959 -23.351  1.00  0.00           H  
ATOM   4719  HB2 ARG A 300      12.627   3.155 -23.457  1.00  0.00           H  
ATOM   4720  HG1 ARG A 300      12.745   1.614 -21.298  1.00  0.00           H  
ATOM   4721  HG2 ARG A 300      11.005   1.491 -21.585  1.00  0.00           H  
ATOM   4722  HD1 ARG A 300      13.114   0.751 -23.648  1.00  0.00           H  
ATOM   4723  HD2 ARG A 300      12.536  -0.377 -22.393  1.00  0.00           H  
ATOM   4724  HE  ARG A 300      10.948   0.909 -24.545  1.00  0.00           H  
ATOM   4725 1HH1 ARG A 300      11.573  -2.076 -22.691  1.00  0.00           H  
ATOM   4726 2HH1 ARG A 300      10.263  -2.924 -23.400  1.00  0.00           H  
ATOM   4727 1HH2 ARG A 300       9.253  -0.329 -25.555  1.00  0.00           H  
ATOM   4728 2HH2 ARG A 300       8.948  -1.929 -25.133  1.00  0.00           H  
ATOM   4729  N   LYS A 301      11.223   6.271 -22.688  1.00  0.00           N  
ATOM   4730  CA  LYS A 301      11.308   7.648 -23.143  1.00  0.00           C  
ATOM   4731  C   LYS A 301      11.990   8.520 -22.107  1.00  0.00           C  
ATOM   4732  O   LYS A 301      12.846   9.322 -22.461  1.00  0.00           O  
ATOM   4733  CB  LYS A 301       9.908   8.121 -23.496  1.00  0.00           C  
ATOM   4734  CG  LYS A 301       9.399   8.125 -24.937  1.00  0.00           C  
ATOM   4735  CD  LYS A 301       7.907   8.455 -25.046  1.00  0.00           C  
ATOM   4736  CE  LYS A 301       7.360   8.428 -26.471  1.00  0.00           C  
ATOM   4737  NZ  LYS A 301       5.890   8.314 -26.392  1.00  0.00           N1+
ATOM   4738  H   LYS A 301      10.259   6.002 -22.573  1.00  0.00           H  
ATOM   4739  HA  LYS A 301      11.910   7.629 -24.057  1.00  0.00           H  
ATOM   4740  HB1 LYS A 301       9.192   7.520 -22.931  1.00  0.00           H  
ATOM   4741  HB2 LYS A 301       9.797   9.145 -23.133  1.00  0.00           H  
ATOM   4742  HG1 LYS A 301       9.977   8.824 -25.546  1.00  0.00           H  
ATOM   4743  HG2 LYS A 301       9.486   7.064 -25.183  1.00  0.00           H  
ATOM   4744  HD1 LYS A 301       7.345   7.677 -24.544  1.00  0.00           H  
ATOM   4745  HD2 LYS A 301       7.713   9.483 -24.742  1.00  0.00           H  
ATOM   4746  HE1 LYS A 301       7.771   9.228 -27.082  1.00  0.00           H  
ATOM   4747  HE2 LYS A 301       7.670   7.450 -26.823  1.00  0.00           H  
ATOM   4748  HZ1 LYS A 301       5.516   7.555 -25.848  1.00  0.00           H  
ATOM   4749  HZ2 LYS A 301       5.486   9.226 -26.216  1.00  0.00           H  
ATOM   4750  HZ3 LYS A 301       5.669   7.875 -27.267  1.00  0.00           H  
ATOM   4751  N   ILE A 302      11.699   8.376 -20.799  1.00  0.00           N  
ATOM   4752  CA  ILE A 302      12.373   9.092 -19.741  1.00  0.00           C  
ATOM   4753  C   ILE A 302      13.781   8.558 -19.552  1.00  0.00           C  
ATOM   4754  O   ILE A 302      14.693   9.362 -19.390  1.00  0.00           O  
ATOM   4755  CB  ILE A 302      11.540   9.000 -18.458  1.00  0.00           C  
ATOM   4756  CG1 ILE A 302      10.126   9.573 -18.563  1.00  0.00           C  
ATOM   4757  CG2 ILE A 302      12.205   9.681 -17.265  1.00  0.00           C  
ATOM   4758  CD  ILE A 302       9.282   8.987 -17.432  1.00  0.00           C  
ATOM   4759  H   ILE A 302      10.962   7.724 -20.590  1.00  0.00           H  
ATOM   4760  HA  ILE A 302      12.440  10.163 -19.966  1.00  0.00           H  
ATOM   4761  HB  ILE A 302      11.404   7.932 -18.317  1.00  0.00           H  
ATOM   4762 1HG1 ILE A 302      10.021  10.660 -18.540  1.00  0.00           H  
ATOM   4763 2HG1 ILE A 302       9.671   9.225 -19.486  1.00  0.00           H  
ATOM   4764 1HG2 ILE A 302      11.462   9.982 -16.525  1.00  0.00           H  
ATOM   4765 2HG2 ILE A 302      12.803   9.007 -16.642  1.00  0.00           H  
ATOM   4766 3HG2 ILE A 302      12.762  10.601 -17.407  1.00  0.00           H  
ATOM   4767  HD1 ILE A 302       9.386   9.473 -16.469  1.00  0.00           H  
ATOM   4768  HD2 ILE A 302       8.224   9.225 -17.567  1.00  0.00           H  
ATOM   4769  HD3 ILE A 302       9.276   7.906 -17.303  1.00  0.00           H  
ATOM   4770  N   ILE A 303      13.969   7.238 -19.457  1.00  0.00           N  
ATOM   4771  CA  ILE A 303      15.258   6.627 -19.236  1.00  0.00           C  
ATOM   4772  C   ILE A 303      16.195   6.835 -20.420  1.00  0.00           C  
ATOM   4773  O   ILE A 303      17.385   6.790 -20.104  1.00  0.00           O  
ATOM   4774  CB  ILE A 303      14.950   5.231 -18.684  1.00  0.00           C  
ATOM   4775  CG1 ILE A 303      14.043   5.067 -17.468  1.00  0.00           C  
ATOM   4776  CG2 ILE A 303      16.260   4.476 -18.467  1.00  0.00           C  
ATOM   4777  CD  ILE A 303      13.393   3.681 -17.372  1.00  0.00           C  
ATOM   4778  H   ILE A 303      13.138   6.669 -19.499  1.00  0.00           H  
ATOM   4779  HA  ILE A 303      15.552   7.229 -18.382  1.00  0.00           H  
ATOM   4780  HB  ILE A 303      14.517   4.717 -19.541  1.00  0.00           H  
ATOM   4781 1HG1 ILE A 303      14.505   5.261 -16.494  1.00  0.00           H  
ATOM   4782 2HG1 ILE A 303      13.212   5.757 -17.526  1.00  0.00           H  
ATOM   4783 1HG2 ILE A 303      16.787   4.929 -17.630  1.00  0.00           H  
ATOM   4784 2HG2 ILE A 303      16.109   3.416 -18.224  1.00  0.00           H  
ATOM   4785 3HG2 ILE A 303      16.796   4.393 -19.417  1.00  0.00           H  
ATOM   4786  HD1 ILE A 303      12.627   3.623 -16.604  1.00  0.00           H  
ATOM   4787  HD2 ILE A 303      12.914   3.409 -18.315  1.00  0.00           H  
ATOM   4788  HD3 ILE A 303      14.216   2.996 -17.161  1.00  0.00           H  
ATOM   4789  N   ARG A 304      15.759   6.950 -21.668  1.00  0.00           N  
ATOM   4790  CA  ARG A 304      16.599   7.279 -22.808  1.00  0.00           C  
ATOM   4791  C   ARG A 304      16.930   8.759 -22.892  1.00  0.00           C  
ATOM   4792  O   ARG A 304      17.580   9.241 -23.824  1.00  0.00           O  
ATOM   4793  CB  ARG A 304      15.973   6.787 -24.112  1.00  0.00           C  
ATOM   4794  CG  ARG A 304      16.108   5.266 -24.235  1.00  0.00           C  
ATOM   4795  CD  ARG A 304      15.158   4.687 -25.276  1.00  0.00           C  
ATOM   4796  NE  ARG A 304      15.204   3.227 -25.167  1.00  0.00           N  
ATOM   4797  CZ  ARG A 304      14.690   2.374 -26.058  1.00  0.00           C  
ATOM   4798  NH1 ARG A 304      14.741   1.059 -25.803  1.00  0.00           N  
ATOM   4799  NH2 ARG A 304      14.038   2.858 -27.120  1.00  0.00           N1+
ATOM   4800  H   ARG A 304      14.801   6.744 -21.895  1.00  0.00           H  
ATOM   4801  HA  ARG A 304      17.509   6.704 -22.611  1.00  0.00           H  
ATOM   4802  HB1 ARG A 304      14.939   7.069 -24.257  1.00  0.00           H  
ATOM   4803  HB2 ARG A 304      16.413   7.279 -24.978  1.00  0.00           H  
ATOM   4804  HG1 ARG A 304      17.144   5.007 -24.449  1.00  0.00           H  
ATOM   4805  HG2 ARG A 304      15.834   4.845 -23.268  1.00  0.00           H  
ATOM   4806  HD1 ARG A 304      14.113   4.928 -25.042  1.00  0.00           H  
ATOM   4807  HD2 ARG A 304      15.527   5.073 -26.227  1.00  0.00           H  
ATOM   4808  HE  ARG A 304      15.576   2.866 -24.301  1.00  0.00           H  
ATOM   4809 1HH1 ARG A 304      15.103   0.637 -24.958  1.00  0.00           H  
ATOM   4810 2HH1 ARG A 304      14.356   0.330 -26.389  1.00  0.00           H  
ATOM   4811 1HH2 ARG A 304      14.142   3.786 -27.493  1.00  0.00           H  
ATOM   4812 2HH2 ARG A 304      13.557   2.331 -27.838  1.00  0.00           H  
ATOM   4813  N   SER A 305      16.346   9.632 -22.062  1.00  0.00           N  
ATOM   4814  CA  SER A 305      16.410  11.079 -22.080  1.00  0.00           C  
ATOM   4815  C   SER A 305      16.686  11.880 -20.827  1.00  0.00           C  
ATOM   4816  O   SER A 305      16.482  13.101 -20.820  1.00  0.00           O  
ATOM   4817  CB  SER A 305      15.277  11.602 -22.964  1.00  0.00           C  
ATOM   4818  OG  SER A 305      13.969  11.619 -22.439  1.00  0.00           O  
ATOM   4819  H   SER A 305      15.728   9.294 -21.344  1.00  0.00           H  
ATOM   4820  HA  SER A 305      17.304  11.280 -22.666  1.00  0.00           H  
ATOM   4821  HB1 SER A 305      15.399  12.682 -23.098  1.00  0.00           H  
ATOM   4822  HB2 SER A 305      15.251  11.148 -23.956  1.00  0.00           H  
ATOM   4823  HG  SER A 305      13.588  10.761 -22.360  1.00  0.00           H  
ATOM   4824  N   HIS A 306      16.969  11.227 -19.697  1.00  0.00           N  
ATOM   4825  CA  HIS A 306      17.414  11.933 -18.515  1.00  0.00           C  
ATOM   4826  C   HIS A 306      18.584  11.267 -17.810  1.00  0.00           C  
ATOM   4827  O   HIS A 306      19.200  11.988 -17.020  1.00  0.00           O  
ATOM   4828  CB  HIS A 306      16.169  12.180 -17.664  1.00  0.00           C  
ATOM   4829  CG  HIS A 306      15.190  13.237 -18.102  1.00  0.00           C  
ATOM   4830  ND1 HIS A 306      15.322  14.601 -17.860  1.00  0.00           N  
ATOM   4831  CD2 HIS A 306      14.039  13.077 -18.823  1.00  0.00           C  
ATOM   4832  CE1 HIS A 306      14.275  15.220 -18.409  1.00  0.00           C  
ATOM   4833  NE2 HIS A 306      13.419  14.310 -18.898  1.00  0.00           N  
ATOM   4834  H   HIS A 306      17.213  10.255 -19.749  1.00  0.00           H  
ATOM   4835  HA  HIS A 306      17.925  12.863 -18.737  1.00  0.00           H  
ATOM   4836  HB1 HIS A 306      15.786  11.164 -17.522  1.00  0.00           H  
ATOM   4837  HB2 HIS A 306      16.436  12.623 -16.706  1.00  0.00           H  
ATOM   4838  HD2 HIS A 306      13.616  12.144 -19.152  1.00  0.00           H  
ATOM   4839  HE1 HIS A 306      14.038  16.271 -18.491  1.00  0.00           H  
ATOM   4840  HE2 HIS A 306      12.500  14.411 -19.286  1.00  0.00           H  
ATOM   4841  N   VAL A 307      18.900   9.992 -18.044  1.00  0.00           N  
ATOM   4842  CA  VAL A 307      19.953   9.268 -17.369  1.00  0.00           C  
ATOM   4843  C   VAL A 307      20.803   8.567 -18.416  1.00  0.00           C  
ATOM   4844  CB  VAL A 307      19.388   8.422 -16.218  1.00  0.00           C  
ATOM   4845  CG1 VAL A 307      18.703   9.218 -15.117  1.00  0.00           C  
ATOM   4846  CG2 VAL A 307      18.348   7.433 -16.742  1.00  0.00           C  
ATOM   4847  O1  VAL A 307      20.825   9.087 -19.542  1.00  0.00           O  
ATOM   4848  O2  VAL A 307      21.530   7.599 -18.086  1.00  0.00           O  
ATOM   4849  H   VAL A 307      18.345   9.407 -18.655  1.00  0.00           H  
ATOM   4850  HA  VAL A 307      20.725   9.921 -16.961  1.00  0.00           H  
ATOM   4851  HB  VAL A 307      20.209   7.868 -15.767  1.00  0.00           H  
ATOM   4852 1HG1 VAL A 307      18.326   8.477 -14.408  1.00  0.00           H  
ATOM   4853 2HG1 VAL A 307      19.438   9.896 -14.682  1.00  0.00           H  
ATOM   4854 3HG1 VAL A 307      17.899   9.844 -15.496  1.00  0.00           H  
ATOM   4855 1HG2 VAL A 307      17.362   7.861 -16.923  1.00  0.00           H  
ATOM   4856 2HG2 VAL A 307      18.712   6.820 -17.567  1.00  0.00           H  
ATOM   4857 3HG2 VAL A 307      18.026   6.697 -15.995  1.00  0.00           H  
TER    4858      VAL A 307
CONECT    5   13
CONECT    6   15
CONECT   13    5
CONECT   15    6
CONECT   24   28
CONECT   25   30
CONECT   26   32
CONECT   28   24
CONECT   30   25
CONECT   32   26
CONECT   39   45   46   41
CONECT   40   47   48   49
CONECT   41   39   50   51   52
CONECT   45   39
CONECT   46   39
CONECT   47   40
CONECT   48   40
CONECT   49   40
CONECT   50   41
CONECT   51   41
CONECT   52   41
CONECT   57   63
CONECT   58   65
CONECT   63   57
CONECT   65   58
CONECT   71   75
CONECT   75   71
CONECT   81   85
CONECT   85   81
CONECT   92   96
CONECT   96   92
CONECT  104  109  110  111
CONECT  105  112  113  114
CONECT  109  104
CONECT  110  104
CONECT  111  104
CONECT  112  105
CONECT  113  105
CONECT  114  105
CONECT  119  129
CONECT  129  119
CONECT  141  147  148  143
CONECT  142  149  150  151
CONECT  143  141  152  153  154
CONECT  147  141
CONECT  148  141
CONECT  149  142
CONECT  150  142
CONECT  151  142
CONECT  152  143
CONECT  153  143
CONECT  154  143
CONECT  161  166  167  168
CONECT  166  161
CONECT  167  161
CONECT  168  161
CONECT  174  179  180  181
CONECT  175  182  183  184
CONECT  179  174
CONECT  180  174
CONECT  181  174
CONECT  182  175
CONECT  183  175
CONECT  184  175
CONECT  189  196
CONECT  190  198
CONECT  196  189
CONECT  198  190
CONECT  204  210
CONECT  206  213  214  215
CONECT  207  216  217  218
CONECT  210  204
CONECT  213  206
CONECT  214  206
CONECT  215  206
CONECT  216  207
CONECT  217  207
CONECT  218  207
CONECT  234  240  241  236
CONECT  235  242  243  244
CONECT  236  234  245  246  247
CONECT  240  234
CONECT  241  234
CONECT  242  235
CONECT  243  235
CONECT  244  235
CONECT  245  236
CONECT  246  236
CONECT  247  236
CONECT  263  268  269  270
CONECT  264  271  272  273
CONECT  268  263
CONECT  269  263
CONECT  270  263
CONECT  271  264
CONECT  272  264
CONECT  273  264
CONECT  278  284
CONECT  280  287  288  289
CONECT  281  290  291  292
CONECT  284  278
CONECT  287  280
CONECT  288  280
CONECT  289  280
CONECT  290  281
CONECT  291  281
CONECT  292  281
CONECT  308  314  315  310
CONECT  309  316  317  318
CONECT  310  308  319  320  321
CONECT  314  308
CONECT  315  308
CONECT  316  309
CONECT  317  309
CONECT  318  309
CONECT  319  310
CONECT  320  310
CONECT  321  310
CONECT  326  332
CONECT  328  335  336  337
CONECT  329  338  339  340
CONECT  332  326
CONECT  335  328
CONECT  336  328
CONECT  337  328
CONECT  338  329
CONECT  339  329
CONECT  340  329
CONECT  342  346
CONECT  346  342
CONECT  352  358
CONECT  355  360  361
CONECT  358  352
CONECT  360  355
CONECT  361  355
CONECT  367  372  373  374
CONECT  368  375  376  377
CONECT  372  367
CONECT  373  367
CONECT  374  367
CONECT  375  368
CONECT  376  368
CONECT  377  368
CONECT  382  388
CONECT  384  391  392  393
CONECT  385  394  395  396
CONECT  388  382
CONECT  391  384
CONECT  392  384
CONECT  393  384
CONECT  394  385
CONECT  395  385
CONECT  396  385
CONECT  402  407  408  409
CONECT  403  410  411  412
CONECT  407  402
CONECT  408  402
CONECT  409  402
CONECT  410  403
CONECT  411  403
CONECT  412  403
CONECT  417  421
CONECT  421  417
CONECT  428  440
CONECT  440  428
CONECT  463  468  469  470
CONECT  464  471  472  473
CONECT  468  463
CONECT  469  463
CONECT  470  463
CONECT  471  464
CONECT  472  464
CONECT  473  464
CONECT  478  490
CONECT  490  478
CONECT  502  508
CONECT  504  511  512  513
CONECT  505  514  515  516
CONECT  508  502
CONECT  511  504
CONECT  512  504
CONECT  513  504
CONECT  514  505
CONECT  515  505
CONECT  516  505
CONECT  521  527
CONECT  524  529  530
CONECT  527  521
CONECT  529  524
CONECT  530  524
CONECT  535  539
CONECT  539  535
CONECT  546  552
CONECT  549  554  555
CONECT  552  546
CONECT  554  549
CONECT  555  549
CONECT  560  566
CONECT  562  569  570  571
CONECT  563  572  573  574
CONECT  566  560
CONECT  569  562
CONECT  570  562
CONECT  571  562
CONECT  572  563
CONECT  573  563
CONECT  574  563
CONECT  579  586
CONECT  580  588
CONECT  583  590  591
CONECT  586  579
CONECT  588  580
CONECT  590  583
CONECT  591  583
CONECT  596  602
CONECT  599  604  605
CONECT  602  596
CONECT  604  599
CONECT  605  599
CONECT  611  616  617  618
CONECT  612  619  620  621
CONECT  616  611
CONECT  617  611
CONECT  618  611
CONECT  619  612
CONECT  620  612
CONECT  621  612
CONECT  628  633  634  635
CONECT  633  628
CONECT  634  628
CONECT  635  628
CONECT  640  646
CONECT  643  648  649
CONECT  646  640
CONECT  648  643
CONECT  649  643
CONECT  654  664
CONECT  664  654
CONECT  675  684
CONECT  684  675
CONECT  696  701  702  703
CONECT  697  704  705  706
CONECT  701  696
CONECT  702  696
CONECT  703  696
CONECT  704  697
CONECT  705  697
CONECT  706  697
CONECT  712  717  718  719
CONECT  713  720  721  722
CONECT  717  712
CONECT  718  712
CONECT  719  712
CONECT  720  713
CONECT  721  713
CONECT  722  713
CONECT  727  731
CONECT  731  727
CONECT  738  744
CONECT  740  747  748  749
CONECT  741  750  751  752
CONECT  744  738
CONECT  747  740
CONECT  748  740
CONECT  749  740
CONECT  750  741
CONECT  751  741
CONECT  752  741
CONECT  787  793
CONECT  793  787
CONECT  800  806  807  802
CONECT  801  808  809  810
CONECT  802  800  811  812  813
CONECT  806  800
CONECT  807  800
CONECT  808  801
CONECT  809  801
CONECT  810  801
CONECT  811  802
CONECT  812  802
CONECT  813  802
CONECT  829  834  835  836
CONECT  830  837  838  839
CONECT  834  829
CONECT  835  829
CONECT  836  829
CONECT  837  830
CONECT  838  830
CONECT  839  830
CONECT  841  845
CONECT  845  841
CONECT  852  857  858  859
CONECT  853  860  861  862
CONECT  857  852
CONECT  858  852
CONECT  859  852
CONECT  860  853
CONECT  861  853
CONECT  862  853
CONECT  867  873
CONECT  869  876  877  878
CONECT  870  879  880  881
CONECT  873  867
CONECT  876  869
CONECT  877  869
CONECT  878  869
CONECT  879  870
CONECT  880  870
CONECT  881  870
CONECT  897  903  904  899
CONECT  898  905  906  907
CONECT  899  897  908  909  910
CONECT  903  897
CONECT  904  897
CONECT  905  898
CONECT  906  898
CONECT  907  898
CONECT  908  899
CONECT  909  899
CONECT  910  899
CONECT  915  919
CONECT  916  921
CONECT  917  923
CONECT  919  915
CONECT  921  916
CONECT  923  917
CONECT  929  938
CONECT  938  929
CONECT  960  966  967  962
CONECT  961  968  969  970
CONECT  962  960  971  972  973
CONECT  966  960
CONECT  967  960
CONECT  968  961
CONECT  969  961
CONECT  970  961
[truncated: 24,731 more chars]
