# Supplementary material for: Optimization of 2-Amino-4,6-diarylpyrimidine-5-carbonitriles as Potent and Selective A1 Antagonists
Source: J Med Chem. 2022 Jan 22;65(3):2091–106. doi: 10.1021/acs.jmedchem.1c01636 (PMC8842224; doi:10.1021/acs.jmedchem.1c01636)
Supplement: Supplementary file 2 — jm1c01636_si_002.zip [file jm1c01636_si_002.zip › pdb files/Proteins/A1AR.pdb]

TITLE     5n2s-gromacs
REMARK   4      COMPLIES WITH FORMAT V. 3.0, 1-DEC-2006
REMARK 888
REMARK 888 WRITTEN BY MAESTRO (A PRODUCT OF SCHRODINGER, LLC)
ATOM      1  N   SER A   3      -7.669  19.193   2.189  1.00  0.00           N1+
ATOM      2  CA  SER A   3      -7.071  18.231   1.252  1.00  0.00           C  
ATOM      3  C   SER A   3      -8.175  17.309   0.758  1.00  0.00           C  
ATOM      4  O   SER A   3      -9.112  16.959   1.473  1.00  0.00           O  
ATOM      5  CB  SER A   3      -5.907  17.534   1.965  1.00  0.00           C  
ATOM      6  OG  SER A   3      -6.193  16.549   2.931  1.00  0.00           O  
ATOM      7  HA  SER A   3      -6.724  18.809   0.394  1.00  0.00           H  
ATOM      8  HB1 SER A   3      -5.448  17.019   1.124  1.00  0.00           H  
ATOM      9  HB2 SER A   3      -5.122  18.189   2.342  1.00  0.00           H  
ATOM     10  HG  SER A   3      -5.335  16.224   3.130  1.00  0.00           H  
ATOM     11  H1  SER A   3      -8.447  19.645   1.733  1.00  0.00           H  
ATOM     12  H2  SER A   3      -7.973  18.878   3.107  1.00  0.00           H  
ATOM     13  H3  SER A   3      -6.953  19.827   2.506  1.00  0.00           H  
ATOM     14  N   ALA A   4      -8.068  16.779  -0.463  1.00  0.00           N  
ATOM     15  CA  ALA A   4      -8.872  15.710  -1.002  1.00  0.00           C  
ATOM     16  C   ALA A   4      -8.218  14.373  -0.690  1.00  0.00           C  
ATOM     17  O   ALA A   4      -8.921  13.371  -0.606  1.00  0.00           O  
ATOM     18  CB  ALA A   4      -8.783  15.899  -2.514  1.00  0.00           C  
ATOM     19  H   ALA A   4      -7.324  17.132  -1.060  1.00  0.00           H  
ATOM     20  HA  ALA A   4      -9.900  15.655  -0.641  1.00  0.00           H  
ATOM     21  HB1 ALA A   4      -9.322  16.813  -2.770  1.00  0.00           H  
ATOM     22  HB2 ALA A   4      -7.747  15.859  -2.842  1.00  0.00           H  
ATOM     23  HB3 ALA A   4      -9.301  15.150  -3.125  1.00  0.00           H  
ATOM     24  N   PHE A   5      -6.927  14.390  -0.358  1.00  0.00           N  
ATOM     25  CA  PHE A   5      -6.262  13.115  -0.161  1.00  0.00           C  
ATOM     26  C   PHE A   5      -6.653  12.456   1.155  1.00  0.00           C  
ATOM     27  O   PHE A   5      -6.587  11.231   1.281  1.00  0.00           O  
ATOM     28  CB  PHE A   5      -4.772  13.472  -0.137  1.00  0.00           C  
ATOM     29  CG  PHE A   5      -3.827  12.306  -0.005  1.00  0.00           C  
ATOM     30  CD1 PHE A   5      -3.532  11.527  -1.132  1.00  0.00           C  
ATOM     31  CD2 PHE A   5      -3.296  11.935   1.238  1.00  0.00           C  
ATOM     32  CE1 PHE A   5      -2.740  10.371  -1.047  1.00  0.00           C  
ATOM     33  CE2 PHE A   5      -2.424  10.838   1.308  1.00  0.00           C  
ATOM     34  CZ  PHE A   5      -2.173  10.050   0.189  1.00  0.00           C  
ATOM     35  H   PHE A   5      -6.384  15.210  -0.127  1.00  0.00           H  
ATOM     36  HA  PHE A   5      -6.637  12.483  -0.952  1.00  0.00           H  
ATOM     37  HB1 PHE A   5      -4.468  13.855  -1.120  1.00  0.00           H  
ATOM     38  HB2 PHE A   5      -4.561  14.213   0.635  1.00  0.00           H  
ATOM     39  HD1 PHE A   5      -4.037  11.681  -2.070  1.00  0.00           H  
ATOM     40  HD2 PHE A   5      -3.527  12.496   2.130  1.00  0.00           H  
ATOM     41  HE1 PHE A   5      -2.540   9.757  -1.911  1.00  0.00           H  
ATOM     42  HE2 PHE A   5      -1.958  10.613   2.260  1.00  0.00           H  
ATOM     43  HZ  PHE A   5      -1.429   9.264   0.229  1.00  0.00           H  
ATOM     44  N   GLN A   6      -7.205  13.214   2.102  1.00  0.00           N  
ATOM     45  CA  GLN A   6      -7.900  12.694   3.264  1.00  0.00           C  
ATOM     46  C   GLN A   6      -8.997  11.665   3.009  1.00  0.00           C  
ATOM     47  O   GLN A   6      -9.137  10.674   3.709  1.00  0.00           O  
ATOM     48  CB  GLN A   6      -8.359  13.835   4.182  1.00  0.00           C  
ATOM     49  CG  GLN A   6      -9.540  14.725   3.806  1.00  0.00           C  
ATOM     50  CD  GLN A   6     -10.966  14.340   4.189  1.00  0.00           C  
ATOM     51  NE2 GLN A   6     -11.076  13.285   5.005  1.00  0.00           N  
ATOM     52  OE1 GLN A   6     -11.931  14.993   3.791  1.00  0.00           O  
ATOM     53  H   GLN A   6      -7.639  14.053   1.772  1.00  0.00           H  
ATOM     54  HA  GLN A   6      -7.083  12.231   3.811  1.00  0.00           H  
ATOM     55  HB1 GLN A   6      -8.429  13.384   5.163  1.00  0.00           H  
ATOM     56  HB2 GLN A   6      -7.479  14.462   4.331  1.00  0.00           H  
ATOM     57  HG1 GLN A   6      -9.277  15.727   4.132  1.00  0.00           H  
ATOM     58  HG2 GLN A   6      -9.573  14.760   2.714  1.00  0.00           H  
ATOM     59 1HE2 GLN A   6     -10.305  12.786   5.433  1.00  0.00           H  
ATOM     60 2HE2 GLN A   6     -11.977  13.071   5.391  1.00  0.00           H  
ATOM     61  N   ALA A   7      -9.658  11.847   1.869  1.00  0.00           N  
ATOM     62  CA  ALA A   7     -10.723  10.967   1.441  1.00  0.00           C  
ATOM     63  C   ALA A   7     -10.153   9.725   0.758  1.00  0.00           C  
ATOM     64  O   ALA A   7     -10.808   8.695   0.725  1.00  0.00           O  
ATOM     65  CB  ALA A   7     -11.722  11.809   0.639  1.00  0.00           C  
ATOM     66  H   ALA A   7      -9.335  12.518   1.180  1.00  0.00           H  
ATOM     67  HA  ALA A   7     -11.140  10.661   2.403  1.00  0.00           H  
ATOM     68  HB1 ALA A   7     -11.912  12.704   1.235  1.00  0.00           H  
ATOM     69  HB2 ALA A   7     -11.234  12.136  -0.273  1.00  0.00           H  
ATOM     70  HB3 ALA A   7     -12.698  11.374   0.424  1.00  0.00           H  
ATOM     71  N   ALA A   8      -8.948   9.866   0.201  1.00  0.00           N  
ATOM     72  CA  ALA A   8      -8.244   8.766  -0.445  1.00  0.00           C  
ATOM     73  C   ALA A   8      -7.572   7.826   0.535  1.00  0.00           C  
ATOM     74  O   ALA A   8      -7.645   6.601   0.430  1.00  0.00           O  
ATOM     75  CB  ALA A   8      -7.175   9.374  -1.339  1.00  0.00           C  
ATOM     76  H   ALA A   8      -8.392  10.630   0.574  1.00  0.00           H  
ATOM     77  HA  ALA A   8      -8.917   8.165  -1.058  1.00  0.00           H  
ATOM     78  HB1 ALA A   8      -6.416  10.094  -1.003  1.00  0.00           H  
ATOM     79  HB2 ALA A   8      -6.536   8.535  -1.600  1.00  0.00           H  
ATOM     80  HB3 ALA A   8      -7.619   9.745  -2.259  1.00  0.00           H  
ATOM     81  N   TYR A   9      -6.923   8.413   1.545  1.00  0.00           N  
ATOM     82  CA  TYR A   9      -6.512   7.804   2.795  1.00  0.00           C  
ATOM     83  C   TYR A   9      -7.628   6.950   3.392  1.00  0.00           C  
ATOM     84  O   TYR A   9      -7.402   5.761   3.593  1.00  0.00           O  
ATOM     85  CB  TYR A   9      -5.991   8.935   3.664  1.00  0.00           C  
ATOM     86  CG  TYR A   9      -5.113   8.618   4.854  1.00  0.00           C  
ATOM     87  CD1 TYR A   9      -3.726   8.808   4.875  1.00  0.00           C  
ATOM     88  CD2 TYR A   9      -5.772   8.227   6.027  1.00  0.00           C  
ATOM     89  CE1 TYR A   9      -2.952   8.641   6.023  1.00  0.00           C  
ATOM     90  CE2 TYR A   9      -4.977   8.069   7.171  1.00  0.00           C  
ATOM     91  CZ  TYR A   9      -3.585   8.236   7.213  1.00  0.00           C  
ATOM     92  OH  TYR A   9      -2.874   8.110   8.370  1.00  0.00           O  
ATOM     93  H   TYR A   9      -6.893   9.412   1.429  1.00  0.00           H  
ATOM     94  HA  TYR A   9      -5.619   7.204   2.653  1.00  0.00           H  
ATOM     95  HB1 TYR A   9      -5.389   9.705   3.169  1.00  0.00           H  
ATOM     96  HB2 TYR A   9      -6.858   9.430   4.102  1.00  0.00           H  
ATOM     97  HD1 TYR A   9      -3.304   9.351   4.042  1.00  0.00           H  
ATOM     98  HD2 TYR A   9      -6.808   8.076   6.262  1.00  0.00           H  
ATOM     99  HE1 TYR A   9      -1.896   8.861   6.060  1.00  0.00           H  
ATOM    100  HE2 TYR A   9      -5.427   7.876   8.127  1.00  0.00           H  
ATOM    101  HH  TYR A   9      -3.391   7.700   9.038  1.00  0.00           H  
ATOM    102  N   ILE A  10      -8.765   7.521   3.771  1.00  0.00           N  
ATOM    103  CA  ILE A  10      -9.863   6.768   4.363  1.00  0.00           C  
ATOM    104  C   ILE A  10     -10.349   5.603   3.509  1.00  0.00           C  
ATOM    105  O   ILE A  10     -10.808   4.554   3.938  1.00  0.00           O  
ATOM    106  CB  ILE A  10     -10.989   7.731   4.755  1.00  0.00           C  
ATOM    107  CG1 ILE A  10     -10.616   8.744   5.824  1.00  0.00           C  
ATOM    108  CG2 ILE A  10     -12.310   7.069   5.145  1.00  0.00           C  
ATOM    109  CD  ILE A  10     -11.416  10.053   5.898  1.00  0.00           C  
ATOM    110  H   ILE A  10      -8.892   8.530   3.711  1.00  0.00           H  
ATOM    111  HA  ILE A  10      -9.391   6.321   5.231  1.00  0.00           H  
ATOM    112  HB  ILE A  10     -11.292   8.360   3.917  1.00  0.00           H  
ATOM    113 1HG1 ILE A  10     -10.757   8.228   6.781  1.00  0.00           H  
ATOM    114 2HG1 ILE A  10      -9.539   8.880   5.711  1.00  0.00           H  
ATOM    115 1HG2 ILE A  10     -12.267   6.423   6.031  1.00  0.00           H  
ATOM    116 2HG2 ILE A  10     -13.011   7.865   5.356  1.00  0.00           H  
ATOM    117 3HG2 ILE A  10     -12.833   6.586   4.323  1.00  0.00           H  
ATOM    118  HD1 ILE A  10     -11.640  10.664   5.025  1.00  0.00           H  
ATOM    119  HD2 ILE A  10     -12.395   9.810   6.303  1.00  0.00           H  
ATOM    120  HD3 ILE A  10     -10.922  10.698   6.626  1.00  0.00           H  
ATOM    121  N   GLY A  11     -10.271   5.671   2.179  1.00  0.00           N  
ATOM    122  CA  GLY A  11     -10.604   4.655   1.202  1.00  0.00           C  
ATOM    123  C   GLY A  11      -9.504   3.605   1.147  1.00  0.00           C  
ATOM    124  O   GLY A  11      -9.869   2.457   0.905  1.00  0.00           O  
ATOM    125  H   GLY A  11      -9.697   6.434   1.841  1.00  0.00           H  
ATOM    126  HA1 GLY A  11     -11.556   4.283   1.590  1.00  0.00           H  
ATOM    127  HA2 GLY A  11     -10.719   5.142   0.230  1.00  0.00           H  
ATOM    128  N   ILE A  12      -8.225   3.909   1.351  1.00  0.00           N  
ATOM    129  CA  ILE A  12      -7.245   2.876   1.630  1.00  0.00           C  
ATOM    130  C   ILE A  12      -7.562   2.260   2.990  1.00  0.00           C  
ATOM    131  O   ILE A  12      -7.481   1.036   3.099  1.00  0.00           O  
ATOM    132  CB  ILE A  12      -5.908   3.605   1.448  1.00  0.00           C  
ATOM    133  CG1 ILE A  12      -5.588   3.850  -0.022  1.00  0.00           C  
ATOM    134  CG2 ILE A  12      -4.749   2.783   2.022  1.00  0.00           C  
ATOM    135  CD  ILE A  12      -4.512   4.923  -0.140  1.00  0.00           C  
ATOM    136  H   ILE A  12      -8.013   4.901   1.331  1.00  0.00           H  
ATOM    137  HA  ILE A  12      -7.379   2.043   0.940  1.00  0.00           H  
ATOM    138  HB  ILE A  12      -5.896   4.526   2.024  1.00  0.00           H  
ATOM    139 1HG1 ILE A  12      -5.174   2.951  -0.480  1.00  0.00           H  
ATOM    140 2HG1 ILE A  12      -6.535   4.013  -0.540  1.00  0.00           H  
ATOM    141 1HG2 ILE A  12      -4.863   1.745   1.709  1.00  0.00           H  
ATOM    142 2HG2 ILE A  12      -3.759   2.997   1.606  1.00  0.00           H  
ATOM    143 3HG2 ILE A  12      -4.653   2.757   3.110  1.00  0.00           H  
ATOM    144  HD1 ILE A  12      -4.872   5.866   0.273  1.00  0.00           H  
ATOM    145  HD2 ILE A  12      -3.569   4.808   0.403  1.00  0.00           H  
ATOM    146  HD3 ILE A  12      -4.338   5.107  -1.197  1.00  0.00           H  
ATOM    147  N   GLU A  13      -7.957   3.058   3.981  1.00  0.00           N  
ATOM    148  CA  GLU A  13      -8.180   2.600   5.338  1.00  0.00           C  
ATOM    149  C   GLU A  13      -9.324   1.599   5.457  1.00  0.00           C  
ATOM    150  O   GLU A  13      -9.185   0.599   6.154  1.00  0.00           O  
ATOM    151  CB  GLU A  13      -8.254   3.841   6.227  1.00  0.00           C  
ATOM    152  CG  GLU A  13      -7.969   3.533   7.695  1.00  0.00           C  
ATOM    153  CD  GLU A  13      -7.715   4.816   8.473  1.00  0.00           C  
ATOM    154  OE1 GLU A  13      -6.890   4.831   9.414  1.00  0.00           O  
ATOM    155  OE2 GLU A  13      -8.265   5.851   8.041  1.00  0.00           O1-
ATOM    156  H   GLU A  13      -7.917   4.051   3.825  1.00  0.00           H  
ATOM    157  HA  GLU A  13      -7.282   2.078   5.661  1.00  0.00           H  
ATOM    158  HB1 GLU A  13      -7.424   4.463   5.897  1.00  0.00           H  
ATOM    159  HB2 GLU A  13      -9.174   4.408   6.048  1.00  0.00           H  
ATOM    160  HG1 GLU A  13      -8.786   3.050   8.219  1.00  0.00           H  
ATOM    161  HG2 GLU A  13      -7.137   2.865   7.914  1.00  0.00           H  
ATOM    162  N   VAL A  14     -10.439   1.888   4.776  1.00  0.00           N  
ATOM    163  CA  VAL A  14     -11.643   1.096   4.944  1.00  0.00           C  
ATOM    164  C   VAL A  14     -11.523  -0.237   4.223  1.00  0.00           C  
ATOM    165  O   VAL A  14     -12.082  -1.243   4.652  1.00  0.00           O  
ATOM    166  CB  VAL A  14     -12.790   1.971   4.420  1.00  0.00           C  
ATOM    167  CG1 VAL A  14     -14.050   1.206   4.017  1.00  0.00           C  
ATOM    168  CG2 VAL A  14     -13.134   3.011   5.480  1.00  0.00           C  
ATOM    169  H   VAL A  14     -10.479   2.761   4.277  1.00  0.00           H  
ATOM    170  HA  VAL A  14     -11.697   0.818   5.989  1.00  0.00           H  
ATOM    171  HB  VAL A  14     -12.364   2.325   3.475  1.00  0.00           H  
ATOM    172 1HG1 VAL A  14     -14.294   0.374   4.678  1.00  0.00           H  
ATOM    173 2HG1 VAL A  14     -14.999   1.741   4.035  1.00  0.00           H  
ATOM    174 3HG1 VAL A  14     -13.856   0.691   3.079  1.00  0.00           H  
ATOM    175 1HG2 VAL A  14     -13.525   2.502   6.365  1.00  0.00           H  
ATOM    176 2HG2 VAL A  14     -12.174   3.425   5.792  1.00  0.00           H  
ATOM    177 3HG2 VAL A  14     -13.862   3.765   5.192  1.00  0.00           H  
ATOM    178  N   LEU A  15     -10.771  -0.380   3.120  1.00  0.00           N  
ATOM    179  CA  LEU A  15     -10.446  -1.652   2.507  1.00  0.00           C  
ATOM    180  C   LEU A  15      -9.620  -2.549   3.416  1.00  0.00           C  
ATOM    181  O   LEU A  15      -9.788  -3.752   3.238  1.00  0.00           O  
ATOM    182  CB  LEU A  15      -9.620  -1.329   1.264  1.00  0.00           C  
ATOM    183  CG  LEU A  15     -10.467  -1.184  -0.008  1.00  0.00           C  
ATOM    184  CD1 LEU A  15      -9.782  -0.351  -1.087  1.00  0.00           C  
ATOM    185  CD2 LEU A  15     -10.944  -2.553  -0.487  1.00  0.00           C  
ATOM    186  H   LEU A  15     -10.291   0.469   2.851  1.00  0.00           H  
ATOM    187  HA  LEU A  15     -11.332  -2.252   2.308  1.00  0.00           H  
ATOM    188  HB1 LEU A  15      -9.043  -0.415   1.379  1.00  0.00           H  
ATOM    189  HB2 LEU A  15      -8.982  -2.182   1.043  1.00  0.00           H  
ATOM    190  HG  LEU A  15     -11.393  -0.643   0.213  1.00  0.00           H  
ATOM    191 1HD1 LEU A  15      -8.825  -0.718  -1.438  1.00  0.00           H  
ATOM    192 2HD1 LEU A  15     -10.423  -0.329  -1.969  1.00  0.00           H  
ATOM    193 3HD1 LEU A  15      -9.729   0.670  -0.698  1.00  0.00           H  
ATOM    194 1HD2 LEU A  15     -11.695  -2.448  -1.274  1.00  0.00           H  
ATOM    195 2HD2 LEU A  15     -10.174  -3.126  -1.009  1.00  0.00           H  
ATOM    196 3HD2 LEU A  15     -11.433  -3.082   0.331  1.00  0.00           H  
ATOM    197  N   ILE A  16      -8.894  -2.098   4.451  1.00  0.00           N  
ATOM    198  CA  ILE A  16      -8.237  -2.973   5.382  1.00  0.00           C  
ATOM    199  C   ILE A  16      -9.225  -3.705   6.293  1.00  0.00           C  
ATOM    200  O   ILE A  16      -8.916  -4.843   6.634  1.00  0.00           O  
ATOM    201  CB  ILE A  16      -7.079  -2.280   6.104  1.00  0.00           C  
ATOM    202  CG1 ILE A  16      -6.123  -1.561   5.153  1.00  0.00           C  
ATOM    203  CG2 ILE A  16      -6.287  -3.163   7.068  1.00  0.00           C  
ATOM    204  CD  ILE A  16      -5.454  -0.399   5.886  1.00  0.00           C  
ATOM    205  H   ILE A  16      -8.850  -1.102   4.618  1.00  0.00           H  
ATOM    206  HA  ILE A  16      -7.864  -3.851   4.844  1.00  0.00           H  
ATOM    207  HB  ILE A  16      -7.574  -1.479   6.656  1.00  0.00           H  
ATOM    208 1HG1 ILE A  16      -5.325  -2.189   4.756  1.00  0.00           H  
ATOM    209 2HG1 ILE A  16      -6.606  -0.991   4.357  1.00  0.00           H  
ATOM    210 1HG2 ILE A  16      -5.783  -4.018   6.637  1.00  0.00           H  
ATOM    211 2HG2 ILE A  16      -5.539  -2.563   7.586  1.00  0.00           H  
ATOM    212 3HG2 ILE A  16      -6.897  -3.603   7.855  1.00  0.00           H  
ATOM    213  HD1 ILE A  16      -4.799   0.129   5.192  1.00  0.00           H  
ATOM    214  HD2 ILE A  16      -6.188   0.295   6.295  1.00  0.00           H  
ATOM    215  HD3 ILE A  16      -4.905  -0.701   6.778  1.00  0.00           H  
ATOM    216  N   ALA A  17     -10.351  -3.090   6.638  1.00  0.00           N  
ATOM    217  CA  ALA A  17     -11.390  -3.709   7.445  1.00  0.00           C  
ATOM    218  C   ALA A  17     -12.041  -4.921   6.794  1.00  0.00           C  
ATOM    219  O   ALA A  17     -12.158  -6.000   7.377  1.00  0.00           O  
ATOM    220  CB  ALA A  17     -12.387  -2.569   7.649  1.00  0.00           C  
ATOM    221  H   ALA A  17     -10.415  -2.143   6.297  1.00  0.00           H  
ATOM    222  HA  ALA A  17     -11.094  -3.916   8.471  1.00  0.00           H  
ATOM    223  HB1 ALA A  17     -12.889  -2.217   6.753  1.00  0.00           H  
ATOM    224  HB2 ALA A  17     -13.201  -2.923   8.281  1.00  0.00           H  
ATOM    225  HB3 ALA A  17     -11.985  -1.672   8.143  1.00  0.00           H  
ATOM    226  N   LEU A  18     -12.388  -4.694   5.520  1.00  0.00           N  
ATOM    227  CA  LEU A  18     -12.980  -5.578   4.535  1.00  0.00           C  
ATOM    228  C   LEU A  18     -12.211  -6.815   4.098  1.00  0.00           C  
ATOM    229  O   LEU A  18     -12.752  -7.627   3.351  1.00  0.00           O  
ATOM    230  CB  LEU A  18     -13.391  -4.778   3.294  1.00  0.00           C  
ATOM    231  CG  LEU A  18     -14.256  -3.546   3.530  1.00  0.00           C  
ATOM    232  CD1 LEU A  18     -14.443  -2.823   2.192  1.00  0.00           C  
ATOM    233  CD2 LEU A  18     -15.621  -3.830   4.157  1.00  0.00           C  
ATOM    234  H   LEU A  18     -12.229  -3.771   5.148  1.00  0.00           H  
ATOM    235  HA  LEU A  18     -13.846  -5.942   5.080  1.00  0.00           H  
ATOM    236  HB1 LEU A  18     -12.499  -4.428   2.764  1.00  0.00           H  
ATOM    237  HB2 LEU A  18     -13.874  -5.390   2.530  1.00  0.00           H  
ATOM    238  HG  LEU A  18     -13.688  -2.839   4.139  1.00  0.00           H  
ATOM    239 1HD1 LEU A  18     -15.153  -3.295   1.511  1.00  0.00           H  
ATOM    240 2HD1 LEU A  18     -14.880  -1.862   2.464  1.00  0.00           H  
ATOM    241 3HD1 LEU A  18     -13.545  -2.656   1.593  1.00  0.00           H  
ATOM    242 1HD2 LEU A  18     -15.578  -4.305   5.133  1.00  0.00           H  
ATOM    243 2HD2 LEU A  18     -16.080  -2.878   4.433  1.00  0.00           H  
ATOM    244 3HD2 LEU A  18     -16.394  -4.319   3.561  1.00  0.00           H  
ATOM    245  N   VAL A  19     -10.983  -6.966   4.604  1.00  0.00           N  
ATOM    246  CA  VAL A  19     -10.090  -8.103   4.489  1.00  0.00           C  
ATOM    247  C   VAL A  19      -9.769  -8.615   5.882  1.00  0.00           C  
ATOM    248  O   VAL A  19      -9.741  -9.837   5.999  1.00  0.00           O  
ATOM    249  CB  VAL A  19      -8.815  -7.570   3.835  1.00  0.00           C  
ATOM    250  CG1 VAL A  19      -7.749  -8.670   3.694  1.00  0.00           C  
ATOM    251  CG2 VAL A  19      -9.148  -6.971   2.469  1.00  0.00           C  
ATOM    252  H   VAL A  19     -10.685  -6.111   5.048  1.00  0.00           H  
ATOM    253  HA  VAL A  19     -10.533  -8.872   3.863  1.00  0.00           H  
ATOM    254  HB  VAL A  19      -8.412  -6.683   4.318  1.00  0.00           H  
ATOM    255 1HG1 VAL A  19      -7.577  -9.382   4.501  1.00  0.00           H  
ATOM    256 2HG1 VAL A  19      -8.125  -9.346   2.939  1.00  0.00           H  
ATOM    257 3HG1 VAL A  19      -6.789  -8.240   3.417  1.00  0.00           H  
ATOM    258 1HG2 VAL A  19      -9.440  -7.781   1.803  1.00  0.00           H  
ATOM    259 2HG2 VAL A  19      -9.826  -6.126   2.430  1.00  0.00           H  
ATOM    260 3HG2 VAL A  19      -8.239  -6.642   1.951  1.00  0.00           H  
ATOM    261  N   SER A  20      -9.679  -7.789   6.924  1.00  0.00           N  
ATOM    262  CA  SER A  20      -9.491  -8.330   8.260  1.00  0.00           C  
ATOM    263  C   SER A  20     -10.718  -8.979   8.862  1.00  0.00           C  
ATOM    264  O   SER A  20     -10.630 -10.115   9.345  1.00  0.00           O  
ATOM    265  CB  SER A  20      -8.978  -7.153   9.091  1.00  0.00           C  
ATOM    266  OG  SER A  20      -9.747  -5.973   8.962  1.00  0.00           O  
ATOM    267  H   SER A  20      -9.650  -6.795   6.766  1.00  0.00           H  
ATOM    268  HA  SER A  20      -8.745  -9.131   8.247  1.00  0.00           H  
ATOM    269  HB1 SER A  20      -8.920  -7.494  10.127  1.00  0.00           H  
ATOM    270  HB2 SER A  20      -7.957  -6.808   8.924  1.00  0.00           H  
ATOM    271  HG  SER A  20      -9.494  -5.587   8.143  1.00  0.00           H  
ATOM    272  N   VAL A  21     -11.836  -8.254   8.858  1.00  0.00           N  
ATOM    273  CA  VAL A  21     -13.082  -8.559   9.543  1.00  0.00           C  
ATOM    274  C   VAL A  21     -13.613  -9.894   9.043  1.00  0.00           C  
ATOM    275  O   VAL A  21     -13.834 -10.793   9.848  1.00  0.00           O  
ATOM    276  CB  VAL A  21     -14.165  -7.478   9.491  1.00  0.00           C  
ATOM    277  CG1 VAL A  21     -15.506  -7.825  10.128  1.00  0.00           C  
ATOM    278  CG2 VAL A  21     -13.562  -6.272  10.213  1.00  0.00           C  
ATOM    279  H   VAL A  21     -11.745  -7.376   8.372  1.00  0.00           H  
ATOM    280  HA  VAL A  21     -12.757  -8.749  10.578  1.00  0.00           H  
ATOM    281  HB  VAL A  21     -14.460  -7.114   8.504  1.00  0.00           H  
ATOM    282 1HG1 VAL A  21     -15.969  -8.704   9.683  1.00  0.00           H  
ATOM    283 2HG1 VAL A  21     -15.406  -8.089  11.182  1.00  0.00           H  
ATOM    284 3HG1 VAL A  21     -16.191  -6.978  10.161  1.00  0.00           H  
ATOM    285 1HG2 VAL A  21     -13.353  -6.390  11.278  1.00  0.00           H  
ATOM    286 2HG2 VAL A  21     -12.659  -5.907   9.729  1.00  0.00           H  
ATOM    287 3HG2 VAL A  21     -14.285  -5.457  10.181  1.00  0.00           H  
ATOM    288  N   PRO A  22     -13.888 -10.069   7.745  1.00  0.00           N  
ATOM    289  CA  PRO A  22     -14.356 -11.361   7.297  1.00  0.00           C  
ATOM    290  C   PRO A  22     -13.278 -12.436   7.285  1.00  0.00           C  
ATOM    291  O   PRO A  22     -13.538 -13.598   7.586  1.00  0.00           O  
ATOM    292  CB  PRO A  22     -14.862 -11.141   5.868  1.00  0.00           C  
ATOM    293  CG  PRO A  22     -14.108  -9.898   5.419  1.00  0.00           C  
ATOM    294  CD  PRO A  22     -13.825  -9.085   6.682  1.00  0.00           C  
ATOM    295  HA  PRO A  22     -15.131 -11.713   7.979  1.00  0.00           H  
ATOM    296  HB1 PRO A  22     -14.850 -11.954   5.133  1.00  0.00           H  
ATOM    297  HB2 PRO A  22     -15.888 -10.795   5.982  1.00  0.00           H  
ATOM    298  HG1 PRO A  22     -13.129 -10.159   5.012  1.00  0.00           H  
ATOM    299  HG2 PRO A  22     -14.520  -9.469   4.512  1.00  0.00           H  
ATOM    300  HD1 PRO A  22     -12.914  -8.490   6.566  1.00  0.00           H  
ATOM    301  HD2 PRO A  22     -14.697  -8.432   6.794  1.00  0.00           H  
ATOM    302  N   GLY A  23     -12.008 -12.093   7.066  1.00  0.00           N  
ATOM    303  CA  GLY A  23     -10.895 -13.020   7.162  1.00  0.00           C  
ATOM    304  C   GLY A  23     -10.808 -13.879   8.409  1.00  0.00           C  
ATOM    305  O   GLY A  23     -10.799 -15.107   8.304  1.00  0.00           O  
ATOM    306  H   GLY A  23     -11.883 -11.131   6.804  1.00  0.00           H  
ATOM    307  HA1 GLY A  23     -10.921 -13.675   6.289  1.00  0.00           H  
ATOM    308  HA2 GLY A  23      -9.894 -12.580   7.145  1.00  0.00           H  
ATOM    309  N   ASN A  24     -10.621 -13.177   9.524  1.00  0.00           N  
ATOM    310  CA  ASN A  24     -10.599 -13.713  10.872  1.00  0.00           C  
ATOM    311  C   ASN A  24     -11.837 -14.484  11.313  1.00  0.00           C  
ATOM    312  O   ASN A  24     -11.647 -15.467  12.013  1.00  0.00           O  
ATOM    313  CB  ASN A  24     -10.233 -12.610  11.865  1.00  0.00           C  
ATOM    314  CG  ASN A  24      -8.731 -12.335  11.904  1.00  0.00           C  
ATOM    315  ND2 ASN A  24      -8.259 -11.340  11.151  1.00  0.00           N  
ATOM    316  OD1 ASN A  24      -8.066 -13.085  12.622  1.00  0.00           O  
ATOM    317  H   ASN A  24     -10.794 -12.179   9.482  1.00  0.00           H  
ATOM    318  HA  ASN A  24      -9.757 -14.398  10.874  1.00  0.00           H  
ATOM    319  HB1 ASN A  24     -10.760 -11.680  11.646  1.00  0.00           H  
ATOM    320  HB2 ASN A  24     -10.525 -12.807  12.891  1.00  0.00           H  
ATOM    321 1HD2 ASN A  24      -8.666 -10.599  10.600  1.00  0.00           H  
ATOM    322 2HD2 ASN A  24      -7.285 -11.214  11.416  1.00  0.00           H  
ATOM    323  N   VAL A  25     -13.057 -14.124  10.914  1.00  0.00           N  
ATOM    324  CA  VAL A  25     -14.239 -14.960  11.020  1.00  0.00           C  
ATOM    325  C   VAL A  25     -13.992 -16.372  10.519  1.00  0.00           C  
ATOM    326  O   VAL A  25     -14.420 -17.354  11.139  1.00  0.00           O  
ATOM    327  CB  VAL A  25     -15.442 -14.227  10.436  1.00  0.00           C  
ATOM    328  CG1 VAL A  25     -16.713 -15.035  10.150  1.00  0.00           C  
ATOM    329  CG2 VAL A  25     -15.765 -13.016  11.322  1.00  0.00           C  
ATOM    330  H   VAL A  25     -13.075 -13.407  10.197  1.00  0.00           H  
ATOM    331  HA  VAL A  25     -14.412 -15.036  12.099  1.00  0.00           H  
ATOM    332  HB  VAL A  25     -15.076 -13.792   9.505  1.00  0.00           H  
ATOM    333 1HG1 VAL A  25     -16.893 -15.559  11.097  1.00  0.00           H  
ATOM    334 2HG1 VAL A  25     -17.587 -14.449   9.871  1.00  0.00           H  
ATOM    335 3HG1 VAL A  25     -16.551 -15.812   9.405  1.00  0.00           H  
ATOM    336 1HG2 VAL A  25     -16.236 -13.336  12.249  1.00  0.00           H  
ATOM    337 2HG2 VAL A  25     -14.903 -12.378  11.551  1.00  0.00           H  
ATOM    338 3HG2 VAL A  25     -16.459 -12.377  10.782  1.00  0.00           H  
ATOM    339  N   LEU A  26     -13.383 -16.574   9.354  1.00  0.00           N  
ATOM    340  CA  LEU A  26     -13.268 -17.864   8.708  1.00  0.00           C  
ATOM    341  C   LEU A  26     -12.286 -18.714   9.495  1.00  0.00           C  
ATOM    342  O   LEU A  26     -12.439 -19.928   9.681  1.00  0.00           O  
ATOM    343  CB  LEU A  26     -12.872 -17.732   7.235  1.00  0.00           C  
ATOM    344  CG  LEU A  26     -13.457 -16.615   6.368  1.00  0.00           C  
ATOM    345  CD1 LEU A  26     -13.206 -16.869   4.880  1.00  0.00           C  
ATOM    346  CD2 LEU A  26     -14.967 -16.409   6.533  1.00  0.00           C  
ATOM    347  H   LEU A  26     -13.034 -15.764   8.851  1.00  0.00           H  
ATOM    348  HA  LEU A  26     -14.278 -18.259   8.862  1.00  0.00           H  
ATOM    349  HB1 LEU A  26     -11.791 -17.642   7.263  1.00  0.00           H  
ATOM    350  HB2 LEU A  26     -13.137 -18.675   6.760  1.00  0.00           H  
ATOM    351  HG  LEU A  26     -12.975 -15.670   6.586  1.00  0.00           H  
ATOM    352 1HD1 LEU A  26     -13.305 -17.886   4.469  1.00  0.00           H  
ATOM    353 2HD1 LEU A  26     -13.724 -16.172   4.224  1.00  0.00           H  
ATOM    354 3HD1 LEU A  26     -12.153 -16.641   4.678  1.00  0.00           H  
ATOM    355 1HD2 LEU A  26     -15.412 -15.577   5.992  1.00  0.00           H  
ATOM    356 2HD2 LEU A  26     -15.472 -17.307   6.169  1.00  0.00           H  
ATOM    357 3HD2 LEU A  26     -15.123 -16.273   7.597  1.00  0.00           H  
ATOM    358  N   VAL A  27     -11.294 -18.041  10.090  1.00  0.00           N  
ATOM    359  CA  VAL A  27     -10.297 -18.609  10.972  1.00  0.00           C  
ATOM    360  C   VAL A  27     -10.923 -19.240  12.201  1.00  0.00           C  
ATOM    361  O   VAL A  27     -10.594 -20.369  12.548  1.00  0.00           O  
ATOM    362  CB  VAL A  27      -9.279 -17.559  11.428  1.00  0.00           C  
ATOM    363  CG1 VAL A  27      -8.188 -18.218  12.282  1.00  0.00           C  
ATOM    364  CG2 VAL A  27      -8.538 -16.843  10.298  1.00  0.00           C  
ATOM    365  H   VAL A  27     -11.172 -17.070   9.839  1.00  0.00           H  
ATOM    366  HA  VAL A  27      -9.797 -19.398  10.402  1.00  0.00           H  
ATOM    367  HB  VAL A  27      -9.843 -16.794  11.959  1.00  0.00           H  
ATOM    368 1HG1 VAL A  27      -7.747 -19.024  11.695  1.00  0.00           H  
ATOM    369 2HG1 VAL A  27      -7.307 -17.649  12.581  1.00  0.00           H  
ATOM    370 3HG1 VAL A  27      -8.683 -18.642  13.151  1.00  0.00           H  
ATOM    371 1HG2 VAL A  27      -8.139 -15.943  10.761  1.00  0.00           H  
ATOM    372 2HG2 VAL A  27      -7.743 -17.400   9.805  1.00  0.00           H  
ATOM    373 3HG2 VAL A  27      -9.188 -16.615   9.467  1.00  0.00           H  
ATOM    374  N   ILE A  28     -11.940 -18.595  12.784  1.00  0.00           N  
ATOM    375  CA  ILE A  28     -12.665 -19.016  13.969  1.00  0.00           C  
ATOM    376  C   ILE A  28     -13.690 -20.045  13.503  1.00  0.00           C  
ATOM    377  O   ILE A  28     -13.865 -21.061  14.172  1.00  0.00           O  
ATOM    378  CB  ILE A  28     -13.498 -17.924  14.633  1.00  0.00           C  
ATOM    379  CG1 ILE A  28     -12.532 -16.818  15.061  1.00  0.00           C  
ATOM    380  CG2 ILE A  28     -14.168 -18.486  15.890  1.00  0.00           C  
ATOM    381  CD  ILE A  28     -13.183 -15.438  15.262  1.00  0.00           C  
ATOM    382  H   ILE A  28     -12.245 -17.740  12.352  1.00  0.00           H  
ATOM    383  HA  ILE A  28     -11.971 -19.538  14.625  1.00  0.00           H  
ATOM    384  HB  ILE A  28     -14.193 -17.485  13.916  1.00  0.00           H  
ATOM    385 1HG1 ILE A  28     -11.873 -16.998  15.910  1.00  0.00           H  
ATOM    386 2HG1 ILE A  28     -11.960 -16.625  14.156  1.00  0.00           H  
ATOM    387 1HG2 ILE A  28     -14.924 -19.224  15.625  1.00  0.00           H  
ATOM    388 2HG2 ILE A  28     -13.463 -19.116  16.434  1.00  0.00           H  
ATOM    389 3HG2 ILE A  28     -14.703 -17.829  16.572  1.00  0.00           H  
ATOM    390  HD1 ILE A  28     -13.644 -15.000  14.386  1.00  0.00           H  
ATOM    391  HD2 ILE A  28     -13.858 -15.678  16.075  1.00  0.00           H  
ATOM    392  HD3 ILE A  28     -12.392 -14.728  15.501  1.00  0.00           H  
ATOM    393  N   TRP A  29     -14.338 -19.832  12.360  1.00  0.00           N  
ATOM    394  CA  TRP A  29     -15.288 -20.794  11.817  1.00  0.00           C  
ATOM    395  C   TRP A  29     -14.631 -22.133  11.518  1.00  0.00           C  
ATOM    396  O   TRP A  29     -15.141 -23.160  11.947  1.00  0.00           O  
ATOM    397  CB  TRP A  29     -15.961 -20.187  10.584  1.00  0.00           C  
ATOM    398  CG  TRP A  29     -17.218 -20.854  10.110  1.00  0.00           C  
ATOM    399  CD1 TRP A  29     -17.383 -21.698   9.079  1.00  0.00           C  
ATOM    400  CD2 TRP A  29     -18.582 -20.451  10.446  1.00  0.00           C  
ATOM    401  CE2 TRP A  29     -19.452 -21.047   9.494  1.00  0.00           C  
ATOM    402  CE3 TRP A  29     -19.140 -19.490  11.299  1.00  0.00           C  
ATOM    403  NE1 TRP A  29     -18.711 -21.994   8.822  1.00  0.00           N  
ATOM    404  CZ2 TRP A  29     -20.827 -20.768   9.504  1.00  0.00           C  
ATOM    405  CZ3 TRP A  29     -20.513 -19.215  11.340  1.00  0.00           C  
ATOM    406  CH2 TRP A  29     -21.364 -19.857  10.430  1.00  0.00           C  
ATOM    407  H   TRP A  29     -13.916 -19.224  11.669  1.00  0.00           H  
ATOM    408  HA  TRP A  29     -15.991 -21.060  12.609  1.00  0.00           H  
ATOM    409  HB1 TRP A  29     -16.097 -19.118  10.704  1.00  0.00           H  
ATOM    410  HB2 TRP A  29     -15.216 -20.244   9.789  1.00  0.00           H  
ATOM    411  HD1 TRP A  29     -16.527 -22.169   8.610  1.00  0.00           H  
ATOM    412  HE1 TRP A  29     -19.050 -22.528   8.040  1.00  0.00           H  
ATOM    413  HE3 TRP A  29     -18.504 -19.076  12.060  1.00  0.00           H  
ATOM    414  HZ2 TRP A  29     -21.537 -21.365   8.955  1.00  0.00           H  
ATOM    415  HZ3 TRP A  29     -20.955 -18.624  12.132  1.00  0.00           H  
ATOM    416  HH2 TRP A  29     -22.414 -19.634  10.483  1.00  0.00           H  
ATOM    417  N   ALA A  30     -13.534 -22.176  10.760  1.00  0.00           N  
ATOM    418  CA  ALA A  30     -12.666 -23.320  10.534  1.00  0.00           C  
ATOM    419  C   ALA A  30     -12.143 -24.071  11.755  1.00  0.00           C  
ATOM    420  O   ALA A  30     -11.849 -25.256  11.632  1.00  0.00           O  
ATOM    421  CB  ALA A  30     -11.495 -22.794   9.708  1.00  0.00           C  
ATOM    422  H   ALA A  30     -13.121 -21.357  10.336  1.00  0.00           H  
ATOM    423  HA  ALA A  30     -13.173 -24.092   9.954  1.00  0.00           H  
ATOM    424  HB1 ALA A  30     -10.999 -22.148  10.427  1.00  0.00           H  
ATOM    425  HB2 ALA A  30     -10.742 -23.539   9.465  1.00  0.00           H  
ATOM    426  HB3 ALA A  30     -11.754 -22.268   8.788  1.00  0.00           H  
ATOM    427  N   VAL A  31     -12.130 -23.430  12.934  1.00  0.00           N  
ATOM    428  CA  VAL A  31     -11.764 -24.010  14.208  1.00  0.00           C  
ATOM    429  C   VAL A  31     -13.044 -24.457  14.911  1.00  0.00           C  
ATOM    430  O   VAL A  31     -13.324 -25.649  15.027  1.00  0.00           O  
ATOM    431  CB  VAL A  31     -10.974 -23.141  15.178  1.00  0.00           C  
ATOM    432  CG1 VAL A  31     -10.880 -23.679  16.606  1.00  0.00           C  
ATOM    433  CG2 VAL A  31      -9.569 -23.014  14.597  1.00  0.00           C  
ATOM    434  H   VAL A  31     -12.475 -22.483  12.865  1.00  0.00           H  
ATOM    435  HA  VAL A  31     -11.153 -24.918  14.212  1.00  0.00           H  
ATOM    436  HB  VAL A  31     -11.330 -22.106  15.219  1.00  0.00           H  
ATOM    437 1HG1 VAL A  31     -10.219 -22.927  17.056  1.00  0.00           H  
ATOM    438 2HG1 VAL A  31     -11.773 -23.737  17.218  1.00  0.00           H  
ATOM    439 3HG1 VAL A  31     -10.390 -24.655  16.625  1.00  0.00           H  
ATOM    440 1HG2 VAL A  31      -9.554 -22.754  13.540  1.00  0.00           H  
ATOM    441 2HG2 VAL A  31      -8.882 -22.353  15.127  1.00  0.00           H  
ATOM    442 3HG2 VAL A  31      -9.108 -24.003  14.649  1.00  0.00           H  
ATOM    443  N   LYS A  32     -13.863 -23.554  15.465  1.00  0.00           N  
ATOM    444  CA  LYS A  32     -14.881 -23.899  16.431  1.00  0.00           C  
ATOM    445  C   LYS A  32     -16.222 -24.330  15.856  1.00  0.00           C  
ATOM    446  O   LYS A  32     -17.163 -24.574  16.613  1.00  0.00           O  
ATOM    447  CB  LYS A  32     -15.152 -22.570  17.135  1.00  0.00           C  
ATOM    448  CG  LYS A  32     -14.153 -22.321  18.268  1.00  0.00           C  
ATOM    449  CD  LYS A  32     -13.964 -23.351  19.388  1.00  0.00           C  
ATOM    450  CE  LYS A  32     -15.192 -23.657  20.254  1.00  0.00           C  
ATOM    451  NZ  LYS A  32     -14.993 -24.786  21.179  1.00  0.00           N1+
ATOM    452  H   LYS A  32     -13.681 -22.577  15.312  1.00  0.00           H  
ATOM    453  HA  LYS A  32     -14.469 -24.707  17.028  1.00  0.00           H  
ATOM    454  HB1 LYS A  32     -15.090 -21.799  16.360  1.00  0.00           H  
ATOM    455  HB2 LYS A  32     -16.121 -22.481  17.629  1.00  0.00           H  
ATOM    456  HG1 LYS A  32     -13.209 -22.050  17.805  1.00  0.00           H  
ATOM    457  HG2 LYS A  32     -14.381 -21.383  18.776  1.00  0.00           H  
ATOM    458  HD1 LYS A  32     -13.822 -24.244  18.781  1.00  0.00           H  
ATOM    459  HD2 LYS A  32     -13.030 -23.192  19.916  1.00  0.00           H  
ATOM    460  HE1 LYS A  32     -15.169 -22.867  21.005  1.00  0.00           H  
ATOM    461  HE2 LYS A  32     -16.134 -23.702  19.705  1.00  0.00           H  
ATOM    462  HZ1 LYS A  32     -14.024 -24.946  21.392  1.00  0.00           H  
ATOM    463  HZ2 LYS A  32     -15.545 -24.639  22.011  1.00  0.00           H  
ATOM    464  HZ3 LYS A  32     -15.370 -25.633  20.769  1.00  0.00           H  
ATOM    465  N   VAL A  33     -16.319 -24.623  14.558  1.00  0.00           N  
ATOM    466  CA  VAL A  33     -17.371 -25.377  13.897  1.00  0.00           C  
ATOM    467  C   VAL A  33     -16.696 -26.616  13.334  1.00  0.00           C  
ATOM    468  O   VAL A  33     -17.137 -27.259  12.390  1.00  0.00           O  
ATOM    469  CB  VAL A  33     -18.191 -24.496  12.958  1.00  0.00           C  
ATOM    470  CG1 VAL A  33     -19.548 -25.075  12.540  1.00  0.00           C  
ATOM    471  CG2 VAL A  33     -18.453 -23.129  13.595  1.00  0.00           C  
ATOM    472  H   VAL A  33     -15.556 -24.418  13.930  1.00  0.00           H  
ATOM    473  HA  VAL A  33     -17.972 -25.827  14.685  1.00  0.00           H  
ATOM    474  HB  VAL A  33     -17.666 -24.240  12.047  1.00  0.00           H  
ATOM    475 1HG1 VAL A  33     -19.406 -25.943  11.893  1.00  0.00           H  
ATOM    476 2HG1 VAL A  33     -20.111 -25.367  13.426  1.00  0.00           H  
ATOM    477 3HG1 VAL A  33     -19.953 -24.215  12.011  1.00  0.00           H  
ATOM    478 1HG2 VAL A  33     -19.008 -22.497  12.902  1.00  0.00           H  
ATOM    479 2HG2 VAL A  33     -19.123 -23.282  14.449  1.00  0.00           H  
ATOM    480 3HG2 VAL A  33     -17.709 -22.550  14.120  1.00  0.00           H  
ATOM    481  N   ASN A  34     -15.461 -26.965  13.717  1.00  0.00           N  
ATOM    482  CA  ASN A  34     -14.729 -28.169  13.358  1.00  0.00           C  
ATOM    483  C   ASN A  34     -14.236 -28.844  14.632  1.00  0.00           C  
ATOM    484  O   ASN A  34     -13.204 -28.545  15.219  1.00  0.00           O  
ATOM    485  CB  ASN A  34     -13.571 -27.909  12.387  1.00  0.00           C  
ATOM    486  CG  ASN A  34     -13.289 -29.155  11.571  1.00  0.00           C  
ATOM    487  ND2 ASN A  34     -13.533 -29.250  10.257  1.00  0.00           N  
ATOM    488  OD1 ASN A  34     -12.764 -30.079  12.184  1.00  0.00           O  
ATOM    489  H   ASN A  34     -15.088 -26.529  14.549  1.00  0.00           H  
ATOM    490  HA  ASN A  34     -15.402 -28.911  12.917  1.00  0.00           H  
ATOM    491  HB1 ASN A  34     -13.723 -27.188  11.586  1.00  0.00           H  
ATOM    492  HB2 ASN A  34     -12.706 -27.623  12.974  1.00  0.00           H  
ATOM    493 1HD2 ASN A  34     -14.128 -28.566   9.829  1.00  0.00           H  
ATOM    494 2HD2 ASN A  34     -13.201 -30.058   9.736  1.00  0.00           H  
ATOM    495  N   GLN A  35     -14.895 -29.933  15.028  1.00  0.00           N  
ATOM    496  CA  GLN A  35     -14.931 -30.553  16.332  1.00  0.00           C  
ATOM    497  C   GLN A  35     -13.681 -31.370  16.660  1.00  0.00           C  
ATOM    498  O   GLN A  35     -13.500 -31.749  17.815  1.00  0.00           O  
ATOM    499  CB  GLN A  35     -16.224 -31.371  16.309  1.00  0.00           C  
ATOM    500  CG  GLN A  35     -16.535 -32.499  17.295  1.00  0.00           C  
ATOM    501  CD  GLN A  35     -16.733 -32.052  18.743  1.00  0.00           C  
ATOM    502  NE2 GLN A  35     -16.998 -30.752  18.907  1.00  0.00           N  
ATOM    503  OE1 GLN A  35     -16.595 -32.846  19.668  1.00  0.00           O  
ATOM    504  H   GLN A  35     -15.555 -30.139  14.294  1.00  0.00           H  
ATOM    505  HA  GLN A  35     -14.887 -29.808  17.115  1.00  0.00           H  
ATOM    506  HB1 GLN A  35     -17.109 -30.744  16.384  1.00  0.00           H  
ATOM    507  HB2 GLN A  35     -16.204 -31.845  15.332  1.00  0.00           H  
ATOM    508  HG1 GLN A  35     -17.400 -33.003  16.862  1.00  0.00           H  
ATOM    509  HG2 GLN A  35     -15.740 -33.229  17.353  1.00  0.00           H  
ATOM    510 1HE2 GLN A  35     -17.179 -30.161  18.106  1.00  0.00           H  
ATOM    511 2HE2 GLN A  35     -17.163 -30.502  19.866  1.00  0.00           H  
ATOM    512  N   ALA A  36     -12.855 -31.637  15.645  1.00  0.00           N  
ATOM    513  CA  ALA A  36     -11.614 -32.375  15.813  1.00  0.00           C  
ATOM    514  C   ALA A  36     -10.507 -31.427  16.259  1.00  0.00           C  
ATOM    515  O   ALA A  36      -9.582 -31.887  16.917  1.00  0.00           O  
ATOM    516  CB  ALA A  36     -11.152 -33.008  14.504  1.00  0.00           C  
ATOM    517  H   ALA A  36     -12.915 -31.105  14.795  1.00  0.00           H  
ATOM    518  HA  ALA A  36     -11.883 -33.178  16.501  1.00  0.00           H  
ATOM    519  HB1 ALA A  36     -11.953 -33.446  13.907  1.00  0.00           H  
ATOM    520  HB2 ALA A  36     -10.499 -32.397  13.880  1.00  0.00           H  
ATOM    521  HB3 ALA A  36     -10.635 -33.932  14.763  1.00  0.00           H  
ATOM    522  N   LEU A  37     -10.594 -30.124  15.981  1.00  0.00           N  
ATOM    523  CA  LEU A  37      -9.710 -29.026  16.325  1.00  0.00           C  
ATOM    524  C   LEU A  37     -10.006 -28.456  17.700  1.00  0.00           C  
ATOM    525  O   LEU A  37      -9.838 -27.263  17.960  1.00  0.00           O  
ATOM    526  CB  LEU A  37      -9.781 -27.890  15.297  1.00  0.00           C  
ATOM    527  CG  LEU A  37      -9.505 -28.478  13.916  1.00  0.00           C  
ATOM    528  CD1 LEU A  37      -9.310 -27.308  12.947  1.00  0.00           C  
ATOM    529  CD2 LEU A  37      -8.307 -29.417  13.741  1.00  0.00           C  
ATOM    530  H   LEU A  37     -11.444 -29.757  15.591  1.00  0.00           H  
ATOM    531  HA  LEU A  37      -8.708 -29.445  16.416  1.00  0.00           H  
ATOM    532  HB1 LEU A  37     -10.717 -27.334  15.393  1.00  0.00           H  
ATOM    533  HB2 LEU A  37      -9.004 -27.176  15.596  1.00  0.00           H  
ATOM    534  HG  LEU A  37     -10.437 -29.006  13.712  1.00  0.00           H  
ATOM    535 1HD1 LEU A  37      -9.332 -27.674  11.919  1.00  0.00           H  
ATOM    536 2HD1 LEU A  37      -9.990 -26.464  13.002  1.00  0.00           H  
ATOM    537 3HD1 LEU A  37      -8.293 -26.939  13.103  1.00  0.00           H  
ATOM    538 1HD2 LEU A  37      -7.410 -28.794  13.822  1.00  0.00           H  
ATOM    539 2HD2 LEU A  37      -8.310 -30.305  14.373  1.00  0.00           H  
ATOM    540 3HD2 LEU A  37      -8.318 -29.911  12.765  1.00  0.00           H  
ATOM    541  N   ARG A  38     -10.371 -29.271  18.695  1.00  0.00           N  
ATOM    542  CA  ARG A  38     -10.093 -28.996  20.088  1.00  0.00           C  
ATOM    543  C   ARG A  38      -8.665 -29.383  20.473  1.00  0.00           C  
ATOM    544  O   ARG A  38      -8.341 -30.548  20.701  1.00  0.00           O  
ATOM    545  CB  ARG A  38     -11.089 -29.801  20.927  1.00  0.00           C  
ATOM    546  CG  ARG A  38     -12.489 -29.230  20.775  1.00  0.00           C  
ATOM    547  CD  ARG A  38     -13.506 -29.771  21.771  1.00  0.00           C  
ATOM    548  NE  ARG A  38     -14.669 -28.904  21.864  1.00  0.00           N  
ATOM    549  CZ  ARG A  38     -14.927 -27.939  22.761  1.00  0.00           C  
ATOM    550  NH1 ARG A  38     -14.043 -27.531  23.686  1.00  0.00           N  
ATOM    551  NH2 ARG A  38     -16.119 -27.325  22.696  1.00  0.00           N1+
ATOM    552  H   ARG A  38     -10.615 -30.224  18.472  1.00  0.00           H  
ATOM    553  HA  ARG A  38     -10.252 -27.942  20.345  1.00  0.00           H  
ATOM    554  HB1 ARG A  38     -11.024 -30.863  20.677  1.00  0.00           H  
ATOM    555  HB2 ARG A  38     -10.832 -29.717  21.974  1.00  0.00           H  
ATOM    556  HG1 ARG A  38     -12.487 -28.141  20.755  1.00  0.00           H  
ATOM    557  HG2 ARG A  38     -12.935 -29.519  19.815  1.00  0.00           H  
ATOM    558  HD1 ARG A  38     -13.780 -30.786  21.483  1.00  0.00           H  
ATOM    559  HD2 ARG A  38     -12.971 -29.907  22.718  1.00  0.00           H  
ATOM    560  HE  ARG A  38     -15.260 -28.991  21.045  1.00  0.00           H  
ATOM    561 1HH1 ARG A  38     -13.083 -27.818  23.604  1.00  0.00           H  
ATOM    562 2HH1 ARG A  38     -14.256 -26.816  24.371  1.00  0.00           H  
ATOM    563 1HH2 ARG A  38     -16.862 -27.708  22.130  1.00  0.00           H  
ATOM    564 2HH2 ARG A  38     -16.263 -26.497  23.255  1.00  0.00           H  
ATOM    565  N   ASP A  39      -7.825 -28.354  20.468  1.00  0.00           N  
ATOM    566  CA  ASP A  39      -6.427 -28.348  20.867  1.00  0.00           C  
ATOM    567  C   ASP A  39      -6.075 -26.913  21.239  1.00  0.00           C  
ATOM    568  O   ASP A  39      -6.544 -25.925  20.667  1.00  0.00           O  
ATOM    569  CB  ASP A  39      -5.505 -29.076  19.890  1.00  0.00           C  
ATOM    570  CG  ASP A  39      -4.121 -28.611  19.443  1.00  0.00           C  
ATOM    571  OD1 ASP A  39      -3.217 -29.455  19.319  1.00  0.00           O  
ATOM    572  OD2 ASP A  39      -3.770 -27.408  19.376  1.00  0.00           O1-
ATOM    573  H   ASP A  39      -8.192 -27.447  20.224  1.00  0.00           H  
ATOM    574  HA  ASP A  39      -6.358 -28.910  21.799  1.00  0.00           H  
ATOM    575  HB1 ASP A  39      -5.479 -30.098  20.276  1.00  0.00           H  
ATOM    576  HB2 ASP A  39      -5.992 -29.201  18.927  1.00  0.00           H  
ATOM    577  N   ALA A  40      -5.110 -26.758  22.148  1.00  0.00           N  
ATOM    578  CA  ALA A  40      -4.771 -25.527  22.817  1.00  0.00           C  
ATOM    579  C   ALA A  40      -4.270 -24.432  21.885  1.00  0.00           C  
ATOM    580  O   ALA A  40      -4.728 -23.309  22.075  1.00  0.00           O  
ATOM    581  CB  ALA A  40      -3.733 -25.818  23.903  1.00  0.00           C  
ATOM    582  H   ALA A  40      -4.592 -27.584  22.428  1.00  0.00           H  
ATOM    583  HA  ALA A  40      -5.674 -25.145  23.286  1.00  0.00           H  
ATOM    584  HB1 ALA A  40      -2.991 -26.529  23.546  1.00  0.00           H  
ATOM    585  HB2 ALA A  40      -3.173 -24.925  24.208  1.00  0.00           H  
ATOM    586  HB3 ALA A  40      -4.250 -26.192  24.793  1.00  0.00           H  
ATOM    587  N   THR A  41      -3.457 -24.729  20.874  1.00  0.00           N  
ATOM    588  CA  THR A  41      -3.052 -23.745  19.886  1.00  0.00           C  
ATOM    589  C   THR A  41      -4.242 -23.285  19.049  1.00  0.00           C  
ATOM    590  O   THR A  41      -4.242 -22.080  18.812  1.00  0.00           O  
ATOM    591  CB  THR A  41      -1.954 -24.360  19.016  1.00  0.00           C  
ATOM    592  CG2 THR A  41      -1.583 -23.426  17.859  1.00  0.00           C  
ATOM    593  OG1 THR A  41      -0.712 -24.378  19.674  1.00  0.00           O  
ATOM    594  H   THR A  41      -3.362 -25.699  20.609  1.00  0.00           H  
ATOM    595  HA  THR A  41      -2.614 -22.929  20.463  1.00  0.00           H  
ATOM    596  HB  THR A  41      -2.178 -25.359  18.659  1.00  0.00           H  
ATOM    597  HG1 THR A  41      -0.863 -24.547  20.593  1.00  0.00           H  
ATOM    598 1HG2 THR A  41      -1.161 -22.472  18.198  1.00  0.00           H  
ATOM    599 2HG2 THR A  41      -0.749 -23.736  17.225  1.00  0.00           H  
ATOM    600 3HG2 THR A  41      -2.449 -23.165  17.247  1.00  0.00           H  
ATOM    601  N   PHE A  42      -5.126 -24.169  18.592  1.00  0.00           N  
ATOM    602  CA  PHE A  42      -6.325 -23.707  17.918  1.00  0.00           C  
ATOM    603  C   PHE A  42      -7.255 -22.842  18.753  1.00  0.00           C  
ATOM    604  O   PHE A  42      -7.933 -21.912  18.309  1.00  0.00           O  
ATOM    605  CB  PHE A  42      -7.180 -24.867  17.398  1.00  0.00           C  
ATOM    606  CG  PHE A  42      -6.532 -25.759  16.357  1.00  0.00           C  
ATOM    607  CD1 PHE A  42      -6.011 -25.296  15.136  1.00  0.00           C  
ATOM    608  CD2 PHE A  42      -6.379 -27.116  16.646  1.00  0.00           C  
ATOM    609  CE1 PHE A  42      -5.211 -26.145  14.375  1.00  0.00           C  
ATOM    610  CE2 PHE A  42      -5.538 -27.971  15.926  1.00  0.00           C  
ATOM    611  CZ  PHE A  42      -4.911 -27.451  14.789  1.00  0.00           C  
ATOM    612  H   PHE A  42      -5.060 -25.150  18.785  1.00  0.00           H  
ATOM    613  HA  PHE A  42      -6.022 -23.080  17.085  1.00  0.00           H  
ATOM    614  HB1 PHE A  42      -7.576 -25.516  18.185  1.00  0.00           H  
ATOM    615  HB2 PHE A  42      -8.117 -24.514  16.975  1.00  0.00           H  
ATOM    616  HD1 PHE A  42      -6.244 -24.326  14.734  1.00  0.00           H  
ATOM    617  HD2 PHE A  42      -6.887 -27.433  17.554  1.00  0.00           H  
ATOM    618  HE1 PHE A  42      -4.715 -25.740  13.494  1.00  0.00           H  
ATOM    619  HE2 PHE A  42      -5.294 -28.966  16.276  1.00  0.00           H  
ATOM    620  HZ  PHE A  42      -4.162 -27.999  14.233  1.00  0.00           H  
ATOM    621  N   CYS A  43      -7.289 -23.032  20.081  1.00  0.00           N  
ATOM    622  CA  CYS A  43      -8.038 -22.390  21.134  1.00  0.00           C  
ATOM    623  C   CYS A  43      -7.401 -21.019  21.373  1.00  0.00           C  
ATOM    624  O   CYS A  43      -8.060 -20.033  21.676  1.00  0.00           O  
ATOM    625  CB  CYS A  43      -7.910 -23.167  22.441  1.00  0.00           C  
ATOM    626  SG  CYS A  43      -9.197 -22.829  23.681  1.00  0.00           S  
ATOM    627  H   CYS A  43      -6.633 -23.783  20.279  1.00  0.00           H  
ATOM    628  HA  CYS A  43      -9.069 -22.302  20.774  1.00  0.00           H  
ATOM    629  HB1 CYS A  43      -7.808 -24.251  22.374  1.00  0.00           H  
ATOM    630  HB2 CYS A  43      -6.980 -22.839  22.903  1.00  0.00           H  
ATOM    631  HG  CYS A  43      -8.954 -21.515  23.744  1.00  0.00           H  
ATOM    632  N   PHE A  44      -6.077 -20.956  21.283  1.00  0.00           N  
ATOM    633  CA  PHE A  44      -5.260 -19.761  21.331  1.00  0.00           C  
ATOM    634  C   PHE A  44      -5.208 -18.944  20.052  1.00  0.00           C  
ATOM    635  O   PHE A  44      -5.132 -17.718  20.147  1.00  0.00           O  
ATOM    636  CB  PHE A  44      -3.836 -20.056  21.798  1.00  0.00           C  
ATOM    637  CG  PHE A  44      -3.760 -20.446  23.258  1.00  0.00           C  
ATOM    638  CD1 PHE A  44      -3.025 -21.557  23.676  1.00  0.00           C  
ATOM    639  CD2 PHE A  44      -4.238 -19.607  24.263  1.00  0.00           C  
ATOM    640  CE1 PHE A  44      -2.854 -21.768  25.043  1.00  0.00           C  
ATOM    641  CE2 PHE A  44      -4.025 -19.731  25.650  1.00  0.00           C  
ATOM    642  CZ  PHE A  44      -3.288 -20.856  26.015  1.00  0.00           C  
ATOM    643  H   PHE A  44      -5.560 -21.809  21.094  1.00  0.00           H  
ATOM    644  HA  PHE A  44      -5.887 -19.092  21.930  1.00  0.00           H  
ATOM    645  HB1 PHE A  44      -3.416 -20.822  21.138  1.00  0.00           H  
ATOM    646  HB2 PHE A  44      -3.122 -19.255  21.614  1.00  0.00           H  
ATOM    647  HD1 PHE A  44      -2.521 -22.198  22.956  1.00  0.00           H  
ATOM    648  HD2 PHE A  44      -4.685 -18.671  23.971  1.00  0.00           H  
ATOM    649  HE1 PHE A  44      -2.201 -22.579  25.327  1.00  0.00           H  
ATOM    650  HE2 PHE A  44      -4.436 -19.088  26.413  1.00  0.00           H  
ATOM    651  HZ  PHE A  44      -3.217 -21.010  27.084  1.00  0.00           H  
ATOM    652  N   ILE A  45      -5.437 -19.592  18.912  1.00  0.00           N  
ATOM    653  CA  ILE A  45      -5.850 -18.963  17.673  1.00  0.00           C  
ATOM    654  C   ILE A  45      -7.240 -18.357  17.828  1.00  0.00           C  
ATOM    655  O   ILE A  45      -7.403 -17.255  17.302  1.00  0.00           O  
ATOM    656  CB  ILE A  45      -5.645 -19.792  16.394  1.00  0.00           C  
ATOM    657  CG1 ILE A  45      -4.172 -20.152  16.172  1.00  0.00           C  
ATOM    658  CG2 ILE A  45      -6.250 -19.175  15.138  1.00  0.00           C  
ATOM    659  CD  ILE A  45      -3.314 -19.045  15.558  1.00  0.00           C  
ATOM    660  H   ILE A  45      -5.307 -20.599  18.963  1.00  0.00           H  
ATOM    661  HA  ILE A  45      -5.182 -18.143  17.428  1.00  0.00           H  
ATOM    662  HB  ILE A  45      -6.095 -20.751  16.638  1.00  0.00           H  
ATOM    663 1HG1 ILE A  45      -3.694 -20.465  17.097  1.00  0.00           H  
ATOM    664 2HG1 ILE A  45      -4.121 -21.075  15.591  1.00  0.00           H  
ATOM    665 1HG2 ILE A  45      -5.817 -19.765  14.344  1.00  0.00           H  
ATOM    666 2HG2 ILE A  45      -7.334 -19.300  15.157  1.00  0.00           H  
ATOM    667 3HG2 ILE A  45      -6.060 -18.101  15.018  1.00  0.00           H  
ATOM    668  HD1 ILE A  45      -2.441 -19.553  15.141  1.00  0.00           H  
ATOM    669  HD2 ILE A  45      -3.856 -18.413  14.858  1.00  0.00           H  
ATOM    670  HD3 ILE A  45      -2.926 -18.300  16.240  1.00  0.00           H  
ATOM    671  N   VAL A  46      -8.211 -18.927  18.542  1.00  0.00           N  
ATOM    672  CA  VAL A  46      -9.496 -18.309  18.734  1.00  0.00           C  
ATOM    673  C   VAL A  46      -9.394 -17.015  19.548  1.00  0.00           C  
ATOM    674  O   VAL A  46     -10.066 -16.018  19.310  1.00  0.00           O  
ATOM    675  CB  VAL A  46     -10.569 -19.242  19.303  1.00  0.00           C  
ATOM    676  CG1 VAL A  46     -11.815 -18.542  19.824  1.00  0.00           C  
ATOM    677  CG2 VAL A  46     -10.931 -20.310  18.262  1.00  0.00           C  
ATOM    678  H   VAL A  46      -8.092 -19.875  18.866  1.00  0.00           H  
ATOM    679  HA  VAL A  46      -9.902 -17.955  17.780  1.00  0.00           H  
ATOM    680  HB  VAL A  46     -10.120 -19.729  20.172  1.00  0.00           H  
ATOM    681 1HG1 VAL A  46     -11.525 -18.000  20.730  1.00  0.00           H  
ATOM    682 2HG1 VAL A  46     -12.281 -17.807  19.174  1.00  0.00           H  
ATOM    683 3HG1 VAL A  46     -12.624 -19.243  20.047  1.00  0.00           H  
ATOM    684 1HG2 VAL A  46     -10.032 -20.747  17.838  1.00  0.00           H  
ATOM    685 2HG2 VAL A  46     -11.651 -21.074  18.563  1.00  0.00           H  
ATOM    686 3HG2 VAL A  46     -11.470 -19.695  17.540  1.00  0.00           H  
ATOM    687  N   SER A  47      -8.517 -17.031  20.562  1.00  0.00           N  
ATOM    688  CA  SER A  47      -8.264 -15.886  21.397  1.00  0.00           C  
ATOM    689  C   SER A  47      -7.463 -14.839  20.617  1.00  0.00           C  
ATOM    690  O   SER A  47      -7.657 -13.644  20.798  1.00  0.00           O  
ATOM    691  CB  SER A  47      -7.585 -16.143  22.740  1.00  0.00           C  
ATOM    692  OG  SER A  47      -7.690 -14.993  23.560  1.00  0.00           O  
ATOM    693  H   SER A  47      -7.978 -17.872  20.710  1.00  0.00           H  
ATOM    694  HA  SER A  47      -9.251 -15.498  21.659  1.00  0.00           H  
ATOM    695  HB1 SER A  47      -8.038 -16.974  23.287  1.00  0.00           H  
ATOM    696  HB2 SER A  47      -6.519 -16.343  22.579  1.00  0.00           H  
ATOM    697  HG  SER A  47      -7.278 -14.213  23.215  1.00  0.00           H  
ATOM    698  N   LEU A  48      -6.571 -15.189  19.693  1.00  0.00           N  
ATOM    699  CA  LEU A  48      -5.832 -14.291  18.831  1.00  0.00           C  
ATOM    700  C   LEU A  48      -6.802 -13.756  17.786  1.00  0.00           C  
ATOM    701  O   LEU A  48      -6.905 -12.536  17.723  1.00  0.00           O  
ATOM    702  CB  LEU A  48      -4.661 -15.025  18.184  1.00  0.00           C  
ATOM    703  CG  LEU A  48      -3.652 -14.150  17.438  1.00  0.00           C  
ATOM    704  CD1 LEU A  48      -2.193 -14.529  17.656  1.00  0.00           C  
ATOM    705  CD2 LEU A  48      -3.854 -14.315  15.930  1.00  0.00           C  
ATOM    706  H   LEU A  48      -6.452 -16.177  19.494  1.00  0.00           H  
ATOM    707  HA  LEU A  48      -5.476 -13.478  19.450  1.00  0.00           H  
ATOM    708  HB1 LEU A  48      -4.067 -15.478  18.978  1.00  0.00           H  
ATOM    709  HB2 LEU A  48      -4.896 -15.869  17.530  1.00  0.00           H  
ATOM    710  HG  LEU A  48      -3.795 -13.113  17.749  1.00  0.00           H  
ATOM    711 1HD1 LEU A  48      -1.487 -13.933  17.065  1.00  0.00           H  
ATOM    712 2HD1 LEU A  48      -1.945 -14.283  18.697  1.00  0.00           H  
ATOM    713 3HD1 LEU A  48      -2.062 -15.571  17.393  1.00  0.00           H  
ATOM    714 1HD2 LEU A  48      -3.262 -15.136  15.525  1.00  0.00           H  
ATOM    715 2HD2 LEU A  48      -4.864 -14.311  15.504  1.00  0.00           H  
ATOM    716 3HD2 LEU A  48      -3.483 -13.574  15.230  1.00  0.00           H  
ATOM    717  N   ALA A  49      -7.533 -14.568  17.012  1.00  0.00           N  
ATOM    718  CA  ALA A  49      -8.464 -14.108  16.001  1.00  0.00           C  
ATOM    719  C   ALA A  49      -9.581 -13.186  16.474  1.00  0.00           C  
ATOM    720  O   ALA A  49     -10.074 -12.493  15.585  1.00  0.00           O  
ATOM    721  CB  ALA A  49      -9.019 -15.323  15.249  1.00  0.00           C  
ATOM    722  H   ALA A  49      -7.439 -15.572  17.044  1.00  0.00           H  
ATOM    723  HA  ALA A  49      -7.921 -13.438  15.336  1.00  0.00           H  
ATOM    724  HB1 ALA A  49      -8.255 -15.893  14.706  1.00  0.00           H  
ATOM    725  HB2 ALA A  49      -9.538 -15.987  15.942  1.00  0.00           H  
ATOM    726  HB3 ALA A  49      -9.578 -14.839  14.447  1.00  0.00           H  
ATOM    727  N   VAL A  50      -9.931 -13.168  17.756  1.00  0.00           N  
ATOM    728  CA  VAL A  50     -11.056 -12.410  18.262  1.00  0.00           C  
ATOM    729  C   VAL A  50     -10.623 -11.006  18.630  1.00  0.00           C  
ATOM    730  O   VAL A  50     -11.404 -10.065  18.742  1.00  0.00           O  
ATOM    731  CB  VAL A  50     -11.699 -13.097  19.460  1.00  0.00           C  
ATOM    732  CG1 VAL A  50     -12.642 -12.267  20.339  1.00  0.00           C  
ATOM    733  CG2 VAL A  50     -12.566 -14.247  18.949  1.00  0.00           C  
ATOM    734  H   VAL A  50      -9.612 -13.805  18.484  1.00  0.00           H  
ATOM    735  HA  VAL A  50     -11.701 -12.160  17.413  1.00  0.00           H  
ATOM    736  HB  VAL A  50     -10.926 -13.472  20.130  1.00  0.00           H  
ATOM    737 1HG1 VAL A  50     -12.076 -11.804  21.149  1.00  0.00           H  
ATOM    738 2HG1 VAL A  50     -13.191 -11.499  19.786  1.00  0.00           H  
ATOM    739 3HG1 VAL A  50     -13.407 -12.859  20.833  1.00  0.00           H  
ATOM    740 1HG2 VAL A  50     -13.460 -13.904  18.431  1.00  0.00           H  
ATOM    741 2HG2 VAL A  50     -11.999 -14.919  18.304  1.00  0.00           H  
ATOM    742 3HG2 VAL A  50     -12.852 -14.866  19.797  1.00  0.00           H  
ATOM    743  N   ALA A  51      -9.333 -10.887  18.952  1.00  0.00           N  
ATOM    744  CA  ALA A  51      -8.556  -9.685  19.208  1.00  0.00           C  
ATOM    745  C   ALA A  51      -8.230  -9.070  17.851  1.00  0.00           C  
ATOM    746  O   ALA A  51      -8.271  -7.843  17.793  1.00  0.00           O  
ATOM    747  CB  ALA A  51      -7.296 -10.022  20.003  1.00  0.00           C  
ATOM    748  H   ALA A  51      -8.696 -11.644  18.761  1.00  0.00           H  
ATOM    749  HA  ALA A  51      -9.080  -8.902  19.751  1.00  0.00           H  
ATOM    750  HB1 ALA A  51      -6.467  -9.331  19.784  1.00  0.00           H  
ATOM    751  HB2 ALA A  51      -7.465  -9.915  21.071  1.00  0.00           H  
ATOM    752  HB3 ALA A  51      -6.920 -11.015  19.764  1.00  0.00           H  
ATOM    753  N   ASP A  52      -8.086  -9.905  16.825  1.00  0.00           N  
ATOM    754  CA  ASP A  52      -7.633  -9.345  15.567  1.00  0.00           C  
ATOM    755  C   ASP A  52      -8.776  -8.909  14.655  1.00  0.00           C  
ATOM    756  O   ASP A  52      -8.578  -7.878  14.025  1.00  0.00           O  
ATOM    757  CB  ASP A  52      -6.996 -10.534  14.833  1.00  0.00           C  
ATOM    758  CG  ASP A  52      -6.052 -10.070  13.738  1.00  0.00           C  
ATOM    759  OD1 ASP A  52      -6.118 -10.637  12.626  1.00  0.00           O  
ATOM    760  OD2 ASP A  52      -5.023  -9.426  14.040  1.00  0.00           O1-
ATOM    761  H   ASP A  52      -7.797 -10.832  17.090  1.00  0.00           H  
ATOM    762  HA  ASP A  52      -6.915  -8.531  15.623  1.00  0.00           H  
ATOM    763  HB1 ASP A  52      -6.430 -11.146  15.531  1.00  0.00           H  
ATOM    764  HB2 ASP A  52      -7.813 -11.134  14.433  1.00  0.00           H  
ATOM    765  N   VAL A  53      -9.959  -9.502  14.746  1.00  0.00           N  
ATOM    766  CA  VAL A  53     -11.090  -9.041  13.965  1.00  0.00           C  
ATOM    767  C   VAL A  53     -11.580  -7.662  14.392  1.00  0.00           C  
ATOM    768  O   VAL A  53     -12.061  -6.842  13.613  1.00  0.00           O  
ATOM    769  CB  VAL A  53     -12.195 -10.067  14.215  1.00  0.00           C  
ATOM    770  CG1 VAL A  53     -12.679 -10.205  15.666  1.00  0.00           C  
ATOM    771  CG2 VAL A  53     -13.426  -9.914  13.336  1.00  0.00           C  
ATOM    772  H   VAL A  53     -10.182 -10.340  15.276  1.00  0.00           H  
ATOM    773  HA  VAL A  53     -10.811  -8.972  12.912  1.00  0.00           H  
ATOM    774  HB  VAL A  53     -11.758 -11.029  13.943  1.00  0.00           H  
ATOM    775 1HG1 VAL A  53     -13.328 -11.081  15.693  1.00  0.00           H  
ATOM    776 2HG1 VAL A  53     -11.810 -10.396  16.286  1.00  0.00           H  
ATOM    777 3HG1 VAL A  53     -13.265  -9.342  15.974  1.00  0.00           H  
ATOM    778 1HG2 VAL A  53     -13.772  -8.884  13.420  1.00  0.00           H  
ATOM    779 2HG2 VAL A  53     -13.121 -10.151  12.309  1.00  0.00           H  
ATOM    780 3HG2 VAL A  53     -14.166 -10.658  13.644  1.00  0.00           H  
ATOM    781  N   ALA A  54     -11.476  -7.308  15.677  1.00  0.00           N  
ATOM    782  CA  ALA A  54     -12.022  -6.109  16.289  1.00  0.00           C  
ATOM    783  C   ALA A  54     -11.133  -4.889  16.088  1.00  0.00           C  
ATOM    784  O   ALA A  54     -11.540  -3.749  16.283  1.00  0.00           O  
ATOM    785  CB  ALA A  54     -11.802  -6.406  17.773  1.00  0.00           C  
ATOM    786  H   ALA A  54     -10.873  -7.958  16.163  1.00  0.00           H  
ATOM    787  HA  ALA A  54     -13.071  -5.951  16.025  1.00  0.00           H  
ATOM    788  HB1 ALA A  54     -12.393  -5.808  18.456  1.00  0.00           H  
ATOM    789  HB2 ALA A  54     -12.088  -7.409  18.095  1.00  0.00           H  
ATOM    790  HB3 ALA A  54     -10.752  -6.344  18.050  1.00  0.00           H  
ATOM    791  N   VAL A  55      -9.906  -5.099  15.604  1.00  0.00           N  
ATOM    792  CA  VAL A  55      -9.020  -4.092  15.059  1.00  0.00           C  
ATOM    793  C   VAL A  55      -9.661  -3.486  13.823  1.00  0.00           C  
ATOM    794  O   VAL A  55      -9.609  -2.263  13.674  1.00  0.00           O  
ATOM    795  CB  VAL A  55      -7.602  -4.570  14.738  1.00  0.00           C  
ATOM    796  CG1 VAL A  55      -6.798  -3.413  14.147  1.00  0.00           C  
ATOM    797  CG2 VAL A  55      -6.983  -5.014  16.068  1.00  0.00           C  
ATOM    798  H   VAL A  55      -9.586  -6.039  15.439  1.00  0.00           H  
ATOM    799  HA  VAL A  55      -8.935  -3.280  15.776  1.00  0.00           H  
ATOM    800  HB  VAL A  55      -7.607  -5.395  14.029  1.00  0.00           H  
ATOM    801 1HG1 VAL A  55      -5.789  -3.820  14.043  1.00  0.00           H  
ATOM    802 2HG1 VAL A  55      -6.983  -3.109  13.118  1.00  0.00           H  
ATOM    803 3HG1 VAL A  55      -6.797  -2.453  14.652  1.00  0.00           H  
ATOM    804 1HG2 VAL A  55      -7.535  -5.816  16.562  1.00  0.00           H  
ATOM    805 2HG2 VAL A  55      -5.968  -5.360  15.868  1.00  0.00           H  
ATOM    806 3HG2 VAL A  55      -6.893  -4.180  16.768  1.00  0.00           H  
ATOM    807  N   GLY A  56     -10.397  -4.243  13.002  1.00  0.00           N  
ATOM    808  CA  GLY A  56     -10.996  -3.779  11.763  1.00  0.00           C  
ATOM    809  C   GLY A  56     -12.482  -3.504  11.931  1.00  0.00           C  
ATOM    810  O   GLY A  56     -13.000  -2.597  11.287  1.00  0.00           O  
ATOM    811  H   GLY A  56     -10.339  -5.232  13.182  1.00  0.00           H  
ATOM    812  HA1 GLY A  56     -10.527  -2.837  11.480  1.00  0.00           H  
ATOM    813  HA2 GLY A  56     -10.791  -4.606  11.084  1.00  0.00           H  
ATOM    814  N   ALA A  57     -13.218  -4.229  12.781  1.00  0.00           N  
ATOM    815  CA  ALA A  57     -14.610  -4.057  13.128  1.00  0.00           C  
ATOM    816  C   ALA A  57     -14.778  -2.984  14.193  1.00  0.00           C  
ATOM    817  O   ALA A  57     -15.931  -2.795  14.580  1.00  0.00           O  
ATOM    818  CB  ALA A  57     -15.184  -5.406  13.569  1.00  0.00           C  
ATOM    819  H   ALA A  57     -12.775  -4.959  13.312  1.00  0.00           H  
ATOM    820  HA  ALA A  57     -15.041  -3.782  12.169  1.00  0.00           H  
ATOM    821  HB1 ALA A  57     -14.500  -6.159  13.950  1.00  0.00           H  
ATOM    822  HB2 ALA A  57     -16.068  -5.264  14.194  1.00  0.00           H  
ATOM    823  HB3 ALA A  57     -15.527  -5.884  12.647  1.00  0.00           H  
ATOM    824  N   LEU A  58     -13.724  -2.352  14.686  1.00  0.00           N  
ATOM    825  CA  LEU A  58     -13.785  -1.407  15.786  1.00  0.00           C  
ATOM    826  C   LEU A  58     -12.623  -0.428  15.669  1.00  0.00           C  
ATOM    827  O   LEU A  58     -12.964   0.735  15.468  1.00  0.00           O  
ATOM    828  CB  LEU A  58     -14.073  -2.035  17.151  1.00  0.00           C  
ATOM    829  CG  LEU A  58     -13.955  -1.143  18.392  1.00  0.00           C  
ATOM    830  CD1 LEU A  58     -14.989  -1.719  19.361  1.00  0.00           C  
ATOM    831  CD2 LEU A  58     -12.548  -1.181  18.996  1.00  0.00           C  
ATOM    832  H   LEU A  58     -12.798  -2.669  14.437  1.00  0.00           H  
ATOM    833  HA  LEU A  58     -14.633  -0.735  15.635  1.00  0.00           H  
ATOM    834  HB1 LEU A  58     -15.093  -2.401  17.056  1.00  0.00           H  
ATOM    835  HB2 LEU A  58     -13.551  -2.972  17.348  1.00  0.00           H  
ATOM    836  HG  LEU A  58     -14.326  -0.134  18.230  1.00  0.00           H  
ATOM    837 1HD1 LEU A  58     -14.962  -1.215  20.321  1.00  0.00           H  
ATOM    838 2HD1 LEU A  58     -15.970  -1.410  18.984  1.00  0.00           H  
ATOM    839 3HD1 LEU A  58     -14.787  -2.767  19.570  1.00  0.00           H  
ATOM    840 1HD2 LEU A  58     -11.837  -0.533  18.484  1.00  0.00           H  
ATOM    841 2HD2 LEU A  58     -12.653  -0.841  20.032  1.00  0.00           H  
ATOM    842 3HD2 LEU A  58     -12.186  -2.208  19.061  1.00  0.00           H  
ATOM    843  N   VAL A  59     -11.361  -0.810  15.890  1.00  0.00           N  
ATOM    844  CA  VAL A  59     -10.274   0.146  15.907  1.00  0.00           C  
ATOM    845  C   VAL A  59     -10.202   1.076  14.706  1.00  0.00           C  
ATOM    846  O   VAL A  59      -9.890   2.254  14.876  1.00  0.00           O  
ATOM    847  CB  VAL A  59      -8.943  -0.464  16.338  1.00  0.00           C  
ATOM    848  CG1 VAL A  59      -7.784   0.506  16.572  1.00  0.00           C  
ATOM    849  CG2 VAL A  59      -9.148  -1.153  17.687  1.00  0.00           C  
ATOM    850  H   VAL A  59     -11.246  -1.794  16.094  1.00  0.00           H  
ATOM    851  HA  VAL A  59     -10.603   0.757  16.749  1.00  0.00           H  
ATOM    852  HB  VAL A  59      -8.534  -1.253  15.715  1.00  0.00           H  
ATOM    853 1HG1 VAL A  59      -7.467   1.115  15.720  1.00  0.00           H  
ATOM    854 2HG1 VAL A  59      -8.140   1.188  17.332  1.00  0.00           H  
ATOM    855 3HG1 VAL A  59      -6.946  -0.047  17.012  1.00  0.00           H  
ATOM    856 1HG2 VAL A  59      -8.231  -1.637  18.029  1.00  0.00           H  
ATOM    857 2HG2 VAL A  59      -9.307  -0.510  18.554  1.00  0.00           H  
ATOM    858 3HG2 VAL A  59      -9.944  -1.889  17.588  1.00  0.00           H  
ATOM    859  N   ILE A  60     -10.355   0.607  13.469  1.00  0.00           N  
ATOM    860  CA  ILE A  60     -10.362   1.399  12.255  1.00  0.00           C  
ATOM    861  C   ILE A  60     -11.511   2.398  12.158  1.00  0.00           C  
ATOM    862  O   ILE A  60     -11.191   3.573  11.998  1.00  0.00           O  
ATOM    863  CB  ILE A  60     -10.228   0.374  11.135  1.00  0.00           C  
ATOM    864  CG1 ILE A  60      -8.823  -0.191  10.968  1.00  0.00           C  
ATOM    865  CG2 ILE A  60     -10.790   0.858   9.793  1.00  0.00           C  
ATOM    866  CD  ILE A  60      -8.627  -1.243   9.881  1.00  0.00           C  
ATOM    867  H   ILE A  60     -10.433  -0.390  13.314  1.00  0.00           H  
ATOM    868  HA  ILE A  60      -9.457   2.012  12.254  1.00  0.00           H  
ATOM    869  HB  ILE A  60     -10.847  -0.498  11.377  1.00  0.00           H  
ATOM    870 1HG1 ILE A  60      -8.157   0.667  10.829  1.00  0.00           H  
ATOM    871 2HG1 ILE A  60      -8.497  -0.498  11.970  1.00  0.00           H  
ATOM    872 1HG2 ILE A  60     -11.812   1.214   9.722  1.00  0.00           H  
ATOM    873 2HG2 ILE A  60     -10.100   1.628   9.443  1.00  0.00           H  
ATOM    874 3HG2 ILE A  60     -10.764   0.099   9.015  1.00  0.00           H  
ATOM    875  HD1 ILE A  60      -9.341  -2.074   9.886  1.00  0.00           H  
ATOM    876  HD2 ILE A  60      -8.525  -0.803   8.895  1.00  0.00           H  
ATOM    877  HD3 ILE A  60      -7.670  -1.740  10.055  1.00  0.00           H  
ATOM    878  N   PRO A  61     -12.790   2.022  12.320  1.00  0.00           N  
ATOM    879  CA  PRO A  61     -13.910   2.913  12.540  1.00  0.00           C  
ATOM    880  C   PRO A  61     -13.716   4.019  13.564  1.00  0.00           C  
ATOM    881  O   PRO A  61     -14.175   5.145  13.371  1.00  0.00           O  
ATOM    882  CB  PRO A  61     -15.099   2.026  12.919  1.00  0.00           C  
ATOM    883  CG  PRO A  61     -14.804   0.678  12.281  1.00  0.00           C  
ATOM    884  CD  PRO A  61     -13.284   0.672  12.129  1.00  0.00           C  
ATOM    885  HA  PRO A  61     -14.120   3.324  11.557  1.00  0.00           H  
ATOM    886  HB1 PRO A  61     -15.070   1.902  14.001  1.00  0.00           H  
ATOM    887  HB2 PRO A  61     -16.092   2.478  12.886  1.00  0.00           H  
ATOM    888  HG1 PRO A  61     -15.132  -0.191  12.854  1.00  0.00           H  
ATOM    889  HG2 PRO A  61     -15.230   0.535  11.280  1.00  0.00           H  
ATOM    890  HD1 PRO A  61     -12.930  -0.093  12.809  1.00  0.00           H  
ATOM    891  HD2 PRO A  61     -12.869   0.215  11.230  1.00  0.00           H  
ATOM    892  N   LEU A  62     -13.071   3.716  14.697  1.00  0.00           N  
ATOM    893  CA  LEU A  62     -12.729   4.619  15.778  1.00  0.00           C  
ATOM    894  C   LEU A  62     -11.485   5.452  15.500  1.00  0.00           C  
ATOM    895  O   LEU A  62     -11.514   6.652  15.763  1.00  0.00           O  
ATOM    896  CB  LEU A  62     -12.448   3.708  16.974  1.00  0.00           C  
ATOM    897  CG  LEU A  62     -13.638   3.012  17.622  1.00  0.00           C  
ATOM    898  CD1 LEU A  62     -13.093   2.413  18.917  1.00  0.00           C  
ATOM    899  CD2 LEU A  62     -14.850   3.902  17.881  1.00  0.00           C  
ATOM    900  H   LEU A  62     -12.804   2.745  14.827  1.00  0.00           H  
ATOM    901  HA  LEU A  62     -13.526   5.286  16.095  1.00  0.00           H  
ATOM    902  HB1 LEU A  62     -11.783   2.876  16.731  1.00  0.00           H  
ATOM    903  HB2 LEU A  62     -11.982   4.307  17.764  1.00  0.00           H  
ATOM    904  HG  LEU A  62     -13.983   2.247  16.928  1.00  0.00           H  
ATOM    905 1HD1 LEU A  62     -12.894   3.153  19.696  1.00  0.00           H  
ATOM    906 2HD1 LEU A  62     -13.781   1.727  19.410  1.00  0.00           H  
ATOM    907 3HD1 LEU A  62     -12.202   1.831  18.703  1.00  0.00           H  
ATOM    908 1HD2 LEU A  62     -14.518   4.822  18.370  1.00  0.00           H  
ATOM    909 2HD2 LEU A  62     -15.329   4.293  16.985  1.00  0.00           H  
ATOM    910 3HD2 LEU A  62     -15.635   3.403  18.442  1.00  0.00           H  
ATOM    911  N   ALA A  63     -10.434   4.901  14.884  1.00  0.00           N  
ATOM    912  CA  ALA A  63      -9.385   5.652  14.238  1.00  0.00           C  
ATOM    913  C   ALA A  63      -9.814   6.689  13.215  1.00  0.00           C  
ATOM    914  O   ALA A  63      -9.300   7.809  13.304  1.00  0.00           O  
ATOM    915  CB  ALA A  63      -8.328   4.727  13.626  1.00  0.00           C  
ATOM    916  H   ALA A  63     -10.349   3.912  14.698  1.00  0.00           H  
ATOM    917  HA  ALA A  63      -8.927   6.174  15.080  1.00  0.00           H  
ATOM    918  HB1 ALA A  63      -7.500   5.343  13.264  1.00  0.00           H  
ATOM    919  HB2 ALA A  63      -7.869   4.155  14.436  1.00  0.00           H  
ATOM    920  HB3 ALA A  63      -8.662   4.053  12.831  1.00  0.00           H  
ATOM    921  N   ILE A  64     -10.635   6.368  12.222  1.00  0.00           N  
ATOM    922  CA  ILE A  64     -11.190   7.247  11.213  1.00  0.00           C  
ATOM    923  C   ILE A  64     -11.827   8.465  11.866  1.00  0.00           C  
ATOM    924  O   ILE A  64     -11.808   9.564  11.313  1.00  0.00           O  
ATOM    925  CB  ILE A  64     -12.173   6.430  10.376  1.00  0.00           C  
ATOM    926  CG1 ILE A  64     -11.337   5.548   9.455  1.00  0.00           C  
ATOM    927  CG2 ILE A  64     -13.235   7.156   9.546  1.00  0.00           C  
ATOM    928  CD  ILE A  64     -12.060   4.368   8.810  1.00  0.00           C  
ATOM    929  H   ILE A  64     -11.006   5.423  12.145  1.00  0.00           H  
ATOM    930  HA  ILE A  64     -10.355   7.636  10.632  1.00  0.00           H  
ATOM    931  HB  ILE A  64     -12.842   5.856  11.030  1.00  0.00           H  
ATOM    932 1HG1 ILE A  64     -10.878   5.985   8.568  1.00  0.00           H  
ATOM    933 2HG1 ILE A  64     -10.575   5.031  10.045  1.00  0.00           H  
ATOM    934 1HG2 ILE A  64     -12.657   7.876   8.967  1.00  0.00           H  
ATOM    935 2HG2 ILE A  64     -13.648   6.366   8.916  1.00  0.00           H  
ATOM    936 3HG2 ILE A  64     -13.907   7.733  10.176  1.00  0.00           H  
ATOM    937  HD1 ILE A  64     -12.927   4.590   8.193  1.00  0.00           H  
ATOM    938  HD2 ILE A  64     -11.432   3.616   8.317  1.00  0.00           H  
ATOM    939  HD3 ILE A  64     -12.500   3.798   9.625  1.00  0.00           H  
ATOM    940  N   LEU A  65     -12.479   8.198  13.003  1.00  0.00           N  
ATOM    941  CA  LEU A  65     -13.218   9.195  13.764  1.00  0.00           C  
ATOM    942  C   LEU A  65     -12.394  10.181  14.579  1.00  0.00           C  
ATOM    943  O   LEU A  65     -12.784  11.310  14.870  1.00  0.00           O  
ATOM    944  CB  LEU A  65     -14.156   8.382  14.658  1.00  0.00           C  
ATOM    945  CG  LEU A  65     -15.034   9.158  15.641  1.00  0.00           C  
ATOM    946  CD1 LEU A  65     -15.872  10.266  15.010  1.00  0.00           C  
ATOM    947  CD2 LEU A  65     -15.885   8.260  16.537  1.00  0.00           C  
ATOM    948  H   LEU A  65     -12.420   7.308  13.463  1.00  0.00           H  
ATOM    949  HA  LEU A  65     -13.877   9.737  13.097  1.00  0.00           H  
ATOM    950  HB1 LEU A  65     -14.804   7.816  13.993  1.00  0.00           H  
ATOM    951  HB2 LEU A  65     -13.513   7.710  15.234  1.00  0.00           H  
ATOM    952  HG  LEU A  65     -14.380   9.702  16.316  1.00  0.00           H  
ATOM    953 1HD1 LEU A  65     -16.376   9.924  14.104  1.00  0.00           H  
ATOM    954 2HD1 LEU A  65     -16.682  10.592  15.673  1.00  0.00           H  
ATOM    955 3HD1 LEU A  65     -15.306  11.163  14.737  1.00  0.00           H  
ATOM    956 1HD2 LEU A  65     -16.154   8.801  17.450  1.00  0.00           H  
ATOM    957 2HD2 LEU A  65     -16.802   7.880  16.094  1.00  0.00           H  
ATOM    958 3HD2 LEU A  65     -15.319   7.452  17.007  1.00  0.00           H  
ATOM    959  N   ILE A  66     -11.219   9.708  15.007  1.00  0.00           N  
ATOM    960  CA  ILE A  66     -10.156  10.563  15.484  1.00  0.00           C  
ATOM    961  C   ILE A  66      -9.629  11.400  14.335  1.00  0.00           C  
ATOM    962  O   ILE A  66      -9.411  12.605  14.474  1.00  0.00           O  
ATOM    963  CB  ILE A  66      -9.034   9.790  16.179  1.00  0.00           C  
ATOM    964  CG1 ILE A  66      -9.507   8.948  17.361  1.00  0.00           C  
ATOM    965  CG2 ILE A  66      -8.004  10.646  16.917  1.00  0.00           C  
ATOM    966  CD  ILE A  66      -8.545   8.041  18.126  1.00  0.00           C  
ATOM    967  H   ILE A  66     -11.089   8.706  15.017  1.00  0.00           H  
ATOM    968  HA  ILE A  66     -10.481  11.342  16.179  1.00  0.00           H  
ATOM    969  HB  ILE A  66      -8.500   9.234  15.403  1.00  0.00           H  
ATOM    970 1HG1 ILE A  66      -9.967   9.453  18.202  1.00  0.00           H  
ATOM    971 2HG1 ILE A  66     -10.363   8.365  16.995  1.00  0.00           H  
ATOM    972 1HG2 ILE A  66      -7.084  10.173  17.251  1.00  0.00           H  
ATOM    973 2HG2 ILE A  66      -7.669  11.445  16.255  1.00  0.00           H  
ATOM    974 3HG2 ILE A  66      -8.630  11.117  17.671  1.00  0.00           H  
ATOM    975  HD1 ILE A  66      -8.001   7.267  17.590  1.00  0.00           H  
ATOM    976  HD2 ILE A  66      -7.881   8.745  18.634  1.00  0.00           H  
ATOM    977  HD3 ILE A  66      -9.052   7.534  18.942  1.00  0.00           H  
ATOM    978  N   ASN A  67      -9.542  10.871  13.110  1.00  0.00           N  
ATOM    979  CA  ASN A  67      -8.840  11.428  11.974  1.00  0.00           C  
ATOM    980  C   ASN A  67      -9.645  12.590  11.389  1.00  0.00           C  
ATOM    981  O   ASN A  67      -9.117  13.641  11.019  1.00  0.00           O  
ATOM    982  CB  ASN A  67      -8.544  10.415  10.864  1.00  0.00           C  
ATOM    983  CG  ASN A  67      -7.524  11.010   9.915  1.00  0.00           C  
ATOM    984  ND2 ASN A  67      -6.239  10.991  10.304  1.00  0.00           N  
ATOM    985  OD1 ASN A  67      -7.883  11.497   8.841  1.00  0.00           O  
ATOM    986  H   ASN A  67      -9.728   9.890  12.940  1.00  0.00           H  
ATOM    987  HA  ASN A  67      -7.910  11.868  12.334  1.00  0.00           H  
ATOM    988  HB1 ASN A  67      -8.034   9.538  11.251  1.00  0.00           H  
ATOM    989  HB2 ASN A  67      -9.430  10.097  10.311  1.00  0.00           H  
ATOM    990 1HD2 ASN A  67      -6.043  10.647  11.239  1.00  0.00           H  
ATOM    991 2HD2 ASN A  67      -5.462  11.232   9.714  1.00  0.00           H  
ATOM    992  N   ILE A  68     -10.975  12.450  11.355  1.00  0.00           N  
ATOM    993  CA  ILE A  68     -11.979  13.463  11.088  1.00  0.00           C  
ATOM    994  C   ILE A  68     -12.207  14.428  12.242  1.00  0.00           C  
ATOM    995  O   ILE A  68     -12.961  15.365  12.029  1.00  0.00           O  
ATOM    996  CB  ILE A  68     -13.298  12.983  10.494  1.00  0.00           C  
ATOM    997  CG1 ILE A  68     -14.025  12.097  11.516  1.00  0.00           C  
ATOM    998  CG2 ILE A  68     -13.069  12.399   9.091  1.00  0.00           C  
ATOM    999  CD  ILE A  68     -15.451  12.633  11.674  1.00  0.00           C  
ATOM   1000  H   ILE A  68     -11.278  11.532  11.640  1.00  0.00           H  
ATOM   1001  HA  ILE A  68     -11.523  14.133  10.360  1.00  0.00           H  
ATOM   1002  HB  ILE A  68     -13.813  13.913  10.267  1.00  0.00           H  
ATOM   1003 1HG1 ILE A  68     -14.085  11.058  11.195  1.00  0.00           H  
ATOM   1004 2HG1 ILE A  68     -13.457  12.195  12.433  1.00  0.00           H  
ATOM   1005 1HG2 ILE A  68     -14.010  12.217   8.590  1.00  0.00           H  
ATOM   1006 2HG2 ILE A  68     -12.619  13.160   8.453  1.00  0.00           H  
ATOM   1007 3HG2 ILE A  68     -12.555  11.438   9.055  1.00  0.00           H  
ATOM   1008  HD1 ILE A  68     -15.409  13.698  11.869  1.00  0.00           H  
ATOM   1009  HD2 ILE A  68     -16.053  12.443  10.790  1.00  0.00           H  
ATOM   1010  HD3 ILE A  68     -15.819  12.207  12.616  1.00  0.00           H  
ATOM   1011  N   GLY A  69     -11.560  14.205  13.384  1.00  0.00           N  
ATOM   1012  CA  GLY A  69     -11.691  14.763  14.715  1.00  0.00           C  
ATOM   1013  C   GLY A  69     -12.789  15.787  15.006  1.00  0.00           C  
ATOM   1014  O   GLY A  69     -12.488  16.968  14.883  1.00  0.00           O  
ATOM   1015  H   GLY A  69     -10.915  13.442  13.246  1.00  0.00           H  
ATOM   1016  HA1 GLY A  69     -11.716  13.930  15.409  1.00  0.00           H  
ATOM   1017  HA2 GLY A  69     -10.708  15.138  15.008  1.00  0.00           H  
ATOM   1018  N   PRO A  70     -13.984  15.395  15.456  1.00  0.00           N  
ATOM   1019  CA  PRO A  70     -15.028  16.330  15.803  1.00  0.00           C  
ATOM   1020  C   PRO A  70     -14.728  16.961  17.156  1.00  0.00           C  
ATOM   1021  O   PRO A  70     -14.021  16.343  17.950  1.00  0.00           O  
ATOM   1022  CB  PRO A  70     -16.311  15.483  15.770  1.00  0.00           C  
ATOM   1023  CG  PRO A  70     -15.858  14.082  16.170  1.00  0.00           C  
ATOM   1024  CD  PRO A  70     -14.425  14.021  15.638  1.00  0.00           C  
ATOM   1025  HA  PRO A  70     -15.144  17.096  15.036  1.00  0.00           H  
ATOM   1026  HB1 PRO A  70     -17.058  15.929  16.419  1.00  0.00           H  
ATOM   1027  HB2 PRO A  70     -16.757  15.409  14.781  1.00  0.00           H  
ATOM   1028  HG1 PRO A  70     -15.918  14.051  17.261  1.00  0.00           H  
ATOM   1029  HG2 PRO A  70     -16.456  13.203  15.940  1.00  0.00           H  
ATOM   1030  HD1 PRO A  70     -13.767  13.600  16.389  1.00  0.00           H  
ATOM   1031  HD2 PRO A  70     -14.419  13.472  14.702  1.00  0.00           H  
ATOM   1032  N   GLN A  71     -15.231  18.182  17.387  1.00  0.00           N  
ATOM   1033  CA  GLN A  71     -15.026  18.878  18.640  1.00  0.00           C  
ATOM   1034  C   GLN A  71     -15.956  18.157  19.609  1.00  0.00           C  
ATOM   1035  O   GLN A  71     -17.162  18.359  19.538  1.00  0.00           O  
ATOM   1036  CB  GLN A  71     -15.263  20.380  18.438  1.00  0.00           C  
ATOM   1037  CG  GLN A  71     -14.818  21.381  19.503  1.00  0.00           C  
ATOM   1038  CD  GLN A  71     -13.334  21.716  19.637  1.00  0.00           C  
ATOM   1039  NE2 GLN A  71     -12.518  21.294  18.665  1.00  0.00           N  
ATOM   1040  OE1 GLN A  71     -12.975  22.367  20.623  1.00  0.00           O  
ATOM   1041  H   GLN A  71     -15.740  18.692  16.683  1.00  0.00           H  
ATOM   1042  HA  GLN A  71     -13.973  18.761  18.899  1.00  0.00           H  
ATOM   1043  HB1 GLN A  71     -14.713  20.720  17.574  1.00  0.00           H  
ATOM   1044  HB2 GLN A  71     -16.336  20.533  18.313  1.00  0.00           H  
ATOM   1045  HG1 GLN A  71     -15.375  22.313  19.453  1.00  0.00           H  
ATOM   1046  HG2 GLN A  71     -15.143  20.935  20.433  1.00  0.00           H  
ATOM   1047 1HE2 GLN A  71     -12.883  21.047  17.762  1.00  0.00           H  
ATOM   1048 2HE2 GLN A  71     -11.556  21.609  18.605  1.00  0.00           H  
ATOM   1049  N   THR A  72     -15.375  17.342  20.486  1.00  0.00           N  
ATOM   1050  CA  THR A  72     -15.968  16.446  21.467  1.00  0.00           C  
ATOM   1051  C   THR A  72     -15.225  16.500  22.797  1.00  0.00           C  
ATOM   1052  O   THR A  72     -14.151  17.085  22.814  1.00  0.00           O  
ATOM   1053  CB  THR A  72     -16.283  15.074  20.873  1.00  0.00           C  
ATOM   1054  CG2 THR A  72     -17.354  14.902  19.802  1.00  0.00           C  
ATOM   1055  OG1 THR A  72     -15.113  14.633  20.225  1.00  0.00           O  
ATOM   1056  H   THR A  72     -14.364  17.317  20.475  1.00  0.00           H  
ATOM   1057  HA  THR A  72     -16.935  16.853  21.737  1.00  0.00           H  
ATOM   1058  HB  THR A  72     -16.542  14.388  21.679  1.00  0.00           H  
ATOM   1059  HG1 THR A  72     -14.868  15.236  19.541  1.00  0.00           H  
ATOM   1060 1HG2 THR A  72     -18.293  15.291  20.211  1.00  0.00           H  
ATOM   1061 2HG2 THR A  72     -17.065  15.400  18.869  1.00  0.00           H  
ATOM   1062 3HG2 THR A  72     -17.538  13.877  19.483  1.00  0.00           H  
ATOM   1063  N   TYR A  73     -15.640  15.932  23.940  1.00  0.00           N  
ATOM   1064  CA  TYR A  73     -15.014  15.984  25.240  1.00  0.00           C  
ATOM   1065  C   TYR A  73     -13.766  15.112  25.261  1.00  0.00           C  
ATOM   1066  O   TYR A  73     -13.616  14.304  24.343  1.00  0.00           O  
ATOM   1067  CB  TYR A  73     -15.920  15.342  26.306  1.00  0.00           C  
ATOM   1068  CG  TYR A  73     -17.190  16.080  26.679  1.00  0.00           C  
ATOM   1069  CD1 TYR A  73     -18.403  15.462  26.376  1.00  0.00           C  
ATOM   1070  CD2 TYR A  73     -17.085  17.335  27.303  1.00  0.00           C  
ATOM   1071  CE1 TYR A  73     -19.551  16.238  26.556  1.00  0.00           C  
ATOM   1072  CE2 TYR A  73     -18.270  18.041  27.488  1.00  0.00           C  
ATOM   1073  CZ  TYR A  73     -19.506  17.525  27.096  1.00  0.00           C  
ATOM   1074  OH  TYR A  73     -20.724  18.152  27.098  1.00  0.00           O  
ATOM   1075  H   TYR A  73     -16.374  15.243  23.852  1.00  0.00           H  
ATOM   1076  HA  TYR A  73     -14.736  16.987  25.549  1.00  0.00           H  
ATOM   1077  HB1 TYR A  73     -16.037  14.279  26.124  1.00  0.00           H  
ATOM   1078  HB2 TYR A  73     -15.384  15.357  27.248  1.00  0.00           H  
ATOM   1079  HD1 TYR A  73     -18.410  14.529  25.821  1.00  0.00           H  
ATOM   1080  HD2 TYR A  73     -16.147  17.734  27.660  1.00  0.00           H  
ATOM   1081  HE1 TYR A  73     -20.505  15.968  26.126  1.00  0.00           H  
ATOM   1082  HE2 TYR A  73     -18.287  19.055  27.869  1.00  0.00           H  
ATOM   1083  HH  TYR A  73     -20.695  19.077  26.923  1.00  0.00           H  
ATOM   1084  N   PHE A  74     -12.879  15.374  26.223  1.00  0.00           N  
ATOM   1085  CA  PHE A  74     -11.635  14.686  26.480  1.00  0.00           C  
ATOM   1086  C   PHE A  74     -11.961  13.281  26.988  1.00  0.00           C  
ATOM   1087  O   PHE A  74     -11.338  12.312  26.543  1.00  0.00           O  
ATOM   1088  CB  PHE A  74     -10.781  15.447  27.497  1.00  0.00           C  
ATOM   1089  CG  PHE A  74      -9.403  14.901  27.792  1.00  0.00           C  
ATOM   1090  CD1 PHE A  74      -8.276  15.335  27.080  1.00  0.00           C  
ATOM   1091  CD2 PHE A  74      -9.250  13.811  28.658  1.00  0.00           C  
ATOM   1092  CE1 PHE A  74      -7.012  14.807  27.338  1.00  0.00           C  
ATOM   1093  CE2 PHE A  74      -7.997  13.294  29.008  1.00  0.00           C  
ATOM   1094  CZ  PHE A  74      -6.902  13.761  28.271  1.00  0.00           C  
ATOM   1095  H   PHE A  74     -13.106  16.112  26.887  1.00  0.00           H  
ATOM   1096  HA  PHE A  74     -11.138  14.515  25.529  1.00  0.00           H  
ATOM   1097  HB1 PHE A  74     -10.669  16.383  26.939  1.00  0.00           H  
ATOM   1098  HB2 PHE A  74     -11.443  15.575  28.351  1.00  0.00           H  
ATOM   1099  HD1 PHE A  74      -8.288  16.088  26.306  1.00  0.00           H  
ATOM   1100  HD2 PHE A  74     -10.083  13.462  29.244  1.00  0.00           H  
ATOM   1101  HE1 PHE A  74      -6.159  15.087  26.740  1.00  0.00           H  
ATOM   1102  HE2 PHE A  74      -7.970  12.522  29.762  1.00  0.00           H  
ATOM   1103  HZ  PHE A  74      -5.959  13.248  28.327  1.00  0.00           H  
ATOM   1104  N   HIS A  75     -13.084  13.230  27.699  1.00  0.00           N  
ATOM   1105  CA  HIS A  75     -13.740  12.070  28.275  1.00  0.00           C  
ATOM   1106  C   HIS A  75     -14.259  11.100  27.226  1.00  0.00           C  
ATOM   1107  O   HIS A  75     -14.125   9.880  27.370  1.00  0.00           O  
ATOM   1108  CB  HIS A  75     -14.818  12.563  29.240  1.00  0.00           C  
ATOM   1109  CG  HIS A  75     -15.700  11.524  29.887  1.00  0.00           C  
ATOM   1110  CD2 HIS A  75     -15.339  10.534  30.774  1.00  0.00           C  
ATOM   1111  ND1 HIS A  75     -17.030  11.309  29.534  1.00  0.00           N  
ATOM   1112  CE1 HIS A  75     -17.457  10.354  30.365  1.00  0.00           C  
ATOM   1113  NE2 HIS A  75     -16.462   9.803  31.092  1.00  0.00           N  
ATOM   1114  H   HIS A  75     -13.404  14.116  28.065  1.00  0.00           H  
ATOM   1115  HA  HIS A  75     -13.128  11.414  28.896  1.00  0.00           H  
ATOM   1116  HB1 HIS A  75     -14.376  13.108  30.070  1.00  0.00           H  
ATOM   1117  HB2 HIS A  75     -15.480  13.222  28.700  1.00  0.00           H  
ATOM   1118  HD2 HIS A  75     -14.340  10.301  31.100  1.00  0.00           H  
ATOM   1119  HE1 HIS A  75     -18.471  10.001  30.335  1.00  0.00           H  
ATOM   1120  HE2 HIS A  75     -16.670   9.080  31.763  1.00  0.00           H  
ATOM   1121  N   THR A  76     -14.804  11.617  26.119  1.00  0.00           N  
ATOM   1122  CA  THR A  76     -15.447  10.764  25.145  1.00  0.00           C  
ATOM   1123  C   THR A  76     -14.417  10.308  24.130  1.00  0.00           C  
ATOM   1124  O   THR A  76     -14.494   9.290  23.455  1.00  0.00           O  
ATOM   1125  CB  THR A  76     -16.609  11.559  24.536  1.00  0.00           C  
ATOM   1126  CG2 THR A  76     -17.770  11.781  25.515  1.00  0.00           C  
ATOM   1127  OG1 THR A  76     -16.158  12.716  23.868  1.00  0.00           O  
ATOM   1128  H   THR A  76     -14.711  12.615  25.998  1.00  0.00           H  
ATOM   1129  HA  THR A  76     -15.814   9.848  25.611  1.00  0.00           H  
ATOM   1130  HB  THR A  76     -17.085  10.936  23.783  1.00  0.00           H  
ATOM   1131  HG1 THR A  76     -15.790  12.435  23.039  1.00  0.00           H  
ATOM   1132 1HG2 THR A  76     -18.309  12.656  25.163  1.00  0.00           H  
ATOM   1133 2HG2 THR A  76     -18.448  10.962  25.759  1.00  0.00           H  
ATOM   1134 3HG2 THR A  76     -17.266  12.050  26.445  1.00  0.00           H  
ATOM   1135  N   CYS A  77     -13.324  11.051  23.899  1.00  0.00           N  
ATOM   1136  CA  CYS A  77     -12.233  10.711  23.004  1.00  0.00           C  
ATOM   1137  C   CYS A  77     -11.355   9.625  23.605  1.00  0.00           C  
ATOM   1138  O   CYS A  77     -10.893   8.779  22.833  1.00  0.00           O  
ATOM   1139  CB  CYS A  77     -11.474  11.985  22.631  1.00  0.00           C  
ATOM   1140  SG  CYS A  77      -9.999  11.745  21.625  1.00  0.00           S  
ATOM   1141  H   CYS A  77     -13.419  12.007  24.203  1.00  0.00           H  
ATOM   1142  HA  CYS A  77     -12.589  10.286  22.063  1.00  0.00           H  
ATOM   1143  HB1 CYS A  77     -12.105  12.746  22.161  1.00  0.00           H  
ATOM   1144  HB2 CYS A  77     -11.189  12.378  23.603  1.00  0.00           H  
ATOM   1145  N   LEU A  78     -11.225   9.561  24.926  1.00  0.00           N  
ATOM   1146  CA  LEU A  78     -10.785   8.376  25.646  1.00  0.00           C  
ATOM   1147  C   LEU A  78     -11.655   7.152  25.344  1.00  0.00           C  
ATOM   1148  O   LEU A  78     -11.038   6.094  25.241  1.00  0.00           O  
ATOM   1149  CB  LEU A  78     -10.700   8.635  27.155  1.00  0.00           C  
ATOM   1150  CG  LEU A  78      -9.480   9.412  27.643  1.00  0.00           C  
ATOM   1151  CD1 LEU A  78      -9.759  10.000  29.034  1.00  0.00           C  
ATOM   1152  CD2 LEU A  78      -8.218   8.556  27.607  1.00  0.00           C  
ATOM   1153  H   LEU A  78     -11.711  10.365  25.273  1.00  0.00           H  
ATOM   1154  HA  LEU A  78      -9.809   8.114  25.249  1.00  0.00           H  
ATOM   1155  HB1 LEU A  78     -11.616   9.176  27.379  1.00  0.00           H  
ATOM   1156  HB2 LEU A  78     -10.850   7.727  27.748  1.00  0.00           H  
ATOM   1157  HG  LEU A  78      -9.206  10.223  26.977  1.00  0.00           H  
ATOM   1158 1HD1 LEU A  78     -10.788  10.338  28.949  1.00  0.00           H  
ATOM   1159 2HD1 LEU A  78      -9.746   9.301  29.865  1.00  0.00           H  
ATOM   1160 3HD1 LEU A  78      -9.064  10.809  29.229  1.00  0.00           H  
ATOM   1161 1HD2 LEU A  78      -7.430   9.114  28.119  1.00  0.00           H  
ATOM   1162 2HD2 LEU A  78      -8.351   7.630  28.171  1.00  0.00           H  
ATOM   1163 3HD2 LEU A  78      -8.028   8.336  26.553  1.00  0.00           H  
ATOM   1164  N   MET A  79     -12.950   7.172  25.035  1.00  0.00           N  
ATOM   1165  CA  MET A  79     -13.629   5.964  24.626  1.00  0.00           C  
ATOM   1166  C   MET A  79     -13.385   5.566  23.174  1.00  0.00           C  
ATOM   1167  O   MET A  79     -13.728   4.452  22.806  1.00  0.00           O  
ATOM   1168  CB  MET A  79     -15.143   6.159  24.717  1.00  0.00           C  
ATOM   1169  CG  MET A  79     -15.742   6.395  26.106  1.00  0.00           C  
ATOM   1170  SD  MET A  79     -17.424   7.047  26.120  1.00  0.00           S  
ATOM   1171  CE  MET A  79     -17.571   7.899  27.717  1.00  0.00           C  
ATOM   1172  H   MET A  79     -13.440   8.056  25.037  1.00  0.00           H  
ATOM   1173  HA  MET A  79     -13.426   5.064  25.214  1.00  0.00           H  
ATOM   1174  HB1 MET A  79     -15.479   6.916  24.008  1.00  0.00           H  
ATOM   1175  HB2 MET A  79     -15.692   5.319  24.296  1.00  0.00           H  
ATOM   1176  HG1 MET A  79     -15.599   5.513  26.733  1.00  0.00           H  
ATOM   1177  HG2 MET A  79     -15.144   7.129  26.642  1.00  0.00           H  
ATOM   1178  HE1 MET A  79     -18.294   8.709  27.726  1.00  0.00           H  
ATOM   1179  HE2 MET A  79     -17.827   7.165  28.498  1.00  0.00           H  
ATOM   1180  HE3 MET A  79     -16.640   8.363  28.038  1.00  0.00           H  
ATOM   1181  N   VAL A  80     -12.824   6.429  22.316  1.00  0.00           N  
ATOM   1182  CA  VAL A  80     -12.534   6.091  20.943  1.00  0.00           C  
ATOM   1183  C   VAL A  80     -11.082   5.645  20.873  1.00  0.00           C  
ATOM   1184  O   VAL A  80     -10.755   4.822  20.028  1.00  0.00           O  
ATOM   1185  CB  VAL A  80     -12.768   7.317  20.060  1.00  0.00           C  
ATOM   1186  CG1 VAL A  80     -12.411   7.252  18.567  1.00  0.00           C  
ATOM   1187  CG2 VAL A  80     -14.097   8.062  20.213  1.00  0.00           C  
ATOM   1188  H   VAL A  80     -12.472   7.332  22.591  1.00  0.00           H  
ATOM   1189  HA  VAL A  80     -13.172   5.267  20.595  1.00  0.00           H  
ATOM   1190  HB  VAL A  80     -11.989   8.022  20.348  1.00  0.00           H  
ATOM   1191 1HG1 VAL A  80     -13.119   6.704  17.940  1.00  0.00           H  
ATOM   1192 2HG1 VAL A  80     -12.307   8.219  18.093  1.00  0.00           H  
ATOM   1193 3HG1 VAL A  80     -11.480   6.718  18.369  1.00  0.00           H  
ATOM   1194 1HG2 VAL A  80     -14.019   9.156  20.223  1.00  0.00           H  
ATOM   1195 2HG2 VAL A  80     -14.792   7.836  19.406  1.00  0.00           H  
ATOM   1196 3HG2 VAL A  80     -14.549   7.927  21.195  1.00  0.00           H  
ATOM   1197  N   ALA A  81     -10.226   6.245  21.707  1.00  0.00           N  
ATOM   1198  CA  ALA A  81      -8.785   6.023  21.699  1.00  0.00           C  
ATOM   1199  C   ALA A  81      -8.352   4.801  22.486  1.00  0.00           C  
ATOM   1200  O   ALA A  81      -7.431   4.110  22.072  1.00  0.00           O  
ATOM   1201  CB  ALA A  81      -8.181   7.254  22.382  1.00  0.00           C  
ATOM   1202  H   ALA A  81     -10.620   6.899  22.362  1.00  0.00           H  
ATOM   1203  HA  ALA A  81      -8.320   6.027  20.717  1.00  0.00           H  
ATOM   1204  HB1 ALA A  81      -8.361   8.109  21.733  1.00  0.00           H  
ATOM   1205  HB2 ALA A  81      -8.701   7.489  23.314  1.00  0.00           H  
ATOM   1206  HB3 ALA A  81      -7.102   7.289  22.446  1.00  0.00           H  
ATOM   1207  N   CYS A  82      -8.878   4.551  23.698  1.00  0.00           N  
ATOM   1208  CA  CYS A  82      -8.500   3.471  24.579  1.00  0.00           C  
ATOM   1209  C   CYS A  82      -8.664   2.029  24.108  1.00  0.00           C  
ATOM   1210  O   CYS A  82      -7.685   1.323  24.349  1.00  0.00           O  
ATOM   1211  CB  CYS A  82      -9.177   3.644  25.932  1.00  0.00           C  
ATOM   1212  SG  CYS A  82      -8.344   4.913  26.914  1.00  0.00           S  
ATOM   1213  H   CYS A  82      -9.526   5.201  24.123  1.00  0.00           H  
ATOM   1214  HA  CYS A  82      -7.430   3.571  24.783  1.00  0.00           H  
ATOM   1215  HB1 CYS A  82     -10.255   3.849  25.883  1.00  0.00           H  
ATOM   1216  HB2 CYS A  82      -9.069   2.702  26.472  1.00  0.00           H  
ATOM   1217  HG  CYS A  82      -8.230   5.768  25.902  1.00  0.00           H  
ATOM   1218  N   PRO A  83      -9.775   1.592  23.517  1.00  0.00           N  
ATOM   1219  CA  PRO A  83     -10.045   0.193  23.242  1.00  0.00           C  
ATOM   1220  C   PRO A  83      -9.015  -0.657  22.507  1.00  0.00           C  
ATOM   1221  O   PRO A  83      -9.076  -1.870  22.654  1.00  0.00           O  
ATOM   1222  CB  PRO A  83     -11.339   0.240  22.429  1.00  0.00           C  
ATOM   1223  CG  PRO A  83     -12.078   1.480  22.914  1.00  0.00           C  
ATOM   1224  CD  PRO A  83     -10.912   2.434  23.200  1.00  0.00           C  
ATOM   1225  HA  PRO A  83     -10.123  -0.325  24.194  1.00  0.00           H  
ATOM   1226  HB1 PRO A  83     -11.292   0.540  21.373  1.00  0.00           H  
ATOM   1227  HB2 PRO A  83     -11.842  -0.722  22.462  1.00  0.00           H  
ATOM   1228  HG1 PRO A  83     -12.771   1.994  22.247  1.00  0.00           H  
ATOM   1229  HG2 PRO A  83     -12.569   1.309  23.873  1.00  0.00           H  
ATOM   1230  HD1 PRO A  83     -10.616   3.053  22.353  1.00  0.00           H  
ATOM   1231  HD2 PRO A  83     -11.195   3.221  23.896  1.00  0.00           H  
ATOM   1232  N   VAL A  84      -8.053  -0.047  21.804  1.00  0.00           N  
ATOM   1233  CA  VAL A  84      -7.052  -0.831  21.120  1.00  0.00           C  
ATOM   1234  C   VAL A  84      -6.060  -1.563  22.025  1.00  0.00           C  
ATOM   1235  O   VAL A  84      -5.673  -2.698  21.784  1.00  0.00           O  
ATOM   1236  CB  VAL A  84      -6.353   0.111  20.139  1.00  0.00           C  
ATOM   1237  CG1 VAL A  84      -5.667   1.324  20.777  1.00  0.00           C  
ATOM   1238  CG2 VAL A  84      -5.395  -0.566  19.155  1.00  0.00           C  
ATOM   1239  H   VAL A  84      -8.065   0.953  21.688  1.00  0.00           H  
ATOM   1240  HA  VAL A  84      -7.568  -1.501  20.435  1.00  0.00           H  
ATOM   1241  HB  VAL A  84      -7.216   0.550  19.649  1.00  0.00           H  
ATOM   1242 1HG1 VAL A  84      -6.198   1.880  21.543  1.00  0.00           H  
ATOM   1243 2HG1 VAL A  84      -4.681   1.017  21.135  1.00  0.00           H  
ATOM   1244 3HG1 VAL A  84      -5.460   2.051  19.983  1.00  0.00           H  
ATOM   1245 1HG2 VAL A  84      -6.002  -1.387  18.763  1.00  0.00           H  
ATOM   1246 2HG2 VAL A  84      -4.957   0.160  18.469  1.00  0.00           H  
ATOM   1247 3HG2 VAL A  84      -4.538  -0.978  19.676  1.00  0.00           H  
ATOM   1248  N   LEU A  85      -5.626  -0.947  23.119  1.00  0.00           N  
ATOM   1249  CA  LEU A  85      -4.655  -1.385  24.101  1.00  0.00           C  
ATOM   1250  C   LEU A  85      -5.206  -2.605  24.821  1.00  0.00           C  
ATOM   1251  O   LEU A  85      -4.326  -3.340  25.252  1.00  0.00           O  
ATOM   1252  CB  LEU A  85      -4.548  -0.186  25.041  1.00  0.00           C  
ATOM   1253  CG  LEU A  85      -4.276   1.215  24.499  1.00  0.00           C  
ATOM   1254  CD1 LEU A  85      -4.688   2.182  25.606  1.00  0.00           C  
ATOM   1255  CD2 LEU A  85      -2.843   1.344  23.976  1.00  0.00           C  
ATOM   1256  H   LEU A  85      -6.020  -0.022  23.160  1.00  0.00           H  
ATOM   1257  HA  LEU A  85      -3.767  -1.569  23.494  1.00  0.00           H  
ATOM   1258  HB1 LEU A  85      -5.514  -0.159  25.550  1.00  0.00           H  
ATOM   1259  HB2 LEU A  85      -3.800  -0.382  25.817  1.00  0.00           H  
ATOM   1260  HG  LEU A  85      -4.859   1.438  23.601  1.00  0.00           H  
ATOM   1261 1HD1 LEU A  85      -5.624   1.983  26.141  1.00  0.00           H  
ATOM   1262 2HD1 LEU A  85      -3.881   2.032  26.319  1.00  0.00           H  
ATOM   1263 3HD1 LEU A  85      -4.665   3.191  25.221  1.00  0.00           H  
ATOM   1264 1HD2 LEU A  85      -2.595   0.629  23.186  1.00  0.00           H  
ATOM   1265 2HD2 LEU A  85      -2.525   2.312  23.597  1.00  0.00           H  
ATOM   1266 3HD2 LEU A  85      -2.215   0.989  24.779  1.00  0.00           H  
ATOM   1267  N   ILE A  86      -6.531  -2.773  24.848  1.00  0.00           N  
ATOM   1268  CA  ILE A  86      -7.260  -3.906  25.388  1.00  0.00           C  
ATOM   1269  C   ILE A  86      -7.207  -5.055  24.400  1.00  0.00           C  
ATOM   1270  O   ILE A  86      -6.953  -6.171  24.843  1.00  0.00           O  
ATOM   1271  CB  ILE A  86      -8.699  -3.512  25.736  1.00  0.00           C  
ATOM   1272  CG1 ILE A  86      -8.655  -2.461  26.851  1.00  0.00           C  
ATOM   1273  CG2 ILE A  86      -9.549  -4.693  26.209  1.00  0.00           C  
ATOM   1274  CD  ILE A  86      -9.999  -1.815  27.166  1.00  0.00           C  
ATOM   1275  H   ILE A  86      -7.111  -2.068  24.405  1.00  0.00           H  
ATOM   1276  HA  ILE A  86      -6.720  -4.305  26.247  1.00  0.00           H  
ATOM   1277  HB  ILE A  86      -9.157  -3.121  24.834  1.00  0.00           H  
ATOM   1278 1HG1 ILE A  86      -8.219  -2.930  27.739  1.00  0.00           H  
ATOM   1279 2HG1 ILE A  86      -8.001  -1.668  26.485  1.00  0.00           H  
ATOM   1280 1HG2 ILE A  86      -9.622  -5.539  25.522  1.00  0.00           H  
ATOM   1281 2HG2 ILE A  86      -8.925  -5.040  27.032  1.00  0.00           H  
ATOM   1282 3HG2 ILE A  86     -10.557  -4.451  26.523  1.00  0.00           H  
ATOM   1283  HD1 ILE A  86     -10.760  -2.534  27.441  1.00  0.00           H  
ATOM   1284  HD2 ILE A  86      -9.870  -0.993  27.875  1.00  0.00           H  
ATOM   1285  HD3 ILE A  86     -10.496  -1.207  26.402  1.00  0.00           H  
ATOM   1286  N   LEU A  87      -7.328  -4.791  23.092  1.00  0.00           N  
ATOM   1287  CA  LEU A  87      -7.382  -5.777  22.033  1.00  0.00           C  
ATOM   1288  C   LEU A  87      -5.990  -6.309  21.762  1.00  0.00           C  
ATOM   1289  O   LEU A  87      -5.818  -7.513  21.927  1.00  0.00           O  
ATOM   1290  CB  LEU A  87      -8.072  -5.104  20.844  1.00  0.00           C  
ATOM   1291  CG  LEU A  87      -9.578  -4.921  21.029  1.00  0.00           C  
ATOM   1292  CD1 LEU A  87     -10.050  -4.000  19.900  1.00  0.00           C  
ATOM   1293  CD2 LEU A  87     -10.338  -6.241  21.096  1.00  0.00           C  
ATOM   1294  H   LEU A  87      -7.611  -3.848  22.851  1.00  0.00           H  
ATOM   1295  HA  LEU A  87      -7.981  -6.679  22.183  1.00  0.00           H  
ATOM   1296  HB1 LEU A  87      -7.573  -4.183  20.557  1.00  0.00           H  
ATOM   1297  HB2 LEU A  87      -7.962  -5.821  20.030  1.00  0.00           H  
ATOM   1298  HG  LEU A  87      -9.829  -4.348  21.918  1.00  0.00           H  
ATOM   1299 1HD1 LEU A  87      -9.932  -4.436  18.910  1.00  0.00           H  
ATOM   1300 2HD1 LEU A  87     -11.130  -3.879  19.966  1.00  0.00           H  
ATOM   1301 3HD1 LEU A  87      -9.526  -3.056  20.025  1.00  0.00           H  
ATOM   1302 1HD2 LEU A  87     -10.244  -6.707  22.075  1.00  0.00           H  
ATOM   1303 2HD2 LEU A  87     -11.382  -5.952  21.013  1.00  0.00           H  
ATOM   1304 3HD2 LEU A  87     -10.065  -7.037  20.396  1.00  0.00           H  
ATOM   1305  N   THR A  88      -5.033  -5.446  21.396  1.00  0.00           N  
ATOM   1306  CA  THR A  88      -3.855  -5.835  20.642  1.00  0.00           C  
ATOM   1307  C   THR A  88      -2.754  -6.246  21.607  1.00  0.00           C  
ATOM   1308  O   THR A  88      -1.776  -6.834  21.156  1.00  0.00           O  
ATOM   1309  CB  THR A  88      -3.407  -4.578  19.890  1.00  0.00           C  
ATOM   1310  CG2 THR A  88      -4.384  -4.148  18.802  1.00  0.00           C  
ATOM   1311  OG1 THR A  88      -3.227  -3.484  20.754  1.00  0.00           O  
ATOM   1312  H   THR A  88      -5.306  -4.472  21.420  1.00  0.00           H  
ATOM   1313  HA  THR A  88      -4.022  -6.659  19.965  1.00  0.00           H  
ATOM   1314  HB  THR A  88      -2.418  -4.785  19.451  1.00  0.00           H  
ATOM   1315  HG1 THR A  88      -4.058  -3.154  21.038  1.00  0.00           H  
ATOM   1316 1HG2 THR A  88      -4.475  -4.914  18.036  1.00  0.00           H  
ATOM   1317 2HG2 THR A  88      -5.351  -3.833  19.176  1.00  0.00           H  
ATOM   1318 3HG2 THR A  88      -3.862  -3.300  18.357  1.00  0.00           H  
ATOM   1319  N   GLN A  89      -2.857  -5.968  22.916  1.00  0.00           N  
ATOM   1320  CA  GLN A  89      -2.167  -6.685  23.965  1.00  0.00           C  
ATOM   1321  C   GLN A  89      -2.437  -8.177  23.794  1.00  0.00           C  
ATOM   1322  O   GLN A  89      -1.571  -9.032  23.691  1.00  0.00           O  
ATOM   1323  CB  GLN A  89      -2.539  -6.207  25.374  1.00  0.00           C  
ATOM   1324  CG  GLN A  89      -1.679  -6.605  26.571  1.00  0.00           C  
ATOM   1325  CD  GLN A  89      -0.208  -6.277  26.327  1.00  0.00           C  
ATOM   1326  NE2 GLN A  89       0.650  -7.306  26.339  1.00  0.00           N  
ATOM   1327  OE1 GLN A  89       0.213  -5.156  26.073  1.00  0.00           O  
ATOM   1328  H   GLN A  89      -3.697  -5.461  23.155  1.00  0.00           H  
ATOM   1329  HA  GLN A  89      -1.103  -6.609  23.761  1.00  0.00           H  
ATOM   1330  HB1 GLN A  89      -2.690  -5.130  25.429  1.00  0.00           H  
ATOM   1331  HB2 GLN A  89      -3.586  -6.403  25.560  1.00  0.00           H  
ATOM   1332  HG1 GLN A  89      -1.908  -6.120  27.518  1.00  0.00           H  
ATOM   1333  HG2 GLN A  89      -1.834  -7.663  26.805  1.00  0.00           H  
ATOM   1334 1HE2 GLN A  89       0.467  -8.290  26.284  1.00  0.00           H  
ATOM   1335 2HE2 GLN A  89       1.592  -6.991  26.108  1.00  0.00           H  
ATOM   1336  N   SER A  90      -3.722  -8.541  23.769  1.00  0.00           N  
ATOM   1337  CA  SER A  90      -4.309  -9.853  23.973  1.00  0.00           C  
ATOM   1338  C   SER A  90      -4.071 -10.886  22.888  1.00  0.00           C  
ATOM   1339  O   SER A  90      -4.317 -12.063  23.128  1.00  0.00           O  
ATOM   1340  CB  SER A  90      -5.813  -9.766  24.210  1.00  0.00           C  
ATOM   1341  OG  SER A  90      -6.231 -10.643  25.237  1.00  0.00           O  
ATOM   1342  H   SER A  90      -4.455  -7.847  23.743  1.00  0.00           H  
ATOM   1343  HA  SER A  90      -3.944 -10.215  24.927  1.00  0.00           H  
ATOM   1344  HB1 SER A  90      -6.072  -8.798  24.641  1.00  0.00           H  
ATOM   1345  HB2 SER A  90      -6.464  -9.968  23.354  1.00  0.00           H  
ATOM   1346  HG  SER A  90      -6.806 -11.234  24.774  1.00  0.00           H  
ATOM   1347  N   SER A  91      -3.603 -10.476  21.700  1.00  0.00           N  
ATOM   1348  CA  SER A  91      -3.138 -11.273  20.592  1.00  0.00           C  
ATOM   1349  C   SER A  91      -1.639 -11.502  20.722  1.00  0.00           C  
ATOM   1350  O   SER A  91      -1.212 -12.606  20.370  1.00  0.00           O  
ATOM   1351  CB  SER A  91      -3.479 -10.511  19.302  1.00  0.00           C  
ATOM   1352  OG  SER A  91      -3.447  -9.109  19.457  1.00  0.00           O  
ATOM   1353  H   SER A  91      -3.422  -9.504  21.505  1.00  0.00           H  
ATOM   1354  HA  SER A  91      -3.611 -12.253  20.496  1.00  0.00           H  
ATOM   1355  HB1 SER A  91      -2.787 -10.757  18.505  1.00  0.00           H  
ATOM   1356  HB2 SER A  91      -4.492 -10.840  19.058  1.00  0.00           H  
ATOM   1357  HG  SER A  91      -3.841  -8.783  18.658  1.00  0.00           H  
ATOM   1358  N   ILE A  92      -0.848 -10.586  21.273  1.00  0.00           N  
ATOM   1359  CA  ILE A  92       0.547 -10.841  21.571  1.00  0.00           C  
ATOM   1360  C   ILE A  92       0.621 -11.858  22.705  1.00  0.00           C  
ATOM   1361  O   ILE A  92       1.280 -12.883  22.564  1.00  0.00           O  
ATOM   1362  CB  ILE A  92       1.326  -9.550  21.847  1.00  0.00           C  
ATOM   1363  CG1 ILE A  92       1.166  -8.576  20.677  1.00  0.00           C  
ATOM   1364  CG2 ILE A  92       2.800  -9.701  22.187  1.00  0.00           C  
ATOM   1365  CD  ILE A  92       1.628  -7.160  21.012  1.00  0.00           C  
ATOM   1366  H   ILE A  92      -1.212  -9.666  21.445  1.00  0.00           H  
ATOM   1367  HA  ILE A  92       1.122 -11.261  20.747  1.00  0.00           H  
ATOM   1368  HB  ILE A  92       0.922  -9.127  22.776  1.00  0.00           H  
ATOM   1369 1HG1 ILE A  92       1.696  -8.991  19.822  1.00  0.00           H  
ATOM   1370 2HG1 ILE A  92       0.138  -8.541  20.333  1.00  0.00           H  
ATOM   1371 1HG2 ILE A  92       3.498  -9.936  21.371  1.00  0.00           H  
ATOM   1372 2HG2 ILE A  92       3.094  -8.726  22.548  1.00  0.00           H  
ATOM   1373 3HG2 ILE A  92       2.942 -10.441  22.983  1.00  0.00           H  
ATOM   1374  HD1 ILE A  92       2.698  -7.007  21.190  1.00  0.00           H  
ATOM   1375  HD2 ILE A  92       1.307  -6.494  20.215  1.00  0.00           H  
ATOM   1376  HD3 ILE A  92       1.138  -6.717  21.880  1.00  0.00           H  
ATOM   1377  N   LEU A  93      -0.134 -11.569  23.771  1.00  0.00           N  
ATOM   1378  CA  LEU A  93      -0.344 -12.502  24.864  1.00  0.00           C  
ATOM   1379  C   LEU A  93      -0.869 -13.877  24.455  1.00  0.00           C  
ATOM   1380  O   LEU A  93      -0.337 -14.842  24.984  1.00  0.00           O  
ATOM   1381  CB  LEU A  93      -1.226 -11.834  25.918  1.00  0.00           C  
ATOM   1382  CG  LEU A  93      -0.762 -10.572  26.631  1.00  0.00           C  
ATOM   1383  CD1 LEU A  93      -1.467 -10.221  27.933  1.00  0.00           C  
ATOM   1384  CD2 LEU A  93       0.758 -10.451  26.772  1.00  0.00           C  
ATOM   1385  H   LEU A  93      -0.770 -10.799  23.663  1.00  0.00           H  
ATOM   1386  HA  LEU A  93       0.648 -12.723  25.263  1.00  0.00           H  
ATOM   1387  HB1 LEU A  93      -2.074 -11.487  25.340  1.00  0.00           H  
ATOM   1388  HB2 LEU A  93      -1.607 -12.521  26.673  1.00  0.00           H  
ATOM   1389  HG  LEU A  93      -0.973  -9.760  25.928  1.00  0.00           H  
ATOM   1390 1HD1 LEU A  93      -1.175 -10.915  28.720  1.00  0.00           H  
ATOM   1391 2HD1 LEU A  93      -1.181  -9.221  28.254  1.00  0.00           H  
ATOM   1392 3HD1 LEU A  93      -2.545 -10.310  27.812  1.00  0.00           H  
ATOM   1393 1HD2 LEU A  93       1.218 -11.395  27.046  1.00  0.00           H  
ATOM   1394 2HD2 LEU A  93       1.302 -10.118  25.885  1.00  0.00           H  
ATOM   1395 3HD2 LEU A  93       1.139  -9.820  27.575  1.00  0.00           H  
ATOM   1396  N   ALA A  94      -1.745 -13.973  23.451  1.00  0.00           N  
ATOM   1397  CA  ALA A  94      -2.107 -15.244  22.866  1.00  0.00           C  
ATOM   1398  C   ALA A  94      -0.935 -15.933  22.183  1.00  0.00           C  
ATOM   1399  O   ALA A  94      -0.781 -17.154  22.331  1.00  0.00           O  
ATOM   1400  CB  ALA A  94      -3.273 -14.954  21.923  1.00  0.00           C  
ATOM   1401  H   ALA A  94      -1.983 -13.123  22.953  1.00  0.00           H  
ATOM   1402  HA  ALA A  94      -2.429 -16.026  23.564  1.00  0.00           H  
ATOM   1403  HB1 ALA A  94      -2.996 -14.260  21.132  1.00  0.00           H  
ATOM   1404  HB2 ALA A  94      -3.597 -15.861  21.406  1.00  0.00           H  
ATOM   1405  HB3 ALA A  94      -4.049 -14.526  22.563  1.00  0.00           H  
ATOM   1406  N   LEU A  95      -0.110 -15.193  21.439  1.00  0.00           N  
ATOM   1407  CA  LEU A  95       1.052 -15.687  20.722  1.00  0.00           C  
ATOM   1408  C   LEU A  95       2.119 -16.215  21.667  1.00  0.00           C  
ATOM   1409  O   LEU A  95       2.853 -17.124  21.287  1.00  0.00           O  
ATOM   1410  CB  LEU A  95       1.527 -14.579  19.775  1.00  0.00           C  
ATOM   1411  CG  LEU A  95       2.618 -14.969  18.782  1.00  0.00           C  
ATOM   1412  CD1 LEU A  95       2.069 -15.937  17.726  1.00  0.00           C  
ATOM   1413  CD2 LEU A  95       3.400 -13.768  18.252  1.00  0.00           C  
ATOM   1414  H   LEU A  95      -0.292 -14.209  21.342  1.00  0.00           H  
ATOM   1415  HA  LEU A  95       0.824 -16.590  20.146  1.00  0.00           H  
ATOM   1416  HB1 LEU A  95       0.703 -14.172  19.199  1.00  0.00           H  
ATOM   1417  HB2 LEU A  95       1.859 -13.732  20.370  1.00  0.00           H  
ATOM   1418  HG  LEU A  95       3.458 -15.393  19.329  1.00  0.00           H  
ATOM   1419 1HD1 LEU A  95       1.225 -15.559  17.142  1.00  0.00           H  
ATOM   1420 2HD1 LEU A  95       2.791 -16.185  16.936  1.00  0.00           H  
ATOM   1421 3HD1 LEU A  95       1.729 -16.861  18.166  1.00  0.00           H  
ATOM   1422 1HD2 LEU A  95       2.590 -13.134  17.889  1.00  0.00           H  
ATOM   1423 2HD2 LEU A  95       3.890 -13.212  19.053  1.00  0.00           H  
ATOM   1424 3HD2 LEU A  95       4.084 -13.950  17.418  1.00  0.00           H  
ATOM   1425  N   LEU A  96       2.238 -15.756  22.915  1.00  0.00           N  
ATOM   1426  CA  LEU A  96       3.211 -16.203  23.886  1.00  0.00           C  
ATOM   1427  C   LEU A  96       2.719 -17.520  24.466  1.00  0.00           C  
ATOM   1428  O   LEU A  96       3.491 -18.450  24.694  1.00  0.00           O  
ATOM   1429  CB  LEU A  96       3.262 -15.174  25.012  1.00  0.00           C  
ATOM   1430  CG  LEU A  96       4.400 -15.378  26.008  1.00  0.00           C  
ATOM   1431  CD1 LEU A  96       5.861 -15.338  25.556  1.00  0.00           C  
ATOM   1432  CD2 LEU A  96       4.371 -14.335  27.125  1.00  0.00           C  
ATOM   1433  H   LEU A  96       1.576 -15.050  23.198  1.00  0.00           H  
ATOM   1434  HA  LEU A  96       4.213 -16.351  23.456  1.00  0.00           H  
ATOM   1435  HB1 LEU A  96       3.310 -14.213  24.513  1.00  0.00           H  
ATOM   1436  HB2 LEU A  96       2.301 -15.208  25.526  1.00  0.00           H  
ATOM   1437  HG  LEU A  96       4.247 -16.302  26.567  1.00  0.00           H  
ATOM   1438 1HD1 LEU A  96       6.050 -14.384  25.071  1.00  0.00           H  
ATOM   1439 2HD1 LEU A  96       6.462 -15.402  26.465  1.00  0.00           H  
ATOM   1440 3HD1 LEU A  96       6.183 -16.128  24.869  1.00  0.00           H  
ATOM   1441 1HD2 LEU A  96       3.375 -14.249  27.561  1.00  0.00           H  
ATOM   1442 2HD2 LEU A  96       5.021 -14.642  27.938  1.00  0.00           H  
ATOM   1443 3HD2 LEU A  96       4.692 -13.366  26.737  1.00  0.00           H  
ATOM   1444  N   ALA A  97       1.409 -17.621  24.700  1.00  0.00           N  
ATOM   1445  CA  ALA A  97       0.763 -18.821  25.181  1.00  0.00           C  
ATOM   1446  C   ALA A  97       0.946 -19.975  24.204  1.00  0.00           C  
ATOM   1447  O   ALA A  97       1.387 -21.074  24.519  1.00  0.00           O  
ATOM   1448  CB  ALA A  97      -0.723 -18.535  25.350  1.00  0.00           C  
ATOM   1449  H   ALA A  97       0.722 -16.878  24.670  1.00  0.00           H  
ATOM   1450  HA  ALA A  97       1.276 -18.967  26.132  1.00  0.00           H  
ATOM   1451  HB1 ALA A  97      -1.318 -18.332  24.457  1.00  0.00           H  
ATOM   1452  HB2 ALA A  97      -1.163 -19.341  25.934  1.00  0.00           H  
ATOM   1453  HB3 ALA A  97      -0.723 -17.722  26.078  1.00  0.00           H  
ATOM   1454  N   ILE A  98       0.783 -19.750  22.892  1.00  0.00           N  
ATOM   1455  CA  ILE A  98       1.155 -20.627  21.804  1.00  0.00           C  
ATOM   1456  C   ILE A  98       2.577 -21.174  21.830  1.00  0.00           C  
ATOM   1457  O   ILE A  98       2.825 -22.375  21.683  1.00  0.00           O  
ATOM   1458  CB  ILE A  98       0.728 -20.172  20.410  1.00  0.00           C  
ATOM   1459  CG1 ILE A  98      -0.790 -20.107  20.310  1.00  0.00           C  
ATOM   1460  CG2 ILE A  98       1.118 -21.236  19.369  1.00  0.00           C  
ATOM   1461  CD  ILE A  98      -1.281 -19.121  19.235  1.00  0.00           C  
ATOM   1462  H   ILE A  98       0.235 -18.937  22.645  1.00  0.00           H  
ATOM   1463  HA  ILE A  98       0.520 -21.471  22.077  1.00  0.00           H  
ATOM   1464  HB  ILE A  98       1.300 -19.272  20.200  1.00  0.00           H  
ATOM   1465 1HG1 ILE A  98      -1.189 -21.122  20.332  1.00  0.00           H  
ATOM   1466 2HG1 ILE A  98      -1.145 -19.634  21.225  1.00  0.00           H  
ATOM   1467 1HG2 ILE A  98       0.733 -20.970  18.390  1.00  0.00           H  
ATOM   1468 2HG2 ILE A  98       2.211 -21.249  19.318  1.00  0.00           H  
ATOM   1469 3HG2 ILE A  98       0.810 -22.229  19.697  1.00  0.00           H  
ATOM   1470  HD1 ILE A  98      -0.795 -18.156  19.270  1.00  0.00           H  
ATOM   1471  HD2 ILE A  98      -1.283 -19.552  18.236  1.00  0.00           H  
ATOM   1472  HD3 ILE A  98      -2.331 -18.947  19.448  1.00  0.00           H  
ATOM   1473  N   ALA A  99       3.512 -20.264  22.126  1.00  0.00           N  
ATOM   1474  CA  ALA A  99       4.914 -20.585  22.295  1.00  0.00           C  
ATOM   1475  C   ALA A  99       5.241 -21.559  23.413  1.00  0.00           C  
ATOM   1476  O   ALA A  99       5.979 -22.524  23.257  1.00  0.00           O  
ATOM   1477  CB  ALA A  99       5.668 -19.280  22.546  1.00  0.00           C  
ATOM   1478  H   ALA A  99       3.268 -19.291  22.240  1.00  0.00           H  
ATOM   1479  HA  ALA A  99       5.308 -20.987  21.366  1.00  0.00           H  
ATOM   1480  HB1 ALA A  99       5.835 -19.012  23.589  1.00  0.00           H  
ATOM   1481  HB2 ALA A  99       6.677 -19.352  22.146  1.00  0.00           H  
ATOM   1482  HB3 ALA A  99       5.279 -18.497  21.889  1.00  0.00           H  
ATOM   1483  N   VAL A 100       4.746 -21.151  24.587  1.00  0.00           N  
ATOM   1484  CA  VAL A 100       4.631 -21.948  25.791  1.00  0.00           C  
ATOM   1485  C   VAL A 100       3.867 -23.246  25.580  1.00  0.00           C  
ATOM   1486  O   VAL A 100       4.273 -24.287  26.100  1.00  0.00           O  
ATOM   1487  CB  VAL A 100       4.222 -21.038  26.956  1.00  0.00           C  
ATOM   1488  CG1 VAL A 100       3.786 -21.780  28.220  1.00  0.00           C  
ATOM   1489  CG2 VAL A 100       5.320 -20.027  27.282  1.00  0.00           C  
ATOM   1490  H   VAL A 100       4.280 -20.252  24.535  1.00  0.00           H  
ATOM   1491  HA  VAL A 100       5.613 -22.350  26.013  1.00  0.00           H  
ATOM   1492  HB  VAL A 100       3.334 -20.497  26.637  1.00  0.00           H  
ATOM   1493 1HG1 VAL A 100       4.609 -22.281  28.735  1.00  0.00           H  
ATOM   1494 2HG1 VAL A 100       3.376 -21.015  28.883  1.00  0.00           H  
ATOM   1495 3HG1 VAL A 100       3.051 -22.544  27.989  1.00  0.00           H  
ATOM   1496 1HG2 VAL A 100       5.102 -19.586  28.259  1.00  0.00           H  
ATOM   1497 2HG2 VAL A 100       6.302 -20.478  27.406  1.00  0.00           H  
ATOM   1498 3HG2 VAL A 100       5.277 -19.199  26.571  1.00  0.00           H  
ATOM   1499  N   ASP A 101       2.896 -23.370  24.663  1.00  0.00           N  
ATOM   1500  CA  ASP A 101       2.220 -24.563  24.205  1.00  0.00           C  
ATOM   1501  C   ASP A 101       3.053 -25.548  23.396  1.00  0.00           C  
ATOM   1502  O   ASP A 101       3.128 -26.725  23.716  1.00  0.00           O  
ATOM   1503  CB  ASP A 101       0.963 -24.093  23.476  1.00  0.00           C  
ATOM   1504  CG  ASP A 101      -0.082 -25.202  23.370  1.00  0.00           C  
ATOM   1505  OD1 ASP A 101      -0.189 -25.928  24.387  1.00  0.00           O  
ATOM   1506  OD2 ASP A 101      -0.606 -25.481  22.268  1.00  0.00           O1-
ATOM   1507  H   ASP A 101       2.418 -22.556  24.298  1.00  0.00           H  
ATOM   1508  HA  ASP A 101       1.914 -25.069  25.122  1.00  0.00           H  
ATOM   1509  HB1 ASP A 101       0.594 -23.150  23.887  1.00  0.00           H  
ATOM   1510  HB2 ASP A 101       1.312 -23.900  22.464  1.00  0.00           H  
ATOM   1511  N   ARG A 102       3.729 -25.051  22.352  1.00  0.00           N  
ATOM   1512  CA  ARG A 102       4.731 -25.732  21.565  1.00  0.00           C  
ATOM   1513  C   ARG A 102       5.867 -26.225  22.448  1.00  0.00           C  
ATOM   1514  O   ARG A 102       6.235 -27.388  22.282  1.00  0.00           O  
ATOM   1515  CB  ARG A 102       5.256 -24.720  20.558  1.00  0.00           C  
ATOM   1516  CG  ARG A 102       4.400 -24.340  19.339  1.00  0.00           C  
ATOM   1517  CD  ARG A 102       3.884 -25.528  18.517  1.00  0.00           C  
ATOM   1518  NE  ARG A 102       2.421 -25.663  18.565  1.00  0.00           N  
ATOM   1519  CZ  ARG A 102       1.621 -26.564  17.972  1.00  0.00           C  
ATOM   1520  NH1 ARG A 102       2.091 -27.727  17.511  1.00  0.00           N  
ATOM   1521  NH2 ARG A 102       0.306 -26.336  17.970  1.00  0.00           N1+
ATOM   1522  H   ARG A 102       3.619 -24.039  22.348  1.00  0.00           H  
ATOM   1523  HA  ARG A 102       4.313 -26.510  20.914  1.00  0.00           H  
ATOM   1524  HB1 ARG A 102       5.523 -23.766  21.025  1.00  0.00           H  
ATOM   1525  HB2 ARG A 102       6.243 -25.088  20.298  1.00  0.00           H  
ATOM   1526  HG1 ARG A 102       3.642 -23.564  19.481  1.00  0.00           H  
ATOM   1527  HG2 ARG A 102       5.077 -23.743  18.741  1.00  0.00           H  
ATOM   1528  HD1 ARG A 102       4.167 -25.222  17.511  1.00  0.00           H  
ATOM   1529  HD2 ARG A 102       4.429 -26.455  18.617  1.00  0.00           H  
ATOM   1530  HE  ARG A 102       1.989 -24.946  19.134  1.00  0.00           H  
ATOM   1531 1HH1 ARG A 102       3.050 -27.900  17.761  1.00  0.00           H  
ATOM   1532 2HH1 ARG A 102       1.510 -28.511  17.233  1.00  0.00           H  
ATOM   1533 1HH2 ARG A 102       0.007 -25.493  18.451  1.00  0.00           H  
ATOM   1534 2HH2 ARG A 102      -0.456 -26.892  17.609  1.00  0.00           H  
ATOM   1535  N   TYR A 103       6.440 -25.422  23.358  1.00  0.00           N  
ATOM   1536  CA  TYR A 103       7.440 -25.857  24.306  1.00  0.00           C  
ATOM   1537  C   TYR A 103       7.070 -27.120  25.076  1.00  0.00           C  
ATOM   1538  O   TYR A 103       7.772 -28.130  25.062  1.00  0.00           O  
ATOM   1539  CB  TYR A 103       7.916 -24.706  25.197  1.00  0.00           C  
ATOM   1540  CG  TYR A 103       9.105 -24.893  26.115  1.00  0.00           C  
ATOM   1541  CD1 TYR A 103      10.306 -24.338  25.641  1.00  0.00           C  
ATOM   1542  CD2 TYR A 103       9.186 -25.682  27.275  1.00  0.00           C  
ATOM   1543  CE1 TYR A 103      11.419 -24.363  26.485  1.00  0.00           C  
ATOM   1544  CE2 TYR A 103      10.300 -25.706  28.118  1.00  0.00           C  
ATOM   1545  CZ  TYR A 103      11.427 -24.978  27.738  1.00  0.00           C  
ATOM   1546  OH  TYR A 103      12.600 -24.948  28.436  1.00  0.00           O  
ATOM   1547  H   TYR A 103       6.167 -24.453  23.423  1.00  0.00           H  
ATOM   1548  HA  TYR A 103       8.240 -26.173  23.642  1.00  0.00           H  
ATOM   1549  HB1 TYR A 103       8.023 -23.739  24.714  1.00  0.00           H  
ATOM   1550  HB2 TYR A 103       7.047 -24.495  25.822  1.00  0.00           H  
ATOM   1551  HD1 TYR A 103      10.274 -23.951  24.638  1.00  0.00           H  
ATOM   1552  HD2 TYR A 103       8.345 -26.221  27.673  1.00  0.00           H  
ATOM   1553  HE1 TYR A 103      12.243 -23.783  26.087  1.00  0.00           H  
ATOM   1554  HE2 TYR A 103      10.160 -26.193  29.079  1.00  0.00           H  
ATOM   1555  HH  TYR A 103      12.619 -25.444  29.249  1.00  0.00           H  
ATOM   1556  N   LEU A 104       5.842 -27.096  25.603  1.00  0.00           N  
ATOM   1557  CA  LEU A 104       5.212 -28.224  26.251  1.00  0.00           C  
ATOM   1558  C   LEU A 104       5.001 -29.386  25.279  1.00  0.00           C  
ATOM   1559  O   LEU A 104       5.122 -30.512  25.761  1.00  0.00           O  
ATOM   1560  CB  LEU A 104       3.971 -27.755  27.029  1.00  0.00           C  
ATOM   1561  CG  LEU A 104       4.233 -26.673  28.067  1.00  0.00           C  
ATOM   1562  CD1 LEU A 104       3.052 -25.925  28.671  1.00  0.00           C  
ATOM   1563  CD2 LEU A 104       5.063 -27.275  29.204  1.00  0.00           C  
ATOM   1564  H   LEU A 104       5.260 -26.303  25.366  1.00  0.00           H  
ATOM   1565  HA  LEU A 104       5.965 -28.515  26.977  1.00  0.00           H  
ATOM   1566  HB1 LEU A 104       3.205 -27.465  26.310  1.00  0.00           H  
ATOM   1567  HB2 LEU A 104       3.528 -28.587  27.578  1.00  0.00           H  
ATOM   1568  HG  LEU A 104       4.811 -25.884  27.588  1.00  0.00           H  
ATOM   1569 1HD1 LEU A 104       2.508 -26.541  29.394  1.00  0.00           H  
ATOM   1570 2HD1 LEU A 104       3.332 -24.969  29.131  1.00  0.00           H  
ATOM   1571 3HD1 LEU A 104       2.215 -25.856  27.974  1.00  0.00           H  
ATOM   1572 1HD2 LEU A 104       4.707 -28.255  29.521  1.00  0.00           H  
ATOM   1573 2HD2 LEU A 104       6.082 -27.268  28.826  1.00  0.00           H  
ATOM   1574 3HD2 LEU A 104       4.982 -26.647  30.089  1.00  0.00           H  
ATOM   1575  N   ARG A 105       4.791 -29.260  23.966  1.00  0.00           N  
ATOM   1576  CA  ARG A 105       4.667 -30.392  23.071  1.00  0.00           C  
ATOM   1577  C   ARG A 105       5.976 -31.070  22.682  1.00  0.00           C  
ATOM   1578  O   ARG A 105       5.909 -32.281  22.466  1.00  0.00           O  
ATOM   1579  CB  ARG A 105       3.992 -30.046  21.738  1.00  0.00           C  
ATOM   1580  CG  ARG A 105       2.522 -29.646  21.871  1.00  0.00           C  
ATOM   1581  CD  ARG A 105       2.051 -28.941  20.596  1.00  0.00           C  
ATOM   1582  NE  ARG A 105       0.881 -28.072  20.759  1.00  0.00           N  
ATOM   1583  CZ  ARG A 105      -0.320 -28.188  20.201  1.00  0.00           C  
ATOM   1584  NH1 ARG A 105      -0.690 -29.238  19.450  1.00  0.00           N  
ATOM   1585  NH2 ARG A 105      -1.186 -27.204  20.504  1.00  0.00           N1+
ATOM   1586  H   ARG A 105       4.848 -28.294  23.688  1.00  0.00           H  
ATOM   1587  HA  ARG A 105       4.034 -31.157  23.528  1.00  0.00           H  
ATOM   1588  HB1 ARG A 105       4.468 -29.194  21.272  1.00  0.00           H  
ATOM   1589  HB2 ARG A 105       4.167 -30.846  21.014  1.00  0.00           H  
ATOM   1590  HG1 ARG A 105       1.925 -30.548  22.012  1.00  0.00           H  
ATOM   1591  HG2 ARG A 105       2.245 -28.905  22.616  1.00  0.00           H  
ATOM   1592  HD1 ARG A 105       2.888 -28.444  20.120  1.00  0.00           H  
ATOM   1593  HD2 ARG A 105       1.777 -29.670  19.830  1.00  0.00           H  
ATOM   1594  HE  ARG A 105       1.055 -27.329  21.430  1.00  0.00           H  
ATOM   1595 1HH1 ARG A 105       0.041 -29.836  19.082  1.00  0.00           H  
ATOM   1596 2HH1 ARG A 105      -1.665 -29.403  19.264  1.00  0.00           H  
ATOM   1597 1HH2 ARG A 105      -1.028 -26.517  21.226  1.00  0.00           H  
ATOM   1598 2HH2 ARG A 105      -2.081 -27.375  20.067  1.00  0.00           H  
ATOM   1599  N   VAL A 106       7.098 -30.352  22.662  1.00  0.00           N  
ATOM   1600  CA  VAL A 106       8.388 -30.924  22.331  1.00  0.00           C  
ATOM   1601  C   VAL A 106       9.163 -31.256  23.597  1.00  0.00           C  
ATOM   1602  O   VAL A 106       9.820 -32.292  23.465  1.00  0.00           O  
ATOM   1603  CB  VAL A 106       9.085 -30.091  21.245  1.00  0.00           C  
ATOM   1604  CG1 VAL A 106       8.171 -29.980  20.025  1.00  0.00           C  
ATOM   1605  CG2 VAL A 106       9.596 -28.702  21.631  1.00  0.00           C  
ATOM   1606  H   VAL A 106       6.972 -29.448  23.078  1.00  0.00           H  
ATOM   1607  HA  VAL A 106       8.233 -31.830  21.752  1.00  0.00           H  
ATOM   1608  HB  VAL A 106       9.984 -30.635  20.965  1.00  0.00           H  
ATOM   1609 1HG1 VAL A 106       7.904 -30.925  19.559  1.00  0.00           H  
ATOM   1610 2HG1 VAL A 106       7.227 -29.501  20.266  1.00  0.00           H  
ATOM   1611 3HG1 VAL A 106       8.528 -29.412  19.168  1.00  0.00           H  
ATOM   1612 1HG2 VAL A 106      10.065 -28.780  22.609  1.00  0.00           H  
ATOM   1613 2HG2 VAL A 106      10.373 -28.285  20.997  1.00  0.00           H  
ATOM   1614 3HG2 VAL A 106       8.818 -27.935  21.684  1.00  0.00           H  
ATOM   1615  N   LYS A 107       9.056 -30.522  24.704  1.00  0.00           N  
ATOM   1616  CA  LYS A 107       9.795 -30.788  25.927  1.00  0.00           C  
ATOM   1617  C   LYS A 107       9.204 -32.021  26.594  1.00  0.00           C  
ATOM   1618  O   LYS A 107      10.021 -32.911  26.817  1.00  0.00           O  
ATOM   1619  CB  LYS A 107       9.671 -29.602  26.880  1.00  0.00           C  
ATOM   1620  CG  LYS A 107      10.753 -29.532  27.964  1.00  0.00           C  
ATOM   1621  CD  LYS A 107      12.080 -28.847  27.639  1.00  0.00           C  
ATOM   1622  CE  LYS A 107      12.786 -28.424  28.926  1.00  0.00           C  
ATOM   1623  NZ  LYS A 107      13.479 -29.533  29.603  1.00  0.00           N1+
ATOM   1624  H   LYS A 107       8.510 -29.678  24.626  1.00  0.00           H  
ATOM   1625  HA  LYS A 107      10.831 -30.929  25.609  1.00  0.00           H  
ATOM   1626  HB1 LYS A 107       9.636 -28.638  26.382  1.00  0.00           H  
ATOM   1627  HB2 LYS A 107       8.709 -29.715  27.376  1.00  0.00           H  
ATOM   1628  HG1 LYS A 107      10.212 -29.189  28.840  1.00  0.00           H  
ATOM   1629  HG2 LYS A 107      10.999 -30.565  28.207  1.00  0.00           H  
ATOM   1630  HD1 LYS A 107      12.695 -29.469  26.980  1.00  0.00           H  
ATOM   1631  HD2 LYS A 107      11.807 -27.974  27.041  1.00  0.00           H  
ATOM   1632  HE1 LYS A 107      13.534 -27.661  28.715  1.00  0.00           H  
ATOM   1633  HE2 LYS A 107      12.027 -27.978  29.582  1.00  0.00           H  
ATOM   1634  HZ1 LYS A 107      14.261 -29.186  30.123  1.00  0.00           H  
ATOM   1635  HZ2 LYS A 107      12.919 -30.088  30.235  1.00  0.00           H  
ATOM   1636  HZ3 LYS A 107      13.857 -30.151  28.896  1.00  0.00           H  
ATOM   1637  N   ILE A 108       7.899 -32.066  26.867  1.00  0.00           N  
ATOM   1638  CA  ILE A 108       7.179 -33.116  27.563  1.00  0.00           C  
ATOM   1639  C   ILE A 108       6.298 -33.825  26.545  1.00  0.00           C  
ATOM   1640  O   ILE A 108       5.084 -33.679  26.704  1.00  0.00           O  
ATOM   1641  CB  ILE A 108       6.598 -32.652  28.897  1.00  0.00           C  
ATOM   1642  CG1 ILE A 108       5.507 -31.589  28.831  1.00  0.00           C  
ATOM   1643  CG2 ILE A 108       7.713 -32.226  29.850  1.00  0.00           C  
ATOM   1644  CD  ILE A 108       4.627 -31.437  30.079  1.00  0.00           C  
ATOM   1645  H   ILE A 108       7.401 -31.255  26.538  1.00  0.00           H  
ATOM   1646  HA  ILE A 108       7.928 -33.875  27.803  1.00  0.00           H  
ATOM   1647  HB  ILE A 108       6.080 -33.518  29.320  1.00  0.00           H  
ATOM   1648 1HG1 ILE A 108       5.956 -30.601  28.766  1.00  0.00           H  
ATOM   1649 2HG1 ILE A 108       4.748 -31.706  28.061  1.00  0.00           H  
ATOM   1650 1HG2 ILE A 108       7.346 -32.178  30.872  1.00  0.00           H  
ATOM   1651 2HG2 ILE A 108       8.612 -32.837  29.895  1.00  0.00           H  
ATOM   1652 3HG2 ILE A 108       8.047 -31.206  29.635  1.00  0.00           H  
ATOM   1653  HD1 ILE A 108       4.309 -32.450  30.319  1.00  0.00           H  
ATOM   1654  HD2 ILE A 108       5.209 -31.144  30.948  1.00  0.00           H  
ATOM   1655  HD3 ILE A 108       3.777 -30.796  29.843  1.00  0.00           H  
ATOM   1656  N   PRO A 109       6.753 -34.573  25.532  1.00  0.00           N  
ATOM   1657  CA  PRO A 109       5.918 -35.067  24.466  1.00  0.00           C  
ATOM   1658  C   PRO A 109       5.012 -36.249  24.791  1.00  0.00           C  
ATOM   1659  O   PRO A 109       4.194 -36.652  23.976  1.00  0.00           O  
ATOM   1660  CB  PRO A 109       6.936 -35.454  23.393  1.00  0.00           C  
ATOM   1661  CG  PRO A 109       8.067 -36.062  24.221  1.00  0.00           C  
ATOM   1662  CD  PRO A 109       8.082 -35.132  25.430  1.00  0.00           C  
ATOM   1663  HA  PRO A 109       5.277 -34.300  24.035  1.00  0.00           H  
ATOM   1664  HB1 PRO A 109       6.630 -36.207  22.668  1.00  0.00           H  
ATOM   1665  HB2 PRO A 109       7.392 -34.597  22.881  1.00  0.00           H  
ATOM   1666  HG1 PRO A 109       7.816 -37.104  24.432  1.00  0.00           H  
ATOM   1667  HG2 PRO A 109       9.038 -36.101  23.732  1.00  0.00           H  
ATOM   1668  HD1 PRO A 109       8.255 -35.789  26.285  1.00  0.00           H  
ATOM   1669  HD2 PRO A 109       8.853 -34.369  25.297  1.00  0.00           H  
ATOM   1670  N   LEU A 110       5.128 -36.823  25.992  1.00  0.00           N  
ATOM   1671  CA  LEU A 110       4.393 -37.939  26.563  1.00  0.00           C  
ATOM   1672  C   LEU A 110       3.849 -37.644  27.951  1.00  0.00           C  
ATOM   1673  O   LEU A 110       3.433 -38.512  28.721  1.00  0.00           O  
ATOM   1674  CB  LEU A 110       5.094 -39.269  26.256  1.00  0.00           C  
ATOM   1675  CG  LEU A 110       6.320 -39.531  27.123  1.00  0.00           C  
ATOM   1676  CD1 LEU A 110       6.259 -41.026  27.448  1.00  0.00           C  
ATOM   1677  CD2 LEU A 110       7.660 -39.126  26.503  1.00  0.00           C  
ATOM   1678  H   LEU A 110       5.785 -36.404  26.624  1.00  0.00           H  
ATOM   1679  HA  LEU A 110       3.509 -38.110  25.953  1.00  0.00           H  
ATOM   1680  HB1 LEU A 110       4.242 -39.950  26.315  1.00  0.00           H  
ATOM   1681  HB2 LEU A 110       5.420 -39.242  25.210  1.00  0.00           H  
ATOM   1682  HG  LEU A 110       6.179 -38.954  28.029  1.00  0.00           H  
ATOM   1683 1HD1 LEU A 110       5.307 -41.517  27.637  1.00  0.00           H  
ATOM   1684 2HD1 LEU A 110       6.687 -41.526  26.569  1.00  0.00           H  
ATOM   1685 3HD1 LEU A 110       6.908 -41.226  28.293  1.00  0.00           H  
ATOM   1686 1HD2 LEU A 110       7.819 -39.100  25.426  1.00  0.00           H  
ATOM   1687 2HD2 LEU A 110       7.921 -38.126  26.838  1.00  0.00           H  
ATOM   1688 3HD2 LEU A 110       8.478 -39.741  26.879  1.00  0.00           H  
ATOM   1689  N   ARG A 111       3.793 -36.344  28.229  1.00  0.00           N  
ATOM   1690  CA  ARG A 111       3.150 -35.738  29.387  1.00  0.00           C  
ATOM   1691  C   ARG A 111       2.390 -34.457  29.074  1.00  0.00           C  
ATOM   1692  O   ARG A 111       1.753 -33.922  29.977  1.00  0.00           O  
ATOM   1693  CB  ARG A 111       4.082 -35.596  30.596  1.00  0.00           C  
ATOM   1694  CG  ARG A 111       4.445 -36.923  31.262  1.00  0.00           C  
ATOM   1695  CD  ARG A 111       3.266 -37.648  31.899  1.00  0.00           C  
ATOM   1696  NE  ARG A 111       2.630 -36.892  32.981  1.00  0.00           N  
ATOM   1697  CZ  ARG A 111       1.556 -37.258  33.702  1.00  0.00           C  
ATOM   1698  NH1 ARG A 111       0.782 -38.303  33.390  1.00  0.00           N  
ATOM   1699  NH2 ARG A 111       1.232 -36.609  34.830  1.00  0.00           N1+
ATOM   1700  H   ARG A 111       4.363 -35.657  27.759  1.00  0.00           H  
ATOM   1701  HA  ARG A 111       2.413 -36.406  29.828  1.00  0.00           H  
ATOM   1702  HB1 ARG A 111       4.910 -34.931  30.333  1.00  0.00           H  
ATOM   1703  HB2 ARG A 111       3.593 -34.968  31.339  1.00  0.00           H  
ATOM   1704  HG1 ARG A 111       4.988 -37.547  30.554  1.00  0.00           H  
ATOM   1705  HG2 ARG A 111       5.167 -36.685  32.046  1.00  0.00           H  
ATOM   1706  HD1 ARG A 111       2.501 -37.797  31.145  1.00  0.00           H  
ATOM   1707  HD2 ARG A 111       3.646 -38.519  32.441  1.00  0.00           H  
ATOM   1708  HE  ARG A 111       3.142 -36.051  33.217  1.00  0.00           H  
ATOM   1709 1HH1 ARG A 111       1.028 -38.789  32.541  1.00  0.00           H  
ATOM   1710 2HH1 ARG A 111       0.019 -38.709  33.925  1.00  0.00           H  
ATOM   1711 1HH2 ARG A 111       1.565 -35.695  35.101  1.00  0.00           H  
ATOM   1712 2HH2 ARG A 111       0.772 -37.120  35.574  1.00  0.00           H  
ATOM   1713  N   TYR A 112       2.412 -33.964  27.836  1.00  0.00           N  
ATOM   1714  CA  TYR A 112       1.785 -32.698  27.523  1.00  0.00           C  
ATOM   1715  C   TYR A 112       0.337 -32.420  27.919  1.00  0.00           C  
ATOM   1716  O   TYR A 112       0.031 -31.462  28.627  1.00  0.00           O  
ATOM   1717  CB  TYR A 112       2.133 -32.542  26.040  1.00  0.00           C  
ATOM   1718  CG  TYR A 112       1.328 -31.503  25.297  1.00  0.00           C  
ATOM   1719  CD1 TYR A 112       0.500 -31.794  24.212  1.00  0.00           C  
ATOM   1720  CD2 TYR A 112       1.365 -30.219  25.866  1.00  0.00           C  
ATOM   1721  CE1 TYR A 112      -0.175 -30.741  23.575  1.00  0.00           C  
ATOM   1722  CE2 TYR A 112       0.711 -29.167  25.223  1.00  0.00           C  
ATOM   1723  CZ  TYR A 112      -0.051 -29.443  24.083  1.00  0.00           C  
ATOM   1724  OH  TYR A 112      -0.761 -28.469  23.440  1.00  0.00           O  
ATOM   1725  H   TYR A 112       3.138 -34.239  27.189  1.00  0.00           H  
ATOM   1726  HA  TYR A 112       2.242 -31.904  28.103  1.00  0.00           H  
ATOM   1727  HB1 TYR A 112       3.194 -32.360  25.877  1.00  0.00           H  
ATOM   1728  HB2 TYR A 112       2.055 -33.448  25.439  1.00  0.00           H  
ATOM   1729  HD1 TYR A 112       0.526 -32.756  23.724  1.00  0.00           H  
ATOM   1730  HD2 TYR A 112       1.882 -29.832  26.728  1.00  0.00           H  
ATOM   1731  HE1 TYR A 112      -0.632 -31.073  22.650  1.00  0.00           H  
ATOM   1732  HE2 TYR A 112       0.844 -28.154  25.580  1.00  0.00           H  
ATOM   1733  HH  TYR A 112      -0.650 -27.608  23.806  1.00  0.00           H  
ATOM   1734  N   LYS A 113      -0.582 -33.352  27.635  1.00  0.00           N  
ATOM   1735  CA  LYS A 113      -2.014 -33.175  27.765  1.00  0.00           C  
ATOM   1736  C   LYS A 113      -2.566 -33.465  29.162  1.00  0.00           C  
ATOM   1737  O   LYS A 113      -3.721 -33.117  29.388  1.00  0.00           O  
ATOM   1738  CB  LYS A 113      -2.774 -34.201  26.930  1.00  0.00           C  
ATOM   1739  CG  LYS A 113      -2.327 -34.334  25.473  1.00  0.00           C  
ATOM   1740  CD  LYS A 113      -3.047 -35.489  24.779  1.00  0.00           C  
ATOM   1741  CE  LYS A 113      -2.674 -35.585  23.297  1.00  0.00           C  
ATOM   1742  NZ  LYS A 113      -3.668 -36.465  22.658  1.00  0.00           N1+
ATOM   1743  H   LYS A 113      -0.293 -34.262  27.310  1.00  0.00           H  
ATOM   1744  HA  LYS A 113      -2.283 -32.162  27.441  1.00  0.00           H  
ATOM   1745  HB1 LYS A 113      -2.752 -35.181  27.392  1.00  0.00           H  
ATOM   1746  HB2 LYS A 113      -3.810 -33.905  26.777  1.00  0.00           H  
ATOM   1747  HG1 LYS A 113      -2.559 -33.452  24.876  1.00  0.00           H  
ATOM   1748  HG2 LYS A 113      -1.264 -34.517  25.334  1.00  0.00           H  
ATOM   1749  HD1 LYS A 113      -2.724 -36.443  25.195  1.00  0.00           H  
ATOM   1750  HD2 LYS A 113      -4.114 -35.293  24.898  1.00  0.00           H  
ATOM   1751  HE1 LYS A 113      -2.651 -34.581  22.870  1.00  0.00           H  
ATOM   1752  HE2 LYS A 113      -1.662 -35.977  23.144  1.00  0.00           H  
ATOM   1753  HZ1 LYS A 113      -3.723 -37.361  23.120  1.00  0.00           H  
ATOM   1754  HZ2 LYS A 113      -4.525 -35.933  22.678  1.00  0.00           H  
ATOM   1755  HZ3 LYS A 113      -3.345 -36.488  21.700  1.00  0.00           H  
ATOM   1756  N   MET A 114      -1.766 -34.066  30.043  1.00  0.00           N  
ATOM   1757  CA  MET A 114      -2.151 -34.229  31.422  1.00  0.00           C  
ATOM   1758  C   MET A 114      -1.869 -32.920  32.137  1.00  0.00           C  
ATOM   1759  O   MET A 114      -2.522 -32.480  33.078  1.00  0.00           O  
ATOM   1760  CB  MET A 114      -1.345 -35.307  32.152  1.00  0.00           C  
ATOM   1761  CG  MET A 114      -2.081 -36.182  33.173  1.00  0.00           C  
ATOM   1762  SD  MET A 114      -3.351 -37.329  32.582  1.00  0.00           S  
ATOM   1763  CE  MET A 114      -4.788 -36.332  32.144  1.00  0.00           C  
ATOM   1764  H   MET A 114      -0.916 -34.524  29.729  1.00  0.00           H  
ATOM   1765  HA  MET A 114      -3.200 -34.533  31.504  1.00  0.00           H  
ATOM   1766  HB1 MET A 114      -0.892 -36.010  31.455  1.00  0.00           H  
ATOM   1767  HB2 MET A 114      -0.481 -34.925  32.685  1.00  0.00           H  
ATOM   1768  HG1 MET A 114      -1.268 -36.756  33.625  1.00  0.00           H  
ATOM   1769  HG2 MET A 114      -2.580 -35.554  33.912  1.00  0.00           H  
ATOM   1770  HE1 MET A 114      -5.721 -36.755  32.521  1.00  0.00           H  
ATOM   1771  HE2 MET A 114      -4.694 -35.428  32.759  1.00  0.00           H  
ATOM   1772  HE3 MET A 114      -5.022 -36.283  31.076  1.00  0.00           H  
ATOM   1773  N   VAL A 115      -0.739 -32.323  31.755  1.00  0.00           N  
ATOM   1774  CA  VAL A 115      -0.410 -30.985  32.194  1.00  0.00           C  
ATOM   1775  C   VAL A 115      -1.400 -29.987  31.608  1.00  0.00           C  
ATOM   1776  O   VAL A 115      -2.051 -29.273  32.360  1.00  0.00           O  
ATOM   1777  CB  VAL A 115       1.056 -30.703  31.830  1.00  0.00           C  
ATOM   1778  CG1 VAL A 115       1.583 -29.275  31.945  1.00  0.00           C  
ATOM   1779  CG2 VAL A 115       2.104 -31.593  32.505  1.00  0.00           C  
ATOM   1780  H   VAL A 115      -0.268 -32.852  31.029  1.00  0.00           H  
ATOM   1781  HA  VAL A 115      -0.615 -30.938  33.267  1.00  0.00           H  
ATOM   1782  HB  VAL A 115       1.080 -30.874  30.751  1.00  0.00           H  
ATOM   1783 1HG1 VAL A 115       1.652 -29.035  33.003  1.00  0.00           H  
ATOM   1784 2HG1 VAL A 115       2.559 -29.185  31.471  1.00  0.00           H  
ATOM   1785 3HG1 VAL A 115       0.955 -28.547  31.410  1.00  0.00           H  
ATOM   1786 1HG2 VAL A 115       1.937 -32.672  32.485  1.00  0.00           H  
ATOM   1787 2HG2 VAL A 115       2.979 -31.631  31.858  1.00  0.00           H  
ATOM   1788 3HG2 VAL A 115       2.170 -31.144  33.500  1.00  0.00           H  
ATOM   1789  N   VAL A 116      -1.646 -29.920  30.300  1.00  0.00           N  
ATOM   1790  CA  VAL A 116      -2.274 -28.812  29.608  1.00  0.00           C  
ATOM   1791  C   VAL A 116      -3.663 -29.317  29.252  1.00  0.00           C  
ATOM   1792  O   VAL A 116      -4.009 -29.797  28.173  1.00  0.00           O  
ATOM   1793  CB  VAL A 116      -1.481 -28.465  28.338  1.00  0.00           C  
ATOM   1794  CG1 VAL A 116      -1.980 -27.218  27.620  1.00  0.00           C  
ATOM   1795  CG2 VAL A 116      -0.056 -28.120  28.759  1.00  0.00           C  
ATOM   1796  H   VAL A 116      -1.068 -30.465  29.682  1.00  0.00           H  
ATOM   1797  HA  VAL A 116      -2.305 -27.973  30.299  1.00  0.00           H  
ATOM   1798  HB  VAL A 116      -1.520 -29.301  27.640  1.00  0.00           H  
ATOM   1799 1HG1 VAL A 116      -2.167 -26.393  28.313  1.00  0.00           H  
ATOM   1800 2HG1 VAL A 116      -1.312 -26.663  26.963  1.00  0.00           H  
ATOM   1801 3HG1 VAL A 116      -2.922 -27.346  27.094  1.00  0.00           H  
ATOM   1802 1HG2 VAL A 116       0.138 -27.357  29.519  1.00  0.00           H  
ATOM   1803 2HG2 VAL A 116       0.427 -28.950  29.268  1.00  0.00           H  
ATOM   1804 3HG2 VAL A 116       0.587 -27.885  27.907  1.00  0.00           H  
ATOM   1805  N   THR A 117      -4.526 -29.291  30.274  1.00  0.00           N  
ATOM   1806  CA  THR A 117      -5.945 -29.593  30.181  1.00  0.00           C  
ATOM   1807  C   THR A 117      -6.666 -28.394  29.599  1.00  0.00           C  
ATOM   1808  O   THR A 117      -6.245 -27.251  29.782  1.00  0.00           O  
ATOM   1809  CB  THR A 117      -6.469 -29.836  31.600  1.00  0.00           C  
ATOM   1810  CG2 THR A 117      -5.732 -31.053  32.153  1.00  0.00           C  
ATOM   1811  OG1 THR A 117      -6.555 -28.757  32.500  1.00  0.00           O  
ATOM   1812  H   THR A 117      -4.186 -29.045  31.192  1.00  0.00           H  
ATOM   1813  HA  THR A 117      -6.153 -30.498  29.610  1.00  0.00           H  
ATOM   1814  HB  THR A 117      -7.531 -30.083  31.539  1.00  0.00           H  
ATOM   1815  HG1 THR A 117      -5.671 -28.567  32.770  1.00  0.00           H  
ATOM   1816 1HG2 THR A 117      -5.978 -31.945  31.573  1.00  0.00           H  
ATOM   1817 2HG2 THR A 117      -4.648 -31.020  32.238  1.00  0.00           H  
ATOM   1818 3HG2 THR A 117      -5.983 -31.153  33.209  1.00  0.00           H  
ATOM   1819  N   PRO A 118      -7.879 -28.500  29.049  1.00  0.00           N  
ATOM   1820  CA  PRO A 118      -8.611 -27.418  28.442  1.00  0.00           C  
ATOM   1821  C   PRO A 118      -9.204 -26.443  29.444  1.00  0.00           C  
ATOM   1822  O   PRO A 118      -9.530 -25.313  29.088  1.00  0.00           O  
ATOM   1823  CB  PRO A 118      -9.739 -28.005  27.583  1.00  0.00           C  
ATOM   1824  CG  PRO A 118      -9.953 -29.356  28.280  1.00  0.00           C  
ATOM   1825  CD  PRO A 118      -8.615 -29.737  28.913  1.00  0.00           C  
ATOM   1826  HA  PRO A 118      -7.999 -26.800  27.778  1.00  0.00           H  
ATOM   1827  HB1 PRO A 118     -10.622 -27.378  27.565  1.00  0.00           H  
ATOM   1828  HB2 PRO A 118      -9.342 -28.045  26.569  1.00  0.00           H  
ATOM   1829  HG1 PRO A 118     -10.729 -29.493  29.026  1.00  0.00           H  
ATOM   1830  HG2 PRO A 118     -10.223 -29.909  27.378  1.00  0.00           H  
ATOM   1831  HD1 PRO A 118      -8.752 -30.320  29.834  1.00  0.00           H  
ATOM   1832  HD2 PRO A 118      -8.122 -30.310  28.126  1.00  0.00           H  
ATOM   1833  N   ARG A 119      -9.300 -26.865  30.713  1.00  0.00           N  
ATOM   1834  CA  ARG A 119      -9.672 -26.076  31.863  1.00  0.00           C  
ATOM   1835  C   ARG A 119      -8.550 -25.060  32.051  1.00  0.00           C  
ATOM   1836  O   ARG A 119      -8.894 -23.892  32.161  1.00  0.00           O  
ATOM   1837  CB  ARG A 119      -9.829 -27.003  33.074  1.00  0.00           C  
ATOM   1838  CG  ARG A 119     -10.317 -26.304  34.342  1.00  0.00           C  
ATOM   1839  CD  ARG A 119     -10.229 -27.128  35.635  1.00  0.00           C  
ATOM   1840  NE  ARG A 119      -9.358 -26.560  36.657  1.00  0.00           N  
ATOM   1841  CZ  ARG A 119      -9.595 -25.698  37.652  1.00  0.00           C  
ATOM   1842  NH1 ARG A 119     -10.763 -25.034  37.670  1.00  0.00           N  
ATOM   1843  NH2 ARG A 119      -8.585 -25.363  38.465  1.00  0.00           N1+
ATOM   1844  H   ARG A 119      -8.892 -27.769  30.916  1.00  0.00           H  
ATOM   1845  HA  ARG A 119     -10.572 -25.481  31.693  1.00  0.00           H  
ATOM   1846  HB1 ARG A 119     -10.559 -27.789  32.863  1.00  0.00           H  
ATOM   1847  HB2 ARG A 119      -8.917 -27.544  33.295  1.00  0.00           H  
ATOM   1848  HG1 ARG A 119      -9.705 -25.433  34.554  1.00  0.00           H  
ATOM   1849  HG2 ARG A 119     -11.338 -25.933  34.232  1.00  0.00           H  
ATOM   1850  HD1 ARG A 119     -11.195 -27.160  36.128  1.00  0.00           H  
ATOM   1851  HD2 ARG A 119      -9.856 -28.137  35.446  1.00  0.00           H  
ATOM   1852  HE  ARG A 119      -8.396 -26.875  36.644  1.00  0.00           H  
ATOM   1853 1HH1 ARG A 119     -11.457 -25.118  36.940  1.00  0.00           H  
ATOM   1854 2HH1 ARG A 119     -10.944 -24.319  38.353  1.00  0.00           H  
ATOM   1855 1HH2 ARG A 119      -7.769 -25.956  38.471  1.00  0.00           H  
ATOM   1856 2HH2 ARG A 119      -8.702 -24.620  39.146  1.00  0.00           H  
ATOM   1857  N   ARG A 120      -7.324 -25.585  32.124  1.00  0.00           N  
ATOM   1858  CA  ARG A 120      -6.121 -24.793  32.132  1.00  0.00           C  
ATOM   1859  C   ARG A 120      -5.922 -23.758  31.026  1.00  0.00           C  
ATOM   1860  O   ARG A 120      -5.463 -22.642  31.257  1.00  0.00           O  
ATOM   1861  CB  ARG A 120      -4.941 -25.753  32.241  1.00  0.00           C  
ATOM   1862  CG  ARG A 120      -3.570 -25.152  31.929  1.00  0.00           C  
ATOM   1863  CD  ARG A 120      -2.396 -25.717  32.720  1.00  0.00           C  
ATOM   1864  NE  ARG A 120      -1.136 -25.200  32.206  1.00  0.00           N  
ATOM   1865  CZ  ARG A 120       0.097 -25.648  32.485  1.00  0.00           C  
ATOM   1866  NH1 ARG A 120       1.135 -25.180  31.766  1.00  0.00           N  
ATOM   1867  NH2 ARG A 120       0.244 -26.648  33.360  1.00  0.00           N1+
ATOM   1868  H   ARG A 120      -7.226 -26.591  32.178  1.00  0.00           H  
ATOM   1869  HA  ARG A 120      -6.251 -24.240  33.070  1.00  0.00           H  
ATOM   1870  HB1 ARG A 120      -4.996 -26.129  33.265  1.00  0.00           H  
ATOM   1871  HB2 ARG A 120      -4.986 -26.611  31.560  1.00  0.00           H  
ATOM   1872  HG1 ARG A 120      -3.461 -25.163  30.836  1.00  0.00           H  
ATOM   1873  HG2 ARG A 120      -3.592 -24.110  32.250  1.00  0.00           H  
ATOM   1874  HD1 ARG A 120      -2.583 -25.569  33.788  1.00  0.00           H  
ATOM   1875  HD2 ARG A 120      -2.382 -26.791  32.507  1.00  0.00           H  
ATOM   1876  HE  ARG A 120      -1.246 -24.367  31.644  1.00  0.00           H  
ATOM   1877 1HH1 ARG A 120       1.153 -24.438  31.081  1.00  0.00           H  
ATOM   1878 2HH1 ARG A 120       2.101 -25.434  31.927  1.00  0.00           H  
ATOM   1879 1HH2 ARG A 120      -0.509 -26.923  33.973  1.00  0.00           H  
ATOM   1880 2HH2 ARG A 120       1.064 -27.230  33.440  1.00  0.00           H  
ATOM   1881  N   ALA A 121      -6.511 -24.027  29.857  1.00  0.00           N  
ATOM   1882  CA  ALA A 121      -6.469 -23.218  28.657  1.00  0.00           C  
ATOM   1883  C   ALA A 121      -7.453 -22.058  28.773  1.00  0.00           C  
ATOM   1884  O   ALA A 121      -7.064 -20.906  28.617  1.00  0.00           O  
ATOM   1885  CB  ALA A 121      -6.809 -24.042  27.419  1.00  0.00           C  
ATOM   1886  H   ALA A 121      -6.984 -24.913  29.999  1.00  0.00           H  
ATOM   1887  HA  ALA A 121      -5.426 -22.882  28.568  1.00  0.00           H  
ATOM   1888  HB1 ALA A 121      -5.883 -24.487  27.053  1.00  0.00           H  
ATOM   1889  HB2 ALA A 121      -7.684 -24.695  27.414  1.00  0.00           H  
ATOM   1890  HB3 ALA A 121      -6.863 -23.352  26.587  1.00  0.00           H  
ATOM   1891  N   ALA A 122      -8.700 -22.321  29.172  1.00  0.00           N  
ATOM   1892  CA  ALA A 122      -9.731 -21.309  29.272  1.00  0.00           C  
ATOM   1893  C   ALA A 122      -9.335 -20.158  30.195  1.00  0.00           C  
ATOM   1894  O   ALA A 122      -9.397 -18.981  29.868  1.00  0.00           O  
ATOM   1895  CB  ALA A 122     -11.100 -21.924  29.531  1.00  0.00           C  
ATOM   1896  H   ALA A 122      -9.049 -23.245  29.351  1.00  0.00           H  
ATOM   1897  HA  ALA A 122      -9.828 -20.784  28.318  1.00  0.00           H  
ATOM   1898  HB1 ALA A 122     -11.078 -22.417  30.500  1.00  0.00           H  
ATOM   1899  HB2 ALA A 122     -11.824 -21.109  29.499  1.00  0.00           H  
ATOM   1900  HB3 ALA A 122     -11.444 -22.644  28.800  1.00  0.00           H  
ATOM   1901  N   VAL A 123      -8.921 -20.542  31.407  1.00  0.00           N  
ATOM   1902  CA  VAL A 123      -8.587 -19.595  32.449  1.00  0.00           C  
ATOM   1903  C   VAL A 123      -7.402 -18.710  32.089  1.00  0.00           C  
ATOM   1904  O   VAL A 123      -7.324 -17.512  32.338  1.00  0.00           O  
ATOM   1905  CB  VAL A 123      -8.376 -20.125  33.865  1.00  0.00           C  
ATOM   1906  CG1 VAL A 123      -9.570 -20.926  34.376  1.00  0.00           C  
ATOM   1907  CG2 VAL A 123      -7.117 -20.978  33.974  1.00  0.00           C  
ATOM   1908  H   VAL A 123      -9.035 -21.499  31.714  1.00  0.00           H  
ATOM   1909  HA  VAL A 123      -9.502 -18.995  32.513  1.00  0.00           H  
ATOM   1910  HB  VAL A 123      -8.279 -19.220  34.471  1.00  0.00           H  
ATOM   1911 1HG1 VAL A 123      -9.476 -21.960  34.053  1.00  0.00           H  
ATOM   1912 2HG1 VAL A 123      -9.567 -20.969  35.460  1.00  0.00           H  
ATOM   1913 3HG1 VAL A 123     -10.499 -20.560  33.925  1.00  0.00           H  
ATOM   1914 1HG2 VAL A 123      -7.045 -21.577  34.882  1.00  0.00           H  
ATOM   1915 2HG2 VAL A 123      -7.060 -21.704  33.166  1.00  0.00           H  
ATOM   1916 3HG2 VAL A 123      -6.149 -20.500  33.808  1.00  0.00           H  
ATOM   1917  N   ALA A 124      -6.493 -19.276  31.292  1.00  0.00           N  
ATOM   1918  CA  ALA A 124      -5.334 -18.627  30.715  1.00  0.00           C  
ATOM   1919  C   ALA A 124      -5.714 -17.588  29.662  1.00  0.00           C  
ATOM   1920  O   ALA A 124      -5.137 -16.509  29.649  1.00  0.00           O  
ATOM   1921  CB  ALA A 124      -4.452 -19.645  29.998  1.00  0.00           C  
ATOM   1922  H   ALA A 124      -6.408 -20.274  31.188  1.00  0.00           H  
ATOM   1923  HA  ALA A 124      -4.795 -18.079  31.486  1.00  0.00           H  
ATOM   1924  HB1 ALA A 124      -4.009 -20.345  30.708  1.00  0.00           H  
ATOM   1925  HB2 ALA A 124      -4.966 -20.245  29.238  1.00  0.00           H  
ATOM   1926  HB3 ALA A 124      -3.618 -19.164  29.488  1.00  0.00           H  
ATOM   1927  N   ILE A 125      -6.697 -17.921  28.824  1.00  0.00           N  
ATOM   1928  CA  ILE A 125      -7.503 -17.098  27.944  1.00  0.00           C  
ATOM   1929  C   ILE A 125      -8.263 -16.007  28.689  1.00  0.00           C  
ATOM   1930  O   ILE A 125      -8.264 -14.828  28.325  1.00  0.00           O  
ATOM   1931  CB  ILE A 125      -8.409 -17.906  27.003  1.00  0.00           C  
ATOM   1932  CG1 ILE A 125      -7.503 -18.665  26.039  1.00  0.00           C  
ATOM   1933  CG2 ILE A 125      -9.374 -17.054  26.190  1.00  0.00           C  
ATOM   1934  CD  ILE A 125      -8.058 -19.772  25.143  1.00  0.00           C  
ATOM   1935  H   ILE A 125      -6.948 -18.906  28.794  1.00  0.00           H  
ATOM   1936  HA  ILE A 125      -6.767 -16.665  27.271  1.00  0.00           H  
ATOM   1937  HB  ILE A 125      -9.118 -18.562  27.504  1.00  0.00           H  
ATOM   1938 1HG1 ILE A 125      -7.005 -17.926  25.411  1.00  0.00           H  
ATOM   1939 2HG1 ILE A 125      -6.672 -19.024  26.643  1.00  0.00           H  
ATOM   1940 1HG2 ILE A 125      -8.789 -16.282  25.680  1.00  0.00           H  
ATOM   1941 2HG2 ILE A 125      -9.815 -17.555  25.324  1.00  0.00           H  
ATOM   1942 3HG2 ILE A 125     -10.137 -16.649  26.852  1.00  0.00           H  
ATOM   1943  HD1 ILE A 125      -7.237 -20.200  24.577  1.00  0.00           H  
ATOM   1944  HD2 ILE A 125      -8.639 -20.336  25.862  1.00  0.00           H  
ATOM   1945  HD3 ILE A 125      -8.775 -19.402  24.414  1.00  0.00           H  
ATOM   1946  N   ALA A 126      -8.951 -16.329  29.790  1.00  0.00           N  
ATOM   1947  CA  ALA A 126      -9.821 -15.400  30.480  1.00  0.00           C  
ATOM   1948  C   ALA A 126      -8.968 -14.386  31.222  1.00  0.00           C  
ATOM   1949  O   ALA A 126      -9.273 -13.197  31.220  1.00  0.00           O  
ATOM   1950  CB  ALA A 126     -10.556 -16.201  31.560  1.00  0.00           C  
ATOM   1951  H   ALA A 126      -8.902 -17.268  30.149  1.00  0.00           H  
ATOM   1952  HA  ALA A 126     -10.460 -14.996  29.690  1.00  0.00           H  
ATOM   1953  HB1 ALA A 126      -9.879 -16.843  32.127  1.00  0.00           H  
ATOM   1954  HB2 ALA A 126     -11.109 -15.620  32.293  1.00  0.00           H  
ATOM   1955  HB3 ALA A 126     -11.319 -16.827  31.099  1.00  0.00           H  
ATOM   1956  N   GLY A 127      -7.844 -14.769  31.844  1.00  0.00           N  
ATOM   1957  CA  GLY A 127      -6.900 -13.926  32.550  1.00  0.00           C  
ATOM   1958  C   GLY A 127      -5.925 -13.164  31.659  1.00  0.00           C  
ATOM   1959  O   GLY A 127      -5.288 -12.209  32.093  1.00  0.00           O  
ATOM   1960  H   GLY A 127      -7.666 -15.755  31.785  1.00  0.00           H  
ATOM   1961  HA1 GLY A 127      -7.291 -13.342  33.384  1.00  0.00           H  
ATOM   1962  HA2 GLY A 127      -6.173 -14.640  32.935  1.00  0.00           H  
ATOM   1963  N   CYS A 128      -5.882 -13.503  30.370  1.00  0.00           N  
ATOM   1964  CA  CYS A 128      -5.143 -12.797  29.332  1.00  0.00           C  
ATOM   1965  C   CYS A 128      -6.002 -11.590  28.987  1.00  0.00           C  
ATOM   1966  O   CYS A 128      -5.454 -10.485  28.928  1.00  0.00           O  
ATOM   1967  CB  CYS A 128      -5.079 -13.557  28.015  1.00  0.00           C  
ATOM   1968  SG  CYS A 128      -4.354 -12.639  26.623  1.00  0.00           S  
ATOM   1969  H   CYS A 128      -6.505 -14.257  30.106  1.00  0.00           H  
ATOM   1970  HA  CYS A 128      -4.107 -12.590  29.579  1.00  0.00           H  
ATOM   1971  HB1 CYS A 128      -4.591 -14.523  28.128  1.00  0.00           H  
ATOM   1972  HB2 CYS A 128      -6.075 -13.879  27.703  1.00  0.00           H  
ATOM   1973  HG  CYS A 128      -5.232 -11.678  26.330  1.00  0.00           H  
ATOM   1974  N   TRP A 129      -7.310 -11.818  28.836  1.00  0.00           N  
ATOM   1975  CA  TRP A 129      -8.228 -10.714  28.620  1.00  0.00           C  
ATOM   1976  C   TRP A 129      -8.391  -9.862  29.861  1.00  0.00           C  
ATOM   1977  O   TRP A 129      -8.541  -8.649  29.692  1.00  0.00           O  
ATOM   1978  CB  TRP A 129      -9.533 -11.348  28.137  1.00  0.00           C  
ATOM   1979  CG  TRP A 129      -9.545 -11.707  26.687  1.00  0.00           C  
ATOM   1980  CD1 TRP A 129      -9.609 -12.929  26.119  1.00  0.00           C  
ATOM   1981  CD2 TRP A 129      -9.428 -10.796  25.548  1.00  0.00           C  
ATOM   1982  CE2 TRP A 129      -9.539 -11.510  24.327  1.00  0.00           C  
ATOM   1983  CE3 TRP A 129      -9.382  -9.404  25.426  1.00  0.00           C  
ATOM   1984  NE1 TRP A 129      -9.549 -12.826  24.746  1.00  0.00           N  
ATOM   1985  CZ2 TRP A 129      -9.692 -10.948  23.063  1.00  0.00           C  
ATOM   1986  CZ3 TRP A 129      -9.429  -8.806  24.161  1.00  0.00           C  
ATOM   1987  CH2 TRP A 129      -9.614  -9.552  22.980  1.00  0.00           C  
ATOM   1988  H   TRP A 129      -7.721 -12.736  28.803  1.00  0.00           H  
ATOM   1989  HA  TRP A 129      -7.862 -10.269  27.690  1.00  0.00           H  
ATOM   1990  HB1 TRP A 129      -9.705 -12.281  28.691  1.00  0.00           H  
ATOM   1991  HB2 TRP A 129     -10.400 -10.694  28.146  1.00  0.00           H  
ATOM   1992  HD1 TRP A 129      -9.709 -13.854  26.670  1.00  0.00           H  
ATOM   1993  HE1 TRP A 129      -9.600 -13.715  24.256  1.00  0.00           H  
ATOM   1994  HE3 TRP A 129      -9.322  -8.758  26.285  1.00  0.00           H  
ATOM   1995  HZ2 TRP A 129      -9.722 -11.561  22.173  1.00  0.00           H  
ATOM   1996  HZ3 TRP A 129      -9.325  -7.729  24.227  1.00  0.00           H  
ATOM   1997  HH2 TRP A 129      -9.635  -8.965  22.073  1.00  0.00           H  
ATOM   1998  N   ILE A 130      -8.390 -10.402  31.078  1.00  0.00           N  
ATOM   1999  CA  ILE A 130      -8.427  -9.602  32.293  1.00  0.00           C  
ATOM   2000  C   ILE A 130      -7.136  -8.824  32.487  1.00  0.00           C  
ATOM   2001  O   ILE A 130      -7.223  -7.607  32.614  1.00  0.00           O  
ATOM   2002  CB  ILE A 130      -8.847 -10.504  33.451  1.00  0.00           C  
ATOM   2003  CG1 ILE A 130     -10.256 -11.041  33.212  1.00  0.00           C  
ATOM   2004  CG2 ILE A 130      -8.727  -9.903  34.860  1.00  0.00           C  
ATOM   2005  CD  ILE A 130     -10.775 -12.154  34.127  1.00  0.00           C  
ATOM   2006  H   ILE A 130      -8.385 -11.416  31.129  1.00  0.00           H  
ATOM   2007  HA  ILE A 130      -9.236  -8.904  32.072  1.00  0.00           H  
ATOM   2008  HB  ILE A 130      -8.110 -11.298  33.561  1.00  0.00           H  
ATOM   2009 1HG1 ILE A 130     -10.979 -10.226  33.263  1.00  0.00           H  
ATOM   2010 2HG1 ILE A 130     -10.426 -11.477  32.223  1.00  0.00           H  
ATOM   2011 1HG2 ILE A 130      -9.538  -9.199  35.033  1.00  0.00           H  
ATOM   2012 2HG2 ILE A 130      -8.938 -10.656  35.620  1.00  0.00           H  
ATOM   2013 3HG2 ILE A 130      -7.760  -9.433  35.035  1.00  0.00           H  
ATOM   2014  HD1 ILE A 130     -10.608 -11.812  35.147  1.00  0.00           H  
ATOM   2015  HD2 ILE A 130     -11.829 -12.369  33.957  1.00  0.00           H  
ATOM   2016  HD3 ILE A 130     -10.209 -13.073  33.974  1.00  0.00           H  
ATOM   2017  N   LEU A 131      -5.946  -9.357  32.198  1.00  0.00           N  
ATOM   2018  CA  LEU A 131      -4.676  -8.653  32.245  1.00  0.00           C  
ATOM   2019  C   LEU A 131      -4.565  -7.524  31.230  1.00  0.00           C  
ATOM   2020  O   LEU A 131      -4.338  -6.407  31.693  1.00  0.00           O  
ATOM   2021  CB  LEU A 131      -3.492  -9.608  32.127  1.00  0.00           C  
ATOM   2022  CG  LEU A 131      -2.126  -8.920  32.113  1.00  0.00           C  
ATOM   2023  CD1 LEU A 131      -1.858  -8.171  33.418  1.00  0.00           C  
ATOM   2024  CD2 LEU A 131      -1.041  -9.977  31.950  1.00  0.00           C  
ATOM   2025  H   LEU A 131      -5.846 -10.297  31.834  1.00  0.00           H  
ATOM   2026  HA  LEU A 131      -4.683  -8.221  33.241  1.00  0.00           H  
ATOM   2027  HB1 LEU A 131      -3.459 -10.327  32.951  1.00  0.00           H  
ATOM   2028  HB2 LEU A 131      -3.519 -10.253  31.255  1.00  0.00           H  
ATOM   2029  HG  LEU A 131      -2.034  -8.224  31.276  1.00  0.00           H  
ATOM   2030 1HD1 LEU A 131      -0.926  -7.606  33.294  1.00  0.00           H  
ATOM   2031 2HD1 LEU A 131      -2.615  -7.496  33.830  1.00  0.00           H  
ATOM   2032 3HD1 LEU A 131      -1.736  -8.919  34.209  1.00  0.00           H  
ATOM   2033 1HD2 LEU A 131      -0.949 -10.327  30.921  1.00  0.00           H  
ATOM   2034 2HD2 LEU A 131      -0.093  -9.481  32.164  1.00  0.00           H  
ATOM   2035 3HD2 LEU A 131      -1.256 -10.820  32.616  1.00  0.00           H  
ATOM   2036  N   SER A 132      -4.988  -7.731  29.984  1.00  0.00           N  
ATOM   2037  CA  SER A 132      -5.075  -6.778  28.892  1.00  0.00           C  
ATOM   2038  C   SER A 132      -6.121  -5.741  29.228  1.00  0.00           C  
ATOM   2039  O   SER A 132      -5.962  -4.609  28.785  1.00  0.00           O  
ATOM   2040  CB  SER A 132      -5.458  -7.557  27.628  1.00  0.00           C  
ATOM   2041  OG  SER A 132      -4.487  -8.519  27.280  1.00  0.00           O  
ATOM   2042  H   SER A 132      -4.954  -8.708  29.714  1.00  0.00           H  
ATOM   2043  HA  SER A 132      -4.107  -6.285  28.769  1.00  0.00           H  
ATOM   2044  HB1 SER A 132      -6.459  -7.968  27.740  1.00  0.00           H  
ATOM   2045  HB2 SER A 132      -5.319  -6.836  26.816  1.00  0.00           H  
ATOM   2046  HG  SER A 132      -4.749  -9.331  27.680  1.00  0.00           H  
ATOM   2047  N   PHE A 133      -7.224  -6.111  29.901  1.00  0.00           N  
ATOM   2048  CA  PHE A 133      -8.238  -5.153  30.299  1.00  0.00           C  
ATOM   2049  C   PHE A 133      -7.691  -4.229  31.391  1.00  0.00           C  
ATOM   2050  O   PHE A 133      -7.908  -3.026  31.329  1.00  0.00           O  
ATOM   2051  CB  PHE A 133      -9.433  -5.944  30.811  1.00  0.00           C  
ATOM   2052  CG  PHE A 133     -10.685  -5.213  31.240  1.00  0.00           C  
ATOM   2053  CD1 PHE A 133     -11.028  -5.275  32.599  1.00  0.00           C  
ATOM   2054  CD2 PHE A 133     -11.490  -4.536  30.314  1.00  0.00           C  
ATOM   2055  CE1 PHE A 133     -12.275  -4.820  33.063  1.00  0.00           C  
ATOM   2056  CE2 PHE A 133     -12.711  -4.040  30.768  1.00  0.00           C  
ATOM   2057  CZ  PHE A 133     -13.108  -4.247  32.098  1.00  0.00           C  
ATOM   2058  H   PHE A 133      -7.377  -7.056  30.199  1.00  0.00           H  
ATOM   2059  HA  PHE A 133      -8.521  -4.627  29.393  1.00  0.00           H  
ATOM   2060  HB1 PHE A 133      -9.735  -6.584  29.975  1.00  0.00           H  
ATOM   2061  HB2 PHE A 133      -9.228  -6.730  31.546  1.00  0.00           H  
ATOM   2062  HD1 PHE A 133     -10.392  -5.695  33.355  1.00  0.00           H  
ATOM   2063  HD2 PHE A 133     -11.184  -4.489  29.276  1.00  0.00           H  
ATOM   2064  HE1 PHE A 133     -12.551  -4.696  34.106  1.00  0.00           H  
ATOM   2065  HE2 PHE A 133     -13.433  -3.662  30.059  1.00  0.00           H  
ATOM   2066  HZ  PHE A 133     -14.075  -3.933  32.472  1.00  0.00           H  
ATOM   2067  N   VAL A 134      -6.763  -4.623  32.264  1.00  0.00           N  
ATOM   2068  CA  VAL A 134      -6.274  -3.841  33.389  1.00  0.00           C  
ATOM   2069  C   VAL A 134      -5.265  -2.907  32.742  1.00  0.00           C  
ATOM   2070  O   VAL A 134      -5.206  -1.689  32.905  1.00  0.00           O  
ATOM   2071  CB  VAL A 134      -5.657  -4.776  34.428  1.00  0.00           C  
ATOM   2072  CG1 VAL A 134      -4.680  -4.094  35.384  1.00  0.00           C  
ATOM   2073  CG2 VAL A 134      -6.592  -5.618  35.300  1.00  0.00           C  
ATOM   2074  H   VAL A 134      -6.538  -5.603  32.227  1.00  0.00           H  
ATOM   2075  HA  VAL A 134      -7.154  -3.352  33.792  1.00  0.00           H  
ATOM   2076  HB  VAL A 134      -5.087  -5.568  33.948  1.00  0.00           H  
ATOM   2077 1HG1 VAL A 134      -3.760  -3.769  34.900  1.00  0.00           H  
ATOM   2078 2HG1 VAL A 134      -5.256  -3.290  35.844  1.00  0.00           H  
ATOM   2079 3HG1 VAL A 134      -4.341  -4.732  36.199  1.00  0.00           H  
ATOM   2080 1HG2 VAL A 134      -7.448  -5.836  34.650  1.00  0.00           H  
ATOM   2081 2HG2 VAL A 134      -6.071  -6.570  35.453  1.00  0.00           H  
ATOM   2082 3HG2 VAL A 134      -7.007  -5.108  36.172  1.00  0.00           H  
ATOM   2083  N   VAL A 135      -4.461  -3.413  31.800  1.00  0.00           N  
ATOM   2084  CA  VAL A 135      -3.417  -2.714  31.076  1.00  0.00           C  
ATOM   2085  C   VAL A 135      -3.965  -1.714  30.071  1.00  0.00           C  
ATOM   2086  O   VAL A 135      -3.385  -0.639  29.913  1.00  0.00           O  
ATOM   2087  CB  VAL A 135      -2.370  -3.672  30.499  1.00  0.00           C  
ATOM   2088  CG1 VAL A 135      -1.338  -3.067  29.544  1.00  0.00           C  
ATOM   2089  CG2 VAL A 135      -1.652  -4.485  31.576  1.00  0.00           C  
ATOM   2090  H   VAL A 135      -4.519  -4.392  31.569  1.00  0.00           H  
ATOM   2091  HA  VAL A 135      -3.032  -2.062  31.871  1.00  0.00           H  
ATOM   2092  HB  VAL A 135      -2.963  -4.429  29.983  1.00  0.00           H  
ATOM   2093 1HG1 VAL A 135      -0.993  -2.079  29.868  1.00  0.00           H  
ATOM   2094 2HG1 VAL A 135      -0.656  -3.838  29.207  1.00  0.00           H  
ATOM   2095 3HG1 VAL A 135      -1.805  -2.852  28.591  1.00  0.00           H  
ATOM   2096 1HG2 VAL A 135      -1.232  -5.348  31.061  1.00  0.00           H  
ATOM   2097 2HG2 VAL A 135      -0.818  -3.902  31.948  1.00  0.00           H  
ATOM   2098 3HG2 VAL A 135      -2.287  -4.750  32.427  1.00  0.00           H  
ATOM   2099  N   GLY A 136      -5.097  -2.014  29.427  1.00  0.00           N  
ATOM   2100  CA  GLY A 136      -5.608  -1.179  28.352  1.00  0.00           C  
ATOM   2101  C   GLY A 136      -6.703  -0.271  28.860  1.00  0.00           C  
ATOM   2102  O   GLY A 136      -6.999   0.739  28.219  1.00  0.00           O  
ATOM   2103  H   GLY A 136      -5.637  -2.841  29.611  1.00  0.00           H  
ATOM   2104  HA1 GLY A 136      -4.864  -0.527  27.879  1.00  0.00           H  
ATOM   2105  HA2 GLY A 136      -6.128  -1.758  27.582  1.00  0.00           H  
ATOM   2106  N   LEU A 137      -7.263  -0.467  30.058  1.00  0.00           N  
ATOM   2107  CA  LEU A 137      -8.056   0.506  30.782  1.00  0.00           C  
ATOM   2108  C   LEU A 137      -7.252   1.469  31.631  1.00  0.00           C  
ATOM   2109  O   LEU A 137      -7.699   2.520  32.096  1.00  0.00           O  
ATOM   2110  CB  LEU A 137      -8.990  -0.095  31.844  1.00  0.00           C  
ATOM   2111  CG  LEU A 137     -10.279  -0.776  31.412  1.00  0.00           C  
ATOM   2112  CD1 LEU A 137     -11.007  -1.275  32.671  1.00  0.00           C  
ATOM   2113  CD2 LEU A 137     -11.246   0.095  30.611  1.00  0.00           C  
ATOM   2114  H   LEU A 137      -7.131  -1.360  30.515  1.00  0.00           H  
ATOM   2115  HA  LEU A 137      -8.596   1.129  30.071  1.00  0.00           H  
ATOM   2116  HB1 LEU A 137      -8.384  -0.882  32.285  1.00  0.00           H  
ATOM   2117  HB2 LEU A 137      -9.200   0.540  32.708  1.00  0.00           H  
ATOM   2118  HG  LEU A 137      -9.975  -1.612  30.788  1.00  0.00           H  
ATOM   2119 1HD1 LEU A 137     -10.567  -2.214  32.993  1.00  0.00           H  
ATOM   2120 2HD1 LEU A 137     -10.810  -0.667  33.551  1.00  0.00           H  
ATOM   2121 3HD1 LEU A 137     -12.060  -1.524  32.529  1.00  0.00           H  
ATOM   2122 1HD2 LEU A 137     -11.514   0.961  31.226  1.00  0.00           H  
ATOM   2123 2HD2 LEU A 137     -10.878   0.501  29.667  1.00  0.00           H  
ATOM   2124 3HD2 LEU A 137     -12.162  -0.455  30.420  1.00  0.00           H  
ATOM   2125  N   THR A 138      -5.943   1.249  31.829  1.00  0.00           N  
ATOM   2126  CA  THR A 138      -4.986   2.034  32.594  1.00  0.00           C  
ATOM   2127  C   THR A 138      -5.046   3.520  32.299  1.00  0.00           C  
ATOM   2128  O   THR A 138      -5.259   4.188  33.311  1.00  0.00           O  
ATOM   2129  CB  THR A 138      -3.609   1.365  32.647  1.00  0.00           C  
ATOM   2130  CG2 THR A 138      -2.429   2.285  32.953  1.00  0.00           C  
ATOM   2131  OG1 THR A 138      -3.609   0.295  33.561  1.00  0.00           O  
ATOM   2132  H   THR A 138      -5.487   0.442  31.432  1.00  0.00           H  
ATOM   2133  HA  THR A 138      -5.237   1.934  33.650  1.00  0.00           H  
ATOM   2134  HB  THR A 138      -3.493   0.918  31.666  1.00  0.00           H  
ATOM   2135  HG1 THR A 138      -4.201  -0.401  33.310  1.00  0.00           H  
ATOM   2136 1HG2 THR A 138      -1.536   1.746  33.253  1.00  0.00           H  
ATOM   2137 2HG2 THR A 138      -2.166   2.998  32.181  1.00  0.00           H  
ATOM   2138 3HG2 THR A 138      -2.608   2.895  33.853  1.00  0.00           H  
ATOM   2139  N   PRO A 139      -4.794   4.021  31.088  1.00  0.00           N  
ATOM   2140  CA  PRO A 139      -4.803   5.447  30.862  1.00  0.00           C  
ATOM   2141  C   PRO A 139      -6.198   6.045  30.994  1.00  0.00           C  
ATOM   2142  O   PRO A 139      -6.319   7.263  31.133  1.00  0.00           O  
ATOM   2143  CB  PRO A 139      -4.197   5.663  29.481  1.00  0.00           C  
ATOM   2144  CG  PRO A 139      -4.410   4.321  28.770  1.00  0.00           C  
ATOM   2145  CD  PRO A 139      -4.420   3.276  29.901  1.00  0.00           C  
ATOM   2146  HA  PRO A 139      -4.197   5.878  31.669  1.00  0.00           H  
ATOM   2147  HB1 PRO A 139      -4.438   6.511  28.826  1.00  0.00           H  
ATOM   2148  HB2 PRO A 139      -3.118   5.634  29.569  1.00  0.00           H  
ATOM   2149  HG1 PRO A 139      -5.362   4.383  28.250  1.00  0.00           H  
ATOM   2150  HG2 PRO A 139      -3.686   3.932  28.059  1.00  0.00           H  
ATOM   2151  HD1 PRO A 139      -5.129   2.495  29.643  1.00  0.00           H  
ATOM   2152  HD2 PRO A 139      -3.392   3.011  30.138  1.00  0.00           H  
ATOM   2153  N   MET A 140      -7.263   5.260  30.886  1.00  0.00           N  
ATOM   2154  CA  MET A 140      -8.661   5.656  30.933  1.00  0.00           C  
ATOM   2155  C   MET A 140      -9.037   6.157  32.322  1.00  0.00           C  
ATOM   2156  O   MET A 140      -9.948   6.973  32.430  1.00  0.00           O  
ATOM   2157  CB  MET A 140      -9.494   4.497  30.408  1.00  0.00           C  
ATOM   2158  CG  MET A 140     -10.783   4.953  29.722  1.00  0.00           C  
ATOM   2159  SD  MET A 140     -11.819   3.625  29.057  1.00  0.00           S  
ATOM   2160  CE  MET A 140     -13.079   4.714  28.372  1.00  0.00           C  
ATOM   2161  H   MET A 140      -7.238   4.245  30.941  1.00  0.00           H  
ATOM   2162  HA  MET A 140      -8.694   6.483  30.224  1.00  0.00           H  
ATOM   2163  HB1 MET A 140      -9.016   3.883  29.634  1.00  0.00           H  
ATOM   2164  HB2 MET A 140      -9.722   3.800  31.211  1.00  0.00           H  
ATOM   2165  HG1 MET A 140     -11.360   5.581  30.401  1.00  0.00           H  
ATOM   2166  HG2 MET A 140     -10.331   5.577  28.957  1.00  0.00           H  
ATOM   2167  HE1 MET A 140     -12.847   5.320  27.488  1.00  0.00           H  
ATOM   2168  HE2 MET A 140     -14.028   4.256  28.089  1.00  0.00           H  
ATOM   2169  HE3 MET A 140     -13.274   5.506  29.090  1.00  0.00           H  
ATOM   2170  N   PHE A 141      -8.354   5.710  33.387  1.00  0.00           N  
ATOM   2171  CA  PHE A 141      -8.594   6.084  34.776  1.00  0.00           C  
ATOM   2172  C   PHE A 141      -7.774   7.301  35.159  1.00  0.00           C  
ATOM   2173  O   PHE A 141      -8.310   8.383  34.932  1.00  0.00           O  
ATOM   2174  CB  PHE A 141      -8.217   4.867  35.623  1.00  0.00           C  
ATOM   2175  CG  PHE A 141      -9.417   3.974  35.791  1.00  0.00           C  
ATOM   2176  CD1 PHE A 141      -9.859   3.272  34.665  1.00  0.00           C  
ATOM   2177  CD2 PHE A 141     -10.039   3.795  37.038  1.00  0.00           C  
ATOM   2178  CE1 PHE A 141     -11.020   2.493  34.700  1.00  0.00           C  
ATOM   2179  CE2 PHE A 141     -11.181   2.985  37.074  1.00  0.00           C  
ATOM   2180  CZ  PHE A 141     -11.652   2.314  35.944  1.00  0.00           C  
ATOM   2181  H   PHE A 141      -7.596   5.065  33.238  1.00  0.00           H  
ATOM   2182  HA  PHE A 141      -9.646   6.268  35.001  1.00  0.00           H  
ATOM   2183  HB1 PHE A 141      -7.336   4.296  35.325  1.00  0.00           H  
ATOM   2184  HB2 PHE A 141      -7.903   5.239  36.599  1.00  0.00           H  
ATOM   2185  HD1 PHE A 141      -9.354   3.402  33.716  1.00  0.00           H  
ATOM   2186  HD2 PHE A 141      -9.591   4.201  37.937  1.00  0.00           H  
ATOM   2187  HE1 PHE A 141     -11.479   1.936  33.896  1.00  0.00           H  
ATOM   2188  HE2 PHE A 141     -11.568   2.776  38.065  1.00  0.00           H  
ATOM   2189  HZ  PHE A 141     -12.391   1.600  36.256  1.00  0.00           H  
ATOM   2190  N   GLY A 142      -6.581   7.164  35.730  1.00  0.00           N  
ATOM   2191  CA  GLY A 142      -5.760   8.284  36.165  1.00  0.00           C  
ATOM   2192  C   GLY A 142      -4.414   8.305  35.465  1.00  0.00           C  
ATOM   2193  O   GLY A 142      -3.450   8.625  36.162  1.00  0.00           O  
ATOM   2194  H   GLY A 142      -6.206   6.240  35.851  1.00  0.00           H  
ATOM   2195  HA1 GLY A 142      -6.230   9.273  36.111  1.00  0.00           H  
ATOM   2196  HA2 GLY A 142      -5.430   8.086  37.179  1.00  0.00           H  
ATOM   2197  N   TRP A 143      -4.232   8.135  34.155  1.00  0.00           N  
ATOM   2198  CA  TRP A 143      -2.949   8.432  33.531  1.00  0.00           C  
ATOM   2199  C   TRP A 143      -3.129   8.893  32.094  1.00  0.00           C  
ATOM   2200  O   TRP A 143      -2.879   8.178  31.128  1.00  0.00           O  
ATOM   2201  CB  TRP A 143      -1.976   7.289  33.807  1.00  0.00           C  
ATOM   2202  CG  TRP A 143      -0.505   7.534  33.669  1.00  0.00           C  
ATOM   2203  CD1 TRP A 143       0.096   8.720  33.414  1.00  0.00           C  
ATOM   2204  CD2 TRP A 143       0.553   6.543  33.548  1.00  0.00           C  
ATOM   2205  CE2 TRP A 143       1.751   7.249  33.256  1.00  0.00           C  
ATOM   2206  CE3 TRP A 143       0.645   5.143  33.610  1.00  0.00           C  
ATOM   2207  NE1 TRP A 143       1.443   8.583  33.133  1.00  0.00           N  
ATOM   2208  CZ2 TRP A 143       2.954   6.609  32.927  1.00  0.00           C  
ATOM   2209  CZ3 TRP A 143       1.872   4.485  33.431  1.00  0.00           C  
ATOM   2210  CH2 TRP A 143       3.013   5.224  33.128  1.00  0.00           C  
ATOM   2211  H   TRP A 143      -5.062   7.827  33.669  1.00  0.00           H  
ATOM   2212  HA  TRP A 143      -2.462   9.288  34.000  1.00  0.00           H  
ATOM   2213  HB1 TRP A 143      -2.052   6.943  34.840  1.00  0.00           H  
ATOM   2214  HB2 TRP A 143      -2.336   6.430  33.235  1.00  0.00           H  
ATOM   2215  HD1 TRP A 143      -0.407   9.666  33.399  1.00  0.00           H  
ATOM   2216  HE1 TRP A 143       2.092   9.362  33.168  1.00  0.00           H  
ATOM   2217  HE3 TRP A 143      -0.232   4.539  33.796  1.00  0.00           H  
ATOM   2218  HZ2 TRP A 143       3.819   7.223  32.750  1.00  0.00           H  
ATOM   2219  HZ3 TRP A 143       2.061   3.421  33.522  1.00  0.00           H  
ATOM   2220  HH2 TRP A 143       3.965   4.739  32.940  1.00  0.00           H  
ATOM   2221  N   ASN A 144      -3.563  10.152  31.963  1.00  0.00           N  
ATOM   2222  CA  ASN A 144      -3.811  10.780  30.683  1.00  0.00           C  
ATOM   2223  C   ASN A 144      -3.354  12.231  30.710  1.00  0.00           C  
ATOM   2224  O   ASN A 144      -2.818  12.671  31.718  1.00  0.00           O  
ATOM   2225  CB  ASN A 144      -5.268  10.577  30.259  1.00  0.00           C  
ATOM   2226  CG  ASN A 144      -6.333  10.715  31.336  1.00  0.00           C  
ATOM   2227  ND2 ASN A 144      -7.074   9.673  31.696  1.00  0.00           N  
ATOM   2228  OD1 ASN A 144      -6.495  11.794  31.906  1.00  0.00           O  
ATOM   2229  H   ASN A 144      -3.632  10.736  32.784  1.00  0.00           H  
ATOM   2230  HA  ASN A 144      -3.135  10.336  29.944  1.00  0.00           H  
ATOM   2231  HB1 ASN A 144      -5.479  11.262  29.439  1.00  0.00           H  
ATOM   2232  HB2 ASN A 144      -5.311   9.555  29.872  1.00  0.00           H  
ATOM   2233 1HD2 ASN A 144      -6.908   8.724  31.399  1.00  0.00           H  
ATOM   2234 2HD2 ASN A 144      -7.731   9.832  32.451  1.00  0.00           H  
ATOM   2235  N   ASN A 145      -3.470  12.946  29.585  1.00  0.00           N  
ATOM   2236  CA  ASN A 145      -2.893  14.264  29.421  1.00  0.00           C  
ATOM   2237  C   ASN A 145      -3.722  15.382  30.037  1.00  0.00           C  
ATOM   2238  O   ASN A 145      -3.516  16.580  29.799  1.00  0.00           O  
ATOM   2239  CB  ASN A 145      -2.820  14.523  27.912  1.00  0.00           C  
ATOM   2240  CG  ASN A 145      -1.659  15.398  27.473  1.00  0.00           C  
ATOM   2241  ND2 ASN A 145      -1.793  15.933  26.253  1.00  0.00           N  
ATOM   2242  OD1 ASN A 145      -0.741  15.765  28.205  1.00  0.00           O  
ATOM   2243  H   ASN A 145      -4.025  12.460  28.899  1.00  0.00           H  
ATOM   2244  HA  ASN A 145      -1.931  14.322  29.935  1.00  0.00           H  
ATOM   2245  HB1 ASN A 145      -2.729  13.570  27.410  1.00  0.00           H  
ATOM   2246  HB2 ASN A 145      -3.711  14.950  27.446  1.00  0.00           H  
ATOM   2247 1HD2 ASN A 145      -2.653  15.861  25.742  1.00  0.00           H  
ATOM   2248 2HD2 ASN A 145      -1.031  16.551  25.988  1.00  0.00           H  
ATOM   2249  N   LEU A 146      -4.776  15.034  30.765  1.00  0.00           N  
ATOM   2250  CA  LEU A 146      -5.854  15.886  31.230  1.00  0.00           C  
ATOM   2251  C   LEU A 146      -5.473  17.194  31.917  1.00  0.00           C  
ATOM   2252  O   LEU A 146      -6.055  18.261  31.750  1.00  0.00           O  
ATOM   2253  CB  LEU A 146      -6.788  15.045  32.102  1.00  0.00           C  
ATOM   2254  CG  LEU A 146      -7.964  15.791  32.728  1.00  0.00           C  
ATOM   2255  CD1 LEU A 146      -9.046  16.185  31.724  1.00  0.00           C  
ATOM   2256  CD2 LEU A 146      -8.598  14.961  33.851  1.00  0.00           C  
ATOM   2257  H   LEU A 146      -4.942  14.039  30.889  1.00  0.00           H  
ATOM   2258  HA  LEU A 146      -6.467  16.214  30.397  1.00  0.00           H  
ATOM   2259  HB1 LEU A 146      -7.238  14.229  31.532  1.00  0.00           H  
ATOM   2260  HB2 LEU A 146      -6.242  14.561  32.911  1.00  0.00           H  
ATOM   2261  HG  LEU A 146      -7.684  16.659  33.333  1.00  0.00           H  
ATOM   2262 1HD1 LEU A 146      -9.784  16.845  32.180  1.00  0.00           H  
ATOM   2263 2HD1 LEU A 146      -8.599  16.764  30.921  1.00  0.00           H  
ATOM   2264 3HD1 LEU A 146      -9.425  15.313  31.186  1.00  0.00           H  
ATOM   2265 1HD2 LEU A 146      -9.402  15.605  34.196  1.00  0.00           H  
ATOM   2266 2HD2 LEU A 146      -9.082  14.005  33.641  1.00  0.00           H  
ATOM   2267 3HD2 LEU A 146      -7.949  14.820  34.712  1.00  0.00           H  
ATOM   2268  N   SER A 147      -4.488  17.178  32.823  1.00  0.00           N  
ATOM   2269  CA  SER A 147      -3.796  18.305  33.413  1.00  0.00           C  
ATOM   2270  C   SER A 147      -3.331  19.447  32.518  1.00  0.00           C  
ATOM   2271  O   SER A 147      -3.619  20.573  32.896  1.00  0.00           O  
ATOM   2272  CB  SER A 147      -2.812  17.789  34.452  1.00  0.00           C  
ATOM   2273  OG  SER A 147      -1.832  16.919  33.920  1.00  0.00           O  
ATOM   2274  H   SER A 147      -4.210  16.216  32.956  1.00  0.00           H  
ATOM   2275  HA  SER A 147      -4.607  18.718  34.022  1.00  0.00           H  
ATOM   2276  HB1 SER A 147      -2.247  18.592  34.925  1.00  0.00           H  
ATOM   2277  HB2 SER A 147      -3.410  17.291  35.215  1.00  0.00           H  
ATOM   2278  HG  SER A 147      -1.243  17.312  33.289  1.00  0.00           H  
ATOM   2279  N   ALA A 148      -2.744  19.177  31.340  1.00  0.00           N  
ATOM   2280  CA  ALA A 148      -2.397  20.082  30.268  1.00  0.00           C  
ATOM   2281  C   ALA A 148      -3.591  20.623  29.511  1.00  0.00           C  
ATOM   2282  O   ALA A 148      -3.469  21.694  28.907  1.00  0.00           O  
ATOM   2283  CB  ALA A 148      -1.494  19.380  29.247  1.00  0.00           C  
ATOM   2284  H   ALA A 148      -2.539  18.193  31.340  1.00  0.00           H  
ATOM   2285  HA  ALA A 148      -1.878  20.942  30.694  1.00  0.00           H  
ATOM   2286  HB1 ALA A 148      -1.090  20.091  28.531  1.00  0.00           H  
ATOM   2287  HB2 ALA A 148      -0.607  18.981  29.736  1.00  0.00           H  
ATOM   2288  HB3 ALA A 148      -2.105  18.669  28.690  1.00  0.00           H  
ATOM   2289  N   VAL A 149      -4.733  19.941  29.581  1.00  0.00           N  
ATOM   2290  CA  VAL A 149      -5.996  20.409  29.047  1.00  0.00           C  
ATOM   2291  C   VAL A 149      -6.689  21.374  29.992  1.00  0.00           C  
ATOM   2292  O   VAL A 149      -7.143  22.451  29.599  1.00  0.00           O  
ATOM   2293  CB  VAL A 149      -6.873  19.255  28.574  1.00  0.00           C  
ATOM   2294  CG1 VAL A 149      -8.319  19.643  28.267  1.00  0.00           C  
ATOM   2295  CG2 VAL A 149      -6.360  18.532  27.331  1.00  0.00           C  
ATOM   2296  H   VAL A 149      -4.879  19.250  30.301  1.00  0.00           H  
ATOM   2297  HA  VAL A 149      -5.641  20.883  28.128  1.00  0.00           H  
ATOM   2298  HB  VAL A 149      -6.845  18.518  29.374  1.00  0.00           H  
ATOM   2299 1HG1 VAL A 149      -8.821  18.873  27.668  1.00  0.00           H  
ATOM   2300 2HG1 VAL A 149      -8.777  19.759  29.254  1.00  0.00           H  
ATOM   2301 3HG1 VAL A 149      -8.252  20.613  27.774  1.00  0.00           H  
ATOM   2302 1HG2 VAL A 149      -5.380  18.133  27.604  1.00  0.00           H  
ATOM   2303 2HG2 VAL A 149      -6.970  17.662  27.109  1.00  0.00           H  
ATOM   2304 3HG2 VAL A 149      -6.271  19.153  26.444  1.00  0.00           H  
ATOM   2305  N   GLU A 150      -6.856  20.954  31.254  1.00  0.00           N  
ATOM   2306  CA  GLU A 150      -7.476  21.678  32.347  1.00  0.00           C  
ATOM   2307  C   GLU A 150      -6.758  22.958  32.742  1.00  0.00           C  
ATOM   2308  O   GLU A 150      -7.439  23.953  32.967  1.00  0.00           O  
ATOM   2309  CB  GLU A 150      -7.611  20.667  33.492  1.00  0.00           C  
ATOM   2310  CG  GLU A 150      -8.723  19.659  33.225  1.00  0.00           C  
ATOM   2311  CD  GLU A 150     -10.115  20.182  33.577  1.00  0.00           C  
ATOM   2312  OE1 GLU A 150     -11.079  19.469  33.242  1.00  0.00           O  
ATOM   2313  OE2 GLU A 150     -10.279  21.348  34.011  1.00  0.00           O1-
ATOM   2314  H   GLU A 150      -6.442  20.068  31.481  1.00  0.00           H  
ATOM   2315  HA  GLU A 150      -8.509  21.941  32.129  1.00  0.00           H  
ATOM   2316  HB1 GLU A 150      -6.638  20.211  33.654  1.00  0.00           H  
ATOM   2317  HB2 GLU A 150      -7.781  21.095  34.479  1.00  0.00           H  
ATOM   2318  HG1 GLU A 150      -8.656  19.352  32.183  1.00  0.00           H  
ATOM   2319  HG2 GLU A 150      -8.506  18.820  33.895  1.00  0.00           H  
ATOM   2320  N   ARG A 151      -5.450  22.999  32.500  1.00  0.00           N  
ATOM   2321  CA  ARG A 151      -4.719  24.243  32.491  1.00  0.00           C  
ATOM   2322  C   ARG A 151      -5.026  25.236  31.379  1.00  0.00           C  
ATOM   2323  O   ARG A 151      -5.262  26.398  31.681  1.00  0.00           O  
ATOM   2324  CB  ARG A 151      -3.226  23.908  32.577  1.00  0.00           C  
ATOM   2325  CG  ARG A 151      -2.656  23.271  33.843  1.00  0.00           C  
ATOM   2326  CD  ARG A 151      -1.276  22.623  33.889  1.00  0.00           C  
ATOM   2327  NE  ARG A 151      -1.074  21.740  35.038  1.00  0.00           N  
ATOM   2328  CZ  ARG A 151      -0.360  20.604  35.065  1.00  0.00           C  
ATOM   2329  NH1 ARG A 151       0.104  19.997  33.966  1.00  0.00           N  
ATOM   2330  NH2 ARG A 151      -0.129  20.056  36.267  1.00  0.00           N1+
ATOM   2331  H   ARG A 151      -4.854  22.210  32.254  1.00  0.00           H  
ATOM   2332  HA  ARG A 151      -4.908  24.853  33.388  1.00  0.00           H  
ATOM   2333  HB1 ARG A 151      -2.947  23.246  31.758  1.00  0.00           H  
ATOM   2334  HB2 ARG A 151      -2.679  24.807  32.299  1.00  0.00           H  
ATOM   2335  HG1 ARG A 151      -2.655  23.949  34.701  1.00  0.00           H  
ATOM   2336  HG2 ARG A 151      -3.438  22.572  34.125  1.00  0.00           H  
ATOM   2337  HD1 ARG A 151      -1.150  22.014  32.996  1.00  0.00           H  
ATOM   2338  HD2 ARG A 151      -0.424  23.295  33.911  1.00  0.00           H  
ATOM   2339  HE  ARG A 151      -1.563  21.974  35.884  1.00  0.00           H  
ATOM   2340 1HH1 ARG A 151       0.100  20.376  33.020  1.00  0.00           H  
ATOM   2341 2HH1 ARG A 151       0.682  19.167  34.001  1.00  0.00           H  
ATOM   2342 1HH2 ARG A 151      -0.147  20.531  37.151  1.00  0.00           H  
ATOM   2343 2HH2 ARG A 151       0.479  19.254  36.312  1.00  0.00           H  
ATOM   2344  N   ALA A 152      -5.163  24.672  30.177  1.00  0.00           N  
ATOM   2345  CA  ALA A 152      -5.415  25.376  28.935  1.00  0.00           C  
ATOM   2346  C   ALA A 152      -6.848  25.913  28.906  1.00  0.00           C  
ATOM   2347  O   ALA A 152      -6.980  27.045  28.473  1.00  0.00           O  
ATOM   2348  CB  ALA A 152      -5.094  24.384  27.812  1.00  0.00           C  
ATOM   2349  H   ALA A 152      -5.039  23.676  30.041  1.00  0.00           H  
ATOM   2350  HA  ALA A 152      -4.676  26.174  28.943  1.00  0.00           H  
ATOM   2351  HB1 ALA A 152      -5.199  24.870  26.843  1.00  0.00           H  
ATOM   2352  HB2 ALA A 152      -4.038  24.155  27.988  1.00  0.00           H  
ATOM   2353  HB3 ALA A 152      -5.788  23.551  27.822  1.00  0.00           H  
ATOM   2354  N   TRP A 153      -7.822  25.111  29.357  1.00  0.00           N  
ATOM   2355  CA  TRP A 153      -9.246  25.350  29.299  1.00  0.00           C  
ATOM   2356  C   TRP A 153      -9.711  26.424  30.270  1.00  0.00           C  
ATOM   2357  O   TRP A 153     -10.536  27.252  29.893  1.00  0.00           O  
ATOM   2358  CB  TRP A 153      -9.894  24.081  29.855  1.00  0.00           C  
ATOM   2359  CG  TRP A 153     -11.387  23.933  29.852  1.00  0.00           C  
ATOM   2360  CD1 TRP A 153     -12.147  23.765  30.952  1.00  0.00           C  
ATOM   2361  CD2 TRP A 153     -12.354  24.021  28.762  1.00  0.00           C  
ATOM   2362  CE2 TRP A 153     -13.663  23.887  29.283  1.00  0.00           C  
ATOM   2363  CE3 TRP A 153     -12.188  24.092  27.370  1.00  0.00           C  
ATOM   2364  NE1 TRP A 153     -13.496  23.757  30.648  1.00  0.00           N  
ATOM   2365  CZ2 TRP A 153     -14.752  23.864  28.410  1.00  0.00           C  
ATOM   2366  CZ3 TRP A 153     -13.292  24.189  26.506  1.00  0.00           C  
ATOM   2367  CH2 TRP A 153     -14.583  24.034  27.030  1.00  0.00           C  
ATOM   2368  H   TRP A 153      -7.505  24.256  29.781  1.00  0.00           H  
ATOM   2369  HA  TRP A 153      -9.508  25.537  28.259  1.00  0.00           H  
ATOM   2370  HB1 TRP A 153      -9.696  23.358  29.061  1.00  0.00           H  
ATOM   2371  HB2 TRP A 153      -9.510  23.834  30.846  1.00  0.00           H  
ATOM   2372  HD1 TRP A 153     -11.640  23.660  31.895  1.00  0.00           H  
ATOM   2373  HE1 TRP A 153     -14.156  23.260  31.240  1.00  0.00           H  
ATOM   2374  HE3 TRP A 153     -11.185  24.111  26.979  1.00  0.00           H  
ATOM   2375  HZ2 TRP A 153     -15.743  23.889  28.851  1.00  0.00           H  
ATOM   2376  HZ3 TRP A 153     -13.092  24.350  25.464  1.00  0.00           H  
ATOM   2377  HH2 TRP A 153     -15.440  24.118  26.381  1.00  0.00           H  
ATOM   2378  N   ALA A 154      -9.036  26.502  31.419  1.00  0.00           N  
ATOM   2379  CA  ALA A 154      -9.052  27.651  32.302  1.00  0.00           C  
ATOM   2380  C   ALA A 154      -8.462  28.933  31.733  1.00  0.00           C  
ATOM   2381  O   ALA A 154      -8.899  29.998  32.161  1.00  0.00           O  
ATOM   2382  CB  ALA A 154      -8.352  27.257  33.605  1.00  0.00           C  
ATOM   2383  H   ALA A 154      -8.322  25.795  31.563  1.00  0.00           H  
ATOM   2384  HA  ALA A 154     -10.081  27.889  32.570  1.00  0.00           H  
ATOM   2385  HB1 ALA A 154      -7.988  28.093  34.198  1.00  0.00           H  
ATOM   2386  HB2 ALA A 154      -9.008  26.757  34.312  1.00  0.00           H  
ATOM   2387  HB3 ALA A 154      -7.492  26.623  33.420  1.00  0.00           H  
ATOM   2388  N   ALA A 155      -7.391  28.834  30.942  1.00  0.00           N  
ATOM   2389  CA  ALA A 155      -6.808  30.035  30.383  1.00  0.00           C  
ATOM   2390  C   ALA A 155      -7.576  30.571  29.182  1.00  0.00           C  
ATOM   2391  O   ALA A 155      -7.615  31.768  28.935  1.00  0.00           O  
ATOM   2392  CB  ALA A 155      -5.359  29.713  30.015  1.00  0.00           C  
ATOM   2393  H   ALA A 155      -6.953  27.951  30.689  1.00  0.00           H  
ATOM   2394  HA  ALA A 155      -6.778  30.813  31.146  1.00  0.00           H  
ATOM   2395  HB1 ALA A 155      -4.851  30.618  29.686  1.00  0.00           H  
ATOM   2396  HB2 ALA A 155      -4.927  29.389  30.958  1.00  0.00           H  
ATOM   2397  HB3 ALA A 155      -5.327  28.976  29.220  1.00  0.00           H  
ATOM   2398  N   ALA A 156      -8.288  29.644  28.515  1.00  0.00           N  
ATOM   2399  CA  ALA A 156      -9.213  29.882  27.419  1.00  0.00           C  
ATOM   2400  C   ALA A 156     -10.515  30.451  27.965  1.00  0.00           C  
ATOM   2401  O   ALA A 156     -11.022  31.436  27.424  1.00  0.00           O  
ATOM   2402  CB  ALA A 156      -9.546  28.648  26.596  1.00  0.00           C  
ATOM   2403  H   ALA A 156      -8.141  28.685  28.762  1.00  0.00           H  
ATOM   2404  HA  ALA A 156      -8.767  30.563  26.690  1.00  0.00           H  
ATOM   2405  HB1 ALA A 156     -10.312  28.948  25.879  1.00  0.00           H  
ATOM   2406  HB2 ALA A 156      -8.705  28.346  25.976  1.00  0.00           H  
ATOM   2407  HB3 ALA A 156      -9.870  27.771  27.149  1.00  0.00           H  
ATOM   2408  N   GLY A 157     -10.986  29.897  29.085  1.00  0.00           N  
ATOM   2409  CA  GLY A 157     -11.802  30.656  30.019  1.00  0.00           C  
ATOM   2410  C   GLY A 157     -12.957  29.991  30.741  1.00  0.00           C  
ATOM   2411  O   GLY A 157     -13.392  30.439  31.809  1.00  0.00           O  
ATOM   2412  H   GLY A 157     -10.595  29.015  29.369  1.00  0.00           H  
ATOM   2413  HA1 GLY A 157     -11.112  31.105  30.734  1.00  0.00           H  
ATOM   2414  HA2 GLY A 157     -12.254  31.540  29.565  1.00  0.00           H  
ATOM   2415  N   SER A 158     -13.550  28.965  30.113  1.00  0.00           N  
ATOM   2416  CA  SER A 158     -14.726  28.339  30.678  1.00  0.00           C  
ATOM   2417  C   SER A 158     -14.346  27.427  31.848  1.00  0.00           C  
ATOM   2418  O   SER A 158     -13.236  26.934  32.029  1.00  0.00           O  
ATOM   2419  CB  SER A 158     -15.390  27.388  29.678  1.00  0.00           C  
ATOM   2420  OG  SER A 158     -15.792  28.218  28.619  1.00  0.00           O  
ATOM   2421  H   SER A 158     -13.099  28.652  29.270  1.00  0.00           H  
ATOM   2422  HA  SER A 158     -15.492  29.058  30.968  1.00  0.00           H  
ATOM   2423  HB1 SER A 158     -14.717  26.579  29.408  1.00  0.00           H  
ATOM   2424  HB2 SER A 158     -16.318  26.943  30.075  1.00  0.00           H  
ATOM   2425  HG  SER A 158     -14.960  28.489  28.274  1.00  0.00           H  
ATOM   2426  N   MET A 159     -15.364  27.296  32.700  1.00  0.00           N  
ATOM   2427  CA  MET A 159     -15.561  26.184  33.602  1.00  0.00           C  
ATOM   2428  C   MET A 159     -16.542  25.251  32.899  1.00  0.00           C  
ATOM   2429  O   MET A 159     -17.346  25.656  32.068  1.00  0.00           O  
ATOM   2430  CB  MET A 159     -16.182  26.620  34.924  1.00  0.00           C  
ATOM   2431  CG  MET A 159     -15.313  27.470  35.860  1.00  0.00           C  
ATOM   2432  SD  MET A 159     -16.302  27.936  37.301  1.00  0.00           S  
ATOM   2433  CE  MET A 159     -16.111  26.541  38.445  1.00  0.00           C  
ATOM   2434  H   MET A 159     -16.202  27.851  32.603  1.00  0.00           H  
ATOM   2435  HA  MET A 159     -14.629  25.656  33.788  1.00  0.00           H  
ATOM   2436  HB1 MET A 159     -17.133  27.130  34.814  1.00  0.00           H  
ATOM   2437  HB2 MET A 159     -16.550  25.738  35.445  1.00  0.00           H  
ATOM   2438  HG1 MET A 159     -14.380  26.993  36.135  1.00  0.00           H  
ATOM   2439  HG2 MET A 159     -15.024  28.352  35.278  1.00  0.00           H  
ATOM   2440  HE1 MET A 159     -15.137  26.683  38.930  1.00  0.00           H  
ATOM   2441  HE2 MET A 159     -16.860  26.499  39.229  1.00  0.00           H  
ATOM   2442  HE3 MET A 159     -16.160  25.623  37.850  1.00  0.00           H  
ATOM   2443  N   GLY A 160     -16.502  23.992  33.336  1.00  0.00           N  
ATOM   2444  CA  GLY A 160     -17.191  22.880  32.697  1.00  0.00           C  
ATOM   2445  C   GLY A 160     -16.149  21.880  32.218  1.00  0.00           C  
ATOM   2446  O   GLY A 160     -14.964  22.167  32.335  1.00  0.00           O  
ATOM   2447  H   GLY A 160     -16.059  23.795  34.223  1.00  0.00           H  
ATOM   2448  HA1 GLY A 160     -17.821  22.480  33.493  1.00  0.00           H  
ATOM   2449  HA2 GLY A 160     -17.805  23.285  31.893  1.00  0.00           H  
ATOM   2450  N   GLU A 161     -16.540  20.754  31.620  1.00  0.00           N  
ATOM   2451  CA  GLU A 161     -15.674  19.672  31.203  1.00  0.00           C  
ATOM   2452  C   GLU A 161     -15.085  20.086  29.859  1.00  0.00           C  
ATOM   2453  O   GLU A 161     -15.789  20.583  28.980  1.00  0.00           O  
ATOM   2454  CB  GLU A 161     -16.425  18.331  31.187  1.00  0.00           C  
ATOM   2455  CG  GLU A 161     -15.960  17.143  32.017  1.00  0.00           C  
ATOM   2456  CD  GLU A 161     -16.017  17.295  33.531  1.00  0.00           C  
ATOM   2457  OE1 GLU A 161     -15.104  16.782  34.222  1.00  0.00           O  
ATOM   2458  OE2 GLU A 161     -17.018  17.859  34.026  1.00  0.00           O1-
ATOM   2459  H   GLU A 161     -17.525  20.662  31.407  1.00  0.00           H  
ATOM   2460  HA  GLU A 161     -14.948  19.546  32.002  1.00  0.00           H  
ATOM   2461  HB1 GLU A 161     -17.407  18.551  31.599  1.00  0.00           H  
ATOM   2462  HB2 GLU A 161     -16.685  18.022  30.178  1.00  0.00           H  
ATOM   2463  HG1 GLU A 161     -16.458  16.215  31.744  1.00  0.00           H  
ATOM   2464  HG2 GLU A 161     -14.943  16.856  31.742  1.00  0.00           H  
ATOM   2465  N   PRO A 162     -13.767  19.937  29.693  1.00  0.00           N  
ATOM   2466  CA  PRO A 162     -12.969  20.389  28.560  1.00  0.00           C  
ATOM   2467  C   PRO A 162     -13.334  19.564  27.337  1.00  0.00           C  
ATOM   2468  O   PRO A 162     -13.686  18.395  27.459  1.00  0.00           O  
ATOM   2469  CB  PRO A 162     -11.510  20.349  28.990  1.00  0.00           C  
ATOM   2470  CG  PRO A 162     -11.412  19.284  30.095  1.00  0.00           C  
ATOM   2471  CD  PRO A 162     -12.837  19.363  30.641  1.00  0.00           C  
ATOM   2472  HA  PRO A 162     -13.298  21.382  28.262  1.00  0.00           H  
ATOM   2473  HB1 PRO A 162     -10.883  20.049  28.151  1.00  0.00           H  
ATOM   2474  HB2 PRO A 162     -11.178  21.283  29.440  1.00  0.00           H  
ATOM   2475  HG1 PRO A 162     -11.199  18.311  29.641  1.00  0.00           H  
ATOM   2476  HG2 PRO A 162     -10.632  19.581  30.785  1.00  0.00           H  
ATOM   2477  HD1 PRO A 162     -13.290  18.394  30.893  1.00  0.00           H  
ATOM   2478  HD2 PRO A 162     -12.829  19.977  31.536  1.00  0.00           H  
ATOM   2479  N   VAL A 163     -13.314  20.276  26.205  1.00  0.00           N  
ATOM   2480  CA  VAL A 163     -13.697  19.848  24.863  1.00  0.00           C  
ATOM   2481  C   VAL A 163     -12.490  19.920  23.937  1.00  0.00           C  
ATOM   2482  O   VAL A 163     -11.755  20.873  24.177  1.00  0.00           O  
ATOM   2483  CB  VAL A 163     -14.826  20.628  24.199  1.00  0.00           C  
ATOM   2484  CG1 VAL A 163     -15.436  20.017  22.937  1.00  0.00           C  
ATOM   2485  CG2 VAL A 163     -16.033  20.776  25.138  1.00  0.00           C  
ATOM   2486  H   VAL A 163     -13.077  21.240  26.333  1.00  0.00           H  
ATOM   2487  HA  VAL A 163     -14.101  18.840  24.906  1.00  0.00           H  
ATOM   2488  HB  VAL A 163     -14.526  21.657  23.997  1.00  0.00           H  
ATOM   2489 1HG1 VAL A 163     -14.650  19.651  22.275  1.00  0.00           H  
ATOM   2490 2HG1 VAL A 163     -16.091  19.169  23.162  1.00  0.00           H  
ATOM   2491 3HG1 VAL A 163     -15.961  20.785  22.369  1.00  0.00           H  
ATOM   2492 1HG2 VAL A 163     -15.845  21.394  26.016  1.00  0.00           H  
ATOM   2493 2HG2 VAL A 163     -16.892  21.206  24.628  1.00  0.00           H  
ATOM   2494 3HG2 VAL A 163     -16.265  19.777  25.493  1.00  0.00           H  
ATOM   2495  N   ILE A 164     -12.200  19.007  23.011  1.00  0.00           N  
ATOM   2496  CA  ILE A 164     -10.980  18.798  22.256  1.00  0.00           C  
ATOM   2497  C   ILE A 164     -11.384  18.272  20.889  1.00  0.00           C  
ATOM   2498  O   ILE A 164     -12.492  17.774  20.655  1.00  0.00           O  
ATOM   2499  CB  ILE A 164     -10.029  17.793  22.915  1.00  0.00           C  
ATOM   2500  CG1 ILE A 164     -10.552  16.397  23.219  1.00  0.00           C  
ATOM   2501  CG2 ILE A 164      -9.450  18.424  24.181  1.00  0.00           C  
ATOM   2502  CD  ILE A 164      -9.443  15.357  23.343  1.00  0.00           C  
ATOM   2503  H   ILE A 164     -12.901  18.303  22.785  1.00  0.00           H  
ATOM   2504  HA  ILE A 164     -10.565  19.790  22.079  1.00  0.00           H  
ATOM   2505  HB  ILE A 164      -9.248  17.566  22.183  1.00  0.00           H  
ATOM   2506 1HG1 ILE A 164     -11.235  16.487  24.064  1.00  0.00           H  
ATOM   2507 2HG1 ILE A 164     -11.243  15.983  22.476  1.00  0.00           H  
ATOM   2508 1HG2 ILE A 164      -8.607  17.873  24.602  1.00  0.00           H  
ATOM   2509 2HG2 ILE A 164      -9.084  19.444  24.047  1.00  0.00           H  
ATOM   2510 3HG2 ILE A 164     -10.193  18.521  24.981  1.00  0.00           H  
ATOM   2511  HD1 ILE A 164      -8.577  15.706  23.905  1.00  0.00           H  
ATOM   2512  HD2 ILE A 164      -9.703  14.414  23.833  1.00  0.00           H  
ATOM   2513  HD3 ILE A 164      -8.953  15.187  22.380  1.00  0.00           H  
ATOM   2514  N   LYS A 165     -10.490  18.323  19.893  1.00  0.00           N  
ATOM   2515  CA  LYS A 165     -10.647  17.775  18.563  1.00  0.00           C  
ATOM   2516  C   LYS A 165     -10.463  16.272  18.431  1.00  0.00           C  
ATOM   2517  O   LYS A 165     -10.752  15.653  17.414  1.00  0.00           O  
ATOM   2518  CB  LYS A 165      -9.531  18.339  17.677  1.00  0.00           C  
ATOM   2519  CG  LYS A 165      -9.884  18.519  16.199  1.00  0.00           C  
ATOM   2520  CD  LYS A 165      -8.697  18.900  15.311  1.00  0.00           C  
ATOM   2521  CE  LYS A 165      -8.850  18.601  13.822  1.00  0.00           C  
ATOM   2522  NZ  LYS A 165      -7.614  18.716  13.042  1.00  0.00           N1+
ATOM   2523  H   LYS A 165      -9.680  18.914  20.021  1.00  0.00           H  
ATOM   2524  HA  LYS A 165     -11.650  18.021  18.216  1.00  0.00           H  
ATOM   2525  HB1 LYS A 165      -9.325  19.364  17.990  1.00  0.00           H  
ATOM   2526  HB2 LYS A 165      -8.712  17.620  17.721  1.00  0.00           H  
ATOM   2527  HG1 LYS A 165     -10.305  17.604  15.781  1.00  0.00           H  
ATOM   2528  HG2 LYS A 165     -10.684  19.241  16.035  1.00  0.00           H  
ATOM   2529  HD1 LYS A 165      -8.356  19.915  15.491  1.00  0.00           H  
ATOM   2530  HD2 LYS A 165      -7.872  18.277  15.657  1.00  0.00           H  
ATOM   2531  HE1 LYS A 165      -9.282  17.614  13.601  1.00  0.00           H  
ATOM   2532  HE2 LYS A 165      -9.582  19.156  13.243  1.00  0.00           H  
ATOM   2533  HZ1 LYS A 165      -7.416  19.711  12.998  1.00  0.00           H  
ATOM   2534  HZ2 LYS A 165      -6.765  18.240  13.327  1.00  0.00           H  
ATOM   2535  HZ3 LYS A 165      -7.786  18.469  12.072  1.00  0.00           H  
ATOM   2536  N   CYS A 166      -9.943  15.632  19.477  1.00  0.00           N  
ATOM   2537  CA  CYS A 166      -9.738  14.203  19.575  1.00  0.00           C  
ATOM   2538  C   CYS A 166      -8.382  13.840  18.982  1.00  0.00           C  
ATOM   2539  O   CYS A 166      -7.967  14.364  17.958  1.00  0.00           O  
ATOM   2540  CB  CYS A 166     -10.956  13.321  19.305  1.00  0.00           C  
ATOM   2541  SG  CYS A 166     -10.680  11.573  19.708  1.00  0.00           S  
ATOM   2542  H   CYS A 166      -9.439  16.169  20.176  1.00  0.00           H  
ATOM   2543  HA  CYS A 166      -9.493  14.155  20.635  1.00  0.00           H  
ATOM   2544  HB1 CYS A 166     -11.788  13.632  19.929  1.00  0.00           H  
ATOM   2545  HB2 CYS A 166     -11.228  13.299  18.251  1.00  0.00           H  
ATOM   2546  N   GLU A 167      -7.614  12.999  19.675  1.00  0.00           N  
ATOM   2547  CA  GLU A 167      -6.190  12.793  19.529  1.00  0.00           C  
ATOM   2548  C   GLU A 167      -5.897  11.511  20.296  1.00  0.00           C  
ATOM   2549  O   GLU A 167      -6.811  10.910  20.877  1.00  0.00           O  
ATOM   2550  CB  GLU A 167      -5.514  14.031  20.127  1.00  0.00           C  
ATOM   2551  CG  GLU A 167      -4.799  14.926  19.113  1.00  0.00           C  
ATOM   2552  CD  GLU A 167      -3.567  14.196  18.596  1.00  0.00           C  
ATOM   2553  OE1 GLU A 167      -3.139  13.264  19.309  1.00  0.00           O  
ATOM   2554  OE2 GLU A 167      -3.030  14.598  17.549  1.00  0.00           O1-
ATOM   2555  H   GLU A 167      -8.018  12.605  20.517  1.00  0.00           H  
ATOM   2556  HA  GLU A 167      -5.918  12.713  18.469  1.00  0.00           H  
ATOM   2557  HB1 GLU A 167      -6.274  14.613  20.652  1.00  0.00           H  
ATOM   2558  HB2 GLU A 167      -4.829  13.774  20.933  1.00  0.00           H  
ATOM   2559  HG1 GLU A 167      -5.425  15.302  18.303  1.00  0.00           H  
ATOM   2560  HG2 GLU A 167      -4.494  15.772  19.733  1.00  0.00           H  
ATOM   2561  N   PHE A 168      -4.617  11.160  20.284  1.00  0.00           N  
ATOM   2562  CA  PHE A 168      -4.004  10.030  20.967  1.00  0.00           C  
ATOM   2563  C   PHE A 168      -2.680  10.481  21.596  1.00  0.00           C  
ATOM   2564  O   PHE A 168      -2.383  10.102  22.722  1.00  0.00           O  
ATOM   2565  CB  PHE A 168      -3.874   8.821  20.010  1.00  0.00           C  
ATOM   2566  CG  PHE A 168      -3.537   7.490  20.668  1.00  0.00           C  
ATOM   2567  CD1 PHE A 168      -4.516   6.477  20.768  1.00  0.00           C  
ATOM   2568  CD2 PHE A 168      -2.239   7.246  21.167  1.00  0.00           C  
ATOM   2569  CE1 PHE A 168      -4.197   5.241  21.363  1.00  0.00           C  
ATOM   2570  CE2 PHE A 168      -1.927   6.017  21.777  1.00  0.00           C  
ATOM   2571  CZ  PHE A 168      -2.906   5.012  21.870  1.00  0.00           C  
ATOM   2572  H   PHE A 168      -4.020  11.900  19.898  1.00  0.00           H  
ATOM   2573  HA  PHE A 168      -4.655   9.723  21.786  1.00  0.00           H  
ATOM   2574  HB1 PHE A 168      -4.810   8.696  19.463  1.00  0.00           H  
ATOM   2575  HB2 PHE A 168      -3.113   9.024  19.254  1.00  0.00           H  
ATOM   2576  HD1 PHE A 168      -5.514   6.635  20.383  1.00  0.00           H  
ATOM   2577  HD2 PHE A 168      -1.470   8.000  21.082  1.00  0.00           H  
ATOM   2578  HE1 PHE A 168      -4.945   4.465  21.430  1.00  0.00           H  
ATOM   2579  HE2 PHE A 168      -0.931   5.837  22.153  1.00  0.00           H  
ATOM   2580  HZ  PHE A 168      -2.660   4.067  22.324  1.00  0.00           H  
ATOM   2581  N   GLU A 169      -1.914  11.339  20.909  1.00  0.00           N  
ATOM   2582  CA  GLU A 169      -0.623  11.869  21.320  1.00  0.00           C  
ATOM   2583  C   GLU A 169      -0.779  12.943  22.378  1.00  0.00           C  
ATOM   2584  O   GLU A 169      -0.001  13.089  23.332  1.00  0.00           O  
ATOM   2585  CB  GLU A 169       0.017  12.481  20.071  1.00  0.00           C  
ATOM   2586  CG  GLU A 169       1.524  12.656  20.277  1.00  0.00           C  
ATOM   2587  CD  GLU A 169       2.140  13.861  19.582  1.00  0.00           C  
ATOM   2588  OE1 GLU A 169       1.877  14.998  20.029  1.00  0.00           O  
ATOM   2589  OE2 GLU A 169       2.980  13.630  18.688  1.00  0.00           O1-
ATOM   2590  H   GLU A 169      -2.333  11.898  20.174  1.00  0.00           H  
ATOM   2591  HA  GLU A 169       0.020  11.163  21.840  1.00  0.00           H  
ATOM   2592  HB1 GLU A 169      -0.193  11.775  19.261  1.00  0.00           H  
ATOM   2593  HB2 GLU A 169      -0.505  13.408  19.873  1.00  0.00           H  
ATOM   2594  HG1 GLU A 169       1.858  12.768  21.314  1.00  0.00           H  
ATOM   2595  HG2 GLU A 169       2.095  11.758  20.023  1.00  0.00           H  
ATOM   2596  N   LYS A 170      -1.873  13.683  22.236  1.00  0.00           N  
ATOM   2597  CA  LYS A 170      -2.370  14.684  23.150  1.00  0.00           C  
ATOM   2598  C   LYS A 170      -3.515  14.126  23.989  1.00  0.00           C  
ATOM   2599  O   LYS A 170      -4.238  14.978  24.521  1.00  0.00           O  
ATOM   2600  CB  LYS A 170      -2.763  15.978  22.432  1.00  0.00           C  
ATOM   2601  CG  LYS A 170      -1.738  16.404  21.374  1.00  0.00           C  
ATOM   2602  CD  LYS A 170      -0.474  16.958  22.045  1.00  0.00           C  
ATOM   2603  CE  LYS A 170       0.296  17.892  21.112  1.00  0.00           C  
ATOM   2604  NZ  LYS A 170       0.526  17.299  19.791  1.00  0.00           N1+
ATOM   2605  H   LYS A 170      -2.515  13.363  21.526  1.00  0.00           H  
ATOM   2606  HA  LYS A 170      -1.621  14.997  23.887  1.00  0.00           H  
ATOM   2607  HB1 LYS A 170      -3.674  15.761  21.883  1.00  0.00           H  
ATOM   2608  HB2 LYS A 170      -2.881  16.823  23.103  1.00  0.00           H  
ATOM   2609  HG1 LYS A 170      -1.416  15.624  20.688  1.00  0.00           H  
ATOM   2610  HG2 LYS A 170      -2.141  17.196  20.735  1.00  0.00           H  
ATOM   2611  HD1 LYS A 170      -0.684  17.582  22.908  1.00  0.00           H  
ATOM   2612  HD2 LYS A 170       0.220  16.200  22.387  1.00  0.00           H  
ATOM   2613  HE1 LYS A 170      -0.236  18.840  21.090  1.00  0.00           H  
ATOM   2614  HE2 LYS A 170       1.287  18.125  21.506  1.00  0.00           H  
ATOM   2615  HZ1 LYS A 170       1.097  16.486  19.940  1.00  0.00           H  
ATOM   2616  HZ2 LYS A 170      -0.219  16.862  19.260  1.00  0.00           H  
ATOM   2617  HZ3 LYS A 170       0.987  17.948  19.165  1.00  0.00           H  
ATOM   2618  N   VAL A 171      -3.847  12.838  24.000  1.00  0.00           N  
ATOM   2619  CA  VAL A 171      -4.823  12.257  24.899  1.00  0.00           C  
ATOM   2620  C   VAL A 171      -4.234  11.295  25.918  1.00  0.00           C  
ATOM   2621  O   VAL A 171      -4.393  11.435  27.126  1.00  0.00           O  
ATOM   2622  CB  VAL A 171      -5.998  11.717  24.075  1.00  0.00           C  
ATOM   2623  CG1 VAL A 171      -6.979  10.742  24.724  1.00  0.00           C  
ATOM   2624  CG2 VAL A 171      -6.815  12.869  23.496  1.00  0.00           C  
ATOM   2625  H   VAL A 171      -3.311  12.187  23.443  1.00  0.00           H  
ATOM   2626  HA  VAL A 171      -5.146  13.095  25.518  1.00  0.00           H  
ATOM   2627  HB  VAL A 171      -5.630  11.069  23.279  1.00  0.00           H  
ATOM   2628 1HG1 VAL A 171      -7.784  10.683  23.990  1.00  0.00           H  
ATOM   2629 2HG1 VAL A 171      -6.544   9.772  24.968  1.00  0.00           H  
ATOM   2630 3HG1 VAL A 171      -7.356  11.089  25.692  1.00  0.00           H  
ATOM   2631 1HG2 VAL A 171      -6.218  13.622  22.976  1.00  0.00           H  
ATOM   2632 2HG2 VAL A 171      -7.480  12.432  22.767  1.00  0.00           H  
ATOM   2633 3HG2 VAL A 171      -7.463  13.408  24.189  1.00  0.00           H  
ATOM   2634  N   ILE A 172      -3.690  10.159  25.457  1.00  0.00           N  
ATOM   2635  CA  ILE A 172      -3.087   9.041  26.163  1.00  0.00           C  
ATOM   2636  C   ILE A 172      -1.724   9.559  26.586  1.00  0.00           C  
ATOM   2637  O   ILE A 172      -0.985  10.256  25.889  1.00  0.00           O  
ATOM   2638  CB  ILE A 172      -2.993   7.915  25.136  1.00  0.00           C  
ATOM   2639  CG1 ILE A 172      -4.380   7.552  24.598  1.00  0.00           C  
ATOM   2640  CG2 ILE A 172      -2.338   6.692  25.771  1.00  0.00           C  
ATOM   2641  CD  ILE A 172      -5.348   6.789  25.501  1.00  0.00           C  
ATOM   2642  H   ILE A 172      -3.454  10.141  24.478  1.00  0.00           H  
ATOM   2643  HA  ILE A 172      -3.712   8.775  27.016  1.00  0.00           H  
ATOM   2644  HB  ILE A 172      -2.335   8.215  24.325  1.00  0.00           H  
ATOM   2645 1HG1 ILE A 172      -4.987   8.412  24.310  1.00  0.00           H  
ATOM   2646 2HG1 ILE A 172      -4.236   6.933  23.709  1.00  0.00           H  
ATOM   2647 1HG2 ILE A 172      -1.347   6.851  26.188  1.00  0.00           H  
ATOM   2648 2HG2 ILE A 172      -3.043   6.263  26.484  1.00  0.00           H  
ATOM   2649 3HG2 ILE A 172      -2.151   5.868  25.078  1.00  0.00           H  
ATOM   2650  HD1 ILE A 172      -5.468   7.278  26.466  1.00  0.00           H  
ATOM   2651  HD2 ILE A 172      -6.338   6.806  25.040  1.00  0.00           H  
ATOM   2652  HD3 ILE A 172      -5.127   5.735  25.673  1.00  0.00           H  
ATOM   2653  N   SER A 173      -1.385   9.108  27.793  1.00  0.00           N  
ATOM   2654  CA  SER A 173      -0.013   9.175  28.275  1.00  0.00           C  
ATOM   2655  C   SER A 173       0.988   8.488  27.363  1.00  0.00           C  
ATOM   2656  O   SER A 173       0.890   7.287  27.151  1.00  0.00           O  
ATOM   2657  CB  SER A 173       0.061   8.677  29.713  1.00  0.00           C  
ATOM   2658  OG  SER A 173       1.358   8.810  30.265  1.00  0.00           O  
ATOM   2659  H   SER A 173      -1.986   8.494  28.326  1.00  0.00           H  
ATOM   2660  HA  SER A 173       0.338  10.204  28.242  1.00  0.00           H  
ATOM   2661  HB1 SER A 173      -0.478   9.391  30.338  1.00  0.00           H  
ATOM   2662  HB2 SER A 173      -0.326   7.673  29.895  1.00  0.00           H  
ATOM   2663  HG  SER A 173       1.263   8.930  31.197  1.00  0.00           H  
ATOM   2664  N   MET A 174       1.977   9.253  26.881  1.00  0.00           N  
ATOM   2665  CA  MET A 174       3.058   8.742  26.069  1.00  0.00           C  
ATOM   2666  C   MET A 174       4.075   7.977  26.904  1.00  0.00           C  
ATOM   2667  O   MET A 174       4.740   7.047  26.464  1.00  0.00           O  
ATOM   2668  CB  MET A 174       3.723   9.900  25.330  1.00  0.00           C  
ATOM   2669  CG  MET A 174       2.838  10.537  24.255  1.00  0.00           C  
ATOM   2670  SD  MET A 174       2.481   9.548  22.788  1.00  0.00           S  
ATOM   2671  CE  MET A 174       0.907   8.751  23.206  1.00  0.00           C  
ATOM   2672  H   MET A 174       2.086  10.210  27.194  1.00  0.00           H  
ATOM   2673  HA  MET A 174       2.694   8.056  25.306  1.00  0.00           H  
ATOM   2674  HB1 MET A 174       3.974  10.698  26.035  1.00  0.00           H  
ATOM   2675  HB2 MET A 174       4.580   9.615  24.735  1.00  0.00           H  
ATOM   2676  HG1 MET A 174       1.874  10.697  24.748  1.00  0.00           H  
ATOM   2677  HG2 MET A 174       3.133  11.569  24.032  1.00  0.00           H  
ATOM   2678  HE1 MET A 174       0.956   8.181  24.132  1.00  0.00           H  
ATOM   2679  HE2 MET A 174       0.111   9.505  23.202  1.00  0.00           H  
ATOM   2680  HE3 MET A 174       0.496   8.030  22.500  1.00  0.00           H  
ATOM   2681  N   GLU A 175       4.052   8.315  28.198  1.00  0.00           N  
ATOM   2682  CA  GLU A 175       4.922   7.652  29.152  1.00  0.00           C  
ATOM   2683  C   GLU A 175       4.324   6.317  29.569  1.00  0.00           C  
ATOM   2684  O   GLU A 175       5.087   5.353  29.656  1.00  0.00           O  
ATOM   2685  CB  GLU A 175       5.039   8.534  30.393  1.00  0.00           C  
ATOM   2686  CG  GLU A 175       6.313   8.424  31.235  1.00  0.00           C  
ATOM   2687  CD  GLU A 175       6.468   9.552  32.252  1.00  0.00           C  
ATOM   2688  OE1 GLU A 175       7.537  10.202  32.222  1.00  0.00           O  
ATOM   2689  OE2 GLU A 175       5.583   9.748  33.110  1.00  0.00           O1-
ATOM   2690  H   GLU A 175       3.616   9.223  28.320  1.00  0.00           H  
ATOM   2691  HA  GLU A 175       5.926   7.500  28.753  1.00  0.00           H  
ATOM   2692  HB1 GLU A 175       5.182   9.548  30.027  1.00  0.00           H  
ATOM   2693  HB2 GLU A 175       4.169   8.511  31.045  1.00  0.00           H  
ATOM   2694  HG1 GLU A 175       6.298   7.546  31.875  1.00  0.00           H  
ATOM   2695  HG2 GLU A 175       7.189   8.220  30.623  1.00  0.00           H  
ATOM   2696  N   TYR A 176       3.005   6.137  29.523  1.00  0.00           N  
ATOM   2697  CA  TYR A 176       2.361   4.843  29.415  1.00  0.00           C  
ATOM   2698  C   TYR A 176       2.670   4.059  28.145  1.00  0.00           C  
ATOM   2699  O   TYR A 176       3.047   2.897  28.241  1.00  0.00           O  
ATOM   2700  CB  TYR A 176       0.870   5.034  29.707  1.00  0.00           C  
ATOM   2701  CG  TYR A 176       0.089   3.795  29.332  1.00  0.00           C  
ATOM   2702  CD1 TYR A 176      -0.259   2.851  30.307  1.00  0.00           C  
ATOM   2703  CD2 TYR A 176      -0.318   3.669  27.996  1.00  0.00           C  
ATOM   2704  CE1 TYR A 176      -0.907   1.695  29.870  1.00  0.00           C  
ATOM   2705  CE2 TYR A 176      -0.973   2.500  27.586  1.00  0.00           C  
ATOM   2706  CZ  TYR A 176      -1.296   1.518  28.533  1.00  0.00           C  
ATOM   2707  OH  TYR A 176      -1.902   0.370  28.096  1.00  0.00           O  
ATOM   2708  H   TYR A 176       2.499   6.978  29.279  1.00  0.00           H  
ATOM   2709  HA  TYR A 176       2.821   4.189  30.154  1.00  0.00           H  
ATOM   2710  HB1 TYR A 176       0.730   5.397  30.726  1.00  0.00           H  
ATOM   2711  HB2 TYR A 176       0.501   5.870  29.113  1.00  0.00           H  
ATOM   2712  HD1 TYR A 176      -0.047   3.017  31.351  1.00  0.00           H  
ATOM   2713  HD2 TYR A 176      -0.201   4.371  27.186  1.00  0.00           H  
ATOM   2714  HE1 TYR A 176      -1.121   0.871  30.539  1.00  0.00           H  
ATOM   2715  HE2 TYR A 176      -1.238   2.476  26.544  1.00  0.00           H  
ATOM   2716  HH  TYR A 176      -2.515  -0.048  28.688  1.00  0.00           H  
ATOM   2717  N   MET A 177       2.747   4.684  26.966  1.00  0.00           N  
ATOM   2718  CA  MET A 177       2.949   3.863  25.790  1.00  0.00           C  
ATOM   2719  C   MET A 177       4.386   3.362  25.679  1.00  0.00           C  
ATOM   2720  O   MET A 177       4.593   2.220  25.289  1.00  0.00           O  
ATOM   2721  CB  MET A 177       2.626   4.653  24.518  1.00  0.00           C  
ATOM   2722  CG  MET A 177       1.118   4.854  24.373  1.00  0.00           C  
ATOM   2723  SD  MET A 177       0.245   3.278  24.157  1.00  0.00           S  
ATOM   2724  CE  MET A 177       0.823   2.831  22.502  1.00  0.00           C  
ATOM   2725  H   MET A 177       2.394   5.632  27.060  1.00  0.00           H  
ATOM   2726  HA  MET A 177       2.275   3.005  25.750  1.00  0.00           H  
ATOM   2727  HB1 MET A 177       3.060   5.655  24.607  1.00  0.00           H  
ATOM   2728  HB2 MET A 177       3.199   4.339  23.643  1.00  0.00           H  
ATOM   2729  HG1 MET A 177       0.676   5.445  25.164  1.00  0.00           H  
ATOM   2730  HG2 MET A 177       1.011   5.492  23.491  1.00  0.00           H  
ATOM   2731  HE1 MET A 177       0.556   3.526  21.701  1.00  0.00           H  
ATOM   2732  HE2 MET A 177       1.841   2.434  22.578  1.00  0.00           H  
ATOM   2733  HE3 MET A 177       0.363   1.895  22.197  1.00  0.00           H  
ATOM   2734  N   VAL A 178       5.379   4.195  26.012  1.00  0.00           N  
ATOM   2735  CA  VAL A 178       6.758   3.786  26.166  1.00  0.00           C  
ATOM   2736  C   VAL A 178       6.919   2.905  27.399  1.00  0.00           C  
ATOM   2737  O   VAL A 178       7.099   1.690  27.399  1.00  0.00           O  
ATOM   2738  CB  VAL A 178       7.626   5.026  25.973  1.00  0.00           C  
ATOM   2739  CG1 VAL A 178       9.096   4.873  26.331  1.00  0.00           C  
ATOM   2740  CG2 VAL A 178       7.449   5.880  24.713  1.00  0.00           C  
ATOM   2741  H   VAL A 178       5.069   5.144  26.180  1.00  0.00           H  
ATOM   2742  HA  VAL A 178       6.987   3.150  25.307  1.00  0.00           H  
ATOM   2743  HB  VAL A 178       7.231   5.745  26.686  1.00  0.00           H  
ATOM   2744 1HG1 VAL A 178       9.592   5.838  26.452  1.00  0.00           H  
ATOM   2745 2HG1 VAL A 178       9.254   4.434  27.309  1.00  0.00           H  
ATOM   2746 3HG1 VAL A 178       9.529   4.229  25.563  1.00  0.00           H  
ATOM   2747 1HG2 VAL A 178       8.028   6.803  24.735  1.00  0.00           H  
ATOM   2748 2HG2 VAL A 178       7.918   5.277  23.937  1.00  0.00           H  
ATOM   2749 3HG2 VAL A 178       6.425   6.073  24.396  1.00  0.00           H  
ATOM   2750  N   TYR A 179       6.849   3.593  28.552  1.00  0.00           N  
ATOM   2751  CA  TYR A 179       7.376   2.965  29.746  1.00  0.00           C  
ATOM   2752  C   TYR A 179       6.318   2.216  30.555  1.00  0.00           C  
ATOM   2753  O   TYR A 179       6.503   2.064  31.755  1.00  0.00           O  
ATOM   2754  CB  TYR A 179       8.025   4.090  30.553  1.00  0.00           C  
ATOM   2755  CG  TYR A 179       9.432   4.540  30.223  1.00  0.00           C  
ATOM   2756  CD1 TYR A 179      10.433   3.718  29.701  1.00  0.00           C  
ATOM   2757  CD2 TYR A 179       9.789   5.875  30.421  1.00  0.00           C  
ATOM   2758  CE1 TYR A 179      11.601   4.307  29.203  1.00  0.00           C  
ATOM   2759  CE2 TYR A 179      10.951   6.457  29.899  1.00  0.00           C  
ATOM   2760  CZ  TYR A 179      11.936   5.666  29.283  1.00  0.00           C  
ATOM   2761  OH  TYR A 179      13.067   6.116  28.689  1.00  0.00           O  
ATOM   2762  H   TYR A 179       6.507   4.536  28.597  1.00  0.00           H  
ATOM   2763  HA  TYR A 179       8.079   2.174  29.485  1.00  0.00           H  
ATOM   2764  HB1 TYR A 179       7.377   4.962  30.608  1.00  0.00           H  
ATOM   2765  HB2 TYR A 179       8.177   3.815  31.598  1.00  0.00           H  
ATOM   2766  HD1 TYR A 179      10.300   2.648  29.587  1.00  0.00           H  
ATOM   2767  HD2 TYR A 179       9.053   6.535  30.867  1.00  0.00           H  
ATOM   2768  HE1 TYR A 179      12.366   3.635  28.846  1.00  0.00           H  
ATOM   2769  HE2 TYR A 179      11.109   7.513  30.039  1.00  0.00           H  
ATOM   2770  HH  TYR A 179      13.543   5.541  28.104  1.00  0.00           H  
ATOM   2771  N   PHE A 180       5.272   1.637  29.955  1.00  0.00           N  
ATOM   2772  CA  PHE A 180       4.380   0.622  30.478  1.00  0.00           C  
ATOM   2773  C   PHE A 180       3.969  -0.301  29.336  1.00  0.00           C  
ATOM   2774  O   PHE A 180       4.330  -1.471  29.324  1.00  0.00           O  
ATOM   2775  CB  PHE A 180       3.273   1.340  31.242  1.00  0.00           C  
ATOM   2776  CG  PHE A 180       2.325   0.468  32.034  1.00  0.00           C  
ATOM   2777  CD1 PHE A 180       2.554   0.444  33.425  1.00  0.00           C  
ATOM   2778  CD2 PHE A 180       1.251  -0.201  31.439  1.00  0.00           C  
ATOM   2779  CE1 PHE A 180       1.610  -0.172  34.266  1.00  0.00           C  
ATOM   2780  CE2 PHE A 180       0.333  -0.801  32.309  1.00  0.00           C  
ATOM   2781  CZ  PHE A 180       0.521  -0.825  33.700  1.00  0.00           C  
ATOM   2782  H   PHE A 180       5.076   1.883  29.000  1.00  0.00           H  
ATOM   2783  HA  PHE A 180       5.048   0.098  31.158  1.00  0.00           H  
ATOM   2784  HB1 PHE A 180       3.786   2.009  31.936  1.00  0.00           H  
ATOM   2785  HB2 PHE A 180       2.743   2.047  30.594  1.00  0.00           H  
ATOM   2786  HD1 PHE A 180       3.401   0.926  33.883  1.00  0.00           H  
ATOM   2787  HD2 PHE A 180       1.128  -0.187  30.374  1.00  0.00           H  
ATOM   2788  HE1 PHE A 180       1.767  -0.128  35.336  1.00  0.00           H  
ATOM   2789  HE2 PHE A 180      -0.537  -1.230  31.831  1.00  0.00           H  
ATOM   2790  HZ  PHE A 180      -0.292  -1.326  34.202  1.00  0.00           H  
ATOM   2791  N   ASN A 181       3.206   0.199  28.360  1.00  0.00           N  
ATOM   2792  CA  ASN A 181       2.708  -0.582  27.233  1.00  0.00           C  
ATOM   2793  C   ASN A 181       3.824  -1.247  26.445  1.00  0.00           C  
ATOM   2794  O   ASN A 181       3.900  -2.474  26.408  1.00  0.00           O  
ATOM   2795  CB  ASN A 181       1.864   0.278  26.305  1.00  0.00           C  
ATOM   2796  CG  ASN A 181       0.910  -0.526  25.436  1.00  0.00           C  
ATOM   2797  ND2 ASN A 181      -0.339  -0.506  25.916  1.00  0.00           N  
ATOM   2798  OD1 ASN A 181       1.222  -0.955  24.328  1.00  0.00           O  
ATOM   2799  H   ASN A 181       3.030   1.191  28.369  1.00  0.00           H  
ATOM   2800  HA  ASN A 181       2.145  -1.364  27.736  1.00  0.00           H  
ATOM   2801  HB1 ASN A 181       1.251   0.969  26.889  1.00  0.00           H  
ATOM   2802  HB2 ASN A 181       2.489   0.921  25.678  1.00  0.00           H  
ATOM   2803 1HD2 ASN A 181      -0.695  -0.043  26.746  1.00  0.00           H  
ATOM   2804 2HD2 ASN A 181      -0.906  -1.250  25.552  1.00  0.00           H  
ATOM   2805  N   PHE A 182       4.772  -0.502  25.877  1.00  0.00           N  
ATOM   2806  CA  PHE A 182       5.957  -1.024  25.225  1.00  0.00           C  
ATOM   2807  C   PHE A 182       6.839  -1.799  26.191  1.00  0.00           C  
ATOM   2808  O   PHE A 182       7.006  -3.001  25.993  1.00  0.00           O  
ATOM   2809  CB  PHE A 182       6.822   0.022  24.524  1.00  0.00           C  
ATOM   2810  CG  PHE A 182       7.919  -0.350  23.555  1.00  0.00           C  
ATOM   2811  CD1 PHE A 182       8.078  -1.693  23.184  1.00  0.00           C  
ATOM   2812  CD2 PHE A 182       8.759   0.647  23.028  1.00  0.00           C  
ATOM   2813  CE1 PHE A 182       8.906  -2.023  22.101  1.00  0.00           C  
ATOM   2814  CE2 PHE A 182       9.655   0.308  22.003  1.00  0.00           C  
ATOM   2815  CZ  PHE A 182       9.720  -1.014  21.559  1.00  0.00           C  
ATOM   2816  H   PHE A 182       4.426   0.400  25.586  1.00  0.00           H  
ATOM   2817  HA  PHE A 182       5.557  -1.789  24.549  1.00  0.00           H  
ATOM   2818  HB1 PHE A 182       6.021   0.405  23.889  1.00  0.00           H  
ATOM   2819  HB2 PHE A 182       7.064   0.820  25.227  1.00  0.00           H  
ATOM   2820  HD1 PHE A 182       7.401  -2.438  23.570  1.00  0.00           H  
ATOM   2821  HD2 PHE A 182       8.698   1.686  23.298  1.00  0.00           H  
ATOM   2822  HE1 PHE A 182       8.916  -3.026  21.708  1.00  0.00           H  
ATOM   2823  HE2 PHE A 182      10.268   1.049  21.496  1.00  0.00           H  
ATOM   2824  HZ  PHE A 182      10.403  -1.249  20.760  1.00  0.00           H  
ATOM   2825  N   PHE A 183       7.437  -1.126  27.177  1.00  0.00           N  
ATOM   2826  CA  PHE A 183       8.679  -1.579  27.759  1.00  0.00           C  
ATOM   2827  C   PHE A 183       8.391  -2.589  28.855  1.00  0.00           C  
ATOM   2828  O   PHE A 183       9.336  -3.192  29.348  1.00  0.00           O  
ATOM   2829  CB  PHE A 183       9.463  -0.469  28.473  1.00  0.00           C  
ATOM   2830  CG  PHE A 183      10.415   0.375  27.658  1.00  0.00           C  
ATOM   2831  CD1 PHE A 183       9.992   0.921  26.440  1.00  0.00           C  
ATOM   2832  CD2 PHE A 183      11.757   0.507  28.025  1.00  0.00           C  
ATOM   2833  CE1 PHE A 183      10.866   1.628  25.611  1.00  0.00           C  
ATOM   2834  CE2 PHE A 183      12.626   1.271  27.233  1.00  0.00           C  
ATOM   2835  CZ  PHE A 183      12.191   1.817  26.022  1.00  0.00           C  
ATOM   2836  H   PHE A 183       7.322  -0.127  27.191  1.00  0.00           H  
ATOM   2837  HA  PHE A 183       9.245  -2.105  26.984  1.00  0.00           H  
ATOM   2838  HB1 PHE A 183       8.732   0.062  29.083  1.00  0.00           H  
ATOM   2839  HB2 PHE A 183      10.179  -0.943  29.140  1.00  0.00           H  
ATOM   2840  HD1 PHE A 183       9.000   0.664  26.084  1.00  0.00           H  
ATOM   2841  HD2 PHE A 183      12.161   0.049  28.916  1.00  0.00           H  
ATOM   2842  HE1 PHE A 183      10.502   1.933  24.641  1.00  0.00           H  
ATOM   2843  HE2 PHE A 183      13.621   1.563  27.541  1.00  0.00           H  
ATOM   2844  HZ  PHE A 183      12.898   2.374  25.416  1.00  0.00           H  
ATOM   2845  N   VAL A 184       7.110  -2.706  29.220  1.00  0.00           N  
ATOM   2846  CA  VAL A 184       6.708  -3.699  30.197  1.00  0.00           C  
ATOM   2847  C   VAL A 184       5.804  -4.777  29.601  1.00  0.00           C  
ATOM   2848  O   VAL A 184       6.078  -5.965  29.773  1.00  0.00           O  
ATOM   2849  CB  VAL A 184       6.251  -2.980  31.465  1.00  0.00           C  
ATOM   2850  CG1 VAL A 184       5.795  -3.981  32.532  1.00  0.00           C  
ATOM   2851  CG2 VAL A 184       7.202  -1.945  32.068  1.00  0.00           C  
ATOM   2852  H   VAL A 184       6.427  -2.281  28.619  1.00  0.00           H  
ATOM   2853  HA  VAL A 184       7.583  -4.260  30.521  1.00  0.00           H  
ATOM   2854  HB  VAL A 184       5.343  -2.403  31.280  1.00  0.00           H  
ATOM   2855 1HG1 VAL A 184       4.861  -4.481  32.258  1.00  0.00           H  
ATOM   2856 2HG1 VAL A 184       6.558  -4.734  32.715  1.00  0.00           H  
ATOM   2857 3HG1 VAL A 184       5.586  -3.478  33.486  1.00  0.00           H  
ATOM   2858 1HG2 VAL A 184       6.542  -1.207  32.521  1.00  0.00           H  
ATOM   2859 2HG2 VAL A 184       7.892  -2.326  32.821  1.00  0.00           H  
ATOM   2860 3HG2 VAL A 184       7.781  -1.425  31.302  1.00  0.00           H  
ATOM   2861  N   TRP A 185       4.730  -4.476  28.880  1.00  0.00           N  
ATOM   2862  CA  TRP A 185       3.753  -5.474  28.481  1.00  0.00           C  
ATOM   2863  C   TRP A 185       3.971  -5.975  27.063  1.00  0.00           C  
ATOM   2864  O   TRP A 185       3.209  -6.849  26.659  1.00  0.00           O  
ATOM   2865  CB  TRP A 185       2.374  -4.834  28.600  1.00  0.00           C  
ATOM   2866  CG  TRP A 185       2.075  -4.563  30.036  1.00  0.00           C  
ATOM   2867  CD1 TRP A 185       1.933  -3.344  30.605  1.00  0.00           C  
ATOM   2868  CD2 TRP A 185       1.973  -5.511  31.144  1.00  0.00           C  
ATOM   2869  CE2 TRP A 185       1.682  -4.779  32.330  1.00  0.00           C  
ATOM   2870  CE3 TRP A 185       2.063  -6.907  31.259  1.00  0.00           C  
ATOM   2871  NE1 TRP A 185       1.631  -3.465  31.948  1.00  0.00           N  
ATOM   2872  CZ2 TRP A 185       1.508  -5.446  33.554  1.00  0.00           C  
ATOM   2873  CZ3 TRP A 185       2.061  -7.581  32.493  1.00  0.00           C  
ATOM   2874  CH2 TRP A 185       1.753  -6.822  33.626  1.00  0.00           C  
ATOM   2875  H   TRP A 185       4.561  -3.476  28.818  1.00  0.00           H  
ATOM   2876  HA  TRP A 185       3.898  -6.365  29.097  1.00  0.00           H  
ATOM   2877  HB1 TRP A 185       2.233  -3.961  27.963  1.00  0.00           H  
ATOM   2878  HB2 TRP A 185       1.555  -5.483  28.278  1.00  0.00           H  
ATOM   2879  HD1 TRP A 185       2.066  -2.428  30.040  1.00  0.00           H  
ATOM   2880  HE1 TRP A 185       1.672  -2.707  32.617  1.00  0.00           H  
ATOM   2881  HE3 TRP A 185       2.407  -7.521  30.440  1.00  0.00           H  
ATOM   2882  HZ2 TRP A 185       1.270  -4.862  34.437  1.00  0.00           H  
ATOM   2883  HZ3 TRP A 185       2.403  -8.587  32.648  1.00  0.00           H  
ATOM   2884  HH2 TRP A 185       1.660  -7.377  34.549  1.00  0.00           H  
ATOM   2885  N   VAL A 186       5.015  -5.559  26.350  1.00  0.00           N  
ATOM   2886  CA  VAL A 186       5.290  -5.957  24.978  1.00  0.00           C  
ATOM   2887  C   VAL A 186       6.749  -6.313  24.733  1.00  0.00           C  
ATOM   2888  O   VAL A 186       6.980  -7.469  24.368  1.00  0.00           O  
ATOM   2889  CB  VAL A 186       4.732  -4.859  24.085  1.00  0.00           C  
ATOM   2890  CG1 VAL A 186       5.317  -4.721  22.680  1.00  0.00           C  
ATOM   2891  CG2 VAL A 186       3.213  -4.765  23.998  1.00  0.00           C  
ATOM   2892  H   VAL A 186       5.609  -4.838  26.728  1.00  0.00           H  
ATOM   2893  HA  VAL A 186       4.628  -6.815  24.848  1.00  0.00           H  
ATOM   2894  HB  VAL A 186       4.912  -3.894  24.572  1.00  0.00           H  
ATOM   2895 1HG1 VAL A 186       5.326  -5.758  22.325  1.00  0.00           H  
ATOM   2896 2HG1 VAL A 186       4.780  -4.061  22.005  1.00  0.00           H  
ATOM   2897 3HG1 VAL A 186       6.360  -4.389  22.714  1.00  0.00           H  
ATOM   2898 1HG2 VAL A 186       3.056  -3.831  23.445  1.00  0.00           H  
ATOM   2899 2HG2 VAL A 186       2.810  -5.628  23.476  1.00  0.00           H  
ATOM   2900 3HG2 VAL A 186       2.749  -4.608  24.977  1.00  0.00           H  
ATOM   2901  N   LEU A 187       7.688  -5.426  25.048  1.00  0.00           N  
ATOM   2902  CA  LEU A 187       9.128  -5.584  25.015  1.00  0.00           C  
ATOM   2903  C   LEU A 187       9.646  -6.942  25.457  1.00  0.00           C  
ATOM   2904  O   LEU A 187      10.084  -7.695  24.596  1.00  0.00           O  
ATOM   2905  CB  LEU A 187       9.866  -4.277  25.335  1.00  0.00           C  
ATOM   2906  CG  LEU A 187      11.382  -4.254  25.548  1.00  0.00           C  
ATOM   2907  CD1 LEU A 187      11.999  -4.390  24.153  1.00  0.00           C  
ATOM   2908  CD2 LEU A 187      11.719  -2.868  26.097  1.00  0.00           C  
ATOM   2909  H   LEU A 187       7.361  -4.466  25.119  1.00  0.00           H  
ATOM   2910  HA  LEU A 187       9.301  -5.650  23.943  1.00  0.00           H  
ATOM   2911  HB1 LEU A 187       9.591  -3.557  24.576  1.00  0.00           H  
ATOM   2912  HB2 LEU A 187       9.570  -3.987  26.338  1.00  0.00           H  
ATOM   2913  HG  LEU A 187      11.698  -5.055  26.205  1.00  0.00           H  
ATOM   2914 1HD1 LEU A 187      13.081  -4.530  24.075  1.00  0.00           H  
ATOM   2915 2HD1 LEU A 187      11.444  -5.178  23.642  1.00  0.00           H  
ATOM   2916 3HD1 LEU A 187      11.799  -3.440  23.654  1.00  0.00           H  
ATOM   2917 1HD2 LEU A 187      12.803  -2.813  25.978  1.00  0.00           H  
ATOM   2918 2HD2 LEU A 187      11.252  -2.159  25.403  1.00  0.00           H  
ATOM   2919 3HD2 LEU A 187      11.380  -2.690  27.120  1.00  0.00           H  
ATOM   2920  N   PRO A 188       9.745  -7.195  26.771  1.00  0.00           N  
ATOM   2921  CA  PRO A 188      10.164  -8.468  27.301  1.00  0.00           C  
ATOM   2922  C   PRO A 188       9.368  -9.709  26.942  1.00  0.00           C  
ATOM   2923  O   PRO A 188      10.063 -10.645  26.550  1.00  0.00           O  
ATOM   2924  CB  PRO A 188      10.285  -8.281  28.811  1.00  0.00           C  
ATOM   2925  CG  PRO A 188       9.490  -7.022  29.150  1.00  0.00           C  
ATOM   2926  CD  PRO A 188       9.426  -6.256  27.826  1.00  0.00           C  
ATOM   2927  HA  PRO A 188      11.213  -8.614  27.017  1.00  0.00           H  
ATOM   2928  HB1 PRO A 188       9.879  -9.092  29.423  1.00  0.00           H  
ATOM   2929  HB2 PRO A 188      11.332  -8.171  29.113  1.00  0.00           H  
ATOM   2930  HG1 PRO A 188       8.511  -7.265  29.556  1.00  0.00           H  
ATOM   2931  HG2 PRO A 188       9.976  -6.541  29.994  1.00  0.00           H  
ATOM   2932  HD1 PRO A 188       8.445  -5.828  27.649  1.00  0.00           H  
ATOM   2933  HD2 PRO A 188      10.227  -5.508  27.823  1.00  0.00           H  
ATOM   2934  N   PRO A 189       8.028  -9.780  26.924  1.00  0.00           N  
ATOM   2935  CA  PRO A 189       7.279 -10.903  26.403  1.00  0.00           C  
ATOM   2936  C   PRO A 189       7.542 -11.292  24.956  1.00  0.00           C  
ATOM   2937  O   PRO A 189       7.626 -12.491  24.675  1.00  0.00           O  
ATOM   2938  CB  PRO A 189       5.808 -10.620  26.680  1.00  0.00           C  
ATOM   2939  CG  PRO A 189       5.705  -9.164  27.107  1.00  0.00           C  
ATOM   2940  CD  PRO A 189       7.145  -8.783  27.473  1.00  0.00           C  
ATOM   2941  HA  PRO A 189       7.674 -11.703  27.029  1.00  0.00           H  
ATOM   2942  HB1 PRO A 189       5.149 -10.698  25.804  1.00  0.00           H  
ATOM   2943  HB2 PRO A 189       5.490 -11.313  27.471  1.00  0.00           H  
ATOM   2944  HG1 PRO A 189       5.349  -8.572  26.262  1.00  0.00           H  
ATOM   2945  HG2 PRO A 189       5.049  -9.067  27.970  1.00  0.00           H  
ATOM   2946  HD1 PRO A 189       7.328  -7.742  27.203  1.00  0.00           H  
ATOM   2947  HD2 PRO A 189       7.302  -8.871  28.549  1.00  0.00           H  
ATOM   2948  N   LEU A 190       7.857 -10.381  24.021  1.00  0.00           N  
ATOM   2949  CA  LEU A 190       8.381 -10.777  22.732  1.00  0.00           C  
ATOM   2950  C   LEU A 190       9.825 -11.246  22.771  1.00  0.00           C  
ATOM   2951  O   LEU A 190      10.096 -12.364  22.338  1.00  0.00           O  
ATOM   2952  CB  LEU A 190       8.344  -9.528  21.849  1.00  0.00           C  
ATOM   2953  CG  LEU A 190       6.978  -9.286  21.214  1.00  0.00           C  
ATOM   2954  CD1 LEU A 190       6.905  -7.831  20.748  1.00  0.00           C  
ATOM   2955  CD2 LEU A 190       6.574 -10.197  20.045  1.00  0.00           C  
ATOM   2956  H   LEU A 190       7.852  -9.401  24.258  1.00  0.00           H  
ATOM   2957  HA  LEU A 190       7.753 -11.563  22.307  1.00  0.00           H  
ATOM   2958  HB1 LEU A 190       8.674  -8.682  22.454  1.00  0.00           H  
ATOM   2959  HB2 LEU A 190       8.968  -9.702  20.970  1.00  0.00           H  
ATOM   2960  HG  LEU A 190       6.227  -9.378  21.992  1.00  0.00           H  
ATOM   2961 1HD1 LEU A 190       7.554  -7.162  21.310  1.00  0.00           H  
ATOM   2962 2HD1 LEU A 190       7.119  -7.698  19.685  1.00  0.00           H  
ATOM   2963 3HD1 LEU A 190       5.908  -7.438  20.967  1.00  0.00           H  
ATOM   2964 1HD2 LEU A 190       6.751 -11.211  20.407  1.00  0.00           H  
ATOM   2965 2HD2 LEU A 190       5.498 -10.202  19.891  1.00  0.00           H  
ATOM   2966 3HD2 LEU A 190       7.227 -10.221  19.168  1.00  0.00           H  
ATOM   2967  N   LEU A 191      10.808 -10.596  23.394  1.00  0.00           N  
ATOM   2968  CA  LEU A 191      12.098 -11.175  23.746  1.00  0.00           C  
ATOM   2969  C   LEU A 191      12.155 -12.509  24.480  1.00  0.00           C  
ATOM   2970  O   LEU A 191      12.982 -13.378  24.242  1.00  0.00           O  
ATOM   2971  CB  LEU A 191      13.136 -10.209  24.311  1.00  0.00           C  
ATOM   2972  CG  LEU A 191      13.661  -9.054  23.465  1.00  0.00           C  
ATOM   2973  CD1 LEU A 191      14.567  -8.086  24.236  1.00  0.00           C  
ATOM   2974  CD2 LEU A 191      14.332  -9.537  22.182  1.00  0.00           C  
ATOM   2975  H   LEU A 191      10.652  -9.628  23.612  1.00  0.00           H  
ATOM   2976  HA  LEU A 191      12.538 -11.465  22.788  1.00  0.00           H  
ATOM   2977  HB1 LEU A 191      12.613  -9.848  25.204  1.00  0.00           H  
ATOM   2978  HB2 LEU A 191      13.981 -10.793  24.667  1.00  0.00           H  
ATOM   2979  HG  LEU A 191      12.790  -8.466  23.175  1.00  0.00           H  
ATOM   2980 1HD1 LEU A 191      15.579  -8.461  24.385  1.00  0.00           H  
ATOM   2981 2HD1 LEU A 191      14.658  -7.140  23.684  1.00  0.00           H  
ATOM   2982 3HD1 LEU A 191      14.244  -7.867  25.246  1.00  0.00           H  
ATOM   2983 1HD2 LEU A 191      14.565  -8.626  21.630  1.00  0.00           H  
ATOM   2984 2HD2 LEU A 191      15.285 -10.060  22.238  1.00  0.00           H  
ATOM   2985 3HD2 LEU A 191      13.660 -10.104  21.531  1.00  0.00           H  
ATOM   2986  N   LEU A 192      11.143 -12.799  25.307  1.00  0.00           N  
ATOM   2987  CA  LEU A 192      10.985 -14.076  25.963  1.00  0.00           C  
ATOM   2988  C   LEU A 192      10.495 -15.126  24.986  1.00  0.00           C  
ATOM   2989  O   LEU A 192      10.740 -16.322  25.149  1.00  0.00           O  
ATOM   2990  CB  LEU A 192       9.909 -13.836  27.027  1.00  0.00           C  
ATOM   2991  CG  LEU A 192       9.634 -15.037  27.931  1.00  0.00           C  
ATOM   2992  CD1 LEU A 192      10.885 -15.554  28.633  1.00  0.00           C  
ATOM   2993  CD2 LEU A 192       8.651 -14.634  29.036  1.00  0.00           C  
ATOM   2994  H   LEU A 192      10.528 -12.057  25.616  1.00  0.00           H  
ATOM   2995  HA  LEU A 192      11.948 -14.246  26.454  1.00  0.00           H  
ATOM   2996  HB1 LEU A 192      10.227 -12.990  27.640  1.00  0.00           H  
ATOM   2997  HB2 LEU A 192       8.987 -13.536  26.530  1.00  0.00           H  
ATOM   2998  HG  LEU A 192       9.164 -15.783  27.291  1.00  0.00           H  
ATOM   2999 1HD1 LEU A 192      11.476 -14.784  29.119  1.00  0.00           H  
ATOM   3000 2HD1 LEU A 192      10.803 -16.412  29.300  1.00  0.00           H  
ATOM   3001 3HD1 LEU A 192      11.668 -16.003  28.003  1.00  0.00           H  
ATOM   3002 1HD2 LEU A 192       8.485 -15.176  29.963  1.00  0.00           H  
ATOM   3003 2HD2 LEU A 192       8.931 -13.635  29.375  1.00  0.00           H  
ATOM   3004 3HD2 LEU A 192       7.679 -14.653  28.534  1.00  0.00           H  
ATOM   3005  N   MET A 193       9.839 -14.746  23.879  1.00  0.00           N  
ATOM   3006  CA  MET A 193       9.223 -15.665  22.946  1.00  0.00           C  
ATOM   3007  C   MET A 193      10.243 -16.140  21.926  1.00  0.00           C  
ATOM   3008  O   MET A 193      10.165 -17.318  21.597  1.00  0.00           O  
ATOM   3009  CB  MET A 193       8.127 -14.944  22.170  1.00  0.00           C  
ATOM   3010  CG  MET A 193       7.027 -15.899  21.694  1.00  0.00           C  
ATOM   3011  SD  MET A 193       5.736 -15.172  20.662  1.00  0.00           S  
ATOM   3012  CE  MET A 193       5.150 -13.726  21.591  1.00  0.00           C  
ATOM   3013  H   MET A 193       9.642 -13.779  23.672  1.00  0.00           H  
ATOM   3014  HA  MET A 193       8.782 -16.437  23.585  1.00  0.00           H  
ATOM   3015  HB1 MET A 193       7.605 -14.267  22.847  1.00  0.00           H  
ATOM   3016  HB2 MET A 193       8.446 -14.280  21.365  1.00  0.00           H  
ATOM   3017  HG1 MET A 193       7.444 -16.772  21.187  1.00  0.00           H  
ATOM   3018  HG2 MET A 193       6.566 -16.410  22.531  1.00  0.00           H  
ATOM   3019  HE1 MET A 193       5.295 -13.872  22.658  1.00  0.00           H  
ATOM   3020  HE2 MET A 193       5.601 -12.797  21.251  1.00  0.00           H  
ATOM   3021  HE3 MET A 193       4.065 -13.617  21.592  1.00  0.00           H  
ATOM   3022  N   VAL A 194      11.244 -15.291  21.673  1.00  0.00           N  
ATOM   3023  CA  VAL A 194      12.437 -15.537  20.896  1.00  0.00           C  
ATOM   3024  C   VAL A 194      13.106 -16.749  21.515  1.00  0.00           C  
ATOM   3025  O   VAL A 194      13.206 -17.773  20.832  1.00  0.00           O  
ATOM   3026  CB  VAL A 194      13.326 -14.302  20.739  1.00  0.00           C  
ATOM   3027  CG1 VAL A 194      14.530 -14.680  19.878  1.00  0.00           C  
ATOM   3028  CG2 VAL A 194      12.530 -13.225  20.012  1.00  0.00           C  
ATOM   3029  H   VAL A 194      11.141 -14.377  22.085  1.00  0.00           H  
ATOM   3030  HA  VAL A 194      12.173 -15.941  19.919  1.00  0.00           H  
ATOM   3031  HB  VAL A 194      13.760 -13.951  21.681  1.00  0.00           H  
ATOM   3032 1HG1 VAL A 194      14.289 -15.084  18.896  1.00  0.00           H  
ATOM   3033 2HG1 VAL A 194      15.171 -13.818  19.713  1.00  0.00           H  
ATOM   3034 3HG1 VAL A 194      15.200 -15.395  20.374  1.00  0.00           H  
ATOM   3035 1HG2 VAL A 194      12.109 -13.629  19.088  1.00  0.00           H  
ATOM   3036 2HG2 VAL A 194      11.636 -12.868  20.522  1.00  0.00           H  
ATOM   3037 3HG2 VAL A 194      13.182 -12.422  19.657  1.00  0.00           H  
ATOM   3038  N   LEU A 195      13.422 -16.717  22.820  1.00  0.00           N  
ATOM   3039  CA  LEU A 195      13.911 -17.723  23.726  1.00  0.00           C  
ATOM   3040  C   LEU A 195      13.231 -19.087  23.622  1.00  0.00           C  
ATOM   3041  O   LEU A 195      13.980 -20.058  23.509  1.00  0.00           O  
ATOM   3042  CB  LEU A 195      13.986 -17.088  25.117  1.00  0.00           C  
ATOM   3043  CG  LEU A 195      14.547 -17.969  26.231  1.00  0.00           C  
ATOM   3044  CD1 LEU A 195      15.968 -18.484  25.970  1.00  0.00           C  
ATOM   3045  CD2 LEU A 195      14.585 -17.267  27.578  1.00  0.00           C  
ATOM   3046  H   LEU A 195      13.333 -15.792  23.216  1.00  0.00           H  
ATOM   3047  HA  LEU A 195      14.956 -17.915  23.489  1.00  0.00           H  
ATOM   3048  HB1 LEU A 195      14.680 -16.261  24.982  1.00  0.00           H  
ATOM   3049  HB2 LEU A 195      13.103 -16.537  25.422  1.00  0.00           H  
ATOM   3050  HG  LEU A 195      13.980 -18.902  26.283  1.00  0.00           H  
ATOM   3051 1HD1 LEU A 195      16.584 -17.594  25.832  1.00  0.00           H  
ATOM   3052 2HD1 LEU A 195      16.381 -19.056  26.799  1.00  0.00           H  
ATOM   3053 3HD1 LEU A 195      16.110 -18.963  25.001  1.00  0.00           H  
ATOM   3054 1HD2 LEU A 195      13.595 -17.422  28.010  1.00  0.00           H  
ATOM   3055 2HD2 LEU A 195      15.203 -17.730  28.356  1.00  0.00           H  
ATOM   3056 3HD2 LEU A 195      14.996 -16.252  27.641  1.00  0.00           H  
ATOM   3057  N   ILE A 196      11.906 -19.102  23.727  1.00  0.00           N  
ATOM   3058  CA  ILE A 196      11.097 -20.307  23.773  1.00  0.00           C  
ATOM   3059  C   ILE A 196      11.127 -20.979  22.405  1.00  0.00           C  
ATOM   3060  O   ILE A 196      11.507 -22.136  22.275  1.00  0.00           O  
ATOM   3061  CB  ILE A 196       9.691 -19.859  24.166  1.00  0.00           C  
ATOM   3062  CG1 ILE A 196       9.681 -19.378  25.613  1.00  0.00           C  
ATOM   3063  CG2 ILE A 196       8.660 -20.982  24.000  1.00  0.00           C  
ATOM   3064  CD  ILE A 196       8.377 -18.718  26.063  1.00  0.00           C  
ATOM   3065  H   ILE A 196      11.537 -18.189  23.960  1.00  0.00           H  
ATOM   3066  HA  ILE A 196      11.495 -21.106  24.389  1.00  0.00           H  
ATOM   3067  HB  ILE A 196       9.402 -19.066  23.483  1.00  0.00           H  
ATOM   3068 1HG1 ILE A 196       9.879 -20.216  26.279  1.00  0.00           H  
ATOM   3069 2HG1 ILE A 196      10.390 -18.587  25.872  1.00  0.00           H  
ATOM   3070 1HG2 ILE A 196       9.066 -21.925  24.375  1.00  0.00           H  
ATOM   3071 2HG2 ILE A 196       7.726 -20.799  24.544  1.00  0.00           H  
ATOM   3072 3HG2 ILE A 196       8.372 -21.260  22.988  1.00  0.00           H  
ATOM   3073  HD1 ILE A 196       7.623 -19.509  25.991  1.00  0.00           H  
ATOM   3074  HD2 ILE A 196       8.499 -18.562  27.136  1.00  0.00           H  
ATOM   3075  HD3 ILE A 196       7.886 -17.847  25.639  1.00  0.00           H  
ATOM   3076  N   TYR A 197      10.726 -20.262  21.355  1.00  0.00           N  
ATOM   3077  CA  TYR A 197      10.720 -20.647  19.956  1.00  0.00           C  
ATOM   3078  C   TYR A 197      12.092 -21.082  19.453  1.00  0.00           C  
ATOM   3079  O   TYR A 197      12.180 -22.120  18.817  1.00  0.00           O  
ATOM   3080  CB  TYR A 197      10.092 -19.540  19.098  1.00  0.00           C  
ATOM   3081  CG  TYR A 197       8.610 -19.665  18.883  1.00  0.00           C  
ATOM   3082  CD1 TYR A 197       7.999 -20.921  18.694  1.00  0.00           C  
ATOM   3083  CD2 TYR A 197       7.854 -18.492  18.995  1.00  0.00           C  
ATOM   3084  CE1 TYR A 197       6.608 -20.927  18.566  1.00  0.00           C  
ATOM   3085  CE2 TYR A 197       6.457 -18.535  18.924  1.00  0.00           C  
ATOM   3086  CZ  TYR A 197       5.834 -19.758  18.621  1.00  0.00           C  
ATOM   3087  OH  TYR A 197       4.476 -19.783  18.561  1.00  0.00           O  
ATOM   3088  H   TYR A 197      10.411 -19.344  21.622  1.00  0.00           H  
ATOM   3089  HA  TYR A 197      10.115 -21.548  19.919  1.00  0.00           H  
ATOM   3090  HB1 TYR A 197      10.345 -18.558  19.502  1.00  0.00           H  
ATOM   3091  HB2 TYR A 197      10.581 -19.598  18.125  1.00  0.00           H  
ATOM   3092  HD1 TYR A 197       8.553 -21.806  18.427  1.00  0.00           H  
ATOM   3093  HD2 TYR A 197       8.343 -17.563  19.265  1.00  0.00           H  
ATOM   3094  HE1 TYR A 197       6.083 -21.856  18.400  1.00  0.00           H  
ATOM   3095  HE2 TYR A 197       5.864 -17.643  19.057  1.00  0.00           H  
ATOM   3096  HH  TYR A 197       4.061 -18.946  18.412  1.00  0.00           H  
ATOM   3097  N   LEU A 198      13.154 -20.466  19.998  1.00  0.00           N  
ATOM   3098  CA  LEU A 198      14.517 -20.845  19.716  1.00  0.00           C  
ATOM   3099  C   LEU A 198      14.925 -22.172  20.362  1.00  0.00           C  
ATOM   3100  O   LEU A 198      15.687 -22.870  19.711  1.00  0.00           O  
ATOM   3101  CB  LEU A 198      15.370 -19.643  20.126  1.00  0.00           C  
ATOM   3102  CG  LEU A 198      16.884 -19.798  20.132  1.00  0.00           C  
ATOM   3103  CD1 LEU A 198      17.292 -20.216  18.719  1.00  0.00           C  
ATOM   3104  CD2 LEU A 198      17.611 -18.539  20.610  1.00  0.00           C  
ATOM   3105  H   LEU A 198      12.977 -19.672  20.597  1.00  0.00           H  
ATOM   3106  HA  LEU A 198      14.523 -21.086  18.646  1.00  0.00           H  
ATOM   3107  HB1 LEU A 198      15.162 -18.760  19.514  1.00  0.00           H  
ATOM   3108  HB2 LEU A 198      15.091 -19.550  21.175  1.00  0.00           H  
ATOM   3109  HG  LEU A 198      17.147 -20.583  20.841  1.00  0.00           H  
ATOM   3110 1HD1 LEU A 198      16.975 -19.495  17.959  1.00  0.00           H  
ATOM   3111 2HD1 LEU A 198      18.354 -20.258  18.490  1.00  0.00           H  
ATOM   3112 3HD1 LEU A 198      16.973 -21.207  18.411  1.00  0.00           H  
ATOM   3113 1HD2 LEU A 198      17.047 -18.235  21.487  1.00  0.00           H  
ATOM   3114 2HD2 LEU A 198      18.609 -18.895  20.862  1.00  0.00           H  
ATOM   3115 3HD2 LEU A 198      17.512 -17.701  19.917  1.00  0.00           H  
ATOM   3116  N   GLU A 199      14.375 -22.554  21.512  1.00  0.00           N  
ATOM   3117  CA  GLU A 199      14.582 -23.833  22.154  1.00  0.00           C  
ATOM   3118  C   GLU A 199      13.674 -24.864  21.500  1.00  0.00           C  
ATOM   3119  O   GLU A 199      14.153 -25.978  21.315  1.00  0.00           O  
ATOM   3120  CB  GLU A 199      14.198 -23.765  23.630  1.00  0.00           C  
ATOM   3121  CG  GLU A 199      14.634 -24.858  24.608  1.00  0.00           C  
ATOM   3122  CD  GLU A 199      16.150 -24.904  24.803  1.00  0.00           C  
ATOM   3123  OE1 GLU A 199      16.926 -23.979  24.481  1.00  0.00           O  
ATOM   3124  OE2 GLU A 199      16.585 -25.946  25.330  1.00  0.00           O1-
ATOM   3125  H   GLU A 199      13.679 -21.930  21.912  1.00  0.00           H  
ATOM   3126  HA  GLU A 199      15.618 -24.150  22.046  1.00  0.00           H  
ATOM   3127  HB1 GLU A 199      14.605 -22.837  24.025  1.00  0.00           H  
ATOM   3128  HB2 GLU A 199      13.146 -23.470  23.753  1.00  0.00           H  
ATOM   3129  HG1 GLU A 199      14.287 -24.781  25.639  1.00  0.00           H  
ATOM   3130  HG2 GLU A 199      14.194 -25.762  24.187  1.00  0.00           H  
ATOM   3131  N   VAL A 200      12.488 -24.504  21.005  1.00  0.00           N  
ATOM   3132  CA  VAL A 200      11.618 -25.339  20.205  1.00  0.00           C  
ATOM   3133  C   VAL A 200      12.260 -25.893  18.938  1.00  0.00           C  
ATOM   3134  O   VAL A 200      12.138 -27.095  18.741  1.00  0.00           O  
ATOM   3135  CB  VAL A 200      10.242 -24.734  19.917  1.00  0.00           C  
ATOM   3136  CG1 VAL A 200       9.441 -25.526  18.889  1.00  0.00           C  
ATOM   3137  CG2 VAL A 200       9.382 -24.389  21.139  1.00  0.00           C  
ATOM   3138  H   VAL A 200      12.226 -23.526  20.981  1.00  0.00           H  
ATOM   3139  HA  VAL A 200      11.385 -26.216  20.811  1.00  0.00           H  
ATOM   3140  HB  VAL A 200      10.433 -23.729  19.521  1.00  0.00           H  
ATOM   3141 1HG1 VAL A 200       8.400 -25.212  18.758  1.00  0.00           H  
ATOM   3142 2HG1 VAL A 200       9.855 -25.578  17.888  1.00  0.00           H  
ATOM   3143 3HG1 VAL A 200       9.291 -26.532  19.286  1.00  0.00           H  
ATOM   3144 1HG2 VAL A 200       9.954 -24.075  22.008  1.00  0.00           H  
ATOM   3145 2HG2 VAL A 200       8.540 -23.789  20.817  1.00  0.00           H  
ATOM   3146 3HG2 VAL A 200       8.926 -25.276  21.554  1.00  0.00           H  
ATOM   3147  N   PHE A 201      13.021 -25.099  18.174  1.00  0.00           N  
ATOM   3148  CA  PHE A 201      13.650 -25.536  16.948  1.00  0.00           C  
ATOM   3149  C   PHE A 201      14.854 -26.402  17.280  1.00  0.00           C  
ATOM   3150  O   PHE A 201      15.130 -27.310  16.497  1.00  0.00           O  
ATOM   3151  CB  PHE A 201      14.115 -24.374  16.055  1.00  0.00           C  
ATOM   3152  CG  PHE A 201      13.071 -23.762  15.167  1.00  0.00           C  
ATOM   3153  CD1 PHE A 201      11.900 -23.195  15.682  1.00  0.00           C  
ATOM   3154  CD2 PHE A 201      13.296 -23.655  13.794  1.00  0.00           C  
ATOM   3155  CE1 PHE A 201      10.949 -22.621  14.823  1.00  0.00           C  
ATOM   3156  CE2 PHE A 201      12.420 -23.019  12.897  1.00  0.00           C  
ATOM   3157  CZ  PHE A 201      11.287 -22.440  13.475  1.00  0.00           C  
ATOM   3158  H   PHE A 201      13.132 -24.155  18.518  1.00  0.00           H  
ATOM   3159  HA  PHE A 201      13.021 -26.191  16.350  1.00  0.00           H  
ATOM   3160  HB1 PHE A 201      14.610 -23.684  16.748  1.00  0.00           H  
ATOM   3161  HB2 PHE A 201      14.850 -24.806  15.374  1.00  0.00           H  
ATOM   3162  HD1 PHE A 201      11.681 -23.267  16.739  1.00  0.00           H  
ATOM   3163  HD2 PHE A 201      14.129 -24.097  13.259  1.00  0.00           H  
ATOM   3164  HE1 PHE A 201      10.114 -22.199  15.364  1.00  0.00           H  
ATOM   3165  HE2 PHE A 201      12.730 -23.063  11.861  1.00  0.00           H  
ATOM   3166  HZ  PHE A 201      10.529 -22.009  12.845  1.00  0.00           H  
ATOM   3167  N   TYR A 202      15.453 -26.163  18.448  1.00  0.00           N  
ATOM   3168  CA  TYR A 202      16.630 -26.854  18.936  1.00  0.00           C  
ATOM   3169  C   TYR A 202      16.163 -28.175  19.542  1.00  0.00           C  
ATOM   3170  O   TYR A 202      16.829 -29.173  19.250  1.00  0.00           O  
ATOM   3171  CB  TYR A 202      17.269 -26.026  20.052  1.00  0.00           C  
ATOM   3172  CG  TYR A 202      18.630 -26.515  20.472  1.00  0.00           C  
ATOM   3173  CD1 TYR A 202      19.649 -26.624  19.512  1.00  0.00           C  
ATOM   3174  CD2 TYR A 202      18.917 -27.013  21.755  1.00  0.00           C  
ATOM   3175  CE1 TYR A 202      20.843 -27.334  19.713  1.00  0.00           C  
ATOM   3176  CE2 TYR A 202      20.157 -27.595  22.054  1.00  0.00           C  
ATOM   3177  CZ  TYR A 202      21.086 -27.763  21.023  1.00  0.00           C  
ATOM   3178  OH  TYR A 202      22.313 -28.316  21.259  1.00  0.00           O  
ATOM   3179  H   TYR A 202      15.092 -25.444  19.065  1.00  0.00           H  
ATOM   3180  HA  TYR A 202      17.271 -27.104  18.095  1.00  0.00           H  
ATOM   3181  HB1 TYR A 202      17.429 -25.005  19.701  1.00  0.00           H  
ATOM   3182  HB2 TYR A 202      16.607 -25.898  20.906  1.00  0.00           H  
ATOM   3183  HD1 TYR A 202      19.389 -26.176  18.572  1.00  0.00           H  
ATOM   3184  HD2 TYR A 202      18.142 -26.950  22.503  1.00  0.00           H  
ATOM   3185  HE1 TYR A 202      21.510 -27.454  18.881  1.00  0.00           H  
ATOM   3186  HE2 TYR A 202      20.334 -27.928  23.068  1.00  0.00           H  
ATOM   3187  HH  TYR A 202      22.544 -28.338  22.173  1.00  0.00           H  
ATOM   3188  N   LEU A 203      15.044 -28.307  20.256  1.00  0.00           N  
ATOM   3189  CA  LEU A 203      14.657 -29.553  20.889  1.00  0.00           C  
ATOM   3190  C   LEU A 203      14.280 -30.545  19.801  1.00  0.00           C  
ATOM   3191  O   LEU A 203      14.628 -31.720  19.754  1.00  0.00           O  
ATOM   3192  CB  LEU A 203      13.391 -29.393  21.732  1.00  0.00           C  
ATOM   3193  CG  LEU A 203      13.778 -28.952  23.148  1.00  0.00           C  
ATOM   3194  CD1 LEU A 203      12.615 -28.346  23.939  1.00  0.00           C  
ATOM   3195  CD2 LEU A 203      14.291 -30.159  23.947  1.00  0.00           C  
ATOM   3196  H   LEU A 203      14.306 -27.620  20.290  1.00  0.00           H  
ATOM   3197  HA  LEU A 203      15.457 -30.020  21.463  1.00  0.00           H  
ATOM   3198  HB1 LEU A 203      12.703 -28.666  21.317  1.00  0.00           H  
ATOM   3199  HB2 LEU A 203      12.806 -30.314  21.781  1.00  0.00           H  
ATOM   3200  HG  LEU A 203      14.575 -28.221  23.112  1.00  0.00           H  
ATOM   3201 1HD1 LEU A 203      12.934 -28.162  24.970  1.00  0.00           H  
ATOM   3202 2HD1 LEU A 203      12.300 -27.432  23.439  1.00  0.00           H  
ATOM   3203 3HD1 LEU A 203      11.803 -29.069  23.911  1.00  0.00           H  
ATOM   3204 1HD2 LEU A 203      15.107 -30.745  23.528  1.00  0.00           H  
ATOM   3205 2HD2 LEU A 203      14.663 -29.767  24.899  1.00  0.00           H  
ATOM   3206 3HD2 LEU A 203      13.571 -30.938  24.205  1.00  0.00           H  
ATOM   3207  N   ILE A 204      13.613 -29.992  18.782  1.00  0.00           N  
ATOM   3208  CA  ILE A 204      13.312 -30.570  17.486  1.00  0.00           C  
ATOM   3209  C   ILE A 204      14.525 -31.237  16.857  1.00  0.00           C  
ATOM   3210  O   ILE A 204      14.529 -32.446  16.690  1.00  0.00           O  
ATOM   3211  CB  ILE A 204      12.422 -29.666  16.635  1.00  0.00           C  
ATOM   3212  CG1 ILE A 204      11.001 -29.721  17.210  1.00  0.00           C  
ATOM   3213  CG2 ILE A 204      12.436 -29.960  15.137  1.00  0.00           C  
ATOM   3214  CD  ILE A 204       9.982 -28.785  16.558  1.00  0.00           C  
ATOM   3215  H   ILE A 204      13.372 -29.014  18.845  1.00  0.00           H  
ATOM   3216  HA  ILE A 204      12.810 -31.498  17.741  1.00  0.00           H  
ATOM   3217  HB  ILE A 204      12.791 -28.645  16.657  1.00  0.00           H  
ATOM   3218 1HG1 ILE A 204      10.673 -30.750  17.062  1.00  0.00           H  
ATOM   3219 2HG1 ILE A 204      11.006 -29.582  18.293  1.00  0.00           H  
ATOM   3220 1HG2 ILE A 204      13.413 -30.255  14.768  1.00  0.00           H  
ATOM   3221 2HG2 ILE A 204      11.777 -30.750  14.756  1.00  0.00           H  
ATOM   3222 3HG2 ILE A 204      12.130 -29.150  14.483  1.00  0.00           H  
ATOM   3223  HD1 ILE A 204      10.344 -27.766  16.692  1.00  0.00           H  
ATOM   3224  HD2 ILE A 204       9.905 -28.922  15.478  1.00  0.00           H  
ATOM   3225  HD3 ILE A 204       8.975 -28.875  16.952  1.00  0.00           H  
ATOM   3226  N   ARG A 205      15.549 -30.471  16.445  1.00  0.00           N  
ATOM   3227  CA  ARG A 205      16.859 -30.801  15.927  1.00  0.00           C  
ATOM   3228  C   ARG A 205      17.569 -31.813  16.815  1.00  0.00           C  
ATOM   3229  O   ARG A 205      18.086 -32.800  16.291  1.00  0.00           O  
ATOM   3230  CB  ARG A 205      17.810 -29.622  15.799  1.00  0.00           C  
ATOM   3231  CG  ARG A 205      17.333 -28.748  14.633  1.00  0.00           C  
ATOM   3232  CD  ARG A 205      17.999 -27.371  14.715  1.00  0.00           C  
ATOM   3233  NE  ARG A 205      19.426 -27.517  14.400  1.00  0.00           N  
ATOM   3234  CZ  ARG A 205      20.525 -26.856  14.804  1.00  0.00           C  
ATOM   3235  NH1 ARG A 205      20.413 -25.856  15.700  1.00  0.00           N  
ATOM   3236  NH2 ARG A 205      21.723 -27.206  14.318  1.00  0.00           N1+
ATOM   3237  H   ARG A 205      15.519 -29.520  16.776  1.00  0.00           H  
ATOM   3238  HA  ARG A 205      16.824 -31.402  15.016  1.00  0.00           H  
ATOM   3239  HB1 ARG A 205      17.843 -29.076  16.745  1.00  0.00           H  
ATOM   3240  HB2 ARG A 205      18.866 -29.862  15.632  1.00  0.00           H  
ATOM   3241  HG1 ARG A 205      17.371 -29.297  13.694  1.00  0.00           H  
ATOM   3242  HG2 ARG A 205      16.291 -28.488  14.796  1.00  0.00           H  
ATOM   3243  HD1 ARG A 205      17.598 -26.642  14.008  1.00  0.00           H  
ATOM   3244  HD2 ARG A 205      17.726 -27.052  15.716  1.00  0.00           H  
ATOM   3245  HE  ARG A 205      19.608 -28.197  13.680  1.00  0.00           H  
ATOM   3246 1HH1 ARG A 205      19.487 -25.529  15.950  1.00  0.00           H  
ATOM   3247 2HH1 ARG A 205      21.142 -25.188  15.888  1.00  0.00           H  
ATOM   3248 1HH2 ARG A 205      21.866 -27.806  13.524  1.00  0.00           H  
ATOM   3249 2HH2 ARG A 205      22.572 -26.783  14.666  1.00  0.00           H  
ATOM   3250  N   LYS A 206      17.623 -31.622  18.133  1.00  0.00           N  
ATOM   3251  CA  LYS A 206      18.162 -32.474  19.173  1.00  0.00           C  
ATOM   3252  C   LYS A 206      17.537 -33.857  19.308  1.00  0.00           C  
ATOM   3253  O   LYS A 206      18.273 -34.817  19.545  1.00  0.00           O  
ATOM   3254  CB  LYS A 206      18.087 -31.759  20.524  1.00  0.00           C  
ATOM   3255  CG  LYS A 206      18.541 -32.604  21.708  1.00  0.00           C  
ATOM   3256  CD  LYS A 206      18.877 -31.835  22.991  1.00  0.00           C  
ATOM   3257  CE  LYS A 206      19.383 -32.819  24.049  1.00  0.00           C  
ATOM   3258  NZ  LYS A 206      18.999 -32.405  25.407  1.00  0.00           N1+
ATOM   3259  H   LYS A 206      17.194 -30.764  18.428  1.00  0.00           H  
ATOM   3260  HA  LYS A 206      19.170 -32.736  18.856  1.00  0.00           H  
ATOM   3261  HB1 LYS A 206      18.688 -30.850  20.582  1.00  0.00           H  
ATOM   3262  HB2 LYS A 206      17.057 -31.575  20.827  1.00  0.00           H  
ATOM   3263  HG1 LYS A 206      17.884 -33.399  22.084  1.00  0.00           H  
ATOM   3264  HG2 LYS A 206      19.441 -33.176  21.498  1.00  0.00           H  
ATOM   3265  HD1 LYS A 206      19.510 -30.947  22.951  1.00  0.00           H  
ATOM   3266  HD2 LYS A 206      17.878 -31.598  23.349  1.00  0.00           H  
ATOM   3267  HE1 LYS A 206      18.978 -33.823  23.968  1.00  0.00           H  
ATOM   3268  HE2 LYS A 206      20.457 -32.795  24.215  1.00  0.00           H  
ATOM   3269  HZ1 LYS A 206      18.026 -32.622  25.578  1.00  0.00           H  
ATOM   3270  HZ2 LYS A 206      19.525 -32.879  26.130  1.00  0.00           H  
ATOM   3271  HZ3 LYS A 206      19.151 -31.424  25.589  1.00  0.00           H  
ATOM   3272  N   GLN A 207      16.243 -34.100  19.096  1.00  0.00           N  
ATOM   3273  CA  GLN A 207      15.563 -35.369  19.313  1.00  0.00           C  
ATOM   3274  C   GLN A 207      15.599 -36.257  18.079  1.00  0.00           C  
ATOM   3275  O   GLN A 207      15.767 -37.473  18.086  1.00  0.00           O  
ATOM   3276  CB  GLN A 207      14.081 -35.047  19.518  1.00  0.00           C  
ATOM   3277  CG  GLN A 207      13.677 -34.876  20.980  1.00  0.00           C  
ATOM   3278  CD  GLN A 207      13.734 -36.107  21.870  1.00  0.00           C  
ATOM   3279  NE2 GLN A 207      13.799 -37.302  21.284  1.00  0.00           N  
ATOM   3280  OE1 GLN A 207      13.712 -35.984  23.100  1.00  0.00           O  
ATOM   3281  H   GLN A 207      15.656 -33.293  18.921  1.00  0.00           H  
ATOM   3282  HA  GLN A 207      16.074 -35.834  20.147  1.00  0.00           H  
ATOM   3283  HB1 GLN A 207      13.799 -34.149  18.962  1.00  0.00           H  
ATOM   3284  HB2 GLN A 207      13.375 -35.842  19.291  1.00  0.00           H  
ATOM   3285  HG1 GLN A 207      14.218 -34.079  21.508  1.00  0.00           H  
ATOM   3286  HG2 GLN A 207      12.649 -34.558  20.800  1.00  0.00           H  
ATOM   3287 1HE2 GLN A 207      13.632 -37.385  20.291  1.00  0.00           H  
ATOM   3288 2HE2 GLN A 207      13.958 -38.118  21.859  1.00  0.00           H  
ATOM   3289  N   LEU A 208      15.736 -35.597  16.918  1.00  0.00           N  
ATOM   3290  CA  LEU A 208      15.936 -36.160  15.603  1.00  0.00           C  
ATOM   3291  C   LEU A 208      17.424 -36.444  15.424  1.00  0.00           C  
ATOM   3292  O   LEU A 208      17.836 -37.195  14.546  1.00  0.00           O  
ATOM   3293  CB  LEU A 208      15.424 -35.223  14.517  1.00  0.00           C  
ATOM   3294  CG  LEU A 208      13.911 -34.974  14.573  1.00  0.00           C  
ATOM   3295  CD1 LEU A 208      13.638 -33.662  13.834  1.00  0.00           C  
ATOM   3296  CD2 LEU A 208      13.142 -36.160  13.988  1.00  0.00           C  
ATOM   3297  H   LEU A 208      15.449 -34.634  17.041  1.00  0.00           H  
ATOM   3298  HA  LEU A 208      15.361 -37.087  15.519  1.00  0.00           H  
ATOM   3299  HB1 LEU A 208      15.919 -34.300  14.840  1.00  0.00           H  
ATOM   3300  HB2 LEU A 208      15.788 -35.590  13.554  1.00  0.00           H  
ATOM   3301  HG  LEU A 208      13.652 -34.883  15.627  1.00  0.00           H  
ATOM   3302 1HD1 LEU A 208      13.842 -33.729  12.759  1.00  0.00           H  
ATOM   3303 2HD1 LEU A 208      12.615 -33.301  13.898  1.00  0.00           H  
ATOM   3304 3HD1 LEU A 208      14.208 -32.833  14.249  1.00  0.00           H  
ATOM   3305 1HD2 LEU A 208      12.748 -36.925  14.650  1.00  0.00           H  
ATOM   3306 2HD2 LEU A 208      12.301 -35.819  13.381  1.00  0.00           H  
ATOM   3307 3HD2 LEU A 208      13.608 -36.696  13.157  1.00  0.00           H  
ATOM   3308  N   ASN A 209      18.306 -35.897  16.270  1.00  0.00           N  
ATOM   3309  CA  ASN A 209      19.728 -36.175  16.324  1.00  0.00           C  
ATOM   3310  C   ASN A 209      19.822 -37.449  17.135  1.00  0.00           C  
ATOM   3311  O   ASN A 209      20.297 -38.453  16.609  1.00  0.00           O  
ATOM   3312  CB  ASN A 209      20.471 -34.967  16.893  1.00  0.00           C  
ATOM   3313  CG  ASN A 209      21.975 -35.013  17.095  1.00  0.00           C  
ATOM   3314  ND2 ASN A 209      22.711 -34.234  16.303  1.00  0.00           N  
ATOM   3315  OD1 ASN A 209      22.430 -35.761  17.959  1.00  0.00           O  
ATOM   3316  H   ASN A 209      17.832 -35.442  17.029  1.00  0.00           H  
ATOM   3317  HA  ASN A 209      20.140 -36.287  15.316  1.00  0.00           H  
ATOM   3318  HB1 ASN A 209      20.434 -34.166  16.150  1.00  0.00           H  
ATOM   3319  HB2 ASN A 209      20.097 -34.599  17.855  1.00  0.00           H  
ATOM   3320 1HD2 ASN A 209      22.299 -33.451  15.827  1.00  0.00           H  
ATOM   3321 2HD2 ASN A 209      23.635 -34.109  16.690  1.00  0.00           H  
ATOM   3322  N   LYS A 210      19.414 -37.397  18.407  1.00  0.00           N  
ATOM   3323  CA  LYS A 210      19.527 -38.486  19.357  1.00  0.00           C  
ATOM   3324  C   LYS A 210      18.189 -38.729  20.057  1.00  0.00           C  
ATOM   3325  O   LYS A 210      17.671 -37.922  20.832  1.00  0.00           O  
ATOM   3326  CB  LYS A 210      20.669 -38.214  20.332  1.00  0.00           C  
ATOM   3327  CG  LYS A 210      20.991 -39.308  21.354  1.00  0.00           C  
ATOM   3328  CD  LYS A 210      22.449 -39.207  21.788  1.00  0.00           C  
ATOM   3329  CE  LYS A 210      22.993 -40.464  22.485  1.00  0.00           C  
ATOM   3330  NZ  LYS A 210      23.489 -40.162  23.841  1.00  0.00           N1+
ATOM   3331  H   LYS A 210      18.963 -36.563  18.746  1.00  0.00           H  
ATOM   3332  HA  LYS A 210      19.803 -39.378  18.793  1.00  0.00           H  
ATOM   3333  HB1 LYS A 210      21.542 -37.984  19.723  1.00  0.00           H  
ATOM   3334  HB2 LYS A 210      20.607 -37.339  20.988  1.00  0.00           H  
ATOM   3335  HG1 LYS A 210      20.339 -39.444  22.224  1.00  0.00           H  
ATOM   3336  HG2 LYS A 210      20.795 -40.212  20.775  1.00  0.00           H  
ATOM   3337  HD1 LYS A 210      23.073 -38.913  20.948  1.00  0.00           H  
ATOM   3338  HD2 LYS A 210      22.663 -38.421  22.514  1.00  0.00           H  
ATOM   3339  HE1 LYS A 210      22.320 -41.322  22.446  1.00  0.00           H  
ATOM   3340  HE2 LYS A 210      23.887 -40.757  21.951  1.00  0.00           H  
ATOM   3341  HZ1 LYS A 210      24.090 -40.873  24.237  1.00  0.00           H  
ATOM   3342  HZ2 LYS A 210      24.085 -39.349  23.764  1.00  0.00           H  
ATOM   3343  HZ3 LYS A 210      22.790 -39.934  24.531  1.00  0.00           H  
ATOM   3344  N   LYS A 211      17.707 -39.967  19.932  1.00  0.00           N  
ATOM   3345  CA  LYS A 211      16.717 -40.593  20.792  1.00  0.00           C  
ATOM   3346  C   LYS A 211      17.270 -40.861  22.186  1.00  0.00           C  
ATOM   3347  O   LYS A 211      18.413 -41.296  22.288  1.00  0.00           O  
ATOM   3348  CB  LYS A 211      16.037 -41.793  20.135  1.00  0.00           C  
ATOM   3349  CG  LYS A 211      15.412 -41.703  18.736  1.00  0.00           C  
ATOM   3350  CD  LYS A 211      14.927 -43.018  18.136  1.00  0.00           C  
ATOM   3351  CE  LYS A 211      16.076 -43.766  17.451  1.00  0.00           C  
ATOM   3352  NZ  LYS A 211      15.629 -44.943  16.689  1.00  0.00           N1+
ATOM   3353  H   LYS A 211      18.274 -40.657  19.451  1.00  0.00           H  
ATOM   3354  HA  LYS A 211      15.977 -39.804  20.909  1.00  0.00           H  
ATOM   3355  HB1 LYS A 211      16.711 -42.645  20.150  1.00  0.00           H  
ATOM   3356  HB2 LYS A 211      15.147 -41.952  20.747  1.00  0.00           H  
ATOM   3357  HG1 LYS A 211      14.594 -40.984  18.774  1.00  0.00           H  
ATOM   3358  HG2 LYS A 211      16.119 -41.342  17.996  1.00  0.00           H  
ATOM   3359  HD1 LYS A 211      14.527 -43.703  18.887  1.00  0.00           H  
ATOM   3360  HD2 LYS A 211      14.123 -42.857  17.415  1.00  0.00           H  
ATOM   3361  HE1 LYS A 211      16.654 -43.144  16.758  1.00  0.00           H  
ATOM   3362  HE2 LYS A 211      16.783 -44.146  18.177  1.00  0.00           H  
ATOM   3363  HZ1 LYS A 211      15.156 -45.696  17.166  1.00  0.00           H  
ATOM   3364  HZ2 LYS A 211      14.850 -44.687  16.098  1.00  0.00           H  
ATOM   3365  HZ3 LYS A 211      16.403 -45.313  16.158  1.00  0.00           H  
ATOM   3366  N   VAL A 212      16.474 -40.566  23.211  1.00  0.00           N  
ATOM   3367  CA  VAL A 212      16.779 -40.577  24.632  1.00  0.00           C  
ATOM   3368  C   VAL A 212      15.559 -40.968  25.439  1.00  0.00           C  
ATOM   3369  O   VAL A 212      14.472 -40.446  25.172  1.00  0.00           O  
ATOM   3370  CB  VAL A 212      17.625 -39.393  25.111  1.00  0.00           C  
ATOM   3371  CG1 VAL A 212      16.907 -38.089  24.759  1.00  0.00           C  
ATOM   3372  CG2 VAL A 212      17.903 -39.351  26.614  1.00  0.00           C  
ATOM   3373  H   VAL A 212      15.616 -40.085  22.966  1.00  0.00           H  
ATOM   3374  HA  VAL A 212      17.486 -41.389  24.732  1.00  0.00           H  
ATOM   3375  HB  VAL A 212      18.642 -39.465  24.723  1.00  0.00           H  
ATOM   3376 1HG1 VAL A 212      17.288 -37.148  25.138  1.00  0.00           H  
ATOM   3377 2HG1 VAL A 212      16.829 -37.893  23.682  1.00  0.00           H  
ATOM   3378 3HG1 VAL A 212      15.920 -38.095  25.218  1.00  0.00           H  
ATOM   3379 1HG2 VAL A 212      18.562 -40.134  27.006  1.00  0.00           H  
ATOM   3380 2HG2 VAL A 212      18.177 -38.317  26.821  1.00  0.00           H  
ATOM   3381 3HG2 VAL A 212      17.039 -39.416  27.274  1.00  0.00           H  
ATOM   3382  N   SER A 213      15.782 -41.676  26.549  1.00  0.00           N  
ATOM   3383  CA  SER A 213      14.775 -42.290  27.396  1.00  0.00           C  
ATOM   3384  C   SER A 213      14.079 -41.302  28.321  1.00  0.00           C  
ATOM   3385  O   SER A 213      12.922 -41.487  28.709  1.00  0.00           O  
ATOM   3386  CB  SER A 213      15.328 -43.425  28.263  1.00  0.00           C  
ATOM   3387  OG  SER A 213      16.303 -42.904  29.140  1.00  0.00           O  
ATOM   3388  H   SER A 213      16.709 -42.034  26.752  1.00  0.00           H  
ATOM   3389  HA  SER A 213      14.031 -42.766  26.768  1.00  0.00           H  
ATOM   3390  HB1 SER A 213      14.568 -43.937  28.840  1.00  0.00           H  
ATOM   3391  HB2 SER A 213      15.689 -44.280  27.693  1.00  0.00           H  
ATOM   3392  HG  SER A 213      15.891 -42.554  29.913  1.00  0.00           H  
ATOM   3393  N   ALA A 214      14.635 -40.110  28.553  1.00  0.00           N  
ATOM   3394  CA  ALA A 214      14.030 -39.024  29.294  1.00  0.00           C  
ATOM   3395  C   ALA A 214      12.706 -38.559  28.714  1.00  0.00           C  
ATOM   3396  O   ALA A 214      11.796 -38.145  29.433  1.00  0.00           O  
ATOM   3397  CB  ALA A 214      15.059 -37.922  29.550  1.00  0.00           C  
ATOM   3398  H   ALA A 214      15.517 -39.861  28.124  1.00  0.00           H  
ATOM   3399  HA  ALA A 214      13.927 -39.456  30.290  1.00  0.00           H  
ATOM   3400  HB1 ALA A 214      15.903 -38.241  30.151  1.00  0.00           H  
ATOM   3401  HB2 ALA A 214      15.340 -37.539  28.572  1.00  0.00           H  
ATOM   3402  HB3 ALA A 214      14.671 -37.112  30.171  1.00  0.00           H  
ATOM   3403  N   SER A 215      12.591 -38.606  27.386  1.00  0.00           N  
ATOM   3404  CA  SER A 215      11.322 -38.346  26.736  1.00  0.00           C  
ATOM   3405  C   SER A 215      11.111 -39.128  25.441  1.00  0.00           C  
ATOM   3406  O   SER A 215      10.922 -38.538  24.378  1.00  0.00           O  
ATOM   3407  CB  SER A 215      11.100 -36.847  26.558  1.00  0.00           C  
ATOM   3408  OG  SER A 215      12.117 -36.233  25.797  1.00  0.00           O  
ATOM   3409  H   SER A 215      13.319 -38.977  26.791  1.00  0.00           H  
ATOM   3410  HA  SER A 215      10.608 -38.764  27.447  1.00  0.00           H  
ATOM   3411  HB1 SER A 215      10.215 -36.600  25.981  1.00  0.00           H  
ATOM   3412  HB2 SER A 215      10.886 -36.288  27.465  1.00  0.00           H  
ATOM   3413  HG  SER A 215      12.333 -36.684  24.995  1.00  0.00           H  
ATOM   3414  N   SER A 216      11.263 -40.453  25.443  1.00  0.00           N  
ATOM   3415  CA  SER A 216      10.834 -41.345  24.384  1.00  0.00           C  
ATOM   3416  C   SER A 216       9.326 -41.217  24.262  1.00  0.00           C  
ATOM   3417  O   SER A 216       8.601 -41.713  25.128  1.00  0.00           O  
ATOM   3418  CB  SER A 216      11.238 -42.718  24.910  1.00  0.00           C  
ATOM   3419  OG  SER A 216      10.792 -42.932  26.227  1.00  0.00           O  
ATOM   3420  H   SER A 216      11.547 -40.960  26.269  1.00  0.00           H  
ATOM   3421  HA  SER A 216      11.288 -41.101  23.423  1.00  0.00           H  
ATOM   3422  HB1 SER A 216      10.806 -43.462  24.238  1.00  0.00           H  
ATOM   3423  HB2 SER A 216      12.317 -42.854  24.883  1.00  0.00           H  
ATOM   3424  HG  SER A 216       9.872 -42.745  26.288  1.00  0.00           H  
ATOM   3425  N   GLY A 217       8.869 -40.632  23.153  1.00  0.00           N  
ATOM   3426  CA  GLY A 217       7.478 -40.385  22.834  1.00  0.00           C  
ATOM   3427  C   GLY A 217       6.930 -41.246  21.717  1.00  0.00           C  
ATOM   3428  O   GLY A 217       7.384 -42.362  21.464  1.00  0.00           O  
ATOM   3429  H   GLY A 217       9.563 -40.242  22.516  1.00  0.00           H  
ATOM   3430  HA1 GLY A 217       6.834 -40.351  23.714  1.00  0.00           H  
ATOM   3431  HA2 GLY A 217       7.677 -39.406  22.395  1.00  0.00           H  
ATOM   3432  N   ASP A 218       5.943 -40.697  21.001  1.00  0.00           N  
ATOM   3433  CA  ASP A 218       5.472 -41.096  19.693  1.00  0.00           C  
ATOM   3434  C   ASP A 218       6.664 -41.020  18.743  1.00  0.00           C  
ATOM   3435  O   ASP A 218       7.618 -40.331  19.113  1.00  0.00           O  
ATOM   3436  CB  ASP A 218       4.375 -40.114  19.286  1.00  0.00           C  
ATOM   3437  CG  ASP A 218       2.994 -40.186  19.910  1.00  0.00           C  
ATOM   3438  OD1 ASP A 218       2.830 -40.170  21.145  1.00  0.00           O  
ATOM   3439  OD2 ASP A 218       2.029 -40.418  19.149  1.00  0.00           O1-
ATOM   3440  H   ASP A 218       5.440 -39.881  21.335  1.00  0.00           H  
ATOM   3441  HA  ASP A 218       5.096 -42.120  19.782  1.00  0.00           H  
ATOM   3442  HB1 ASP A 218       4.704 -39.095  19.516  1.00  0.00           H  
ATOM   3443  HB2 ASP A 218       4.305 -40.180  18.194  1.00  0.00           H  
ATOM   3444  N   PRO A 219       6.626 -41.682  17.576  1.00  0.00           N  
ATOM   3445  CA  PRO A 219       7.806 -41.841  16.743  1.00  0.00           C  
ATOM   3446  C   PRO A 219       8.205 -40.591  15.978  1.00  0.00           C  
ATOM   3447  O   PRO A 219       7.320 -39.769  15.762  1.00  0.00           O  
ATOM   3448  CB  PRO A 219       7.389 -42.967  15.786  1.00  0.00           C  
ATOM   3449  CG  PRO A 219       5.881 -42.893  15.607  1.00  0.00           C  
ATOM   3450  CD  PRO A 219       5.496 -42.372  16.996  1.00  0.00           C  
ATOM   3451  HA  PRO A 219       8.659 -41.996  17.394  1.00  0.00           H  
ATOM   3452  HB1 PRO A 219       7.821 -42.909  14.781  1.00  0.00           H  
ATOM   3453  HB2 PRO A 219       7.621 -43.947  16.187  1.00  0.00           H  
ATOM   3454  HG1 PRO A 219       5.618 -42.108  14.899  1.00  0.00           H  
ATOM   3455  HG2 PRO A 219       5.385 -43.801  15.244  1.00  0.00           H  
ATOM   3456  HD1 PRO A 219       4.508 -41.922  17.067  1.00  0.00           H  
ATOM   3457  HD2 PRO A 219       5.288 -43.232  17.631  1.00  0.00           H  
ATOM   3458  N   GLN A 220       9.466 -40.537  15.551  1.00  0.00           N  
ATOM   3459  CA  GLN A 220      10.206 -39.472  14.903  1.00  0.00           C  
ATOM   3460  C   GLN A 220       9.416 -38.421  14.144  1.00  0.00           C  
ATOM   3461  O   GLN A 220       9.474 -37.261  14.549  1.00  0.00           O  
ATOM   3462  CB  GLN A 220      11.354 -39.978  14.026  1.00  0.00           C  
ATOM   3463  CG  GLN A 220      12.503 -40.646  14.769  1.00  0.00           C  
ATOM   3464  CD  GLN A 220      13.384 -39.665  15.515  1.00  0.00           C  
ATOM   3465  NE2 GLN A 220      13.159 -39.328  16.790  1.00  0.00           N  
ATOM   3466  OE1 GLN A 220      14.292 -39.122  14.885  1.00  0.00           O  
ATOM   3467  H   GLN A 220       9.983 -41.388  15.703  1.00  0.00           H  
ATOM   3468  HA  GLN A 220      10.644 -38.885  15.715  1.00  0.00           H  
ATOM   3469  HB1 GLN A 220      10.871 -40.701  13.364  1.00  0.00           H  
ATOM   3470  HB2 GLN A 220      11.639 -39.157  13.364  1.00  0.00           H  
ATOM   3471  HG1 GLN A 220      12.125 -41.361  15.502  1.00  0.00           H  
ATOM   3472  HG2 GLN A 220      13.163 -41.209  14.107  1.00  0.00           H  
ATOM   3473 1HE2 GLN A 220      12.289 -39.645  17.193  1.00  0.00           H  
ATOM   3474 2HE2 GLN A 220      13.804 -38.662  17.195  1.00  0.00           H  
ATOM   3475  N   LYS A 221       8.508 -38.800  13.237  1.00  0.00           N  
ATOM   3476  CA  LYS A 221       7.525 -38.000  12.528  1.00  0.00           C  
ATOM   3477  C   LYS A 221       6.751 -36.978  13.355  1.00  0.00           C  
ATOM   3478  O   LYS A 221       6.284 -35.975  12.826  1.00  0.00           O  
ATOM   3479  CB  LYS A 221       6.740 -38.969  11.641  1.00  0.00           C  
ATOM   3480  CG  LYS A 221       5.690 -39.774  12.405  1.00  0.00           C  
ATOM   3481  CD  LYS A 221       4.735 -40.588  11.534  1.00  0.00           C  
ATOM   3482  CE  LYS A 221       3.881 -41.619  12.281  1.00  0.00           C  
ATOM   3483  NZ  LYS A 221       2.817 -42.256  11.485  1.00  0.00           N1+
ATOM   3484  H   LYS A 221       8.650 -39.745  12.914  1.00  0.00           H  
ATOM   3485  HA  LYS A 221       8.071 -37.338  11.852  1.00  0.00           H  
ATOM   3486  HB1 LYS A 221       6.176 -38.429  10.874  1.00  0.00           H  
ATOM   3487  HB2 LYS A 221       7.448 -39.564  11.070  1.00  0.00           H  
ATOM   3488  HG1 LYS A 221       6.111 -40.484  13.119  1.00  0.00           H  
ATOM   3489  HG2 LYS A 221       5.035 -39.111  12.986  1.00  0.00           H  
ATOM   3490  HD1 LYS A 221       3.999 -39.971  11.033  1.00  0.00           H  
ATOM   3491  HD2 LYS A 221       5.169 -41.153  10.702  1.00  0.00           H  
ATOM   3492  HE1 LYS A 221       4.361 -42.525  12.658  1.00  0.00           H  
ATOM   3493  HE2 LYS A 221       3.347 -41.234  13.143  1.00  0.00           H  
ATOM   3494  HZ1 LYS A 221       2.349 -43.027  11.941  1.00  0.00           H  
ATOM   3495  HZ2 LYS A 221       2.120 -41.592  11.174  1.00  0.00           H  
ATOM   3496  HZ3 LYS A 221       3.187 -42.688  10.650  1.00  0.00           H  
ATOM   3497  N   TYR A 222       6.671 -37.086  14.681  1.00  0.00           N  
ATOM   3498  CA  TYR A 222       5.997 -36.210  15.611  1.00  0.00           C  
ATOM   3499  C   TYR A 222       6.719 -34.873  15.494  1.00  0.00           C  
ATOM   3500  O   TYR A 222       6.044 -33.842  15.487  1.00  0.00           O  
ATOM   3501  CB  TYR A 222       6.147 -36.817  17.004  1.00  0.00           C  
ATOM   3502  CG  TYR A 222       5.612 -36.036  18.186  1.00  0.00           C  
ATOM   3503  CD1 TYR A 222       4.287 -36.255  18.580  1.00  0.00           C  
ATOM   3504  CD2 TYR A 222       6.454 -35.145  18.861  1.00  0.00           C  
ATOM   3505  CE1 TYR A 222       3.805 -35.461  19.632  1.00  0.00           C  
ATOM   3506  CE2 TYR A 222       5.992 -34.483  20.007  1.00  0.00           C  
ATOM   3507  CZ  TYR A 222       4.614 -34.526  20.283  1.00  0.00           C  
ATOM   3508  OH  TYR A 222       4.135 -33.867  21.373  1.00  0.00           O  
ATOM   3509  H   TYR A 222       7.141 -37.874  15.088  1.00  0.00           H  
ATOM   3510  HA  TYR A 222       4.973 -36.223  15.241  1.00  0.00           H  
ATOM   3511  HB1 TYR A 222       5.640 -37.782  16.974  1.00  0.00           H  
ATOM   3512  HB2 TYR A 222       7.161 -37.147  17.200  1.00  0.00           H  
ATOM   3513  HD1 TYR A 222       3.702 -37.075  18.184  1.00  0.00           H  
ATOM   3514  HD2 TYR A 222       7.431 -34.952  18.450  1.00  0.00           H  
ATOM   3515  HE1 TYR A 222       2.753 -35.605  19.812  1.00  0.00           H  
ATOM   3516  HE2 TYR A 222       6.682 -33.889  20.593  1.00  0.00           H  
ATOM   3517  HH  TYR A 222       4.763 -33.267  21.747  1.00  0.00           H  
ATOM   3518  N   TYR A 223       8.047 -34.817  15.384  1.00  0.00           N  
ATOM   3519  CA  TYR A 223       8.867 -33.617  15.464  1.00  0.00           C  
ATOM   3520  C   TYR A 223       8.954 -32.847  14.157  1.00  0.00           C  
ATOM   3521  O   TYR A 223       9.585 -31.794  14.082  1.00  0.00           O  
ATOM   3522  CB  TYR A 223      10.296 -34.028  15.796  1.00  0.00           C  
ATOM   3523  CG  TYR A 223      10.385 -34.573  17.201  1.00  0.00           C  
ATOM   3524  CD1 TYR A 223      10.656 -35.937  17.426  1.00  0.00           C  
ATOM   3525  CD2 TYR A 223      10.198 -33.746  18.319  1.00  0.00           C  
ATOM   3526  CE1 TYR A 223      10.721 -36.401  18.740  1.00  0.00           C  
ATOM   3527  CE2 TYR A 223      10.274 -34.191  19.638  1.00  0.00           C  
ATOM   3528  CZ  TYR A 223      10.386 -35.576  19.832  1.00  0.00           C  
ATOM   3529  OH  TYR A 223      10.472 -36.123  21.080  1.00  0.00           O  
ATOM   3530  H   TYR A 223       8.493 -35.716  15.349  1.00  0.00           H  
ATOM   3531  HA  TYR A 223       8.629 -32.946  16.284  1.00  0.00           H  
ATOM   3532  HB1 TYR A 223      10.820 -34.660  15.083  1.00  0.00           H  
ATOM   3533  HB2 TYR A 223      10.841 -33.080  15.792  1.00  0.00           H  
ATOM   3534  HD1 TYR A 223      10.988 -36.562  16.614  1.00  0.00           H  
ATOM   3535  HD2 TYR A 223       9.827 -32.743  18.115  1.00  0.00           H  
ATOM   3536  HE1 TYR A 223      11.013 -37.424  18.881  1.00  0.00           H  
ATOM   3537  HE2 TYR A 223      10.056 -33.564  20.489  1.00  0.00           H  
ATOM   3538  HH  TYR A 223      10.611 -35.468  21.743  1.00  0.00           H  
ATOM   3539  N   GLY A 224       8.485 -33.473  13.074  1.00  0.00           N  
ATOM   3540  CA  GLY A 224       8.470 -32.841  11.769  1.00  0.00           C  
ATOM   3541  C   GLY A 224       7.194 -32.085  11.449  1.00  0.00           C  
ATOM   3542  O   GLY A 224       7.213 -30.936  10.994  1.00  0.00           O  
ATOM   3543  H   GLY A 224       8.150 -34.431  13.098  1.00  0.00           H  
ATOM   3544  HA1 GLY A 224       9.329 -32.285  11.388  1.00  0.00           H  
ATOM   3545  HA2 GLY A 224       8.553 -33.731  11.148  1.00  0.00           H  
ATOM   3546  N   LYS A 225       6.053 -32.545  11.958  1.00  0.00           N  
ATOM   3547  CA  LYS A 225       4.766 -31.880  11.999  1.00  0.00           C  
ATOM   3548  C   LYS A 225       4.781 -30.677  12.936  1.00  0.00           C  
ATOM   3549  O   LYS A 225       4.165 -29.655  12.642  1.00  0.00           O  
ATOM   3550  CB  LYS A 225       3.734 -32.829  12.607  1.00  0.00           C  
ATOM   3551  CG  LYS A 225       3.209 -33.831  11.574  1.00  0.00           C  
ATOM   3552  CD  LYS A 225       1.963 -34.630  12.000  1.00  0.00           C  
ATOM   3553  CE  LYS A 225       1.161 -35.057  10.772  1.00  0.00           C  
ATOM   3554  NZ  LYS A 225      -0.169 -35.645  10.961  1.00  0.00           N1+
ATOM   3555  H   LYS A 225       5.995 -33.482  12.332  1.00  0.00           H  
ATOM   3556  HA  LYS A 225       4.393 -31.555  11.028  1.00  0.00           H  
ATOM   3557  HB1 LYS A 225       4.095 -33.345  13.492  1.00  0.00           H  
ATOM   3558  HB2 LYS A 225       2.918 -32.257  13.065  1.00  0.00           H  
ATOM   3559  HG1 LYS A 225       3.016 -33.221  10.699  1.00  0.00           H  
ATOM   3560  HG2 LYS A 225       3.987 -34.477  11.171  1.00  0.00           H  
ATOM   3561  HD1 LYS A 225       2.209 -35.570  12.480  1.00  0.00           H  
ATOM   3562  HD2 LYS A 225       1.399 -34.103  12.765  1.00  0.00           H  
ATOM   3563  HE1 LYS A 225       0.989 -34.227  10.081  1.00  0.00           H  
ATOM   3564  HE2 LYS A 225       1.744 -35.731  10.141  1.00  0.00           H  
ATOM   3565  HZ1 LYS A 225      -0.237 -36.257  11.761  1.00  0.00           H  
ATOM   3566  HZ2 LYS A 225      -0.826 -34.893  11.105  1.00  0.00           H  
ATOM   3567  HZ3 LYS A 225      -0.551 -36.071  10.127  1.00  0.00           H  
ATOM   3568  N   GLU A 226       5.466 -30.869  14.060  1.00  0.00           N  
ATOM   3569  CA  GLU A 226       5.687 -29.821  15.043  1.00  0.00           C  
ATOM   3570  C   GLU A 226       6.394 -28.644  14.388  1.00  0.00           C  
ATOM   3571  O   GLU A 226       5.962 -27.509  14.556  1.00  0.00           O  
ATOM   3572  CB  GLU A 226       6.436 -30.213  16.317  1.00  0.00           C  
ATOM   3573  CG  GLU A 226       5.588 -31.020  17.307  1.00  0.00           C  
ATOM   3574  CD  GLU A 226       4.329 -30.370  17.830  1.00  0.00           C  
ATOM   3575  OE1 GLU A 226       4.350 -29.144  18.108  1.00  0.00           O  
ATOM   3576  OE2 GLU A 226       3.346 -31.099  18.079  1.00  0.00           O1-
ATOM   3577  H   GLU A 226       5.905 -31.740  14.316  1.00  0.00           H  
ATOM   3578  HA  GLU A 226       4.698 -29.511  15.379  1.00  0.00           H  
ATOM   3579  HB1 GLU A 226       7.367 -30.708  16.040  1.00  0.00           H  
ATOM   3580  HB2 GLU A 226       6.595 -29.320  16.916  1.00  0.00           H  
ATOM   3581  HG1 GLU A 226       5.281 -31.842  16.658  1.00  0.00           H  
ATOM   3582  HG2 GLU A 226       6.131 -31.477  18.140  1.00  0.00           H  
ATOM   3583  N   LEU A 227       7.402 -28.864  13.527  1.00  0.00           N  
ATOM   3584  CA  LEU A 227       8.355 -27.905  13.035  1.00  0.00           C  
ATOM   3585  C   LEU A 227       7.750 -27.043  11.929  1.00  0.00           C  
ATOM   3586  O   LEU A 227       8.101 -25.874  11.807  1.00  0.00           O  
ATOM   3587  CB  LEU A 227       9.585 -28.642  12.486  1.00  0.00           C  
ATOM   3588  CG  LEU A 227      10.776 -27.759  12.138  1.00  0.00           C  
ATOM   3589  CD1 LEU A 227      11.183 -26.769  13.233  1.00  0.00           C  
ATOM   3590  CD2 LEU A 227      11.952 -28.587  11.617  1.00  0.00           C  
ATOM   3591  H   LEU A 227       7.646 -29.841  13.454  1.00  0.00           H  
ATOM   3592  HA  LEU A 227       8.709 -27.253  13.834  1.00  0.00           H  
ATOM   3593  HB1 LEU A 227       9.742 -29.345  13.311  1.00  0.00           H  
ATOM   3594  HB2 LEU A 227       9.360 -29.360  11.692  1.00  0.00           H  
ATOM   3595  HG  LEU A 227      10.497 -27.138  11.284  1.00  0.00           H  
ATOM   3596 1HD1 LEU A 227      11.158 -27.176  14.252  1.00  0.00           H  
ATOM   3597 2HD1 LEU A 227      12.246 -26.581  13.102  1.00  0.00           H  
ATOM   3598 3HD1 LEU A 227      10.631 -25.835  13.246  1.00  0.00           H  
ATOM   3599 1HD2 LEU A 227      12.863 -28.007  11.541  1.00  0.00           H  
ATOM   3600 2HD2 LEU A 227      12.203 -29.372  12.333  1.00  0.00           H  
ATOM   3601 3HD2 LEU A 227      11.808 -29.109  10.667  1.00  0.00           H  
ATOM   3602  N   LYS A 228       6.763 -27.593  11.223  1.00  0.00           N  
ATOM   3603  CA  LYS A 228       5.994 -26.915  10.192  1.00  0.00           C  
ATOM   3604  C   LYS A 228       5.023 -25.937  10.841  1.00  0.00           C  
ATOM   3605  O   LYS A 228       5.000 -24.797  10.385  1.00  0.00           O  
ATOM   3606  CB  LYS A 228       5.201 -28.004   9.477  1.00  0.00           C  
ATOM   3607  CG  LYS A 228       5.978 -28.820   8.434  1.00  0.00           C  
ATOM   3608  CD  LYS A 228       5.129 -29.943   7.857  1.00  0.00           C  
ATOM   3609  CE  LYS A 228       5.651 -30.369   6.481  1.00  0.00           C  
ATOM   3610  NZ  LYS A 228       4.971 -31.564   5.949  1.00  0.00           N1+
ATOM   3611  H   LYS A 228       6.614 -28.590  11.361  1.00  0.00           H  
ATOM   3612  HA  LYS A 228       6.659 -26.425   9.486  1.00  0.00           H  
ATOM   3613  HB1 LYS A 228       4.835 -28.674  10.259  1.00  0.00           H  
ATOM   3614  HB2 LYS A 228       4.326 -27.531   9.040  1.00  0.00           H  
ATOM   3615  HG1 LYS A 228       6.229 -28.151   7.613  1.00  0.00           H  
ATOM   3616  HG2 LYS A 228       7.000 -29.053   8.746  1.00  0.00           H  
ATOM   3617  HD1 LYS A 228       4.943 -30.670   8.647  1.00  0.00           H  
ATOM   3618  HD2 LYS A 228       4.069 -29.700   7.827  1.00  0.00           H  
ATOM   3619  HE1 LYS A 228       5.495 -29.567   5.760  1.00  0.00           H  
ATOM   3620  HE2 LYS A 228       6.728 -30.447   6.564  1.00  0.00           H  
ATOM   3621  HZ1 LYS A 228       5.566 -31.829   5.167  1.00  0.00           H  
ATOM   3622  HZ2 LYS A 228       4.914 -32.348   6.578  1.00  0.00           H  
ATOM   3623  HZ3 LYS A 228       4.060 -31.336   5.560  1.00  0.00           H  
ATOM   3624  N   ILE A 229       4.389 -26.293  11.962  1.00  0.00           N  
ATOM   3625  CA  ILE A 229       3.574 -25.432  12.793  1.00  0.00           C  
ATOM   3626  C   ILE A 229       4.389 -24.314  13.423  1.00  0.00           C  
ATOM   3627  O   ILE A 229       4.037 -23.151  13.313  1.00  0.00           O  
ATOM   3628  CB  ILE A 229       2.807 -26.286  13.819  1.00  0.00           C  
ATOM   3629  CG1 ILE A 229       1.963 -27.393  13.183  1.00  0.00           C  
ATOM   3630  CG2 ILE A 229       1.900 -25.484  14.756  1.00  0.00           C  
ATOM   3631  CD  ILE A 229       1.516 -28.537  14.092  1.00  0.00           C  
ATOM   3632  H   ILE A 229       4.435 -27.248  12.288  1.00  0.00           H  
ATOM   3633  HA  ILE A 229       2.747 -25.016  12.228  1.00  0.00           H  
ATOM   3634  HB  ILE A 229       3.514 -26.808  14.468  1.00  0.00           H  
ATOM   3635 1HG1 ILE A 229       1.062 -26.941  12.769  1.00  0.00           H  
ATOM   3636 2HG1 ILE A 229       2.499 -27.884  12.373  1.00  0.00           H  
ATOM   3637 1HG2 ILE A 229       1.498 -24.667  14.162  1.00  0.00           H  
ATOM   3638 2HG2 ILE A 229       1.116 -26.125  15.147  1.00  0.00           H  
ATOM   3639 3HG2 ILE A 229       2.500 -25.221  15.626  1.00  0.00           H  
ATOM   3640  HD1 ILE A 229       0.965 -28.150  14.939  1.00  0.00           H  
ATOM   3641  HD2 ILE A 229       0.862 -29.125  13.444  1.00  0.00           H  
ATOM   3642  HD3 ILE A 229       2.348 -29.206  14.311  1.00  0.00           H  
ATOM   3643  N   ALA A 230       5.513 -24.686  14.046  1.00  0.00           N  
ATOM   3644  CA  ALA A 230       6.487 -23.816  14.679  1.00  0.00           C  
ATOM   3645  C   ALA A 230       7.089 -22.818  13.690  1.00  0.00           C  
ATOM   3646  O   ALA A 230       7.306 -21.700  14.151  1.00  0.00           O  
ATOM   3647  CB  ALA A 230       7.506 -24.752  15.331  1.00  0.00           C  
ATOM   3648  H   ALA A 230       5.628 -25.696  14.031  1.00  0.00           H  
ATOM   3649  HA  ALA A 230       5.954 -23.323  15.479  1.00  0.00           H  
ATOM   3650  HB1 ALA A 230       8.008 -24.093  16.032  1.00  0.00           H  
ATOM   3651  HB2 ALA A 230       7.143 -25.651  15.831  1.00  0.00           H  
ATOM   3652  HB3 ALA A 230       8.260 -25.122  14.630  1.00  0.00           H  
ATOM   3653  N   LYS A 231       7.217 -23.129  12.394  1.00  0.00           N  
ATOM   3654  CA  LYS A 231       7.637 -22.266  11.314  1.00  0.00           C  
ATOM   3655  C   LYS A 231       6.520 -21.373  10.799  1.00  0.00           C  
ATOM   3656  O   LYS A 231       6.847 -20.234  10.513  1.00  0.00           O  
ATOM   3657  CB  LYS A 231       8.087 -23.114  10.124  1.00  0.00           C  
ATOM   3658  CG  LYS A 231       9.554 -23.465  10.358  1.00  0.00           C  
ATOM   3659  CD  LYS A 231      10.136 -24.347   9.249  1.00  0.00           C  
ATOM   3660  CE  LYS A 231      11.512 -24.962   9.536  1.00  0.00           C  
ATOM   3661  NZ  LYS A 231      12.016 -25.790   8.424  1.00  0.00           N1+
ATOM   3662  H   LYS A 231       7.072 -24.088  12.102  1.00  0.00           H  
ATOM   3663  HA  LYS A 231       8.423 -21.544  11.533  1.00  0.00           H  
ATOM   3664  HB1 LYS A 231       7.441 -23.970   9.968  1.00  0.00           H  
ATOM   3665  HB2 LYS A 231       7.923 -22.448   9.273  1.00  0.00           H  
ATOM   3666  HG1 LYS A 231      10.145 -22.579  10.618  1.00  0.00           H  
ATOM   3667  HG2 LYS A 231       9.775 -24.130  11.182  1.00  0.00           H  
ATOM   3668  HD1 LYS A 231       9.421 -25.102   8.941  1.00  0.00           H  
ATOM   3669  HD2 LYS A 231      10.302 -23.702   8.395  1.00  0.00           H  
ATOM   3670  HE1 LYS A 231      12.244 -24.190   9.778  1.00  0.00           H  
ATOM   3671  HE2 LYS A 231      11.380 -25.563  10.435  1.00  0.00           H  
ATOM   3672  HZ1 LYS A 231      11.526 -26.674   8.469  1.00  0.00           H  
ATOM   3673  HZ2 LYS A 231      11.758 -25.322   7.570  1.00  0.00           H  
ATOM   3674  HZ3 LYS A 231      13.027 -25.820   8.454  1.00  0.00           H  
ATOM   3675  N   SER A 232       5.225 -21.692  10.911  1.00  0.00           N  
ATOM   3676  CA  SER A 232       4.129 -20.758  10.748  1.00  0.00           C  
ATOM   3677  C   SER A 232       3.962 -19.786  11.907  1.00  0.00           C  
ATOM   3678  O   SER A 232       3.797 -18.600  11.627  1.00  0.00           O  
ATOM   3679  CB  SER A 232       2.838 -21.579  10.756  1.00  0.00           C  
ATOM   3680  OG  SER A 232       2.792 -22.571   9.750  1.00  0.00           O  
ATOM   3681  H   SER A 232       5.001 -22.609  11.257  1.00  0.00           H  
ATOM   3682  HA  SER A 232       4.364 -20.200   9.839  1.00  0.00           H  
ATOM   3683  HB1 SER A 232       2.669 -22.074  11.709  1.00  0.00           H  
ATOM   3684  HB2 SER A 232       1.979 -20.937  10.600  1.00  0.00           H  
ATOM   3685  HG  SER A 232       3.286 -23.335  10.020  1.00  0.00           H  
ATOM   3686  N   LEU A 233       3.988 -20.194  13.186  1.00  0.00           N  
ATOM   3687  CA  LEU A 233       3.892 -19.191  14.231  1.00  0.00           C  
ATOM   3688  C   LEU A 233       5.174 -18.369  14.303  1.00  0.00           C  
ATOM   3689  O   LEU A 233       5.088 -17.242  14.783  1.00  0.00           O  
ATOM   3690  CB  LEU A 233       3.596 -19.837  15.582  1.00  0.00           C  
ATOM   3691  CG  LEU A 233       2.211 -20.415  15.872  1.00  0.00           C  
ATOM   3692  CD1 LEU A 233       1.079 -19.434  15.570  1.00  0.00           C  
ATOM   3693  CD2 LEU A 233       1.941 -21.758  15.188  1.00  0.00           C  
ATOM   3694  H   LEU A 233       4.075 -21.180  13.332  1.00  0.00           H  
ATOM   3695  HA  LEU A 233       3.045 -18.583  13.929  1.00  0.00           H  
ATOM   3696  HB1 LEU A 233       4.287 -20.671  15.614  1.00  0.00           H  
ATOM   3697  HB2 LEU A 233       3.846 -19.109  16.362  1.00  0.00           H  
ATOM   3698  HG  LEU A 233       2.128 -20.574  16.943  1.00  0.00           H  
ATOM   3699 1HD1 LEU A 233       1.350 -18.396  15.746  1.00  0.00           H  
ATOM   3700 2HD1 LEU A 233       0.793 -19.506  14.518  1.00  0.00           H  
ATOM   3701 3HD1 LEU A 233       0.147 -19.680  16.080  1.00  0.00           H  
ATOM   3702 1HD2 LEU A 233       1.802 -21.702  14.113  1.00  0.00           H  
ATOM   3703 2HD2 LEU A 233       2.792 -22.384  15.468  1.00  0.00           H  
ATOM   3704 3HD2 LEU A 233       1.065 -22.131  15.729  1.00  0.00           H  
ATOM   3705  N   ALA A 234       6.331 -18.751  13.762  1.00  0.00           N  
ATOM   3706  CA  ALA A 234       7.483 -17.874  13.746  1.00  0.00           C  
ATOM   3707  C   ALA A 234       7.390 -16.875  12.605  1.00  0.00           C  
ATOM   3708  O   ALA A 234       7.738 -15.725  12.833  1.00  0.00           O  
ATOM   3709  CB  ALA A 234       8.697 -18.782  13.558  1.00  0.00           C  
ATOM   3710  H   ALA A 234       6.342 -19.686  13.387  1.00  0.00           H  
ATOM   3711  HA  ALA A 234       7.460 -17.348  14.707  1.00  0.00           H  
ATOM   3712  HB1 ALA A 234       8.895 -19.566  14.281  1.00  0.00           H  
ATOM   3713  HB2 ALA A 234       8.501 -19.346  12.642  1.00  0.00           H  
ATOM   3714  HB3 ALA A 234       9.636 -18.228  13.445  1.00  0.00           H  
ATOM   3715  N   LEU A 235       6.766 -17.218  11.472  1.00  0.00           N  
ATOM   3716  CA  LEU A 235       6.243 -16.319  10.463  1.00  0.00           C  
ATOM   3717  C   LEU A 235       5.266 -15.325  11.060  1.00  0.00           C  
ATOM   3718  O   LEU A 235       5.472 -14.157  10.726  1.00  0.00           O  
ATOM   3719  CB  LEU A 235       5.557 -17.061   9.313  1.00  0.00           C  
ATOM   3720  CG  LEU A 235       5.011 -16.217   8.168  1.00  0.00           C  
ATOM   3721  CD1 LEU A 235       6.178 -15.444   7.554  1.00  0.00           C  
ATOM   3722  CD2 LEU A 235       4.302 -17.148   7.191  1.00  0.00           C  
ATOM   3723  H   LEU A 235       6.530 -18.201  11.424  1.00  0.00           H  
ATOM   3724  HA  LEU A 235       7.117 -15.766  10.105  1.00  0.00           H  
ATOM   3725  HB1 LEU A 235       6.260 -17.837   9.013  1.00  0.00           H  
ATOM   3726  HB2 LEU A 235       4.800 -17.783   9.610  1.00  0.00           H  
ATOM   3727  HG  LEU A 235       4.246 -15.589   8.645  1.00  0.00           H  
ATOM   3728 1HD1 LEU A 235       7.016 -16.039   7.213  1.00  0.00           H  
ATOM   3729 2HD1 LEU A 235       5.790 -14.881   6.709  1.00  0.00           H  
ATOM   3730 3HD1 LEU A 235       6.559 -14.677   8.226  1.00  0.00           H  
ATOM   3731 1HD2 LEU A 235       4.896 -17.507   6.347  1.00  0.00           H  
ATOM   3732 2HD2 LEU A 235       3.744 -17.923   7.717  1.00  0.00           H  
ATOM   3733 3HD2 LEU A 235       3.473 -16.621   6.709  1.00  0.00           H  
ATOM   3734  N   ILE A 236       4.347 -15.725  11.941  1.00  0.00           N  
ATOM   3735  CA  ILE A 236       3.421 -14.796  12.565  1.00  0.00           C  
ATOM   3736  C   ILE A 236       4.135 -13.852  13.524  1.00  0.00           C  
ATOM   3737  O   ILE A 236       3.842 -12.668  13.472  1.00  0.00           O  
ATOM   3738  CB  ILE A 236       2.201 -15.505  13.162  1.00  0.00           C  
ATOM   3739  CG1 ILE A 236       1.418 -16.016  11.961  1.00  0.00           C  
ATOM   3740  CG2 ILE A 236       1.290 -14.680  14.079  1.00  0.00           C  
ATOM   3741  CD  ILE A 236       0.318 -17.030  12.277  1.00  0.00           C  
ATOM   3742  H   ILE A 236       4.174 -16.714  11.929  1.00  0.00           H  
ATOM   3743  HA  ILE A 236       3.042 -14.047  11.855  1.00  0.00           H  
ATOM   3744  HB  ILE A 236       2.500 -16.445  13.635  1.00  0.00           H  
ATOM   3745 1HG1 ILE A 236       0.806 -15.306  11.397  1.00  0.00           H  
ATOM   3746 2HG1 ILE A 236       2.050 -16.454  11.191  1.00  0.00           H  
ATOM   3747 1HG2 ILE A 236       0.283 -15.089  14.087  1.00  0.00           H  
ATOM   3748 2HG2 ILE A 236       1.676 -14.648  15.090  1.00  0.00           H  
ATOM   3749 3HG2 ILE A 236       1.241 -13.614  13.837  1.00  0.00           H  
ATOM   3750  HD1 ILE A 236       0.662 -17.961  12.741  1.00  0.00           H  
ATOM   3751  HD2 ILE A 236      -0.436 -16.669  12.977  1.00  0.00           H  
ATOM   3752  HD3 ILE A 236      -0.257 -17.365  11.415  1.00  0.00           H  
ATOM   3753  N   LEU A 237       5.157 -14.377  14.189  1.00  0.00           N  
ATOM   3754  CA  LEU A 237       5.995 -13.624  15.097  1.00  0.00           C  
ATOM   3755  C   LEU A 237       6.799 -12.580  14.349  1.00  0.00           C  
ATOM   3756  O   LEU A 237       6.814 -11.390  14.685  1.00  0.00           O  
ATOM   3757  CB  LEU A 237       6.814 -14.568  15.978  1.00  0.00           C  
ATOM   3758  CG  LEU A 237       7.948 -13.881  16.756  1.00  0.00           C  
ATOM   3759  CD1 LEU A 237       7.397 -12.902  17.800  1.00  0.00           C  
ATOM   3760  CD2 LEU A 237       8.805 -14.937  17.448  1.00  0.00           C  
ATOM   3761  H   LEU A 237       5.247 -15.383  14.147  1.00  0.00           H  
ATOM   3762  HA  LEU A 237       5.324 -13.115  15.792  1.00  0.00           H  
ATOM   3763  HB1 LEU A 237       6.175 -15.070  16.700  1.00  0.00           H  
ATOM   3764  HB2 LEU A 237       7.324 -15.256  15.307  1.00  0.00           H  
ATOM   3765  HG  LEU A 237       8.608 -13.345  16.085  1.00  0.00           H  
ATOM   3766 1HD1 LEU A 237       8.126 -12.282  18.315  1.00  0.00           H  
ATOM   3767 2HD1 LEU A 237       6.685 -12.187  17.398  1.00  0.00           H  
ATOM   3768 3HD1 LEU A 237       6.779 -13.380  18.570  1.00  0.00           H  
ATOM   3769 1HD2 LEU A 237       9.510 -14.331  18.018  1.00  0.00           H  
ATOM   3770 2HD2 LEU A 237       8.148 -15.408  18.169  1.00  0.00           H  
ATOM   3771 3HD2 LEU A 237       9.318 -15.715  16.872  1.00  0.00           H  
ATOM   3772  N   PHE A 238       7.393 -12.998  13.230  1.00  0.00           N  
ATOM   3773  CA  PHE A 238       8.199 -12.209  12.321  1.00  0.00           C  
ATOM   3774  C   PHE A 238       7.418 -11.021  11.775  1.00  0.00           C  
ATOM   3775  O   PHE A 238       7.790  -9.870  11.988  1.00  0.00           O  
ATOM   3776  CB  PHE A 238       8.772 -13.202  11.312  1.00  0.00           C  
ATOM   3777  CG  PHE A 238       9.685 -12.689  10.225  1.00  0.00           C  
ATOM   3778  CD1 PHE A 238      11.070 -12.534  10.377  1.00  0.00           C  
ATOM   3779  CD2 PHE A 238       9.055 -12.136   9.101  1.00  0.00           C  
ATOM   3780  CE1 PHE A 238      11.822 -11.949   9.340  1.00  0.00           C  
ATOM   3781  CE2 PHE A 238       9.804 -11.420   8.149  1.00  0.00           C  
ATOM   3782  CZ  PHE A 238      11.201 -11.397   8.218  1.00  0.00           C  
ATOM   3783  H   PHE A 238       7.371 -13.990  13.017  1.00  0.00           H  
ATOM   3784  HA  PHE A 238       9.052 -11.807  12.864  1.00  0.00           H  
ATOM   3785  HB1 PHE A 238       9.271 -14.006  11.849  1.00  0.00           H  
ATOM   3786  HB2 PHE A 238       7.901 -13.719  10.897  1.00  0.00           H  
ATOM   3787  HD1 PHE A 238      11.474 -12.943  11.284  1.00  0.00           H  
ATOM   3788  HD2 PHE A 238       7.982 -12.222   9.126  1.00  0.00           H  
ATOM   3789  HE1 PHE A 238      12.890 -11.904   9.495  1.00  0.00           H  
ATOM   3790  HE2 PHE A 238       9.307 -10.993   7.294  1.00  0.00           H  
ATOM   3791  HZ  PHE A 238      11.889 -10.903   7.550  1.00  0.00           H  
ATOM   3792  N   LEU A 239       6.170 -11.293  11.365  1.00  0.00           N  
ATOM   3793  CA  LEU A 239       5.321 -10.238  10.851  1.00  0.00           C  
ATOM   3794  C   LEU A 239       4.658  -9.357  11.908  1.00  0.00           C  
ATOM   3795  O   LEU A 239       4.465  -8.179  11.611  1.00  0.00           O  
ATOM   3796  CB  LEU A 239       4.318 -10.912   9.920  1.00  0.00           C  
ATOM   3797  CG  LEU A 239       4.873 -11.660   8.705  1.00  0.00           C  
ATOM   3798  CD1 LEU A 239       3.797 -12.444   7.962  1.00  0.00           C  
ATOM   3799  CD2 LEU A 239       5.510 -10.702   7.689  1.00  0.00           C  
ATOM   3800  H   LEU A 239       5.941 -12.262  11.548  1.00  0.00           H  
ATOM   3801  HA  LEU A 239       5.899  -9.508  10.273  1.00  0.00           H  
ATOM   3802  HB1 LEU A 239       3.540 -11.570  10.280  1.00  0.00           H  
ATOM   3803  HB2 LEU A 239       3.731 -10.034   9.639  1.00  0.00           H  
ATOM   3804  HG  LEU A 239       5.681 -12.285   9.078  1.00  0.00           H  
ATOM   3805 1HD1 LEU A 239       3.149 -11.755   7.418  1.00  0.00           H  
ATOM   3806 2HD1 LEU A 239       4.070 -13.241   7.263  1.00  0.00           H  
ATOM   3807 3HD1 LEU A 239       3.279 -12.922   8.789  1.00  0.00           H  
ATOM   3808 1HD2 LEU A 239       6.278 -11.163   7.075  1.00  0.00           H  
ATOM   3809 2HD2 LEU A 239       4.752 -10.149   7.134  1.00  0.00           H  
ATOM   3810 3HD2 LEU A 239       6.083  -9.886   8.134  1.00  0.00           H  
ATOM   3811  N   PHE A 240       4.516  -9.893  13.122  1.00  0.00           N  
ATOM   3812  CA  PHE A 240       3.870  -9.044  14.098  1.00  0.00           C  
ATOM   3813  C   PHE A 240       4.863  -8.058  14.685  1.00  0.00           C  
ATOM   3814  O   PHE A 240       4.561  -6.900  14.960  1.00  0.00           O  
ATOM   3815  CB  PHE A 240       3.429  -9.999  15.204  1.00  0.00           C  
ATOM   3816  CG  PHE A 240       1.994 -10.455  15.049  1.00  0.00           C  
ATOM   3817  CD1 PHE A 240       1.478 -10.819  13.806  1.00  0.00           C  
ATOM   3818  CD2 PHE A 240       1.077 -10.443  16.118  1.00  0.00           C  
ATOM   3819  CE1 PHE A 240       0.142 -11.178  13.571  1.00  0.00           C  
ATOM   3820  CE2 PHE A 240      -0.239 -10.817  15.836  1.00  0.00           C  
ATOM   3821  CZ  PHE A 240      -0.776 -11.254  14.621  1.00  0.00           C  
ATOM   3822  H   PHE A 240       4.608 -10.882  13.290  1.00  0.00           H  
ATOM   3823  HA  PHE A 240       2.996  -8.517  13.719  1.00  0.00           H  
ATOM   3824  HB1 PHE A 240       4.110 -10.847  15.273  1.00  0.00           H  
ATOM   3825  HB2 PHE A 240       3.348  -9.513  16.178  1.00  0.00           H  
ATOM   3826  HD1 PHE A 240       2.157 -10.959  12.964  1.00  0.00           H  
ATOM   3827  HD2 PHE A 240       1.318 -10.195  17.147  1.00  0.00           H  
ATOM   3828  HE1 PHE A 240      -0.127 -11.374  12.541  1.00  0.00           H  
ATOM   3829  HE2 PHE A 240      -0.856 -10.806  16.730  1.00  0.00           H  
ATOM   3830  HZ  PHE A 240      -1.824 -11.486  14.502  1.00  0.00           H  
ATOM   3831  N   ALA A 241       6.124  -8.465  14.862  1.00  0.00           N  
ATOM   3832  CA  ALA A 241       7.235  -7.662  15.335  1.00  0.00           C  
ATOM   3833  C   ALA A 241       7.539  -6.625  14.266  1.00  0.00           C  
ATOM   3834  O   ALA A 241       7.928  -5.496  14.574  1.00  0.00           O  
ATOM   3835  CB  ALA A 241       8.455  -8.551  15.596  1.00  0.00           C  
ATOM   3836  H   ALA A 241       6.321  -9.420  14.603  1.00  0.00           H  
ATOM   3837  HA  ALA A 241       6.990  -7.145  16.271  1.00  0.00           H  
ATOM   3838  HB1 ALA A 241       8.527  -9.323  14.839  1.00  0.00           H  
ATOM   3839  HB2 ALA A 241       9.344  -7.921  15.623  1.00  0.00           H  
ATOM   3840  HB3 ALA A 241       8.381  -8.964  16.602  1.00  0.00           H  
ATOM   3841  N   LEU A 242       7.336  -6.925  12.982  1.00  0.00           N  
ATOM   3842  CA  LEU A 242       7.574  -5.976  11.907  1.00  0.00           C  
ATOM   3843  C   LEU A 242       6.520  -4.877  11.865  1.00  0.00           C  
ATOM   3844  O   LEU A 242       6.855  -3.730  11.592  1.00  0.00           O  
ATOM   3845  CB  LEU A 242       7.732  -6.675  10.558  1.00  0.00           C  
ATOM   3846  CG  LEU A 242       9.082  -7.337  10.294  1.00  0.00           C  
ATOM   3847  CD1 LEU A 242       9.012  -8.112   8.973  1.00  0.00           C  
ATOM   3848  CD2 LEU A 242      10.323  -6.450  10.343  1.00  0.00           C  
ATOM   3849  H   LEU A 242       6.729  -7.710  12.811  1.00  0.00           H  
ATOM   3850  HA  LEU A 242       8.492  -5.430  12.130  1.00  0.00           H  
ATOM   3851  HB1 LEU A 242       6.884  -7.336  10.351  1.00  0.00           H  
ATOM   3852  HB2 LEU A 242       7.555  -5.862   9.843  1.00  0.00           H  
ATOM   3853  HG  LEU A 242       9.246  -8.122  11.030  1.00  0.00           H  
ATOM   3854 1HD1 LEU A 242       8.093  -8.692   8.871  1.00  0.00           H  
ATOM   3855 2HD1 LEU A 242       8.928  -7.464   8.088  1.00  0.00           H  
ATOM   3856 3HD1 LEU A 242       9.849  -8.785   8.789  1.00  0.00           H  
ATOM   3857 1HD2 LEU A 242      10.567  -6.026  11.318  1.00  0.00           H  
ATOM   3858 2HD2 LEU A 242      11.178  -7.053  10.056  1.00  0.00           H  
ATOM   3859 3HD2 LEU A 242      10.247  -5.657   9.588  1.00  0.00           H  
ATOM   3860  N   SER A 243       5.304  -5.185  12.298  1.00  0.00           N  
ATOM   3861  CA  SER A 243       4.238  -4.218  12.104  1.00  0.00           C  
ATOM   3862  C   SER A 243       4.099  -3.214  13.242  1.00  0.00           C  
ATOM   3863  O   SER A 243       3.930  -2.030  12.972  1.00  0.00           O  
ATOM   3864  CB  SER A 243       2.910  -4.954  11.905  1.00  0.00           C  
ATOM   3865  OG  SER A 243       2.972  -5.806  10.785  1.00  0.00           O  
ATOM   3866  H   SER A 243       5.017  -6.090  12.650  1.00  0.00           H  
ATOM   3867  HA  SER A 243       4.397  -3.713  11.150  1.00  0.00           H  
ATOM   3868  HB1 SER A 243       2.593  -5.543  12.760  1.00  0.00           H  
ATOM   3869  HB2 SER A 243       2.111  -4.231  11.731  1.00  0.00           H  
ATOM   3870  HG  SER A 243       3.435  -6.603  11.003  1.00  0.00           H  
ATOM   3871  N   TRP A 244       4.246  -3.740  14.456  1.00  0.00           N  
ATOM   3872  CA  TRP A 244       4.070  -3.030  15.710  1.00  0.00           C  
ATOM   3873  C   TRP A 244       5.208  -2.186  16.256  1.00  0.00           C  
ATOM   3874  O   TRP A 244       5.003  -1.189  16.942  1.00  0.00           O  
ATOM   3875  CB  TRP A 244       3.843  -4.028  16.854  1.00  0.00           C  
ATOM   3876  CG  TRP A 244       2.420  -4.487  16.909  1.00  0.00           C  
ATOM   3877  CD1 TRP A 244       1.861  -5.701  16.685  1.00  0.00           C  
ATOM   3878  CD2 TRP A 244       1.298  -3.587  17.140  1.00  0.00           C  
ATOM   3879  CE2 TRP A 244       0.092  -4.304  16.911  1.00  0.00           C  
ATOM   3880  CE3 TRP A 244       1.135  -2.231  17.491  1.00  0.00           C  
ATOM   3881  NE1 TRP A 244       0.484  -5.603  16.696  1.00  0.00           N  
ATOM   3882  CZ2 TRP A 244      -1.184  -3.717  16.843  1.00  0.00           C  
ATOM   3883  CZ3 TRP A 244      -0.143  -1.684  17.594  1.00  0.00           C  
ATOM   3884  CH2 TRP A 244      -1.316  -2.396  17.311  1.00  0.00           C  
ATOM   3885  H   TRP A 244       4.396  -4.728  14.597  1.00  0.00           H  
ATOM   3886  HA  TRP A 244       3.165  -2.427  15.735  1.00  0.00           H  
ATOM   3887  HB1 TRP A 244       4.556  -4.833  16.719  1.00  0.00           H  
ATOM   3888  HB2 TRP A 244       4.075  -3.560  17.810  1.00  0.00           H  
ATOM   3889  HD1 TRP A 244       2.398  -6.599  16.444  1.00  0.00           H  
ATOM   3890  HE1 TRP A 244      -0.198  -6.346  16.719  1.00  0.00           H  
ATOM   3891  HE3 TRP A 244       1.987  -1.568  17.595  1.00  0.00           H  
ATOM   3892  HZ2 TRP A 244      -2.044  -4.326  16.618  1.00  0.00           H  
ATOM   3893  HZ3 TRP A 244      -0.199  -0.647  17.885  1.00  0.00           H  
ATOM   3894  HH2 TRP A 244      -2.217  -1.800  17.316  1.00  0.00           H  
ATOM   3895  N   LEU A 245       6.439  -2.671  16.065  1.00  0.00           N  
ATOM   3896  CA  LEU A 245       7.677  -1.970  16.331  1.00  0.00           C  
ATOM   3897  C   LEU A 245       7.843  -0.547  15.807  1.00  0.00           C  
ATOM   3898  O   LEU A 245       8.171   0.261  16.667  1.00  0.00           O  
ATOM   3899  CB  LEU A 245       8.801  -2.976  16.059  1.00  0.00           C  
ATOM   3900  CG  LEU A 245      10.209  -2.648  16.546  1.00  0.00           C  
ATOM   3901  CD1 LEU A 245      10.244  -2.148  17.985  1.00  0.00           C  
ATOM   3902  CD2 LEU A 245      11.020  -3.942  16.601  1.00  0.00           C  
ATOM   3903  H   LEU A 245       6.488  -3.623  15.739  1.00  0.00           H  
ATOM   3904  HA  LEU A 245       7.723  -1.954  17.422  1.00  0.00           H  
ATOM   3905  HB1 LEU A 245       8.632  -3.883  16.647  1.00  0.00           H  
ATOM   3906  HB2 LEU A 245       8.852  -3.334  15.029  1.00  0.00           H  
ATOM   3907  HG  LEU A 245      10.751  -1.905  15.950  1.00  0.00           H  
ATOM   3908 1HD1 LEU A 245       9.618  -1.255  18.037  1.00  0.00           H  
ATOM   3909 2HD1 LEU A 245       9.788  -2.926  18.599  1.00  0.00           H  
ATOM   3910 3HD1 LEU A 245      11.257  -1.809  18.230  1.00  0.00           H  
ATOM   3911 1HD2 LEU A 245      11.022  -4.458  15.646  1.00  0.00           H  
ATOM   3912 2HD2 LEU A 245      12.050  -3.591  16.738  1.00  0.00           H  
ATOM   3913 3HD2 LEU A 245      10.649  -4.683  17.302  1.00  0.00           H  
ATOM   3914  N   PRO A 246       7.699  -0.244  14.518  1.00  0.00           N  
ATOM   3915  CA  PRO A 246       7.437   1.068  13.948  1.00  0.00           C  
ATOM   3916  C   PRO A 246       6.577   2.057  14.740  1.00  0.00           C  
ATOM   3917  O   PRO A 246       7.052   3.160  14.984  1.00  0.00           O  
ATOM   3918  CB  PRO A 246       6.891   0.783  12.550  1.00  0.00           C  
ATOM   3919  CG  PRO A 246       7.585  -0.486  12.071  1.00  0.00           C  
ATOM   3920  CD  PRO A 246       7.656  -1.196  13.424  1.00  0.00           C  
ATOM   3921  HA  PRO A 246       8.398   1.569  13.939  1.00  0.00           H  
ATOM   3922  HB1 PRO A 246       5.806   0.697  12.583  1.00  0.00           H  
ATOM   3923  HB2 PRO A 246       7.164   1.451  11.724  1.00  0.00           H  
ATOM   3924  HG1 PRO A 246       7.067  -0.904  11.205  1.00  0.00           H  
ATOM   3925  HG2 PRO A 246       8.613  -0.256  11.760  1.00  0.00           H  
ATOM   3926  HD1 PRO A 246       6.830  -1.906  13.455  1.00  0.00           H  
ATOM   3927  HD2 PRO A 246       8.581  -1.767  13.282  1.00  0.00           H  
ATOM   3928  N   LEU A 247       5.429   1.682  15.297  1.00  0.00           N  
ATOM   3929  CA  LEU A 247       4.586   2.604  16.045  1.00  0.00           C  
ATOM   3930  C   LEU A 247       5.103   2.716  17.469  1.00  0.00           C  
ATOM   3931  O   LEU A 247       4.959   3.807  18.014  1.00  0.00           O  
ATOM   3932  CB  LEU A 247       3.119   2.170  16.071  1.00  0.00           C  
ATOM   3933  CG  LEU A 247       2.096   3.226  16.488  1.00  0.00           C  
ATOM   3934  CD1 LEU A 247       2.257   4.578  15.799  1.00  0.00           C  
ATOM   3935  CD2 LEU A 247       0.651   2.737  16.368  1.00  0.00           C  
ATOM   3936  H   LEU A 247       5.005   0.772  15.190  1.00  0.00           H  
ATOM   3937  HA  LEU A 247       4.653   3.574  15.552  1.00  0.00           H  
ATOM   3938  HB1 LEU A 247       2.897   1.755  15.092  1.00  0.00           H  
ATOM   3939  HB2 LEU A 247       3.067   1.275  16.690  1.00  0.00           H  
ATOM   3940  HG  LEU A 247       2.270   3.483  17.542  1.00  0.00           H  
ATOM   3941 1HD1 LEU A 247       1.652   5.291  16.356  1.00  0.00           H  
ATOM   3942 2HD1 LEU A 247       3.270   4.950  15.923  1.00  0.00           H  
ATOM   3943 3HD1 LEU A 247       1.971   4.516  14.747  1.00  0.00           H  
ATOM   3944 1HD2 LEU A 247       0.158   3.688  16.574  1.00  0.00           H  
ATOM   3945 2HD2 LEU A 247       0.372   2.366  15.380  1.00  0.00           H  
ATOM   3946 3HD2 LEU A 247       0.458   1.947  17.087  1.00  0.00           H  
ATOM   3947  N   HIS A 248       5.659   1.644  18.044  1.00  0.00           N  
ATOM   3948  CA  HIS A 248       6.260   1.797  19.349  1.00  0.00           C  
ATOM   3949  C   HIS A 248       7.492   2.690  19.261  1.00  0.00           C  
ATOM   3950  O   HIS A 248       7.692   3.519  20.143  1.00  0.00           O  
ATOM   3951  CB  HIS A 248       6.608   0.429  19.934  1.00  0.00           C  
ATOM   3952  CG  HIS A 248       5.465  -0.299  20.590  1.00  0.00           C  
ATOM   3953  CD2 HIS A 248       4.887  -1.498  20.238  1.00  0.00           C  
ATOM   3954  ND1 HIS A 248       4.725   0.254  21.625  1.00  0.00           N  
ATOM   3955  CE1 HIS A 248       3.767  -0.615  21.949  1.00  0.00           C  
ATOM   3956  NE2 HIS A 248       3.869  -1.697  21.156  1.00  0.00           N  
ATOM   3957  H   HIS A 248       5.578   0.742  17.587  1.00  0.00           H  
ATOM   3958  HA  HIS A 248       5.614   2.347  20.034  1.00  0.00           H  
ATOM   3959  HB1 HIS A 248       7.029  -0.292  19.237  1.00  0.00           H  
ATOM   3960  HB2 HIS A 248       7.337   0.514  20.735  1.00  0.00           H  
ATOM   3961  HD2 HIS A 248       5.145  -2.228  19.490  1.00  0.00           H  
ATOM   3962  HE1 HIS A 248       2.964  -0.456  22.668  1.00  0.00           H  
ATOM   3963  HE2 HIS A 248       3.150  -2.403  21.132  1.00  0.00           H  
ATOM   3964  N   ILE A 249       8.195   2.603  18.120  1.00  0.00           N  
ATOM   3965  CA  ILE A 249       9.321   3.423  17.729  1.00  0.00           C  
ATOM   3966  C   ILE A 249       8.892   4.875  17.671  1.00  0.00           C  
ATOM   3967  O   ILE A 249       9.492   5.737  18.314  1.00  0.00           O  
ATOM   3968  CB  ILE A 249      10.165   2.953  16.542  1.00  0.00           C  
ATOM   3969  CG1 ILE A 249      10.973   1.713  16.923  1.00  0.00           C  
ATOM   3970  CG2 ILE A 249      11.110   4.114  16.224  1.00  0.00           C  
ATOM   3971  CD  ILE A 249      11.414   1.115  15.581  1.00  0.00           C  
ATOM   3972  H   ILE A 249       7.925   1.773  17.614  1.00  0.00           H  
ATOM   3973  HA  ILE A 249      10.051   3.396  18.539  1.00  0.00           H  
ATOM   3974  HB  ILE A 249       9.669   2.746  15.599  1.00  0.00           H  
ATOM   3975 1HG1 ILE A 249      11.833   2.128  17.439  1.00  0.00           H  
ATOM   3976 2HG1 ILE A 249      10.333   1.020  17.469  1.00  0.00           H  
ATOM   3977 1HG2 ILE A 249      10.562   5.005  15.912  1.00  0.00           H  
ATOM   3978 2HG2 ILE A 249      11.688   4.397  17.102  1.00  0.00           H  
ATOM   3979 3HG2 ILE A 249      11.872   3.981  15.467  1.00  0.00           H  
ATOM   3980  HD1 ILE A 249      11.984   0.194  15.709  1.00  0.00           H  
ATOM   3981  HD2 ILE A 249      10.640   0.766  14.897  1.00  0.00           H  
ATOM   3982  HD3 ILE A 249      12.069   1.771  15.004  1.00  0.00           H  
ATOM   3983  N   LEU A 250       7.792   5.194  16.976  1.00  0.00           N  
ATOM   3984  CA  LEU A 250       7.233   6.510  16.737  1.00  0.00           C  
ATOM   3985  C   LEU A 250       6.742   7.125  18.037  1.00  0.00           C  
ATOM   3986  O   LEU A 250       6.643   8.338  18.212  1.00  0.00           O  
ATOM   3987  CB  LEU A 250       6.087   6.402  15.737  1.00  0.00           C  
ATOM   3988  CG  LEU A 250       5.729   7.721  15.051  1.00  0.00           C  
ATOM   3989  CD1 LEU A 250       6.749   8.272  14.046  1.00  0.00           C  
ATOM   3990  CD2 LEU A 250       4.408   7.479  14.315  1.00  0.00           C  
ATOM   3991  H   LEU A 250       7.272   4.436  16.540  1.00  0.00           H  
ATOM   3992  HA  LEU A 250       8.057   7.159  16.440  1.00  0.00           H  
ATOM   3993  HB1 LEU A 250       6.332   5.642  14.993  1.00  0.00           H  
ATOM   3994  HB2 LEU A 250       5.217   6.057  16.304  1.00  0.00           H  
ATOM   3995  HG  LEU A 250       5.484   8.394  15.859  1.00  0.00           H  
ATOM   3996 1HD1 LEU A 250       7.735   8.556  14.434  1.00  0.00           H  
ATOM   3997 2HD1 LEU A 250       7.024   7.623  13.207  1.00  0.00           H  
ATOM   3998 3HD1 LEU A 250       6.480   9.187  13.526  1.00  0.00           H  
ATOM   3999 1HD2 LEU A 250       3.650   7.125  15.012  1.00  0.00           H  
ATOM   4000 2HD2 LEU A 250       3.940   8.385  13.932  1.00  0.00           H  
ATOM   4001 3HD2 LEU A 250       4.492   6.707  13.551  1.00  0.00           H  
ATOM   4002  N   ASN A 251       6.344   6.340  19.048  1.00  0.00           N  
ATOM   4003  CA  ASN A 251       5.876   6.805  20.338  1.00  0.00           C  
ATOM   4004  C   ASN A 251       7.049   7.134  21.243  1.00  0.00           C  
ATOM   4005  O   ASN A 251       6.909   8.101  21.994  1.00  0.00           O  
ATOM   4006  CB  ASN A 251       5.010   5.724  20.994  1.00  0.00           C  
ATOM   4007  CG  ASN A 251       3.516   5.750  20.699  1.00  0.00           C  
ATOM   4008  ND2 ASN A 251       3.053   4.892  19.790  1.00  0.00           N  
ATOM   4009  OD1 ASN A 251       2.797   6.496  21.356  1.00  0.00           O  
ATOM   4010  H   ASN A 251       6.480   5.354  18.906  1.00  0.00           H  
ATOM   4011  HA  ASN A 251       5.245   7.689  20.284  1.00  0.00           H  
ATOM   4012  HB1 ASN A 251       5.449   4.739  20.834  1.00  0.00           H  
ATOM   4013  HB2 ASN A 251       5.018   5.610  22.082  1.00  0.00           H  
ATOM   4014 1HD2 ASN A 251       3.699   4.314  19.268  1.00  0.00           H  
ATOM   4015 2HD2 ASN A 251       2.176   5.086  19.334  1.00  0.00           H  
ATOM   4016  N   CYS A 252       8.108   6.324  21.296  1.00  0.00           N  
ATOM   4017  CA  CYS A 252       9.415   6.618  21.848  1.00  0.00           C  
ATOM   4018  C   CYS A 252      10.019   7.931  21.358  1.00  0.00           C  
ATOM   4019  O   CYS A 252      10.393   8.807  22.133  1.00  0.00           O  
ATOM   4020  CB  CYS A 252      10.417   5.471  21.707  1.00  0.00           C  
ATOM   4021  SG  CYS A 252      10.034   4.062  22.790  1.00  0.00           S  
ATOM   4022  H   CYS A 252       8.108   5.482  20.732  1.00  0.00           H  
ATOM   4023  HA  CYS A 252       9.337   6.833  22.908  1.00  0.00           H  
ATOM   4024  HB1 CYS A 252      10.475   5.101  20.688  1.00  0.00           H  
ATOM   4025  HB2 CYS A 252      11.408   5.863  21.931  1.00  0.00           H  
ATOM   4026  HG  CYS A 252       8.931   3.672  22.134  1.00  0.00           H  
ATOM   4027  N   ILE A 253      10.064   8.130  20.033  1.00  0.00           N  
ATOM   4028  CA  ILE A 253      10.454   9.393  19.433  1.00  0.00           C  
ATOM   4029  C   ILE A 253       9.639  10.614  19.846  1.00  0.00           C  
ATOM   4030  O   ILE A 253      10.135  11.731  19.879  1.00  0.00           O  
ATOM   4031  CB  ILE A 253      10.520   9.190  17.916  1.00  0.00           C  
ATOM   4032  CG1 ILE A 253      11.670   8.239  17.593  1.00  0.00           C  
ATOM   4033  CG2 ILE A 253      10.649  10.518  17.175  1.00  0.00           C  
ATOM   4034  CD  ILE A 253      11.849   7.876  16.118  1.00  0.00           C  
ATOM   4035  H   ILE A 253       9.684   7.462  19.382  1.00  0.00           H  
ATOM   4036  HA  ILE A 253      11.494   9.514  19.724  1.00  0.00           H  
ATOM   4037  HB  ILE A 253       9.749   8.552  17.482  1.00  0.00           H  
ATOM   4038 1HG1 ILE A 253      12.585   8.721  17.943  1.00  0.00           H  
ATOM   4039 2HG1 ILE A 253      11.514   7.299  18.119  1.00  0.00           H  
ATOM   4040 1HG2 ILE A 253      11.574  11.004  17.486  1.00  0.00           H  
ATOM   4041 2HG2 ILE A 253      10.673  10.499  16.091  1.00  0.00           H  
ATOM   4042 3HG2 ILE A 253       9.721  11.082  17.201  1.00  0.00           H  
ATOM   4043  HD1 ILE A 253      12.708   7.213  16.013  1.00  0.00           H  
ATOM   4044  HD2 ILE A 253      10.934   7.380  15.808  1.00  0.00           H  
ATOM   4045  HD3 ILE A 253      12.092   8.752  15.514  1.00  0.00           H  
ATOM   4046  N   THR A 254       8.374  10.461  20.263  1.00  0.00           N  
ATOM   4047  CA  THR A 254       7.445  11.509  20.629  1.00  0.00           C  
ATOM   4048  C   THR A 254       7.683  11.767  22.103  1.00  0.00           C  
ATOM   4049  O   THR A 254       7.581  12.921  22.531  1.00  0.00           O  
ATOM   4050  CB  THR A 254       6.036  10.953  20.387  1.00  0.00           C  
ATOM   4051  CG2 THR A 254       4.993  11.961  20.877  1.00  0.00           C  
ATOM   4052  OG1 THR A 254       5.888  10.803  18.999  1.00  0.00           O  
ATOM   4053  H   THR A 254       7.994   9.546  20.103  1.00  0.00           H  
ATOM   4054  HA  THR A 254       7.405  12.441  20.064  1.00  0.00           H  
ATOM   4055  HB  THR A 254       5.981   9.934  20.775  1.00  0.00           H  
ATOM   4056  HG1 THR A 254       6.304   9.993  18.727  1.00  0.00           H  
ATOM   4057 1HG2 THR A 254       4.936  12.626  20.010  1.00  0.00           H  
ATOM   4058 2HG2 THR A 254       4.049  11.460  21.067  1.00  0.00           H  
ATOM   4059 3HG2 THR A 254       5.199  12.471  21.821  1.00  0.00           H  
ATOM   4060  N   LEU A 255       8.029  10.775  22.924  1.00  0.00           N  
ATOM   4061  CA  LEU A 255       8.442  10.885  24.313  1.00  0.00           C  
ATOM   4062  C   LEU A 255       9.851  11.446  24.431  1.00  0.00           C  
ATOM   4063  O   LEU A 255      10.071  12.309  25.280  1.00  0.00           O  
ATOM   4064  CB  LEU A 255       8.245   9.577  25.080  1.00  0.00           C  
ATOM   4065  CG  LEU A 255       8.228   9.840  26.585  1.00  0.00           C  
ATOM   4066  CD1 LEU A 255       6.947  10.529  27.034  1.00  0.00           C  
ATOM   4067  CD2 LEU A 255       8.535   8.562  27.366  1.00  0.00           C  
ATOM   4068  H   LEU A 255       8.069   9.878  22.478  1.00  0.00           H  
ATOM   4069  HA  LEU A 255       7.727  11.574  24.767  1.00  0.00           H  
ATOM   4070  HB1 LEU A 255       7.240   9.163  24.953  1.00  0.00           H  
ATOM   4071  HB2 LEU A 255       8.976   8.817  24.798  1.00  0.00           H  
ATOM   4072  HG  LEU A 255       9.114  10.425  26.824  1.00  0.00           H  
ATOM   4073 1HD1 LEU A 255       6.793  11.519  26.612  1.00  0.00           H  
ATOM   4074 2HD1 LEU A 255       6.135   9.820  26.883  1.00  0.00           H  
ATOM   4075 3HD1 LEU A 255       6.969  10.729  28.107  1.00  0.00           H  
ATOM   4076 1HD2 LEU A 255       9.416   8.025  27.031  1.00  0.00           H  
ATOM   4077 2HD2 LEU A 255       8.731   8.717  28.426  1.00  0.00           H  
ATOM   4078 3HD2 LEU A 255       7.687   7.872  27.322  1.00  0.00           H  
ATOM   4079  N   PHE A 256      10.866  10.990  23.692  1.00  0.00           N  
ATOM   4080  CA  PHE A 256      12.257  11.305  23.945  1.00  0.00           C  
ATOM   4081  C   PHE A 256      12.574  12.677  23.380  1.00  0.00           C  
ATOM   4082  O   PHE A 256      13.321  13.438  23.987  1.00  0.00           O  
ATOM   4083  CB  PHE A 256      13.107  10.196  23.335  1.00  0.00           C  
ATOM   4084  CG  PHE A 256      13.011   8.829  23.966  1.00  0.00           C  
ATOM   4085  CD1 PHE A 256      12.363   8.593  25.179  1.00  0.00           C  
ATOM   4086  CD2 PHE A 256      13.441   7.744  23.181  1.00  0.00           C  
ATOM   4087  CE1 PHE A 256      12.458   7.334  25.775  1.00  0.00           C  
ATOM   4088  CE2 PHE A 256      13.405   6.431  23.667  1.00  0.00           C  
ATOM   4089  CZ  PHE A 256      12.915   6.281  24.970  1.00  0.00           C  
ATOM   4090  H   PHE A 256      10.647  10.188  23.108  1.00  0.00           H  
ATOM   4091  HA  PHE A 256      12.485  11.317  25.008  1.00  0.00           H  
ATOM   4092  HB1 PHE A 256      12.882  10.083  22.273  1.00  0.00           H  
ATOM   4093  HB2 PHE A 256      14.113  10.464  23.675  1.00  0.00           H  
ATOM   4094  HD1 PHE A 256      11.964   9.431  25.727  1.00  0.00           H  
ATOM   4095  HD2 PHE A 256      13.845   7.961  22.206  1.00  0.00           H  
ATOM   4096  HE1 PHE A 256      12.117   7.062  26.771  1.00  0.00           H  
ATOM   4097  HE2 PHE A 256      13.702   5.520  23.179  1.00  0.00           H  
ATOM   4098  HZ  PHE A 256      12.796   5.253  25.278  1.00  0.00           H  
ATOM   4099  N   CYS A 257      11.892  13.085  22.301  1.00  0.00           N  
ATOM   4100  CA  CYS A 257      11.953  14.423  21.762  1.00  0.00           C  
ATOM   4101  C   CYS A 257      10.675  15.230  21.975  1.00  0.00           C  
ATOM   4102  O   CYS A 257       9.640  14.788  21.496  1.00  0.00           O  
ATOM   4103  CB  CYS A 257      12.087  14.299  20.238  1.00  0.00           C  
ATOM   4104  SG  CYS A 257      12.642  15.794  19.403  1.00  0.00           S  
ATOM   4105  H   CYS A 257      11.395  12.366  21.781  1.00  0.00           H  
ATOM   4106  HA  CYS A 257      12.800  14.959  22.194  1.00  0.00           H  
ATOM   4107  HB1 CYS A 257      12.775  13.502  19.952  1.00  0.00           H  
ATOM   4108  HB2 CYS A 257      11.160  13.973  19.767  1.00  0.00           H  
ATOM   4109  N   PRO A 258      10.658  16.407  22.612  1.00  0.00           N  
ATOM   4110  CA  PRO A 258       9.495  17.240  22.826  1.00  0.00           C  
ATOM   4111  C   PRO A 258       8.855  17.876  21.594  1.00  0.00           C  
ATOM   4112  O   PRO A 258       7.637  18.039  21.517  1.00  0.00           O  
ATOM   4113  CB  PRO A 258       9.817  18.241  23.933  1.00  0.00           C  
ATOM   4114  CG  PRO A 258      11.351  18.310  23.916  1.00  0.00           C  
ATOM   4115  CD  PRO A 258      11.792  16.972  23.315  1.00  0.00           C  
ATOM   4116  HA  PRO A 258       8.695  16.637  23.248  1.00  0.00           H  
ATOM   4117  HB1 PRO A 258       9.372  19.217  23.728  1.00  0.00           H  
ATOM   4118  HB2 PRO A 258       9.366  17.823  24.834  1.00  0.00           H  
ATOM   4119  HG1 PRO A 258      11.597  19.201  23.345  1.00  0.00           H  
ATOM   4120  HG2 PRO A 258      11.711  18.443  24.931  1.00  0.00           H  
ATOM   4121  HD1 PRO A 258      12.656  17.105  22.673  1.00  0.00           H  
ATOM   4122  HD2 PRO A 258      11.961  16.205  24.074  1.00  0.00           H  
ATOM   4123  N   SER A 259       9.649  18.225  20.574  1.00  0.00           N  
ATOM   4124  CA  SER A 259       9.263  18.919  19.370  1.00  0.00           C  
ATOM   4125  C   SER A 259      10.153  18.484  18.219  1.00  0.00           C  
ATOM   4126  O   SER A 259      10.762  19.252  17.476  1.00  0.00           O  
ATOM   4127  CB  SER A 259       9.272  20.409  19.725  1.00  0.00           C  
ATOM   4128  OG  SER A 259      10.468  20.757  20.369  1.00  0.00           O  
ATOM   4129  H   SER A 259      10.609  18.341  20.855  1.00  0.00           H  
ATOM   4130  HA  SER A 259       8.249  18.701  19.033  1.00  0.00           H  
ATOM   4131  HB1 SER A 259       9.001  21.048  18.886  1.00  0.00           H  
ATOM   4132  HB2 SER A 259       8.430  20.555  20.392  1.00  0.00           H  
ATOM   4133  HG  SER A 259      11.098  20.062  20.266  1.00  0.00           H  
ATOM   4134  N   CYS A 260      10.073  17.183  17.907  1.00  0.00           N  
ATOM   4135  CA  CYS A 260      10.463  16.577  16.645  1.00  0.00           C  
ATOM   4136  C   CYS A 260       9.222  16.638  15.784  1.00  0.00           C  
ATOM   4137  O   CYS A 260       8.212  15.971  16.034  1.00  0.00           O  
ATOM   4138  CB  CYS A 260      10.989  15.164  16.866  1.00  0.00           C  
ATOM   4139  SG  CYS A 260      12.689  15.157  17.462  1.00  0.00           S  
ATOM   4140  H   CYS A 260       9.405  16.555  18.328  1.00  0.00           H  
ATOM   4141  HA  CYS A 260      11.233  17.162  16.130  1.00  0.00           H  
ATOM   4142  HB1 CYS A 260      10.336  14.616  17.548  1.00  0.00           H  
ATOM   4143  HB2 CYS A 260      10.939  14.532  15.969  1.00  0.00           H  
ATOM   4144  N   HIS A 261       9.292  17.367  14.666  1.00  0.00           N  
ATOM   4145  CA  HIS A 261       8.311  17.483  13.596  1.00  0.00           C  
ATOM   4146  C   HIS A 261       8.635  16.235  12.779  1.00  0.00           C  
ATOM   4147  O   HIS A 261       9.690  16.187  12.154  1.00  0.00           O  
ATOM   4148  CB  HIS A 261       8.522  18.773  12.809  1.00  0.00           C  
ATOM   4149  CG  HIS A 261       7.762  18.926  11.518  1.00  0.00           C  
ATOM   4150  CD2 HIS A 261       6.469  19.324  11.343  1.00  0.00           C  
ATOM   4151  ND1 HIS A 261       8.406  18.637  10.311  1.00  0.00           N  
ATOM   4152  CE1 HIS A 261       7.430  18.644   9.407  1.00  0.00           C  
ATOM   4153  NE2 HIS A 261       6.339  19.193   9.971  1.00  0.00           N  
ATOM   4154  H   HIS A 261      10.195  17.709  14.387  1.00  0.00           H  
ATOM   4155  HA  HIS A 261       7.288  17.377  13.963  1.00  0.00           H  
ATOM   4156  HB1 HIS A 261       8.421  19.664  13.417  1.00  0.00           H  
ATOM   4157  HB2 HIS A 261       9.560  18.896  12.468  1.00  0.00           H  
ATOM   4158  HD2 HIS A 261       5.721  19.580  12.075  1.00  0.00           H  
ATOM   4159  HE1 HIS A 261       7.501  18.460   8.338  1.00  0.00           H  
ATOM   4160  HE2 HIS A 261       5.486  19.440   9.474  1.00  0.00           H  
ATOM   4161  N   LYS A 262       7.738  15.260  12.951  1.00  0.00           N  
ATOM   4162  CA  LYS A 262       7.962  13.945  12.403  1.00  0.00           C  
ATOM   4163  C   LYS A 262       7.560  13.771  10.949  1.00  0.00           C  
ATOM   4164  O   LYS A 262       6.650  14.512  10.562  1.00  0.00           O  
ATOM   4165  CB  LYS A 262       7.180  12.966  13.288  1.00  0.00           C  
ATOM   4166  CG  LYS A 262       7.766  12.678  14.667  1.00  0.00           C  
ATOM   4167  CD  LYS A 262       6.782  11.991  15.615  1.00  0.00           C  
ATOM   4168  CE  LYS A 262       5.733  12.939  16.200  1.00  0.00           C  
ATOM   4169  NZ  LYS A 262       4.861  12.208  17.140  1.00  0.00           N1+
ATOM   4170  H   LYS A 262       6.840  15.453  13.391  1.00  0.00           H  
ATOM   4171  HA  LYS A 262       9.013  13.684  12.418  1.00  0.00           H  
ATOM   4172  HB1 LYS A 262       6.116  13.206  13.277  1.00  0.00           H  
ATOM   4173  HB2 LYS A 262       7.022  12.024  12.756  1.00  0.00           H  
ATOM   4174  HG1 LYS A 262       8.702  12.131  14.572  1.00  0.00           H  
ATOM   4175  HG2 LYS A 262       8.118  13.596  15.161  1.00  0.00           H  
ATOM   4176  HD1 LYS A 262       6.313  11.085  15.227  1.00  0.00           H  
ATOM   4177  HD2 LYS A 262       7.444  11.626  16.404  1.00  0.00           H  
ATOM   4178  HE1 LYS A 262       6.144  13.742  16.800  1.00  0.00           H  
ATOM   4179  HE2 LYS A 262       5.151  13.182  15.304  1.00  0.00           H  
ATOM   4180  HZ1 LYS A 262       4.161  11.664  16.651  1.00  0.00           H  
ATOM   4181  HZ2 LYS A 262       5.385  11.552  17.699  1.00  0.00           H  
ATOM   4182  HZ3 LYS A 262       4.384  12.793  17.819  1.00  0.00           H  
ATOM   4183  N   PRO A 263       8.232  12.964  10.129  1.00  0.00           N  
ATOM   4184  CA  PRO A 263       7.838  12.701   8.750  1.00  0.00           C  
ATOM   4185  C   PRO A 263       6.416  12.173   8.612  1.00  0.00           C  
ATOM   4186  O   PRO A 263       6.068  11.095   9.086  1.00  0.00           O  
ATOM   4187  CB  PRO A 263       8.887  11.802   8.097  1.00  0.00           C  
ATOM   4188  CG  PRO A 263       9.639  11.244   9.313  1.00  0.00           C  
ATOM   4189  CD  PRO A 263       9.353  12.135  10.517  1.00  0.00           C  
ATOM   4190  HA  PRO A 263       7.911  13.679   8.280  1.00  0.00           H  
ATOM   4191  HB1 PRO A 263       8.328  11.060   7.529  1.00  0.00           H  
ATOM   4192  HB2 PRO A 263       9.575  12.252   7.372  1.00  0.00           H  
ATOM   4193  HG1 PRO A 263       9.315  10.219   9.488  1.00  0.00           H  
ATOM   4194  HG2 PRO A 263      10.713  11.173   9.158  1.00  0.00           H  
ATOM   4195  HD1 PRO A 263       9.134  11.652  11.469  1.00  0.00           H  
ATOM   4196  HD2 PRO A 263      10.156  12.860  10.626  1.00  0.00           H  
ATOM   4197  N   SER A 264       5.480  12.927   8.034  1.00  0.00           N  
ATOM   4198  CA  SER A 264       4.116  12.565   7.741  1.00  0.00           C  
ATOM   4199  C   SER A 264       4.003  11.194   7.082  1.00  0.00           C  
ATOM   4200  O   SER A 264       3.429  10.256   7.629  1.00  0.00           O  
ATOM   4201  CB  SER A 264       3.352  13.662   7.014  1.00  0.00           C  
ATOM   4202  OG  SER A 264       3.999  14.239   5.898  1.00  0.00           O  
ATOM   4203  H   SER A 264       5.760  13.869   7.808  1.00  0.00           H  
ATOM   4204  HA  SER A 264       3.617  12.482   8.717  1.00  0.00           H  
ATOM   4205  HB1 SER A 264       2.335  13.423   6.685  1.00  0.00           H  
ATOM   4206  HB2 SER A 264       3.204  14.591   7.572  1.00  0.00           H  
ATOM   4207  HG  SER A 264       3.412  14.917   5.606  1.00  0.00           H  
ATOM   4208  N   ILE A 265       4.699  11.055   5.956  1.00  0.00           N  
ATOM   4209  CA  ILE A 265       4.737   9.881   5.106  1.00  0.00           C  
ATOM   4210  C   ILE A 265       5.239   8.601   5.760  1.00  0.00           C  
ATOM   4211  O   ILE A 265       4.964   7.496   5.286  1.00  0.00           O  
ATOM   4212  CB  ILE A 265       5.599  10.132   3.865  1.00  0.00           C  
ATOM   4213  CG1 ILE A 265       5.635  11.577   3.372  1.00  0.00           C  
ATOM   4214  CG2 ILE A 265       5.156   9.185   2.765  1.00  0.00           C  
ATOM   4215  CD  ILE A 265       6.526  12.543   4.161  1.00  0.00           C  
ATOM   4216  H   ILE A 265       5.081  11.910   5.580  1.00  0.00           H  
ATOM   4217  HA  ILE A 265       3.709   9.609   4.896  1.00  0.00           H  
ATOM   4218  HB  ILE A 265       6.620   9.811   4.074  1.00  0.00           H  
ATOM   4219 1HG1 ILE A 265       6.166  11.596   2.418  1.00  0.00           H  
ATOM   4220 2HG1 ILE A 265       4.608  11.857   3.178  1.00  0.00           H  
ATOM   4221 1HG2 ILE A 265       4.238   9.478   2.247  1.00  0.00           H  
ATOM   4222 2HG2 ILE A 265       5.956   9.231   2.025  1.00  0.00           H  
ATOM   4223 3HG2 ILE A 265       4.919   8.155   3.044  1.00  0.00           H  
ATOM   4224  HD1 ILE A 265       6.057  13.519   4.230  1.00  0.00           H  
ATOM   4225  HD2 ILE A 265       6.733  12.297   5.202  1.00  0.00           H  
ATOM   4226  HD3 ILE A 265       7.481  12.795   3.688  1.00  0.00           H  
ATOM   4227  N   LEU A 266       6.006   8.743   6.845  1.00  0.00           N  
ATOM   4228  CA  LEU A 266       6.425   7.627   7.671  1.00  0.00           C  
ATOM   4229  C   LEU A 266       5.444   7.333   8.796  1.00  0.00           C  
ATOM   4230  O   LEU A 266       5.232   6.196   9.205  1.00  0.00           O  
ATOM   4231  CB  LEU A 266       7.834   7.975   8.161  1.00  0.00           C  
ATOM   4232  CG  LEU A 266       8.618   6.956   8.994  1.00  0.00           C  
ATOM   4233  CD1 LEU A 266      10.087   6.828   8.599  1.00  0.00           C  
ATOM   4234  CD2 LEU A 266       8.521   7.233  10.491  1.00  0.00           C  
ATOM   4235  H   LEU A 266       6.184   9.677   7.164  1.00  0.00           H  
ATOM   4236  HA  LEU A 266       6.580   6.672   7.164  1.00  0.00           H  
ATOM   4237  HB1 LEU A 266       8.469   8.382   7.387  1.00  0.00           H  
ATOM   4238  HB2 LEU A 266       7.712   8.876   8.774  1.00  0.00           H  
ATOM   4239  HG  LEU A 266       8.168   5.966   8.893  1.00  0.00           H  
ATOM   4240 1HD1 LEU A 266      10.739   6.229   9.236  1.00  0.00           H  
ATOM   4241 2HD1 LEU A 266      10.122   6.511   7.559  1.00  0.00           H  
ATOM   4242 3HD1 LEU A 266      10.494   7.817   8.451  1.00  0.00           H  
ATOM   4243 1HD2 LEU A 266       8.752   8.292  10.670  1.00  0.00           H  
ATOM   4244 2HD2 LEU A 266       7.549   6.978  10.907  1.00  0.00           H  
ATOM   4245 3HD2 LEU A 266       9.193   6.563  11.033  1.00  0.00           H  
ATOM   4246  N   THR A 267       4.828   8.393   9.324  1.00  0.00           N  
ATOM   4247  CA  THR A 267       3.893   8.441  10.434  1.00  0.00           C  
ATOM   4248  C   THR A 267       2.625   7.658  10.100  1.00  0.00           C  
ATOM   4249  O   THR A 267       2.213   6.836  10.906  1.00  0.00           O  
ATOM   4250  CB  THR A 267       3.443   9.857  10.792  1.00  0.00           C  
ATOM   4251  CG2 THR A 267       2.295   9.953  11.813  1.00  0.00           C  
ATOM   4252  OG1 THR A 267       4.559  10.579  11.269  1.00  0.00           O  
ATOM   4253  H   THR A 267       5.123   9.258   8.887  1.00  0.00           H  
ATOM   4254  HA  THR A 267       4.323   8.088  11.374  1.00  0.00           H  
ATOM   4255  HB  THR A 267       3.084  10.364   9.896  1.00  0.00           H  
ATOM   4256  HG1 THR A 267       5.093  10.717  10.504  1.00  0.00           H  
ATOM   4257 1HG2 THR A 267       2.433   9.133  12.518  1.00  0.00           H  
ATOM   4258 2HG2 THR A 267       2.199  10.904  12.334  1.00  0.00           H  
ATOM   4259 3HG2 THR A 267       1.308   9.698  11.438  1.00  0.00           H  
ATOM   4260  N   TYR A 268       2.060   7.824   8.900  1.00  0.00           N  
ATOM   4261  CA  TYR A 268       0.839   7.125   8.524  1.00  0.00           C  
ATOM   4262  C   TYR A 268       1.081   5.652   8.202  1.00  0.00           C  
ATOM   4263  O   TYR A 268       0.246   4.827   8.540  1.00  0.00           O  
ATOM   4264  CB  TYR A 268       0.311   7.800   7.262  1.00  0.00           C  
ATOM   4265  CG  TYR A 268       0.162   9.307   7.342  1.00  0.00           C  
ATOM   4266  CD1 TYR A 268      -0.145   9.871   8.589  1.00  0.00           C  
ATOM   4267  CD2 TYR A 268       0.450  10.107   6.233  1.00  0.00           C  
ATOM   4268  CE1 TYR A 268      -0.287  11.256   8.771  1.00  0.00           C  
ATOM   4269  CE2 TYR A 268       0.457  11.493   6.442  1.00  0.00           C  
ATOM   4270  CZ  TYR A 268       0.127  12.038   7.692  1.00  0.00           C  
ATOM   4271  OH  TYR A 268       0.046  13.385   7.916  1.00  0.00           O  
ATOM   4272  H   TYR A 268       2.360   8.627   8.385  1.00  0.00           H  
ATOM   4273  HA  TYR A 268       0.053   7.188   9.279  1.00  0.00           H  
ATOM   4274  HB1 TYR A 268       0.958   7.582   6.405  1.00  0.00           H  
ATOM   4275  HB2 TYR A 268      -0.614   7.247   7.192  1.00  0.00           H  
ATOM   4276  HD1 TYR A 268      -0.566   9.236   9.350  1.00  0.00           H  
ATOM   4277  HD2 TYR A 268       0.663   9.728   5.251  1.00  0.00           H  
ATOM   4278  HE1 TYR A 268      -0.594  11.662   9.722  1.00  0.00           H  
ATOM   4279  HE2 TYR A 268       0.789  11.987   5.540  1.00  0.00           H  
ATOM   4280  HH  TYR A 268       0.189  13.506   8.845  1.00  0.00           H  
ATOM   4281  N   ILE A 269       2.235   5.326   7.604  1.00  0.00           N  
ATOM   4282  CA  ILE A 269       2.722   3.991   7.326  1.00  0.00           C  
ATOM   4283  C   ILE A 269       2.744   3.142   8.589  1.00  0.00           C  
ATOM   4284  O   ILE A 269       2.365   1.970   8.652  1.00  0.00           O  
ATOM   4285  CB  ILE A 269       3.923   4.095   6.391  1.00  0.00           C  
ATOM   4286  CG1 ILE A 269       3.473   4.530   4.999  1.00  0.00           C  
ATOM   4287  CG2 ILE A 269       4.599   2.774   6.016  1.00  0.00           C  
ATOM   4288  CD  ILE A 269       4.557   4.762   3.945  1.00  0.00           C  
ATOM   4289  H   ILE A 269       2.953   6.023   7.544  1.00  0.00           H  
ATOM   4290  HA  ILE A 269       2.004   3.419   6.736  1.00  0.00           H  
ATOM   4291  HB  ILE A 269       4.644   4.876   6.641  1.00  0.00           H  
ATOM   4292 1HG1 ILE A 269       2.761   3.830   4.563  1.00  0.00           H  
ATOM   4293 2HG1 ILE A 269       2.940   5.478   5.070  1.00  0.00           H  
ATOM   4294 1HG2 ILE A 269       4.853   2.352   6.988  1.00  0.00           H  
ATOM   4295 2HG2 ILE A 269       4.055   2.034   5.431  1.00  0.00           H  
ATOM   4296 3HG2 ILE A 269       5.511   2.996   5.457  1.00  0.00           H  
ATOM   4297  HD1 ILE A 269       4.156   5.491   3.238  1.00  0.00           H  
ATOM   4298  HD2 ILE A 269       5.517   5.064   4.360  1.00  0.00           H  
ATOM   4299  HD3 ILE A 269       4.642   3.825   3.391  1.00  0.00           H  
ATOM   4300  N   ALA A 270       3.270   3.769   9.645  1.00  0.00           N  
ATOM   4301  CA  ALA A 270       3.395   3.278  11.003  1.00  0.00           C  
ATOM   4302  C   ALA A 270       2.056   2.903  11.626  1.00  0.00           C  
ATOM   4303  O   ALA A 270       2.060   2.039  12.490  1.00  0.00           O  
ATOM   4304  CB  ALA A 270       4.185   4.259  11.871  1.00  0.00           C  
ATOM   4305  H   ALA A 270       3.551   4.732   9.505  1.00  0.00           H  
ATOM   4306  HA  ALA A 270       3.914   2.334  10.908  1.00  0.00           H  
ATOM   4307  HB1 ALA A 270       5.177   4.376  11.424  1.00  0.00           H  
ATOM   4308  HB2 ALA A 270       3.828   5.284  11.828  1.00  0.00           H  
ATOM   4309  HB3 ALA A 270       4.222   3.939  12.914  1.00  0.00           H  
ATOM   4310  N   ILE A 271       0.965   3.510  11.140  1.00  0.00           N  
ATOM   4311  CA  ILE A 271      -0.353   3.187  11.649  1.00  0.00           C  
ATOM   4312  C   ILE A 271      -1.042   2.211  10.703  1.00  0.00           C  
ATOM   4313  O   ILE A 271      -1.611   1.255  11.228  1.00  0.00           O  
ATOM   4314  CB  ILE A 271      -1.203   4.489  11.776  1.00  0.00           C  
ATOM   4315  CG1 ILE A 271      -0.551   5.488  12.733  1.00  0.00           C  
ATOM   4316  CG2 ILE A 271      -2.584   4.219  12.380  1.00  0.00           C  
ATOM   4317  CD  ILE A 271      -1.178   6.883  12.796  1.00  0.00           C  
ATOM   4318  H   ILE A 271       1.098   4.273  10.496  1.00  0.00           H  
ATOM   4319  HA  ILE A 271      -0.376   2.590  12.565  1.00  0.00           H  
ATOM   4320  HB  ILE A 271      -1.428   4.923  10.798  1.00  0.00           H  
ATOM   4321 1HG1 ILE A 271      -0.653   5.028  13.716  1.00  0.00           H  
ATOM   4322 2HG1 ILE A 271       0.509   5.635  12.524  1.00  0.00           H  
ATOM   4323 1HG2 ILE A 271      -3.124   5.117  12.684  1.00  0.00           H  
ATOM   4324 2HG2 ILE A 271      -3.182   3.676  11.659  1.00  0.00           H  
ATOM   4325 3HG2 ILE A 271      -2.470   3.658  13.296  1.00  0.00           H  
ATOM   4326  HD1 ILE A 271      -2.165   6.886  13.256  1.00  0.00           H  
ATOM   4327  HD2 ILE A 271      -0.584   7.411  13.548  1.00  0.00           H  
ATOM   4328  HD3 ILE A 271      -1.268   7.254  11.776  1.00  0.00           H  
ATOM   4329  N   PHE A 272      -0.920   2.337   9.379  1.00  0.00           N  
ATOM   4330  CA  PHE A 272      -1.350   1.400   8.355  1.00  0.00           C  
ATOM   4331  C   PHE A 272      -0.719   0.028   8.451  1.00  0.00           C  
ATOM   4332  O   PHE A 272      -1.228  -0.950   7.911  1.00  0.00           O  
ATOM   4333  CB  PHE A 272      -1.169   1.908   6.930  1.00  0.00           C  
ATOM   4334  CG  PHE A 272      -2.098   3.032   6.549  1.00  0.00           C  
ATOM   4335  CD1 PHE A 272      -3.478   2.826   6.662  1.00  0.00           C  
ATOM   4336  CD2 PHE A 272      -1.651   4.221   5.955  1.00  0.00           C  
ATOM   4337  CE1 PHE A 272      -4.396   3.867   6.471  1.00  0.00           C  
ATOM   4338  CE2 PHE A 272      -2.605   5.173   5.591  1.00  0.00           C  
ATOM   4339  CZ  PHE A 272      -3.948   5.087   5.964  1.00  0.00           C  
ATOM   4340  H   PHE A 272      -0.405   3.147   9.084  1.00  0.00           H  
ATOM   4341  HA  PHE A 272      -2.408   1.298   8.611  1.00  0.00           H  
ATOM   4342  HB1 PHE A 272      -0.076   2.017   6.871  1.00  0.00           H  
ATOM   4343  HB2 PHE A 272      -1.365   1.086   6.247  1.00  0.00           H  
ATOM   4344  HD1 PHE A 272      -3.695   1.883   7.141  1.00  0.00           H  
ATOM   4345  HD2 PHE A 272      -0.631   4.316   5.596  1.00  0.00           H  
ATOM   4346  HE1 PHE A 272      -5.429   3.752   6.752  1.00  0.00           H  
ATOM   4347  HE2 PHE A 272      -2.240   6.053   5.079  1.00  0.00           H  
ATOM   4348  HZ  PHE A 272      -4.727   5.798   5.710  1.00  0.00           H  
ATOM   4349  N   LEU A 273       0.345  -0.140   9.246  1.00  0.00           N  
ATOM   4350  CA  LEU A 273       0.935  -1.428   9.579  1.00  0.00           C  
ATOM   4351  C   LEU A 273       0.178  -1.989  10.772  1.00  0.00           C  
ATOM   4352  O   LEU A 273      -0.175  -3.170  10.727  1.00  0.00           O  
ATOM   4353  CB  LEU A 273       2.338  -1.112  10.084  1.00  0.00           C  
ATOM   4354  CG  LEU A 273       3.441  -1.642   9.172  1.00  0.00           C  
ATOM   4355  CD1 LEU A 273       3.402  -1.183   7.708  1.00  0.00           C  
ATOM   4356  CD2 LEU A 273       4.804  -1.241   9.738  1.00  0.00           C  
ATOM   4357  H   LEU A 273       0.696   0.694   9.679  1.00  0.00           H  
ATOM   4358  HA  LEU A 273       0.984  -2.245   8.863  1.00  0.00           H  
ATOM   4359  HB1 LEU A 273       2.503  -0.057  10.318  1.00  0.00           H  
ATOM   4360  HB2 LEU A 273       2.456  -1.646  11.031  1.00  0.00           H  
ATOM   4361  HG  LEU A 273       3.224  -2.704   9.194  1.00  0.00           H  
ATOM   4362 1HD1 LEU A 273       3.263  -0.101   7.632  1.00  0.00           H  
ATOM   4363 2HD1 LEU A 273       4.330  -1.334   7.156  1.00  0.00           H  
ATOM   4364 3HD1 LEU A 273       2.649  -1.716   7.145  1.00  0.00           H  
ATOM   4365 1HD2 LEU A 273       5.022  -1.370  10.805  1.00  0.00           H  
ATOM   4366 2HD2 LEU A 273       5.524  -1.850   9.200  1.00  0.00           H  
ATOM   4367 3HD2 LEU A 273       5.031  -0.190   9.542  1.00  0.00           H  
ATOM   4368  N   THR A 274      -0.156  -1.262  11.833  1.00  0.00           N  
ATOM   4369  CA  THR A 274      -0.852  -1.753  13.007  1.00  0.00           C  
ATOM   4370  C   THR A 274      -2.331  -1.940  12.725  1.00  0.00           C  
ATOM   4371  O   THR A 274      -3.057  -2.612  13.459  1.00  0.00           O  
ATOM   4372  CB  THR A 274      -0.579  -0.661  14.039  1.00  0.00           C  
ATOM   4373  CG2 THR A 274       0.893  -0.579  14.454  1.00  0.00           C  
ATOM   4374  OG1 THR A 274      -1.143   0.629  13.941  1.00  0.00           O  
ATOM   4375  H   THR A 274       0.037  -0.274  11.767  1.00  0.00           H  
ATOM   4376  HA  THR A 274      -0.325  -2.673  13.228  1.00  0.00           H  
ATOM   4377  HB  THR A 274      -0.966  -1.066  14.978  1.00  0.00           H  
ATOM   4378  HG1 THR A 274      -1.122   0.882  13.030  1.00  0.00           H  
ATOM   4379 1HG2 THR A 274       1.355  -0.229  13.528  1.00  0.00           H  
ATOM   4380 2HG2 THR A 274       1.206   0.017  15.319  1.00  0.00           H  
ATOM   4381 3HG2 THR A 274       1.428  -1.486  14.730  1.00  0.00           H  
ATOM   4382  N   HIS A 275      -2.888  -1.375  11.641  1.00  0.00           N  
ATOM   4383  CA  HIS A 275      -4.204  -1.628  11.092  1.00  0.00           C  
ATOM   4384  C   HIS A 275      -4.229  -2.927  10.297  1.00  0.00           C  
ATOM   4385  O   HIS A 275      -5.150  -3.747  10.355  1.00  0.00           O  
ATOM   4386  CB  HIS A 275      -4.618  -0.535  10.109  1.00  0.00           C  
ATOM   4387  CG  HIS A 275      -5.304   0.621  10.790  1.00  0.00           C  
ATOM   4388  CD2 HIS A 275      -5.487   1.859  10.237  1.00  0.00           C  
ATOM   4389  ND1 HIS A 275      -5.815   0.645  12.097  1.00  0.00           N  
ATOM   4390  CE1 HIS A 275      -6.293   1.881  12.251  1.00  0.00           C  
ATOM   4391  NE2 HIS A 275      -6.159   2.632  11.158  1.00  0.00           N  
ATOM   4392  H   HIS A 275      -2.245  -0.787  11.137  1.00  0.00           H  
ATOM   4393  HA  HIS A 275      -4.890  -1.770  11.932  1.00  0.00           H  
ATOM   4394  HB1 HIS A 275      -3.802  -0.179   9.468  1.00  0.00           H  
ATOM   4395  HB2 HIS A 275      -5.262  -0.895   9.311  1.00  0.00           H  
ATOM   4396  HD2 HIS A 275      -5.189   2.234   9.281  1.00  0.00           H  
ATOM   4397  HE1 HIS A 275      -6.783   2.230  13.146  1.00  0.00           H  
ATOM   4398  HE2 HIS A 275      -6.494   3.582  10.977  1.00  0.00           H  
ATOM   4399  N   GLY A 276      -3.154  -3.079   9.521  1.00  0.00           N  
ATOM   4400  CA  GLY A 276      -3.121  -3.890   8.315  1.00  0.00           C  
ATOM   4401  C   GLY A 276      -2.402  -5.209   8.531  1.00  0.00           C  
ATOM   4402  O   GLY A 276      -2.637  -6.165   7.803  1.00  0.00           O  
ATOM   4403  H   GLY A 276      -2.414  -2.420   9.701  1.00  0.00           H  
ATOM   4404  HA1 GLY A 276      -4.179  -4.073   8.127  1.00  0.00           H  
ATOM   4405  HA2 GLY A 276      -2.767  -3.284   7.482  1.00  0.00           H  
ATOM   4406  N   ASN A 277      -1.695  -5.391   9.651  1.00  0.00           N  
ATOM   4407  CA  ASN A 277      -1.237  -6.672  10.148  1.00  0.00           C  
ATOM   4408  C   ASN A 277      -2.384  -7.594  10.555  1.00  0.00           C  
ATOM   4409  O   ASN A 277      -2.328  -8.744  10.106  1.00  0.00           O  
ATOM   4410  CB  ASN A 277      -0.321  -6.303  11.315  1.00  0.00           C  
ATOM   4411  CG  ASN A 277       0.351  -7.509  11.967  1.00  0.00           C  
ATOM   4412  ND2 ASN A 277      -0.049  -7.923  13.171  1.00  0.00           N  
ATOM   4413  OD1 ASN A 277       1.139  -8.177  11.305  1.00  0.00           O  
ATOM   4414  H   ASN A 277      -1.489  -4.527  10.135  1.00  0.00           H  
ATOM   4415  HA  ASN A 277      -0.576  -7.040   9.362  1.00  0.00           H  
ATOM   4416  HB1 ASN A 277       0.470  -5.679  10.893  1.00  0.00           H  
ATOM   4417  HB2 ASN A 277      -0.798  -5.743  12.116  1.00  0.00           H  
ATOM   4418 1HD2 ASN A 277      -0.804  -7.491  13.682  1.00  0.00           H  
ATOM   4419 2HD2 ASN A 277       0.425  -8.768  13.459  1.00  0.00           H  
ATOM   4420  N   SER A 278      -3.557  -7.092  10.938  1.00  0.00           N  
ATOM   4421  CA  SER A 278      -4.758  -7.873  11.181  1.00  0.00           C  
ATOM   4422  C   SER A 278      -5.466  -8.234   9.879  1.00  0.00           C  
ATOM   4423  O   SER A 278      -6.480  -8.919   9.846  1.00  0.00           O  
ATOM   4424  CB  SER A 278      -5.691  -7.043  12.062  1.00  0.00           C  
ATOM   4425  OG  SER A 278      -5.140  -6.927  13.350  1.00  0.00           O  
ATOM   4426  H   SER A 278      -3.701  -6.114  11.150  1.00  0.00           H  
ATOM   4427  HA  SER A 278      -4.579  -8.812  11.686  1.00  0.00           H  
ATOM   4428  HB1 SER A 278      -5.716  -6.001  11.761  1.00  0.00           H  
ATOM   4429  HB2 SER A 278      -6.717  -7.406  12.205  1.00  0.00           H  
ATOM   4430  HG  SER A 278      -5.190  -7.792  13.714  1.00  0.00           H  
ATOM   4431  N   ALA A 279      -5.159  -7.660   8.720  1.00  0.00           N  
ATOM   4432  CA  ALA A 279      -5.646  -8.163   7.449  1.00  0.00           C  
ATOM   4433  C   ALA A 279      -4.637  -9.163   6.890  1.00  0.00           C  
ATOM   4434  O   ALA A 279      -5.063 -10.086   6.190  1.00  0.00           O  
ATOM   4435  CB  ALA A 279      -5.848  -6.972   6.508  1.00  0.00           C  
ATOM   4436  H   ALA A 279      -4.342  -7.066   8.736  1.00  0.00           H  
ATOM   4437  HA  ALA A 279      -6.648  -8.579   7.519  1.00  0.00           H  
ATOM   4438  HB1 ALA A 279      -6.538  -6.252   6.951  1.00  0.00           H  
ATOM   4439  HB2 ALA A 279      -4.892  -6.474   6.352  1.00  0.00           H  
ATOM   4440  HB3 ALA A 279      -6.269  -7.239   5.537  1.00  0.00           H  
ATOM   4441  N   MET A 280      -3.341  -9.007   7.154  1.00  0.00           N  
ATOM   4442  CA  MET A 280      -2.269  -9.881   6.707  1.00  0.00           C  
ATOM   4443  C   MET A 280      -2.402 -11.275   7.315  1.00  0.00           C  
ATOM   4444  O   MET A 280      -2.381 -12.285   6.624  1.00  0.00           O  
ATOM   4445  CB  MET A 280      -0.945  -9.132   6.886  1.00  0.00           C  
ATOM   4446  CG  MET A 280       0.228 -10.069   6.602  1.00  0.00           C  
ATOM   4447  SD  MET A 280       1.810  -9.253   6.282  1.00  0.00           S  
ATOM   4448  CE  MET A 280       1.977  -8.571   7.948  1.00  0.00           C  
ATOM   4449  H   MET A 280      -3.014  -8.236   7.710  1.00  0.00           H  
ATOM   4450  HA  MET A 280      -2.379 -10.120   5.650  1.00  0.00           H  
ATOM   4451  HB1 MET A 280      -0.973  -8.396   6.086  1.00  0.00           H  
ATOM   4452  HB2 MET A 280      -0.788  -8.780   7.904  1.00  0.00           H  
ATOM   4453  HG1 MET A 280       0.487 -10.781   7.389  1.00  0.00           H  
ATOM   4454  HG2 MET A 280      -0.075 -10.504   5.652  1.00  0.00           H  
ATOM   4455  HE1 MET A 280       2.016  -9.371   8.682  1.00  0.00           H  
ATOM   4456  HE2 MET A 280       2.879  -7.964   7.997  1.00  0.00           H  
ATOM   4457  HE3 MET A 280       1.231  -7.804   8.165  1.00  0.00           H  
ATOM   4458  N   ASN A 281      -2.658 -11.274   8.630  1.00  0.00           N  
ATOM   4459  CA  ASN A 281      -2.823 -12.397   9.528  1.00  0.00           C  
ATOM   4460  C   ASN A 281      -3.668 -13.571   9.051  1.00  0.00           C  
ATOM   4461  O   ASN A 281      -3.167 -14.694   9.109  1.00  0.00           O  
ATOM   4462  CB  ASN A 281      -3.287 -11.828  10.872  1.00  0.00           C  
ATOM   4463  CG  ASN A 281      -3.496 -12.916  11.918  1.00  0.00           C  
ATOM   4464  ND2 ASN A 281      -4.628 -12.804  12.623  1.00  0.00           N  
ATOM   4465  OD1 ASN A 281      -2.708 -13.843  12.037  1.00  0.00           O  
ATOM   4466  H   ASN A 281      -2.476 -10.410   9.128  1.00  0.00           H  
ATOM   4467  HA  ASN A 281      -1.791 -12.739   9.645  1.00  0.00           H  
ATOM   4468  HB1 ASN A 281      -2.721 -11.098  11.451  1.00  0.00           H  
ATOM   4469  HB2 ASN A 281      -4.106 -11.149  10.647  1.00  0.00           H  
ATOM   4470 1HD2 ASN A 281      -5.171 -11.959  12.536  1.00  0.00           H  
ATOM   4471 2HD2 ASN A 281      -5.036 -13.538  13.181  1.00  0.00           H  
ATOM   4472  N   PRO A 282      -4.908 -13.474   8.577  1.00  0.00           N  
ATOM   4473  CA  PRO A 282      -5.667 -14.596   8.054  1.00  0.00           C  
ATOM   4474  C   PRO A 282      -5.196 -15.103   6.698  1.00  0.00           C  
ATOM   4475  O   PRO A 282      -5.381 -16.299   6.465  1.00  0.00           O  
ATOM   4476  CB  PRO A 282      -7.129 -14.140   8.040  1.00  0.00           C  
ATOM   4477  CG  PRO A 282      -7.096 -12.607   8.012  1.00  0.00           C  
ATOM   4478  CD  PRO A 282      -5.771 -12.319   8.702  1.00  0.00           C  
ATOM   4479  HA  PRO A 282      -5.566 -15.432   8.737  1.00  0.00           H  
ATOM   4480  HB1 PRO A 282      -7.708 -14.593   7.248  1.00  0.00           H  
ATOM   4481  HB2 PRO A 282      -7.584 -14.423   8.996  1.00  0.00           H  
ATOM   4482  HG1 PRO A 282      -7.112 -12.296   6.963  1.00  0.00           H  
ATOM   4483  HG2 PRO A 282      -7.926 -12.231   8.602  1.00  0.00           H  
ATOM   4484  HD1 PRO A 282      -5.309 -11.488   8.158  1.00  0.00           H  
ATOM   4485  HD2 PRO A 282      -5.928 -11.997   9.733  1.00  0.00           H  
ATOM   4486  N   ILE A 283      -4.705 -14.271   5.778  1.00  0.00           N  
ATOM   4487  CA  ILE A 283      -4.184 -14.625   4.471  1.00  0.00           C  
ATOM   4488  C   ILE A 283      -2.881 -15.355   4.728  1.00  0.00           C  
ATOM   4489  O   ILE A 283      -2.579 -16.348   4.067  1.00  0.00           O  
ATOM   4490  CB  ILE A 283      -4.058 -13.372   3.598  1.00  0.00           C  
ATOM   4491  CG1 ILE A 283      -5.406 -12.646   3.568  1.00  0.00           C  
ATOM   4492  CG2 ILE A 283      -3.562 -13.683   2.186  1.00  0.00           C  
ATOM   4493  CD  ILE A 283      -5.309 -11.342   2.785  1.00  0.00           C  
ATOM   4494  H   ILE A 283      -4.542 -13.296   6.003  1.00  0.00           H  
ATOM   4495  HA  ILE A 283      -4.852 -15.297   3.945  1.00  0.00           H  
ATOM   4496  HB  ILE A 283      -3.449 -12.536   3.940  1.00  0.00           H  
ATOM   4497 1HG1 ILE A 283      -6.285 -13.244   3.339  1.00  0.00           H  
ATOM   4498 2HG1 ILE A 283      -5.547 -12.283   4.586  1.00  0.00           H  
ATOM   4499 1HG2 ILE A 283      -2.622 -14.227   2.248  1.00  0.00           H  
ATOM   4500 2HG2 ILE A 283      -4.235 -14.217   1.507  1.00  0.00           H  
ATOM   4501 3HG2 ILE A 283      -3.230 -12.798   1.646  1.00  0.00           H  
ATOM   4502  HD1 ILE A 283      -6.227 -10.755   2.775  1.00  0.00           H  
ATOM   4503  HD2 ILE A 283      -4.514 -10.674   3.125  1.00  0.00           H  
ATOM   4504  HD3 ILE A 283      -5.073 -11.483   1.731  1.00  0.00           H  
ATOM   4505  N   VAL A 284      -1.995 -14.966   5.641  1.00  0.00           N  
ATOM   4506  CA  VAL A 284      -0.879 -15.738   6.148  1.00  0.00           C  
ATOM   4507  C   VAL A 284      -1.287 -17.087   6.713  1.00  0.00           C  
ATOM   4508  O   VAL A 284      -0.649 -18.054   6.335  1.00  0.00           O  
ATOM   4509  CB  VAL A 284      -0.253 -14.911   7.270  1.00  0.00           C  
ATOM   4510  CG1 VAL A 284       0.642 -15.651   8.274  1.00  0.00           C  
ATOM   4511  CG2 VAL A 284       0.524 -13.718   6.717  1.00  0.00           C  
ATOM   4512  H   VAL A 284      -2.253 -14.115   6.122  1.00  0.00           H  
ATOM   4513  HA  VAL A 284      -0.143 -15.990   5.381  1.00  0.00           H  
ATOM   4514  HB  VAL A 284      -0.986 -14.434   7.915  1.00  0.00           H  
ATOM   4515 1HG1 VAL A 284       1.386 -16.375   7.948  1.00  0.00           H  
ATOM   4516 2HG1 VAL A 284       1.259 -14.938   8.812  1.00  0.00           H  
ATOM   4517 3HG1 VAL A 284       0.072 -16.010   9.131  1.00  0.00           H  
ATOM   4518 1HG2 VAL A 284       0.521 -12.983   7.519  1.00  0.00           H  
ATOM   4519 2HG2 VAL A 284       1.552 -14.053   6.512  1.00  0.00           H  
ATOM   4520 3HG2 VAL A 284       0.126 -13.164   5.868  1.00  0.00           H  
ATOM   4521  N   TYR A 285      -2.296 -17.170   7.584  1.00  0.00           N  
ATOM   4522  CA  TYR A 285      -2.784 -18.432   8.118  1.00  0.00           C  
ATOM   4523  C   TYR A 285      -3.298 -19.390   7.051  1.00  0.00           C  
ATOM   4524  O   TYR A 285      -2.977 -20.577   7.027  1.00  0.00           O  
ATOM   4525  CB  TYR A 285      -3.851 -18.109   9.162  1.00  0.00           C  
ATOM   4526  CG  TYR A 285      -4.055 -19.132  10.247  1.00  0.00           C  
ATOM   4527  CD1 TYR A 285      -3.193 -19.266  11.338  1.00  0.00           C  
ATOM   4528  CD2 TYR A 285      -5.168 -19.997  10.233  1.00  0.00           C  
ATOM   4529  CE1 TYR A 285      -3.388 -20.265  12.304  1.00  0.00           C  
ATOM   4530  CE2 TYR A 285      -5.410 -20.929  11.246  1.00  0.00           C  
ATOM   4531  CZ  TYR A 285      -4.449 -21.176  12.235  1.00  0.00           C  
ATOM   4532  OH  TYR A 285      -4.465 -22.248  13.083  1.00  0.00           O  
ATOM   4533  H   TYR A 285      -2.668 -16.272   7.865  1.00  0.00           H  
ATOM   4534  HA  TYR A 285      -1.988 -18.944   8.655  1.00  0.00           H  
ATOM   4535  HB1 TYR A 285      -3.548 -17.178   9.645  1.00  0.00           H  
ATOM   4536  HB2 TYR A 285      -4.803 -17.968   8.661  1.00  0.00           H  
ATOM   4537  HD1 TYR A 285      -2.270 -18.708  11.459  1.00  0.00           H  
ATOM   4538  HD2 TYR A 285      -5.899 -19.814   9.470  1.00  0.00           H  
ATOM   4539  HE1 TYR A 285      -2.614 -20.356  13.045  1.00  0.00           H  
ATOM   4540  HE2 TYR A 285      -6.243 -21.622  11.226  1.00  0.00           H  
ATOM   4541  HH  TYR A 285      -3.752 -22.313  13.698  1.00  0.00           H  
ATOM   4542  N   ALA A 286      -4.012 -18.878   6.047  1.00  0.00           N  
ATOM   4543  CA  ALA A 286      -4.469 -19.704   4.946  1.00  0.00           C  
ATOM   4544  C   ALA A 286      -3.361 -20.194   4.029  1.00  0.00           C  
ATOM   4545  O   ALA A 286      -3.558 -21.269   3.453  1.00  0.00           O  
ATOM   4546  CB  ALA A 286      -5.445 -18.789   4.199  1.00  0.00           C  
ATOM   4547  H   ALA A 286      -4.347 -17.927   6.105  1.00  0.00           H  
ATOM   4548  HA  ALA A 286      -4.984 -20.569   5.359  1.00  0.00           H  
ATOM   4549  HB1 ALA A 286      -4.941 -18.008   3.639  1.00  0.00           H  
ATOM   4550  HB2 ALA A 286      -6.045 -19.329   3.465  1.00  0.00           H  
ATOM   4551  HB3 ALA A 286      -6.140 -18.310   4.895  1.00  0.00           H  
ATOM   4552  N   PHE A 287      -2.172 -19.574   3.964  1.00  0.00           N  
ATOM   4553  CA  PHE A 287      -1.052 -19.920   3.118  1.00  0.00           C  
ATOM   4554  C   PHE A 287      -0.165 -20.963   3.777  1.00  0.00           C  
ATOM   4555  O   PHE A 287       0.480 -21.733   3.079  1.00  0.00           O  
ATOM   4556  CB  PHE A 287      -0.274 -18.623   2.887  1.00  0.00           C  
ATOM   4557  CG  PHE A 287       1.034 -18.666   2.150  1.00  0.00           C  
ATOM   4558  CD1 PHE A 287       2.055 -17.845   2.665  1.00  0.00           C  
ATOM   4559  CD2 PHE A 287       1.260 -19.408   0.978  1.00  0.00           C  
ATOM   4560  CE1 PHE A 287       3.253 -17.795   1.941  1.00  0.00           C  
ATOM   4561  CE2 PHE A 287       2.489 -19.466   0.313  1.00  0.00           C  
ATOM   4562  CZ  PHE A 287       3.444 -18.556   0.780  1.00  0.00           C  
ATOM   4563  H   PHE A 287      -2.163 -18.626   4.304  1.00  0.00           H  
ATOM   4564  HA  PHE A 287      -1.485 -20.198   2.152  1.00  0.00           H  
ATOM   4565  HB1 PHE A 287      -0.871 -17.852   2.405  1.00  0.00           H  
ATOM   4566  HB2 PHE A 287      -0.023 -18.220   3.872  1.00  0.00           H  
ATOM   4567  HD1 PHE A 287       1.963 -17.226   3.546  1.00  0.00           H  
ATOM   4568  HD2 PHE A 287       0.531 -20.159   0.729  1.00  0.00           H  
ATOM   4569  HE1 PHE A 287       4.040 -17.149   2.308  1.00  0.00           H  
ATOM   4570  HE2 PHE A 287       2.696 -19.951  -0.629  1.00  0.00           H  
ATOM   4571  HZ  PHE A 287       4.322 -18.388   0.176  1.00  0.00           H  
ATOM   4572  N   ARG A 288      -0.203 -21.042   5.106  1.00  0.00           N  
ATOM   4573  CA  ARG A 288       0.458 -22.106   5.843  1.00  0.00           C  
ATOM   4574  C   ARG A 288      -0.381 -23.373   5.823  1.00  0.00           C  
ATOM   4575  O   ARG A 288       0.166 -24.471   5.916  1.00  0.00           O  
ATOM   4576  CB  ARG A 288       0.782 -21.654   7.265  1.00  0.00           C  
ATOM   4577  CG  ARG A 288       1.838 -20.559   7.403  1.00  0.00           C  
ATOM   4578  CD  ARG A 288       3.090 -20.892   6.570  1.00  0.00           C  
ATOM   4579  NE  ARG A 288       3.667 -22.195   6.867  1.00  0.00           N  
ATOM   4580  CZ  ARG A 288       4.940 -22.618   6.734  1.00  0.00           C  
ATOM   4581  NH1 ARG A 288       5.836 -21.979   5.966  1.00  0.00           N  
ATOM   4582  NH2 ARG A 288       5.212 -23.740   7.399  1.00  0.00           N1+
ATOM   4583  H   ARG A 288      -0.518 -20.246   5.640  1.00  0.00           H  
ATOM   4584  HA  ARG A 288       1.320 -22.316   5.205  1.00  0.00           H  
ATOM   4585  HB1 ARG A 288      -0.118 -21.339   7.790  1.00  0.00           H  
ATOM   4586  HB2 ARG A 288       0.991 -22.571   7.822  1.00  0.00           H  
ATOM   4587  HG1 ARG A 288       1.435 -19.675   6.920  1.00  0.00           H  
ATOM   4588  HG2 ARG A 288       2.111 -20.303   8.430  1.00  0.00           H  
ATOM   4589  HD1 ARG A 288       2.883 -20.935   5.499  1.00  0.00           H  
ATOM   4590  HD2 ARG A 288       3.919 -20.181   6.612  1.00  0.00           H  
ATOM   4591  HE  ARG A 288       3.038 -22.890   7.239  1.00  0.00           H  
ATOM   4592 1HH1 ARG A 288       5.704 -21.146   5.410  1.00  0.00           H  
ATOM   4593 2HH1 ARG A 288       6.834 -22.003   6.138  1.00  0.00           H  
ATOM   4594 1HH2 ARG A 288       4.541 -24.297   7.899  1.00  0.00           H  
ATOM   4595 2HH2 ARG A 288       6.134 -24.161   7.355  1.00  0.00           H  
ATOM   4596  N   ILE A 289      -1.691 -23.271   5.602  1.00  0.00           N  
ATOM   4597  CA  ILE A 289      -2.492 -24.469   5.402  1.00  0.00           C  
ATOM   4598  C   ILE A 289      -2.063 -25.282   4.180  1.00  0.00           C  
ATOM   4599  O   ILE A 289      -2.155 -26.499   4.196  1.00  0.00           O  
ATOM   4600  CB  ILE A 289      -3.946 -24.019   5.441  1.00  0.00           C  
ATOM   4601  CG1 ILE A 289      -4.299 -23.698   6.900  1.00  0.00           C  
ATOM   4602  CG2 ILE A 289      -4.961 -25.029   4.898  1.00  0.00           C  
ATOM   4603  CD  ILE A 289      -5.686 -23.101   7.127  1.00  0.00           C  
ATOM   4604  H   ILE A 289      -2.183 -22.444   5.298  1.00  0.00           H  
ATOM   4605  HA  ILE A 289      -2.240 -25.116   6.236  1.00  0.00           H  
ATOM   4606  HB  ILE A 289      -4.045 -23.078   4.904  1.00  0.00           H  
ATOM   4607 1HG1 ILE A 289      -4.162 -24.597   7.503  1.00  0.00           H  
ATOM   4608 2HG1 ILE A 289      -3.611 -22.989   7.352  1.00  0.00           H  
ATOM   4609 1HG2 ILE A 289      -4.841 -25.813   5.643  1.00  0.00           H  
ATOM   4610 2HG2 ILE A 289      -6.014 -24.749   4.977  1.00  0.00           H  
ATOM   4611 3HG2 ILE A 289      -4.691 -25.306   3.879  1.00  0.00           H  
ATOM   4612  HD1 ILE A 289      -5.870 -23.216   8.198  1.00  0.00           H  
ATOM   4613  HD2 ILE A 289      -5.753 -22.057   6.826  1.00  0.00           H  
ATOM   4614  HD3 ILE A 289      -6.485 -23.722   6.729  1.00  0.00           H  
ATOM   4615  N   GLN A 290      -1.600 -24.512   3.195  1.00  0.00           N  
ATOM   4616  CA  GLN A 290      -1.152 -25.049   1.923  1.00  0.00           C  
ATOM   4617  C   GLN A 290       0.311 -25.475   2.024  1.00  0.00           C  
ATOM   4618  O   GLN A 290       0.927 -25.941   1.060  1.00  0.00           O  
ATOM   4619  CB  GLN A 290      -1.248 -23.938   0.866  1.00  0.00           C  
ATOM   4620  CG  GLN A 290      -2.662 -23.448   0.536  1.00  0.00           C  
ATOM   4621  CD  GLN A 290      -3.483 -24.331  -0.392  1.00  0.00           C  
ATOM   4622  NE2 GLN A 290      -4.803 -24.432  -0.243  1.00  0.00           N  
ATOM   4623  OE1 GLN A 290      -2.911 -24.933  -1.298  1.00  0.00           O  
ATOM   4624  H   GLN A 290      -1.608 -23.509   3.319  1.00  0.00           H  
ATOM   4625  HA  GLN A 290      -1.752 -25.900   1.623  1.00  0.00           H  
ATOM   4626  HB1 GLN A 290      -0.698 -23.055   1.167  1.00  0.00           H  
ATOM   4627  HB2 GLN A 290      -0.856 -24.425  -0.031  1.00  0.00           H  
ATOM   4628  HG1 GLN A 290      -3.182 -23.233   1.465  1.00  0.00           H  
ATOM   4629  HG2 GLN A 290      -2.626 -22.477   0.046  1.00  0.00           H  
ATOM   4630 1HE2 GLN A 290      -5.325 -23.940   0.467  1.00  0.00           H  
ATOM   4631 2HE2 GLN A 290      -5.209 -24.911  -1.036  1.00  0.00           H  
ATOM   4632  N   LYS A 291       0.817 -25.471   3.258  1.00  0.00           N  
ATOM   4633  CA  LYS A 291       2.195 -25.797   3.565  1.00  0.00           C  
ATOM   4634  C   LYS A 291       2.153 -26.782   4.716  1.00  0.00           C  
ATOM   4635  O   LYS A 291       2.341 -26.416   5.868  1.00  0.00           O  
ATOM   4636  CB  LYS A 291       3.058 -24.538   3.652  1.00  0.00           C  
ATOM   4637  CG  LYS A 291       4.546 -24.880   3.716  1.00  0.00           C  
ATOM   4638  CD  LYS A 291       5.329 -24.542   2.443  1.00  0.00           C  
ATOM   4639  CE  LYS A 291       6.824 -24.768   2.634  1.00  0.00           C  
ATOM   4640  NZ  LYS A 291       7.116 -25.984   3.408  1.00  0.00           N1+
ATOM   4641  H   LYS A 291       0.255 -25.241   4.065  1.00  0.00           H  
ATOM   4642  HA  LYS A 291       2.577 -26.468   2.792  1.00  0.00           H  
ATOM   4643  HB1 LYS A 291       2.908 -23.836   2.839  1.00  0.00           H  
ATOM   4644  HB2 LYS A 291       2.825 -23.968   4.556  1.00  0.00           H  
ATOM   4645  HG1 LYS A 291       5.021 -24.302   4.505  1.00  0.00           H  
ATOM   4646  HG2 LYS A 291       4.744 -25.925   3.987  1.00  0.00           H  
ATOM   4647  HD1 LYS A 291       4.884 -25.254   1.750  1.00  0.00           H  
ATOM   4648  HD2 LYS A 291       5.109 -23.552   2.036  1.00  0.00           H  
ATOM   4649  HE1 LYS A 291       7.376 -24.852   1.695  1.00  0.00           H  
ATOM   4650  HE2 LYS A 291       7.180 -23.945   3.254  1.00  0.00           H  
ATOM   4651  HZ1 LYS A 291       8.101 -26.201   3.412  1.00  0.00           H  
ATOM   4652  HZ2 LYS A 291       6.931 -25.919   4.405  1.00  0.00           H  
ATOM   4653  HZ3 LYS A 291       6.551 -26.742   3.075  1.00  0.00           H  
ATOM   4654  N   PHE A 292       1.722 -27.989   4.306  1.00  0.00           N  
ATOM   4655  CA  PHE A 292       1.592 -29.131   5.180  1.00  0.00           C  
ATOM   4656  C   PHE A 292       1.745 -30.415   4.379  1.00  0.00           C  
ATOM   4657  CB  PHE A 292       0.321 -28.939   6.014  1.00  0.00           C  
ATOM   4658  CG  PHE A 292       0.299 -29.729   7.304  1.00  0.00           C  
ATOM   4659  CD1 PHE A 292      -0.287 -30.996   7.389  1.00  0.00           C  
ATOM   4660  CD2 PHE A 292       0.878 -29.132   8.432  1.00  0.00           C  
ATOM   4661  CE1 PHE A 292      -0.120 -31.767   8.541  1.00  0.00           C  
ATOM   4662  CE2 PHE A 292       1.023 -29.903   9.589  1.00  0.00           C  
ATOM   4663  CZ  PHE A 292       0.512 -31.201   9.658  1.00  0.00           C  
ATOM   4664  O1  PHE A 292       1.163 -30.481   3.275  1.00  0.00           O  
ATOM   4665  O2  PHE A 292       2.514 -31.272   4.853  1.00  0.00           O  
ATOM   4666  H   PHE A 292       1.780 -28.222   3.322  1.00  0.00           H  
ATOM   4667  HA  PHE A 292       2.418 -29.048   5.880  1.00  0.00           H  
ATOM   4668  HB1 PHE A 292       0.119 -27.870   6.066  1.00  0.00           H  
ATOM   4669  HB2 PHE A 292      -0.550 -29.387   5.534  1.00  0.00           H  
ATOM   4670  HD1 PHE A 292      -0.821 -31.479   6.574  1.00  0.00           H  
ATOM   4671  HD2 PHE A 292       1.252 -28.133   8.298  1.00  0.00           H  
ATOM   4672  HE1 PHE A 292      -0.575 -32.728   8.721  1.00  0.00           H  
ATOM   4673  HE2 PHE A 292       1.555 -29.441  10.412  1.00  0.00           H  
ATOM   4674  HZ  PHE A 292       0.680 -31.886  10.488  1.00  0.00           H  
TER    4675      PHE A 292
CONECT    5    8
CONECT    8    5
CONECT   28   37
CONECT   37   28
CONECT   48   55
CONECT   49   57
CONECT   51   59   60
CONECT   55   48
CONECT   57   49
CONECT   59   51
CONECT   60   51
CONECT   85   95
CONECT   95   85
CONECT  107  109  113  114
CONECT  108  115  116  117
CONECT  109  107  118  119  120
CONECT  113  107
CONECT  114  107
CONECT  115  108
CONECT  116  108
CONECT  117  108
CONECT  118  109
CONECT  119  109
CONECT  120  109
CONECT  122  126
CONECT  126  122
CONECT  133  135  139  140
CONECT  134  141  142  143
CONECT  135  133  144  145  146
CONECT  139  133
CONECT  140  133
CONECT  141  134
CONECT  142  134
CONECT  143  134
CONECT  144  135
CONECT  145  135
CONECT  146  135
CONECT  151  158
CONECT  152  160
CONECT  158  151
CONECT  160  152
CONECT  167  172  173  174
CONECT  168  175  176  177
CONECT  172  167
CONECT  173  167
CONECT  174  167
CONECT  175  168
CONECT  176  168
CONECT  177  168
CONECT  182  188
CONECT  184  191  192  193
CONECT  185  194  195  196
CONECT  188  182
CONECT  191  184
CONECT  192  184
CONECT  193  184
CONECT  194  185
CONECT  195  185
CONECT  196  185
CONECT  202  204  208  209
CONECT  203  210  211  212
CONECT  204  202  213  214  215
CONECT  208  202
CONECT  209  202
CONECT  210  203
CONECT  211  203
CONECT  212  203
CONECT  213  204
CONECT  214  204
CONECT  215  204
CONECT  230  236
CONECT  232  239  240  241
CONECT  233  242  243  244
CONECT  236  230
CONECT  239  232
CONECT  240  232
CONECT  241  232
CONECT  242  233
CONECT  243  233
CONECT  244  233
CONECT  250  255  256  257
CONECT  251  258  259  260
CONECT  255  250
CONECT  256  250
CONECT  257  250
CONECT  258  251
CONECT  259  251
CONECT  260  251
CONECT  265  269
CONECT  269  265
CONECT  277  282  283  284
CONECT  278  285  286  287
CONECT  282  277
CONECT  283  277
CONECT  284  277
CONECT  285  278
CONECT  286  278
CONECT  287  278
CONECT  292  296
CONECT  293  298
CONECT  294  300
CONECT  296  292
CONECT  298  293
CONECT  300  294
CONECT  303  307
CONECT  307  303
CONECT  313  319
CONECT  315  321  322
CONECT  319  313
CONECT  321  315
CONECT  322  315
CONECT  328  333  334  335
CONECT  329  336  337  338
CONECT  333  328
CONECT  334  328
CONECT  335  328
CONECT  336  329
CONECT  337  329
CONECT  338  329
CONECT  343  349
CONECT  345  352  353  354
CONECT  346  355  356  357
CONECT  349  343
CONECT  352  345
CONECT  353  345
CONECT  354  345
CONECT  355  346
CONECT  356  346
CONECT  357  346
CONECT  363  368  369  370
CONECT  364  371  372  373
CONECT  368  363
CONECT  369  363
CONECT  370  363
CONECT  371  364
CONECT  372  364
CONECT  373  364
CONECT  379  381  385  386
CONECT  380  387  388  389
CONECT  381  379  390  391  392
CONECT  385  379
CONECT  386  379
CONECT  387  380
CONECT  388  380
CONECT  389  380
CONECT  390  381
CONECT  391  381
CONECT  392  381
CONECT  397  409
CONECT  409  397
CONECT  432  437  438  439
CONECT  433  440  441  442
CONECT  437  432
CONECT  438  432
CONECT  439  432
CONECT  440  433
CONECT  441  433
CONECT  442  433
CONECT  447  454
CONECT  448  456
CONECT  449  458
CONECT  450  460
CONECT  454  447
CONECT  456  448
CONECT  458  449
CONECT  460  450
CONECT  470  475  476  477
CONECT  471  478  479  480
CONECT  475  470
CONECT  476  470
CONECT  477  470
CONECT  478  471
CONECT  479  471
CONECT  480  471
CONECT  485  491
CONECT  487  493  494
CONECT  491  485
CONECT  493  487
CONECT  494  487
CONECT  499  506
CONECT  500  508
CONECT  502  510  511
CONECT  506  499
CONECT  508  500
CONECT  510  502
CONECT  511  502
CONECT  526  532
CONECT  528  535  536  537
CONECT  529  538  539  540
CONECT  532  526
CONECT  535  528
CONECT  536  528
CONECT  537  528
CONECT  538  529
CONECT  539  529
CONECT  540  529
CONECT  545  554
CONECT  546  556
CONECT  547  558
CONECT  550  561  562
CONECT  551  563  564
CONECT  554  545
CONECT  556  546
CONECT  558  547
CONECT  561  550
CONECT  562  550
CONECT  563  551
CONECT  564  551
CONECT  569  575
CONECT  575  569
CONECT  592  598  599  600
CONECT  598  592
CONECT  599  592
CONECT  600  592
CONECT  605  614
CONECT  614  605
CONECT  625  629
CONECT  629  625
CONECT  636  645
CONECT  645  636
CONECT  657  659  663  664
CONECT  658  665  666  667
CONECT  659  657  668  669  670
CONECT  663  657
CONECT  664  657
CONECT  665  658
CONECT  666  658
CONECT  667  658
CONECT  668  659
CONECT  669  659
CONECT  670  659
CONECT  676  681  682  683
CONECT  677  684  685  686
CONECT  681  676
CONECT  682  676
CONECT  683  676
CONECT  684  677
CONECT  685  677
CONECT  686  677
CONECT  691  695
CONECT  695  691
CONECT  702  708
CONECT  704  711  712  713
CONECT  705  714  715  716
CONECT  708  702
CONECT  711  704
CONECT  712  704
CONECT  713  704
CONECT  714  705
CONECT  715  705
CONECT  716  705
CONECT  732  737  738  739
CONECT  733  740  741  742
CONECT  737  732
CONECT  738  732
CONECT  739  732
CONECT  740  733
CONECT  741  733
CONECT  742  733
CONECT  757  763
CONECT  763  757
CONECT  770  775  776  777
CONECT  771  778  779  780
CONECT  775  770
CONECT  776  770
CONECT  777  770
CONECT  778  771
CONECT  779  771
CONECT  780  771
CONECT  796  801  802  803
CONECT  797  804  805  806
CONECT  801  796
CONECT  802  796
CONECT  803  796
CONECT  804  797
CONECT  805  797
CONECT  806  797
CONECT  808  812
CONECT  812  808
CONECT  828  834
CONECT  830  837  838  839
CONECT  831  840  841  842
CONECT  834  828
CONECT  837  830
CONECT  838  830
CONECT  839  830
CONECT  840  831
CONECT  841  831
CONECT  842  831
CONECT  848  853  854  855
CONECT  849  856  857  858
CONECT  853  848
CONECT  854  848
CONECT  855  848
CONECT  856  849
CONECT  857  849
CONECT  858  849
CONECT  864  866  870  871
CONECT  865  872  873  874
CONECT  866  864  875  876  877
CONECT  870  864
CONECT  871  864
CONECT  872  865
CONECT  873  865
CONECT  874  865
CONECT  875  866
CONECT  876  866
CONECT  877  866
CONECT  882  886
CONECT  883  888
CONECT  884  890
CONECT  886  882
CONECT  888  883
CONECT  890  884
CONECT  896  902
CONECT  898  905  906  907
CONECT  899  908  909  910
CONECT  902  896
CONECT  905  898
CONECT  906  898
CONECT  907  898
CONECT  908  899
CONECT  909  899
CONECT  910  899
CONECT  926  928  932  933
CONECT  927  934  935  936
CONECT  928  926  937  938  939
CONECT  932  926
CONECT  933  926
CONECT  934  927
CONECT  935  927
CONECT  936  927
CONECT  937  928
CONECT  938  928
CONECT  939  928
CONECT  944  950
CONECT  946  953  954  955
CONECT  947  956  957  958
CONECT  950  944
CONECT  953  946
CONECT  954  946
CONECT  955  946
CONECT  956  947
CONECT  957  947
CONECT  958  947
CONECT  964  966  970  971
CONECT  965  972  973  974
CONECT  966  964  975  976  977
CONECT  970  964
CONECT  971  964
CONECT  972  965
CONECT  973  965
CONECT  974  965
CONECT  975  966
CONECT  976  966
CONECT  977  966
CONECT  982  988
CONECT  984  990  991
CONECT  988  982
CONECT  990  984
CONECT  991  984
CONECT  997  999 1003 1004
CONECT  998 1005 1006 1007
CONECT  999  997 1008 1009 1010
CONECT 1003  997
CONECT 1004  997
CONECT 1005  998
CONECT 1006  998
CONECT 1007  998
CONECT 1008  999
CONECT 1009  999
CONECT 1010  999
CONECT 1012 1016
CONECT 1016 1012
CONECT 1022 1026
CONECT 1023 1028
CONECT 1024 1030
CONECT 1026 1022
CONECT 1028 1023
CONECT 1030 1024
CONECT 1036 1043
CONECT 1037 1045
CONECT 1039 1047 1048
CONECT 1043 1036
CONECT 1045 1037
CONECT 1047 1039
CONECT 1048 1039
CONECT 1054 1060 1061 1062
CONECT 1060 1054
CONECT 1061 1054
CONECT 1062 1054
CONECT 1067 1077
CONECT 1077 1067
CONECT 1088 1097
CONECT 1097 1088
CONECT 1108 1116
CONECT 1116 1108
CONECT 1126 1132 1133 1134
CONECT 1132 1126
CONECT 1133 1126
CONECT 1134 1126
CONECT 1139 1143
CONECT 1143 1139
CONECT 1149 1155
CONECT 1151 1158 1159 1160
CONECT 1152 1161 1162 1163
CONECT 1155 1149
CONECT 1158 1151
CONECT 1159 1151
CONECT 1160 1151
CONECT 1161 1152
CONECT 1162 1152
CONECT 1163 1152
CONECT 1168 1174
CONECT 1169 1176
CONECT 1174 1168
CONECT 1176 1169
CONECT 1186 1191 1192 1193
CONECT 1187 1194 1195 1196
CONECT 1191 1186
CONECT 1192 1186
CONECT 1193 1186
CONECT 1194 1187
CONECT 1195 1187
CONECT 1196 1187
CONECT 1211 1215
CONECT 1215 1211
CONECT 1222 1226
CONECT 1223 1228
CONECT 1224 1230
CONECT 1226 1222
CONECT 1228 1223
CONECT 1230 1224
CONECT 1237 1242 1243 1244
CONECT 1238 1245 1246 1247
CONECT 1242 1237
CONECT 1243 1237
CONECT 1244 1237
CONECT 1245 1238
CONECT 1246 1238
CONECT 1247 1238
CONECT 1252 1258
CONECT 1254 1261 1262 1263
CONECT 1255 1264 1265 1266
CONECT 1258 1252
CONECT 1261 1254
CONECT 1262 1254
CONECT 1263 1254
CONECT 1264 1255
CONECT 1265 1255
CONECT 1266 1255
CONECT 1272 1274 1278 1279
CONECT 1273 1280 1281 1282
CONECT 1274 1272 1283 1284 1285
CONECT 1278 1272
CONECT 1279 1272
CONECT 1280 1273
CONECT 1281 1273
CONECT 1282 1273
CONECT 1283 1274
CONECT 1284 1274
CONECT 1285 1274
CONECT 1290 1296
CONECT 1292 1299 1300 1301
CONECT 1293 1302 1303 1304
CONECT 1296 1290
CONECT 1299 1292
CONECT 1300 1292
CONECT 1301 1292
CONECT 1302 1293
CONECT 1303 1293
CONECT 1304 1293
CONECT 1310 1316 1317 1318
CONECT 1316 1310
CONECT 1317 1310
CONECT 1318 1310
CONECT 1323 1330
CONECT 1324 1332
CONECT 1326 1334 1335
CONECT 1330 1323
CONECT 1332 1324
CONECT 1334 1326
CONECT 1335 1326
CONECT 1340 1344
CONECT 1344 1340
CONECT 1351 1355
CONECT 1355 1351
CONECT 1363 1365 1369 1370
CONECT 1364 1371 1372 1373
CONECT 1365 1363 1374 1375 1376
CONECT 1369 1363
CONECT 1370 1363
CONECT 1371 1364
CONECT 1372 1364
CONECT 1373 1364
CONECT 1374 1365
CONECT 1375 1365
CONECT 1376 1365
CONECT 1381 1387
CONECT 1383 1390 1391 1392
CONECT 1384 1393 1394 1395
CONECT 1387 1381
CONECT 1390 1383
CONECT 1391 1383
CONECT 1392 1383
CONECT 1393 1384
CONECT 1394 1384
CONECT 1395 1384
CONECT 1410 1416
CONECT 1412 1419 1420 1421
CONECT 1413 1422 1423 1424
CONECT 1416 1410
CONECT 1419 1412
CONECT 1420 1412
CONECT 1421 1412
CONECT 1422 1413
CONECT 1423 1413
CONECT 1424 1413
CONECT 1429 1435
CONECT 1431 1438 1439 1440
CONECT 1432 1441 1442 1443
CONECT 1435 1429
CONECT 1438 1431
CONECT 1439 1431
CONECT 1440 1431
CONECT 1441 1432
CONECT 1442 1432
CONECT 1443 1432
CONECT 1459 1461 1465 1466
CONECT 1460 1467 1468 1469
CONECT 1461 1459 1470 1471 1472
CONECT 1465 1459
CONECT 1466 1459
CONECT 1467 1460
CONECT 1468 1460
CONECT 1469 1460
CONECT 1470 1461
CONECT 1471 1461
CONECT 1472 1461
CONECT 1488 1493 1494 1495
CONECT 1489 1496 1497 1498
CONECT 1493 1488
CONECT 1494 1488
CONECT 1495 1488
CONECT 1496 1489
CONECT 1497 1489
CONECT 1498 1489
CONECT 1503 1509
CONECT 1509 1503
CONECT 1515 1524
CONECT 1516 1526
CONECT 1517 1528
CONECT 1520 1531 1532
CONECT 1521 1533 1534
CONECT 1524 1515
CONECT 1526 1516
CONECT 1528 1517
CONECT 1531 1520
CONECT 1532 1520
CONECT 1533 1521
CONECT 1534 1521
CONECT 1539 1549
CONECT 1549 1539
CONECT 1560 1566
CONECT 1562 1569 1570 1571
CONECT 1563 1572 1573 1574
CONECT 1566 1560
CONECT 1569 1562
CONECT 1570 1562
CONECT 1571 1562
CONECT 1572 1563
CONECT 1573 1563
CONECT 1574 1563
CONECT 1579 1588
CONECT 1580 1590
CONECT 1581 1592
CONECT 1584 1595 1596
CONECT 1585 1597 1598
CONECT 1588 1579
CONECT 1590 1580
CONECT 1592 1581
CONECT 1595 1584
CONECT 1596 1584
CONECT 1597 1585
CONECT 1598 1585
CONECT 1604 1609 1610 1611
CONECT 1605 1612 1613 1614
CONECT 1609 1604
CONECT 1610 1604
CONECT 1611 1604
CONECT 1612 1605
CONECT 1613 1605
CONECT 1614 1605
CONECT 1619 1626
CONECT 1620 1628
CONECT 1621 1630
CONECT 1622 1632
CONECT 1626 1619
CONECT 1628 1620
CONECT 1630 1621
CONECT 1632 1622
CONECT 1642 1644 1648 1649
CONECT 1643 1650 1651 1652
CONECT 1644 1642 1653 1654 1655
CONECT 1648 1642
CONECT 1649 1642
CONECT 1650 1643
CONECT 1651 1643
CONECT 1652 1643
CONECT 1653 1644
CONECT 1654 1644
CONECT 1655 1644
CONECT 1660 1664
CONECT 1661 1666
CONECT 1662 1668
CONECT 1664 1660
CONECT 1666 1661
CONECT 1668 1662
CONECT 1674 1680
CONECT 1676 1683 1684 1685
CONECT 1677 1686 1687 1688
CONECT 1680 1674
CONECT 1683 1676
CONECT 1684 1676
CONECT 1685 1676
CONECT 1686 1677
CONECT 1687 1677
CONECT 1688 1677
CONECT 1693 1702
CONECT 1694 1704
CONECT 1695 1706
CONECT 1698 1709 1710
CONECT 1699 1711 1712
CONECT 1702 1693
CONECT 1704 1694
CONECT 1706 1695
CONECT 1709 1698
CONECT 1710 1698
CONECT 1711 1699
CONECT 1712 1699
CONECT 1717 1727
CONECT 1727 1717
CONECT 1738 1745
CONECT 1739 1747
CONECT 1740 1749
CONECT 1741 1751
CONECT 1745 1738
CONECT 1747 1739
CONECT 1749 1740
CONECT 1751 1741
CONECT 1760 1766
CONECT 1761 1768
CONECT 1766 1760
CONECT 1768 1761
CONECT 1778 1783 1784 1785
CONECT 1779 1786 1787 1788
CONECT 1783 1778
CONECT 1784 1778
CONECT 1785 1778
CONECT 1786 1779
CONECT 1787 1779
CONECT 1788 1779
CONECT 1794 1799 1800 1801
CONECT 1795 1802 1803 1804
CONECT 1799 1794
CONECT 1800 1794
CONECT 1801 1794
CONECT 1802 1795
CONECT 1803 1795
CONECT 1804 1795
CONECT 1810 1816 1817 1818
CONECT 1816 1810
CONECT 1817 1810
CONECT 1818 1810
CONECT 1823 1827
CONECT 1824 1829
CONECT 1825 1831
CONECT 1827 1823
CONECT 1829 1824
CONECT 1831 1825
CONECT 1837 1846
CONECT 1838 1848
CONECT 1839 1850
CONECT 1842 1853 1854
CONECT 1843 1855 1856
CONECT 1846 1837
CONECT 1848 1838
CONECT 1850 1839
CONECT 1853 1842
CONECT 1854 1842
CONECT 1855 1843
CONECT 1856 1843
CONECT 1861 1870
CONECT 1862 1872
CONECT 1863 1874
CONECT 1866 1877 1878
CONECT 1867 1879 1880
CONECT 1870 1861
CONECT 1872 1862
CONECT 1874 1863
CONECT 1877 1866
CONECT 1878 1866
CONECT 1879 1867
CONECT 1880 1867
CONECT 1906 1911 1912 1913
CONECT 1907 1914 1915 1916
CONECT 1911 1906
CONECT 1912 1906
CONECT 1913 1906
CONECT 1914 1907
CONECT 1915 1907
CONECT 1916 1907
CONECT 1932 1934 1938 1939
CONECT 1933 1940 1941 1942
CONECT 1934 1932 1943 1944 1945
CONECT 1938 1932
CONECT 1939 1932
CONECT 1940 1933
CONECT 1941 1933
CONECT 1942 1933
CONECT 1943 1934
CONECT 1944 1934
CONECT 1945 1934
CONECT 1957 1961
CONECT 1961 1957
CONECT 1967 1971
CONECT 1971 1967
CONECT 1978 1990
CONECT 1990 1978
CONECT 2003 2005 2009 2010
CONECT 2004 2011 2012 2013
CONECT 2005 2003 2014 2015 2016
CONECT 2009 2003
CONECT 2010 2003
CONECT 2011 2004
CONECT 2012 2004
CONECT 2013 2004
CONECT 2014 2005
CONECT 2015 2005
CONECT 2016 2005
CONECT 2021 2027
CONECT 2023 2030 2031 2032
CONECT 2024 2033 2034 2035
CONECT 2027 2021
CONECT 2030 2023
CONECT 2031 2023
CONECT 2032 2023
CONECT 2033 2024
CONECT 2034 2024
CONECT 2035 2024
CONECT 2040 2044
CONECT 2044 2040
CONECT 2051 2060
CONECT 2060 2051
CONECT 2072 2077 2078 2079
CONECT 2073 2080 2081 2082
CONECT 2077 2072
CONECT 2078 2072
CONECT 2079 2072
CONECT 2080 2073
CONECT 2081 2073
CONECT 2082 2073
CONECT 2088 2093 2094 2095
CONECT 2089 2096 2097 2098
CONECT 2093 2088
CONECT 2094 2088
CONECT 2095 2088
CONECT 2096 2089
CONECT 2097 2089
CONECT 2098 2089
CONECT 2100 2104
CONECT 2104 2100
CONECT 2110 2116
CONECT 2112 2119 2120 2121
CONECT 2113 2122 2123 2124
CONECT 2116 2110
CONECT 2119 2112
CONECT 2120 2112
CONECT 2121 2112
CONECT 2122 2113
CONECT 2123 2113
CONECT 2124 2113
CONECT 2130 2136 2137 2138
CONECT 2136 2130
CONECT 2137 2130
CONECT 2138 2130
CONECT 2143 2147
CONECT 2144 2149
CONECT 2145 2151
CONECT 2147 2143
CONECT 2149 2144
CONECT 2151 2145
CONECT 2157 2163
CONECT 2158 2165
CONECT 2163 2157
CONECT 2165 2158
CONECT 2174 2183
CONECT 2183 2174
CONECT 2191 2195
CONECT 2195 2191
CONECT 2201 2213
CONECT 2213 2201
CONECT 2225 2231
CONECT 2227 2233 2234
CONECT 2231 2225
CONECT 2233 2227
CONECT 2234 2227
CONECT 2239 2245
CONECT 2241 2247 2248
CONECT 2245 2239
CONECT 2247 2241
CONECT 2248 2241
CONECT 2253 2259
CONECT 2255 2262 2263 2264
CONECT 2256 2265 2266 2267
CONECT 2259 2253
CONECT 2262 2255
CONECT 2263 2255
CONECT 2264 2255
CONECT 2265 2256
CONECT 2266 2256
CONECT 2267 2256
CONECT 2272 2276
CONECT 2276 2272
CONECT 2294 2299 2300 2301
CONECT 2295 2302 2303 2304
CONECT 2299 2294
CONECT 2300 2294
CONECT 2301 2294
CONECT 2302 2295
CONECT 2303 2295
CONECT 2304 2295
CONECT 2309 2316
CONECT 2310 2318
CONECT 2316 2309
CONECT 2318 2310
CONECT 2324 2333
CONECT 2325 2335
CONECT 2326 2337
CONECT 2329 2340 2341
CONECT 2330 2342 2343
CONECT 2333 2324
CONECT 2335 2325
CONECT 2337 2326
CONECT 2340 2329
CONECT 2341 2329
CONECT 2342 2330
CONECT 2343 2330
CONECT 2358 2370
CONECT 2370 2358
CONECT 2409 2413
CONECT 2413 2409
CONECT 2419 2423
CONECT 2423 2419
CONECT 2430 2436
CONECT 2431 2438
CONECT 2436 2430
CONECT 2438 2431
CONECT 2444 2448
CONECT 2448 2444
CONECT 2454 2461
CONECT 2455 2463
CONECT 2461 2454
CONECT 2463 2455
CONECT 2469 2473
CONECT 2470 2475
CONECT 2471 2477
CONECT 2473 2469
CONECT 2475 2470
CONECT 2477 2471
CONECT 2484 2489 2490 2491
CONECT 2485 2492 2493 2494
CONECT 2489 2484
CONECT 2490 2484
CONECT 2491 2484
CONECT 2492 2485
CONECT 2493 2485
CONECT 2494 2485
CONECT 2500 2502 2506 2507
CONECT 2501 2508 2509 2510
CONECT 2502 2500 2511 2512 2513
CONECT 2506 2500
CONECT 2507 2500
CONECT 2508 2501
CONECT 2509 2501
CONECT 2510 2501
CONECT 2511 2502
CONECT 2512 2502
CONECT 2513 2502
CONECT 2518 2525
CONECT 2519 2527
CONECT 2520 2529
CONECT 2521 2531
CONECT 2525 2518
CONECT 2527 2519
CONECT 2529 2520
CONECT 2531 2521
CONECT 2540 2544
CONECT 2544 2540
CONECT 2550 2557
CONECT 2551 2559
CONECT 2557 2550
CONECT 2559 2551
CONECT 2565 2574
CONECT 2574 2565
CONECT 2585 2592
CONECT 2586 2594
CONECT 2592 2585
CONECT 2594 2586
CONECT 2600 2607
CONECT 2601 2609
CONECT 2602 2611
CONECT 2603 2613
CONECT 2607 2600
CONECT 2609 2601
CONECT 2611 2602
CONECT 2613 2603
CONECT 2623 2628 2629 2630
CONECT 2624 2631 2632 2633
CONECT 2628 2623
CONECT 2629 2623
CONECT 2630 2623
CONECT 2631 2624
CONECT 2632 2624
CONECT 2633 2624
CONECT 2639 2641 2645 2646
CONECT 2640 2647 2648 2649
CONECT 2641 2639 2650 2651 2652
CONECT 2645 2639
CONECT 2646 2639
CONECT 2647 2640
CONECT 2648 2640
CONECT 2649 2640
CONECT 2650 2641
CONECT 2651 2641
CONECT 2652 2641
CONECT 2657 2661
CONECT 2661 2657
CONECT 2668 2674
CONECT 2669 2676
CONECT 2674 2668
CONECT 2676 2669
CONECT 2685 2692
CONECT 2686 2694
CONECT 2692 2685
CONECT 2694 2686
CONECT 2700 2710
CONECT 2710 2700
CONECT 2721 2727
CONECT 2722 2729
CONECT 2727 2721
CONECT 2729 2722
CONECT 2739 2744 2745 2746
CONECT 2740 2747 2748 2749
CONECT 2744 2739
CONECT 2745 2739
CONECT 2746 2739
CONECT 2747 2740
CONECT 2748 2740
CONECT 2749 2740
CONECT 2754 2764
CONECT 2764 2754
CONECT 2775 2784
CONECT 2784 2775
CONECT 2795 2801
CONECT 2797 2803 2804
CONECT 2801 2795
CONECT 2803 2797
CONECT 2804 2797
CONECT 2809 2818
CONECT 2818 2809
CONECT 2829 2838
CONECT 2838 2829
CONECT 2850 2855 2856 2857
CONECT 2851 2858 2859 2860
CONECT 2855 2850
CONECT 2856 2850
CONECT 2857 2850
CONECT 2858 2851
CONECT 2859 2851
CONECT 2860 2851
CONECT 2865 2877
CONECT 2877 2865
CONECT 2890 2895 2896 2897
CONECT 2891 2898 2899 2900
CONECT 2895 2890
CONECT 2896 2890
CONECT 2897 2890
CONECT 2898 2891
CONECT 2899 2891
CONECT 2900 2891
CONECT 2905 2911
CONECT 2907 2914 2915 2916
CONECT 2908 2917 2918 2919
CONECT 2911 2905
CONECT 2914 2907
CONECT 2915 2907
CONECT 2916 2907
CONECT 2917 2908
CONECT 2918 2908
CONECT 2919 2908
CONECT 2924 2928
CONECT 2925 2930
CONECT 2926 2932
CONECT 2928 2924
CONECT 2930 2925
CONECT 2932 2926
CONECT 2938 2942
CONECT 2939 2944
CONECT 2940 2946
CONECT 2942 2938
CONECT 2944 2939
CONECT 2946 2940
CONECT 2952 2958
CONECT 2954 2961 2962 2963
CONECT 2955 2964 2965 2966
CONECT 2958 2952
CONECT 2961 2954
CONECT 2962 2954
CONECT 2963 2954
CONECT 2964 2955
CONECT 2965 2955
CONECT 2966 2955
CONECT 2971 2977
CONECT 2973 2980 2981 2982
CONECT 2974 2983 2984 2985
CONECT 2977 2971
CONECT 2980 2973
CONECT 2981 2973
CONECT 2982 2973
CONECT 2983 2974
CONECT 2984 2974
CONECT 2985 2974
CONECT 2990 2996
CONECT 2992 2999 3000 3001
CONECT 2993 3002 3003 3004
CONECT 2996 2990
CONECT 2999 2992
CONECT 3000 2992
CONECT 3001 2992
CONECT 3002 2993
CONECT 3003 2993
CONECT 3004 2993
CONECT 3009 3015
CONECT 3010 3017
CONECT 3015 3009
CONECT 3017 3010
CONECT 3027 3032 3033 3034
CONECT 3028 3035 3036 3037
CONECT 3032 3027
CONECT 3033 3027
CONECT 3034 3027
CONECT 3035 3028
CONECT 3036 3028
CONECT 3037 3028
CONECT 3042 3048
CONECT 3044 3051 3052 3053
CONECT 3045 3054 3055 3056
CONECT 3048 3042
CONECT 3051 3044
CONECT 3052 3044
CONECT 3053 3044
CONECT 3054 3045
CONECT 3055 3045
CONECT 3056 3045
CONECT 3062 3064 3068 3069
CONECT 3063 3070 3071 3072
CONECT 3064 3062 3073 3074 3075
CONECT 3068 3062
CONECT 3069 3062
CONECT 3070 3063
CONECT 3071 3063
CONECT 3072 3063
CONECT 3073 3064
CONECT 3074 3064
CONECT 3075 3064
CONECT 3080 3090
CONECT 3090 3080
CONECT 3101 3107
CONECT 3103 3110 3111 3112
CONECT 3104 3113 3114 3115
CONECT 3107 3101
CONECT 3110 3103
CONECT 3111 3103
CONECT 3112 3103
CONECT 3113 3104
CONECT 3114 3104
CONECT 3115 3104
CONECT 3120 3127
CONECT 3121 3129
CONECT 3127 3120
CONECT 3129 3121
CONECT 3136 3141 3142 3143
CONECT 3137 3144 3145 3146
CONECT 3141 3136
CONECT 3142 3136
CONECT 3143 3136
CONECT 3144 3137
CONECT 3145 3137
CONECT 3146 3137
CONECT 3151 3160
CONECT 3160 3151
CONECT 3171 3181
CONECT 3181 3171
CONECT 3192 3198
CONECT 3194 3201 3202 3203
CONECT 3195 3204 3205 3206
CONECT 3198 3192
CONECT 3201 3194
CONECT 3202 3194
CONECT 3203 3194
CONECT 3204 3195
CONECT 3205 3195
CONECT 3206 3195
CONECT 3212 3214 3218 3219
CONECT 3213 3220 3221 3222
CONECT 3214 3212 3223 3224 3225
CONECT 3218 3212
CONECT 3219 3212
CONECT 3220 3213
CONECT 3221 3213
CONECT 3222 3213
CONECT 3223 3214
CONECT 3224 3214
CONECT 3225 3214
CONECT 3230 3239
CONECT 3231 3241
CONECT 3232 3243
CONECT 3235 3246 3247
CONECT 3236 3248 3249
CONECT 3239 3230
CONECT 3241 3231
CONECT 3243 3232
[truncated: 8,948 more chars]
