# Supplementary material for: Optimization of 2-Amino-4,6-diarylpyrimidine-5-carbonitriles as Potent and Selective A1 Antagonists
Source: J Med Chem. 2022 Jan 22;65(3):2091–106. doi: 10.1021/acs.jmedchem.1c01636 (PMC8842224; doi:10.1021/acs.jmedchem.1c01636)
Supplement: Supplementary file 2 — jm1c01636_si_002.zip [file jm1c01636_si_002.zip › pdb files/Ligands/A1AR/CONFORMATION A/19v.pdb]

TITLE     19v
REMARK   4      COMPLIES WITH FORMAT V. 3.0, 1-DEC-2006
REMARK 888
REMARK 888 WRITTEN BY MAESTRO (A PRODUCT OF SCHRODINGER, LLC)
HETATM    1  N1  UNK   900       0.747   6.966  18.955  1.00  0.00           N  
HETATM    2  C1  UNK   900      -0.232   6.068  18.608  1.00  0.00           C  
HETATM    3  N2  UNK   900      -1.137   6.442  17.718  1.00  0.00           N  
HETATM    4  C2  UNK   900      -2.160   5.593  17.479  1.00  0.00           C  
HETATM    5  C3  UNK   900      -3.096   6.026  16.387  1.00  0.00           C  
HETATM    6  C4  UNK   900      -3.770   5.094  15.551  1.00  0.00           C  
HETATM    7  C5  UNK   900      -4.733   5.485  14.606  1.00  0.00           C  
HETATM    8  C6  UNK   900      -3.332   7.396  16.113  1.00  0.00           C  
HETATM    9  C7  UNK   900      -2.262   4.384  18.208  1.00  0.00           C  
HETATM   10  C8  UNK   900      -1.159   4.019  19.018  1.00  0.00           C  
HETATM   11  C9  UNK   900      -0.928   2.660  19.604  1.00  0.00           C  
HETATM   12  C10 UNK   900      -1.951   1.874  20.191  1.00  0.00           C  
HETATM   13  C11 UNK   900      -1.719   0.547  20.605  1.00  0.00           C  
HETATM   14  C12 UNK   900      -0.437  -0.018  20.493  1.00  0.00           C  
HETATM   15  C13 UNK   900       0.612   0.751  19.964  1.00  0.00           C  
HETATM   16  C14 UNK   900       0.362   2.073  19.545  1.00  0.00           C  
HETATM   17  N3  UNK   900      -0.141   4.895  19.202  1.00  0.00           N  
HETATM   18  C15 UNK   900      -3.451   3.559  18.093  1.00  0.00           C  
HETATM   19  N4  UNK   900      -4.399   2.912  17.976  1.00  0.00           N  
HETATM   20  C16 UNK   900       0.747   8.353  18.515  1.00  0.00           C  
HETATM   21  C17 UNK   900      -4.221   7.796  15.088  1.00  0.00           C  
HETATM   22  C18 UNK   900      -4.949   6.845  14.361  1.00  0.00           C  
HETATM   23  F1  UNK   900      -5.821   7.236  13.406  1.00  0.00           F  
HETATM   24  H1  UNK   900       1.266   6.749  19.803  1.00  0.00           H  
HETATM   25  H2  UNK   900      -3.575   4.036  15.625  1.00  0.00           H  
HETATM   26  H3  UNK   900      -5.255   4.739  14.027  1.00  0.00           H  
HETATM   27  H4  UNK   900      -2.805   8.145  16.684  1.00  0.00           H  
HETATM   28  H5  UNK   900      -2.943   2.280  20.306  1.00  0.00           H  
HETATM   29  H6  UNK   900      -2.530  -0.043  21.005  1.00  0.00           H  
HETATM   30  H7  UNK   900      -0.250  -1.034  20.814  1.00  0.00           H  
HETATM   31  H8  UNK   900       1.608   0.334  19.895  1.00  0.00           H  
HETATM   32  H9  UNK   900       1.189   2.652  19.172  1.00  0.00           H  
HETATM   33  H10 UNK   900      -4.362   8.829  14.831  1.00  0.00           H  
HETATM   34  H11 UNK   900       1.518   8.919  19.040  1.00  0.00           H  
HETATM   35  H12 UNK   900       0.945   8.406  17.444  1.00  0.00           H  
HETATM   36  H13 UNK   900      -0.216   8.824  18.716  1.00  0.00           H  
CONECT    1    2   24   20
CONECT    2    1   17    3
CONECT    2    3
CONECT    3    2    4
CONECT    3    2
CONECT    4    3    5    9
CONECT    4    9
CONECT    5    4    8    6
CONECT    5    6
CONECT    6    5    7   25
CONECT    6    5
CONECT    7    6   26   22
CONECT    7   22
CONECT    8    5   27   21
CONECT    8   21
CONECT    9    4   10   18
CONECT    9    4
CONECT   10    9   11   17
CONECT   10   17
CONECT   11   10   16   12
CONECT   11   12
CONECT   12   11   13   28
CONECT   12   11
CONECT   13   12   14   29
CONECT   13   14
CONECT   14   13   15   30
CONECT   14   13
CONECT   15   14   16   31
CONECT   15   16
CONECT   16   11   15   32
CONECT   16   15
CONECT   17    2   10
CONECT   17   10
CONECT   18    9   19
CONECT   18   19
CONECT   18   19
CONECT   19   18
CONECT   19   18
CONECT   19   18
CONECT   24    1
CONECT   20    1   34   35   36
CONECT   25    6
CONECT   26    7
CONECT   27    8
CONECT   28   12
CONECT   29   13
CONECT   30   14
CONECT   31   15
CONECT   32   16
CONECT   21    8   33   22
CONECT   21    8
CONECT   33   21
CONECT   22    7   21   23
CONECT   22    7
CONECT   23   22
CONECT   34   20
CONECT   35   20
CONECT   36   20
END   
