# Supplementary material for: Optimization of 2-Amino-4,6-diarylpyrimidine-5-carbonitriles as Potent and Selective A1 Antagonists
Source: J Med Chem. 2022 Jan 22;65(3):2091–106. doi: 10.1021/acs.jmedchem.1c01636 (PMC8842224; doi:10.1021/acs.jmedchem.1c01636)
Supplement: Supplementary file 2 — jm1c01636_si_002.zip [file jm1c01636_si_002.zip › pdb files/Ligands/A1AR/CONFORMATION A/19a.pdb]

TITLE     19a
REMARK   4      COMPLIES WITH FORMAT V. 3.0, 1-DEC-2006
REMARK 888
REMARK 888 WRITTEN BY MAESTRO (A PRODUCT OF SCHRODINGER, LLC)
HETATM    1  N1  UNK   900       0.732   6.980  18.933  1.00  0.00           N  
HETATM    2  C1  UNK   900      -0.254   6.088  18.587  1.00  0.00           C  
HETATM    3  N2  UNK   900      -1.156   6.466  17.696  1.00  0.00           N  
HETATM    4  C2  UNK   900      -2.186   5.625  17.448  1.00  0.00           C  
HETATM    5  C3  UNK   900      -3.114   6.075  16.354  1.00  0.00           C  
HETATM    6  C4  UNK   900      -3.830   5.165  15.530  1.00  0.00           C  
HETATM    7  C5  UNK   900      -4.762   5.586  14.565  1.00  0.00           C  
HETATM    8  C6  UNK   900      -4.916   6.950  14.297  1.00  0.00           C  
HETATM    9  C7  UNK   900      -4.146   7.875  15.016  1.00  0.00           C  
HETATM   10  C8  UNK   900      -3.286   7.450  16.054  1.00  0.00           C  
HETATM   11  C9  UNK   900      -2.292   4.412  18.175  1.00  0.00           C  
HETATM   12  C10 UNK   900      -1.193   4.046  18.992  1.00  0.00           C  
HETATM   13  C11 UNK   900      -0.967   2.689  19.587  1.00  0.00           C  
HETATM   14  C12 UNK   900      -1.991   1.903  20.169  1.00  0.00           C  
HETATM   15  C13 UNK   900      -1.761   0.577  20.591  1.00  0.00           C  
HETATM   16  C14 UNK   900      -0.477   0.016  20.492  1.00  0.00           C  
HETATM   17  C15 UNK   900       0.574   0.786  19.968  1.00  0.00           C  
HETATM   18  C16 UNK   900       0.325   2.105  19.541  1.00  0.00           C  
HETATM   19  N3  UNK   900      -0.173   4.917  19.183  1.00  0.00           N  
HETATM   20  C17 UNK   900      -3.478   3.581  18.056  1.00  0.00           C  
HETATM   21  N4  UNK   900      -4.422   2.927  17.940  1.00  0.00           N  
HETATM   22  C18 UNK   900       0.749   8.362  18.478  1.00  0.00           C  
HETATM   23  H1  UNK   900       1.245   6.762  19.783  1.00  0.00           H  
HETATM   24  H2  UNK   900       1.526   8.922  18.999  1.00  0.00           H  
HETATM   25  H3  UNK   900      -3.683   4.101  15.613  1.00  0.00           H  
HETATM   26  H4  UNK   900      -5.300   4.850  13.986  1.00  0.00           H  
HETATM   27  H5  UNK   900      -5.587   7.284  13.516  1.00  0.00           H  
HETATM   28  H6  UNK   900      -4.225   8.911  14.740  1.00  0.00           H  
HETATM   29  H7  UNK   900      -2.722   8.185  16.609  1.00  0.00           H  
HETATM   30  H8  UNK   900      -2.984   2.309  20.276  1.00  0.00           H  
HETATM   31  H9  UNK   900      -2.575  -0.013  20.985  1.00  0.00           H  
HETATM   32  H10 UNK   900      -0.289  -0.997  20.820  1.00  0.00           H  
HETATM   33  H11 UNK   900       1.573   0.373  19.911  1.00  0.00           H  
HETATM   34  H12 UNK   900       1.153   2.684  19.169  1.00  0.00           H  
HETATM   35  H13 UNK   900       0.947   8.402  17.406  1.00  0.00           H  
HETATM   36  H14 UNK   900      -0.208   8.847  18.674  1.00  0.00           H  
CONECT    1    2   23   22
CONECT    2    1   19    3
CONECT    2    3
CONECT    3    2    4
CONECT    3    2
CONECT    4    3    5   11
CONECT    4   11
CONECT    5    4   10    6
CONECT    5    6
CONECT    6    5    7   25
CONECT    6    5
CONECT    7    6    8   26
CONECT    7    8
CONECT    8    7    9   27
CONECT    8    7
CONECT    9    8   10   28
CONECT    9   10
CONECT   10    5    9   29
CONECT   10    9
CONECT   11    4   12   20
CONECT   11    4
CONECT   12   11   13   19
CONECT   12   19
CONECT   13   12   18   14
CONECT   13   14
CONECT   14   13   15   30
CONECT   14   13
CONECT   15   14   16   31
CONECT   15   16
CONECT   16   15   17   32
CONECT   16   15
CONECT   17   16   18   33
CONECT   17   18
CONECT   18   13   17   34
CONECT   18   17
CONECT   19    2   12
CONECT   19   12
CONECT   20   11   21
CONECT   20   21
CONECT   20   21
CONECT   21   20
CONECT   21   20
CONECT   21   20
CONECT   23    1
CONECT   24   22
CONECT   25    6
CONECT   26    7
CONECT   27    8
CONECT   28    9
CONECT   29   10
CONECT   30   14
CONECT   31   15
CONECT   32   16
CONECT   33   17
CONECT   34   18
CONECT   22    1   24   35   36
CONECT   35   22
CONECT   36   22
END   
