# Supplementary material for: Optimization of 2-Amino-4,6-diarylpyrimidine-5-carbonitriles as Potent and Selective A1 Antagonists
Source: J Med Chem. 2022 Jan 22;65(3):2091–106. doi: 10.1021/acs.jmedchem.1c01636 (PMC8842224; doi:10.1021/acs.jmedchem.1c01636)
Supplement: Supplementary file 2 — jm1c01636_si_002.zip [file jm1c01636_si_002.zip › pdb files/Ligands/A1AR/CONFORMATION A/18s.pdb]

TITLE     18s
REMARK   4      COMPLIES WITH FORMAT V. 3.0, 1-DEC-2006
REMARK 888
REMARK 888 WRITTEN BY MAESTRO (A PRODUCT OF SCHRODINGER, LLC)
HETATM    1  N1  UNK   900       0.984   7.090  18.881  1.00  0.00           N  
HETATM    2  C1  UNK   900      -0.003   6.196  18.645  1.00  0.00           C  
HETATM    3  N2  UNK   900      -0.919   6.575  17.780  1.00  0.00           N  
HETATM    4  C2  UNK   900      -1.943   5.726  17.595  1.00  0.00           C  
HETATM    5  C3  UNK   900      -2.838   6.025  16.443  1.00  0.00           C  
HETATM    6  C4  UNK   900      -3.302   4.918  15.713  1.00  0.00           C  
HETATM    7  C5  UNK   900      -4.902   6.244  14.508  1.00  0.00           C  
HETATM    8  C6  UNK   900      -3.271   7.304  16.000  1.00  0.00           C  
HETATM    9  C7  UNK   900      -2.048   4.537  18.371  1.00  0.00           C  
HETATM   10  C8  UNK   900      -0.918   4.152  19.120  1.00  0.00           C  
HETATM   11  C9  UNK   900      -0.683   2.761  19.648  1.00  0.00           C  
HETATM   12  C10 UNK   900      -1.686   1.950  20.244  1.00  0.00           C  
HETATM   13  C11 UNK   900      -1.447   0.608  20.607  1.00  0.00           C  
HETATM   14  C12 UNK   900      -0.169   0.046  20.442  1.00  0.00           C  
HETATM   15  C13 UNK   900       0.864   0.836  19.912  1.00  0.00           C  
HETATM   16  C14 UNK   900       0.603   2.169  19.538  1.00  0.00           C  
HETATM   17  N3  UNK   900       0.111   5.024  19.248  1.00  0.00           N  
HETATM   18  C15 UNK   900      -3.239   3.708  18.325  1.00  0.00           C  
HETATM   19  N4  UNK   900      -4.180   3.052  18.257  1.00  0.00           N  
HETATM   20  C16 UNK   900      -4.245   7.390  14.966  1.00  0.00           C  
HETATM   21 CL1  UNK   900      -4.663   8.845  14.159  1.00  0.00          Cl  
HETATM   22  C17 UNK   900      -4.431   5.001  14.921  1.00  0.00           C  
HETATM   23 CL2  UNK   900      -5.180   3.538  14.489  1.00  0.00          Cl  
HETATM   24  H1  UNK   900       1.478   6.990  19.765  1.00  0.00           H  
HETATM   25  H2  UNK   900       0.775   8.038  18.612  1.00  0.00           H  
HETATM   26  H3  UNK   900      -2.903   3.932  15.878  1.00  0.00           H  
HETATM   27  H4  UNK   900      -5.704   6.331  13.795  1.00  0.00           H  
HETATM   28  H5  UNK   900      -2.842   8.197  16.431  1.00  0.00           H  
HETATM   29  H6  UNK   900      -2.673   2.345  20.426  1.00  0.00           H  
HETATM   30  H7  UNK   900      -2.247   0.011  21.019  1.00  0.00           H  
HETATM   31  H8  UNK   900       0.029  -0.976  20.734  1.00  0.00           H  
HETATM   32  H9  UNK   900       1.862   0.431  19.812  1.00  0.00           H  
HETATM   33  H10 UNK   900       1.426   2.761  19.187  1.00  0.00           H  
CONECT    1    2   24   25
CONECT    2    1   17    3
CONECT    2    3
CONECT    3    2    4
CONECT    3    2
CONECT    4    3    5    9
CONECT    4    9
CONECT    5    4    8    6
CONECT    5    6
CONECT    6    5   26   22
CONECT    6    5
CONECT    7   27   20   22
CONECT    7   22
CONECT    8    5   28   20
CONECT    8   20
CONECT    9    4   10   18
CONECT    9    4
CONECT   10    9   11   17
CONECT   10   17
CONECT   11   10   16   12
CONECT   11   12
CONECT   12   11   13   29
CONECT   12   11
CONECT   13   12   14   30
CONECT   13   14
CONECT   14   13   15   31
CONECT   14   13
CONECT   15   14   16   32
CONECT   15   16
CONECT   16   11   15   33
CONECT   16   15
CONECT   17    2   10
CONECT   17   10
CONECT   18    9   19
CONECT   18   19
CONECT   18   19
CONECT   19   18
CONECT   19   18
CONECT   19   18
CONECT   24    1
CONECT   25    1
CONECT   26    6
CONECT   27    7
CONECT   28    8
CONECT   29   12
CONECT   30   13
CONECT   31   14
CONECT   32   15
CONECT   33   16
CONECT   20    7    8   21
CONECT   20    8
CONECT   21   20
CONECT   22    6    7   23
CONECT   22    7
CONECT   23   22
END   
