# Supplementary material for: Optimization of 2-Amino-4,6-diarylpyrimidine-5-carbonitriles as Potent and Selective A1 Antagonists
Source: J Med Chem. 2022 Jan 22;65(3):2091–106. doi: 10.1021/acs.jmedchem.1c01636 (PMC8842224; doi:10.1021/acs.jmedchem.1c01636)
Supplement: Supplementary file 2 — jm1c01636_si_002.zip [file jm1c01636_si_002.zip › pdb files/Ligands/A1AR/CONFORMATION A/19u.pdb]

TITLE     19u
REMARK   4      COMPLIES WITH FORMAT V. 3.0, 1-DEC-2006
REMARK 888
REMARK 888 WRITTEN BY MAESTRO (A PRODUCT OF SCHRODINGER, LLC)
HETATM    1  N1  UNK   900       0.125   6.493  19.031  1.00  0.00           N  
HETATM    2  C1  UNK   900       0.618   7.764  18.828  1.00  0.00           C  
HETATM    3  C2  UNK   900       1.371   8.266  19.869  1.00  0.00           C  
HETATM    4  C3  UNK   900       2.341   9.245  19.684  1.00  0.00           C  
HETATM    5  C4  UNK   900       2.248  10.007  18.550  1.00  0.00           C  
HETATM    6  C5  UNK   900       1.296   9.687  17.613  1.00  0.00           C  
HETATM    7  C6  UNK   900       0.553   8.490  17.645  1.00  0.00           C  
HETATM    8  C7  UNK   900      -0.903   5.746  18.592  1.00  0.00           C  
HETATM    9  N2  UNK   900      -0.821   4.533  19.045  1.00  0.00           N  
HETATM   10  C8  UNK   900      -1.809   3.674  18.756  1.00  0.00           C  
HETATM   11  C9  UNK   900      -1.451   2.318  19.296  1.00  0.00           C  
HETATM   12  C10 UNK   900      -2.398   1.355  19.690  1.00  0.00           C  
HETATM   13  C11 UNK   900      -2.018   0.138  20.299  1.00  0.00           C  
HETATM   14  C12 UNK   900      -0.663  -0.184  20.465  1.00  0.00           C  
HETATM   15  C13 UNK   900       0.312   0.717  20.021  1.00  0.00           C  
HETATM   16  C14 UNK   900      -0.086   1.956  19.486  1.00  0.00           C  
HETATM   17  C15 UNK   900      -2.941   4.143  18.022  1.00  0.00           C  
HETATM   18  C16 UNK   900      -2.878   5.486  17.549  1.00  0.00           C  
HETATM   19  C17 UNK   900      -3.853   6.172  16.655  1.00  0.00           C  
HETATM   20  C18 UNK   900      -5.653   7.408  14.811  1.00  0.00           C  
HETATM   21  C19 UNK   900      -6.129   6.592  15.847  1.00  0.00           C  
HETATM   22  C20 UNK   900      -5.250   6.017  16.780  1.00  0.00           C  
HETATM   23  N3  UNK   900      -1.820   6.273  17.825  1.00  0.00           N  
HETATM   24  C21 UNK   900      -4.090   3.313  17.688  1.00  0.00           C  
HETATM   25  N4  UNK   900      -5.003   2.660  17.401  1.00  0.00           N  
HETATM   26  C22 UNK   900      -3.304   7.033  15.608  1.00  0.00           C  
HETATM   27  C23 UNK   900      -4.244   7.692  14.638  1.00  0.00           C  
HETATM   28  N5  UNK   900      -3.350   9.320  12.673  1.00  0.00           N  
HETATM   29  C24 UNK   900      -3.735   8.619  13.518  1.00  0.00           C  
HETATM   30  H1  UNK   900       0.519   6.063  19.852  1.00  0.00           H  
HETATM   31  H2  UNK   900       1.240   7.792  20.791  1.00  0.00           H  
HETATM   32  H3  UNK   900       3.100   9.490  20.400  1.00  0.00           H  
HETATM   33  H4  UNK   900       2.890  10.864  18.405  1.00  0.00           H  
HETATM   34  H5  UNK   900       1.312  10.415  16.841  1.00  0.00           H  
HETATM   35  H6  UNK   900      -0.054   8.146  16.820  1.00  0.00           H  
HETATM   36  H7  UNK   900      -3.433   1.569  19.534  1.00  0.00           H  
HETATM   37  H8  UNK   900      -2.760  -0.563  20.641  1.00  0.00           H  
HETATM   38  H9  UNK   900      -0.362  -1.123  20.908  1.00  0.00           H  
HETATM   39  H10 UNK   900       1.362   0.480  20.131  1.00  0.00           H  
HETATM   40  H11 UNK   900       0.702   2.644  19.217  1.00  0.00           H  
HETATM   41  H12 UNK   900      -6.341   7.852  14.103  1.00  0.00           H  
HETATM   42  H13 UNK   900      -7.176   6.389  15.933  1.00  0.00           H  
HETATM   43  H14 UNK   900      -5.668   5.423  17.579  1.00  0.00           H  
HETATM   44  H15 UNK   900      -2.238   7.189  15.541  1.00  0.00           H  
CONECT    1    2    8   30
CONECT    2    1    7    3
CONECT    2    3
CONECT    3    2    4   31
CONECT    3    2
CONECT    4    3    5   32
CONECT    4    5
CONECT    5    4    6   33
CONECT    5    4
CONECT    6    5    7   34
CONECT    6    7
CONECT    7    2    6   35
CONECT    7    6
CONECT    8    1   23    9
CONECT    8    9
CONECT    9    8   10
CONECT    9    8
CONECT   10    9   11   17
CONECT   10   17
CONECT   11   10   16   12
CONECT   11   12
CONECT   12   11   13   36
CONECT   12   11
CONECT   13   12   14   37
CONECT   13   14
CONECT   14   13   15   38
CONECT   14   13
CONECT   15   14   16   39
CONECT   15   16
CONECT   16   11   15   40
CONECT   16   15
CONECT   17   10   18   24
CONECT   17   10
CONECT   18   17   19   23
CONECT   18   23
CONECT   19   18   22   26
CONECT   19   26
CONECT   20   21   41   27
CONECT   20   27
CONECT   21   20   22   42
CONECT   21   22
CONECT   22   19   21   43
CONECT   22   21
CONECT   23    8   18
CONECT   23   18
CONECT   24   17   25
CONECT   24   25
CONECT   24   25
CONECT   25   24
CONECT   25   24
CONECT   25   24
CONECT   30    1
CONECT   31    3
CONECT   32    4
CONECT   33    5
CONECT   34    6
CONECT   35    7
CONECT   36   12
CONECT   37   13
CONECT   38   14
CONECT   39   15
CONECT   40   16
CONECT   41   20
CONECT   42   21
CONECT   43   22
CONECT   26   19   44   27
CONECT   26   19
CONECT   44   26
CONECT   27   20   26   29
CONECT   27   20
CONECT   28   29
CONECT   28   29
CONECT   28   29
CONECT   29   27   28
CONECT   29   28
CONECT   29   28
END   
