# Supplementary material for: Optimization of 2-Amino-4,6-diarylpyrimidine-5-carbonitriles as Potent and Selective A1 Antagonists
Source: J Med Chem. 2022 Jan 22;65(3):2091–106. doi: 10.1021/acs.jmedchem.1c01636 (PMC8842224; doi:10.1021/acs.jmedchem.1c01636)
Supplement: Supplementary file 2 — jm1c01636_si_002.zip [file jm1c01636_si_002.zip › pdb files/Ligands/A1AR/CONFORMATION A/19b.pdb]

TITLE     19b
REMARK   4      COMPLIES WITH FORMAT V. 3.0, 1-DEC-2006
REMARK 888
REMARK 888 WRITTEN BY MAESTRO (A PRODUCT OF SCHRODINGER, LLC)
HETATM    1  N1  UNK   900       0.783   6.908  18.812  1.00  0.00           N  
HETATM    2  C1  UNK   900      -0.245   6.045  18.525  1.00  0.00           C  
HETATM    3  N2  UNK   900      -1.139   6.404  17.621  1.00  0.00           N  
HETATM    4  C2  UNK   900      -2.187   5.576  17.412  1.00  0.00           C  
HETATM    5  C3  UNK   900      -3.119   6.022  16.320  1.00  0.00           C  
HETATM    6  C4  UNK   900      -3.845   5.108  15.509  1.00  0.00           C  
HETATM    7  C5  UNK   900      -4.774   5.528  14.541  1.00  0.00           C  
HETATM    8  C6  UNK   900      -4.921   6.892  14.262  1.00  0.00           C  
HETATM    9  C7  UNK   900      -4.143   7.818  14.971  1.00  0.00           C  
HETATM   10  C8  UNK   900      -3.282   7.395  16.009  1.00  0.00           C  
HETATM   11  C9  UNK   900      -2.303   4.382  18.167  1.00  0.00           C  
HETATM   12  C10 UNK   900      -1.209   4.031  18.998  1.00  0.00           C  
HETATM   13  C11 UNK   900      -0.974   2.688  19.616  1.00  0.00           C  
HETATM   14  C12 UNK   900      -1.994   1.905  20.206  1.00  0.00           C  
HETATM   15  C13 UNK   900      -1.752   0.590  20.653  1.00  0.00           C  
HETATM   16  C14 UNK   900      -0.462   0.038  20.571  1.00  0.00           C  
HETATM   17  C15 UNK   900       0.584   0.807  20.037  1.00  0.00           C  
HETATM   18  C16 UNK   900       0.324   2.115  19.584  1.00  0.00           C  
HETATM   19  N3  UNK   900      -0.185   4.900  19.168  1.00  0.00           N  
HETATM   20  C17 UNK   900      -3.487   3.549  18.056  1.00  0.00           C  
HETATM   21  N4  UNK   900      -4.430   2.892  17.944  1.00  0.00           N  
HETATM   22  C18 UNK   900       1.197   8.026  17.981  1.00  0.00           C  
HETATM   23  C19 UNK   900       0.982   9.357  18.702  1.00  0.00           C  
HETATM   24  H1  UNK   900       1.272   6.749  19.689  1.00  0.00           H  
HETATM   25  H2  UNK   900       2.251   7.896  17.739  1.00  0.00           H  
HETATM   26  H3  UNK   900      -3.706   4.044  15.604  1.00  0.00           H  
HETATM   27  H4  UNK   900      -5.319   4.791  13.970  1.00  0.00           H  
HETATM   28  H5  UNK   900      -5.589   7.223  13.479  1.00  0.00           H  
HETATM   29  H6  UNK   900      -4.213   8.852  14.688  1.00  0.00           H  
HETATM   30  H7  UNK   900      -2.710   8.129  16.556  1.00  0.00           H  
HETATM   31  H8  UNK   900      -2.990   2.306  20.299  1.00  0.00           H  
HETATM   32  H9  UNK   900      -2.559  -0.002  21.056  1.00  0.00           H  
HETATM   33  H10 UNK   900      -0.266  -0.967  20.917  1.00  0.00           H  
HETATM   34  H11 UNK   900       1.586   0.402  19.989  1.00  0.00           H  
HETATM   35  H12 UNK   900       1.148   2.694  19.202  1.00  0.00           H  
HETATM   36  H13 UNK   900       0.665   8.023  17.029  1.00  0.00           H  
HETATM   37  H14 UNK   900       1.309  10.198  18.089  1.00  0.00           H  
HETATM   38  H15 UNK   900      -0.072   9.504  18.935  1.00  0.00           H  
HETATM   39  H16 UNK   900       1.537   9.401  19.640  1.00  0.00           H  
CONECT    1    2   24   22
CONECT    2    1   19    3
CONECT    2    3
CONECT    3    2    4
CONECT    3    2
CONECT    4    3    5   11
CONECT    4   11
CONECT    5    4   10    6
CONECT    5    6
CONECT    6    5    7   26
CONECT    6    5
CONECT    7    6    8   27
CONECT    7    8
CONECT    8    7    9   28
CONECT    8    7
CONECT    9    8   10   29
CONECT    9   10
CONECT   10    5    9   30
CONECT   10    9
CONECT   11    4   12   20
CONECT   11    4
CONECT   12   11   13   19
CONECT   12   19
CONECT   13   12   18   14
CONECT   13   14
CONECT   14   13   15   31
CONECT   14   13
CONECT   15   14   16   32
CONECT   15   16
CONECT   16   15   17   33
CONECT   16   15
CONECT   17   16   18   34
CONECT   17   18
CONECT   18   13   17   35
CONECT   18   17
CONECT   19    2   12
CONECT   19   12
CONECT   20   11   21
CONECT   20   21
CONECT   20   21
CONECT   21   20
CONECT   21   20
CONECT   21   20
CONECT   24    1
CONECT   25   22
CONECT   26    6
CONECT   27    7
CONECT   28    8
CONECT   29    9
CONECT   30   10
CONECT   31   14
CONECT   32   15
CONECT   33   16
CONECT   34   17
CONECT   35   18
CONECT   22    1   25   36   23
CONECT   36   22
CONECT   23   22   37   38   39
CONECT   37   23
CONECT   38   23
CONECT   39   23
END   
