# Supplementary material for: Optimization of 2-Amino-4,6-diarylpyrimidine-5-carbonitriles as Potent and Selective A1 Antagonists
Source: J Med Chem. 2022 Jan 22;65(3):2091–106. doi: 10.1021/acs.jmedchem.1c01636 (PMC8842224; doi:10.1021/acs.jmedchem.1c01636)
Supplement: Supplementary file 2 — jm1c01636_si_002.zip [file jm1c01636_si_002.zip › pdb files/Ligands/A1AR/CONFORMATION A/18f.pdb]

TITLE     18f
REMARK   4      COMPLIES WITH FORMAT V. 3.0, 1-DEC-2006
REMARK 888
REMARK 888 WRITTEN BY MAESTRO (A PRODUCT OF SCHRODINGER, LLC)
HETATM    1  N1  UNK   900       0.538   6.971  18.525  1.00  0.00           N  
HETATM    2  C1  UNK   900      -0.454   6.065  18.337  1.00  0.00           C  
HETATM    3  N2  UNK   900      -1.385   6.387  17.458  1.00  0.00           N  
HETATM    4  C2  UNK   900      -2.396   5.504  17.290  1.00  0.00           C  
HETATM    5  C3  UNK   900      -3.337   5.810  16.157  1.00  0.00           C  
HETATM    6  C4  UNK   900      -3.944   4.771  15.398  1.00  0.00           C  
HETATM    7  C5  UNK   900      -4.903   5.010  14.404  1.00  0.00           C  
HETATM    8  C6  UNK   900      -5.160   6.325  14.015  1.00  0.00           C  
HETATM    9  C7  UNK   900      -3.630   7.136  15.746  1.00  0.00           C  
HETATM   10  C8  UNK   900      -2.467   4.347  18.107  1.00  0.00           C  
HETATM   11  C9  UNK   900      -1.345   4.051  18.922  1.00  0.00           C  
HETATM   12  C10 UNK   900      -1.063   2.724  19.561  1.00  0.00           C  
HETATM   13  C11 UNK   900      -2.055   1.914  20.166  1.00  0.00           C  
HETATM   14  C12 UNK   900      -1.782   0.597  20.590  1.00  0.00           C  
HETATM   15  C13 UNK   900      -0.487   0.066  20.464  1.00  0.00           C  
HETATM   16  C14 UNK   900       0.536   0.866  19.928  1.00  0.00           C  
HETATM   17  C15 UNK   900       0.246   2.181  19.514  1.00  0.00           C  
HETATM   18  N3  UNK   900      -0.339   4.951  19.025  1.00  0.00           N  
HETATM   19  C16 UNK   900      -3.626   3.479  18.029  1.00  0.00           C  
HETATM   20  N4  UNK   900      -4.549   2.795  17.924  1.00  0.00           N  
HETATM   21  C17 UNK   900      -4.502   7.375  14.656  1.00  0.00           C  
HETATM   22 CL1  UNK   900      -4.769   8.933  14.002  1.00  0.00          Cl  
HETATM   23  H1  UNK   900       1.075   6.901  19.380  1.00  0.00           H  
HETATM   24  H2  UNK   900       0.397   7.890  18.144  1.00  0.00           H  
HETATM   25  H3  UNK   900      -3.679   3.738  15.554  1.00  0.00           H  
HETATM   26  H4  UNK   900      -5.351   4.185  13.870  1.00  0.00           H  
HETATM   27  H5  UNK   900      -5.800   6.553  13.177  1.00  0.00           H  
HETATM   28  H6  UNK   900      -3.142   7.966  16.235  1.00  0.00           H  
HETATM   29  H7  UNK   900      -3.055   2.294  20.279  1.00  0.00           H  
HETATM   30  H8  UNK   900      -2.570  -0.014  21.000  1.00  0.00           H  
HETATM   31  H9  UNK   900      -0.268  -0.944  20.785  1.00  0.00           H  
HETATM   32  H10 UNK   900       1.544   0.481  19.853  1.00  0.00           H  
HETATM   33  H11 UNK   900       1.053   2.785  19.136  1.00  0.00           H  
CONECT    1    2   23   24
CONECT    2    1   18    3
CONECT    2    3
CONECT    3    2    4
CONECT    3    2
CONECT    4    3    5   10
CONECT    4   10
CONECT    5    4    9    6
CONECT    5    6
CONECT    6    5    7   25
CONECT    6    5
CONECT    7    6    8   26
CONECT    7    8
CONECT    8    7   27   21
CONECT    8    7
CONECT    9    5   28   21
CONECT    9   21
CONECT   10    4   11   19
CONECT   10    4
CONECT   11   10   12   18
CONECT   11   18
CONECT   12   11   17   13
CONECT   12   13
CONECT   13   12   14   29
CONECT   13   12
CONECT   14   13   15   30
CONECT   14   15
CONECT   15   14   16   31
CONECT   15   14
CONECT   16   15   17   32
CONECT   16   17
CONECT   17   12   16   33
CONECT   17   16
CONECT   18    2   11
CONECT   18   11
CONECT   19   10   20
CONECT   19   20
CONECT   19   20
CONECT   20   19
CONECT   20   19
CONECT   20   19
CONECT   23    1
CONECT   24    1
CONECT   25    6
CONECT   26    7
CONECT   27    8
CONECT   28    9
CONECT   29   13
CONECT   30   14
CONECT   31   15
CONECT   32   16
CONECT   33   17
CONECT   21    8    9   22
CONECT   21    9
CONECT   22   21
END   
