# Supplementary material for: Optimization of 2-Amino-4,6-diarylpyrimidine-5-carbonitriles as Potent and Selective A1 Antagonists
Source: J Med Chem. 2022 Jan 22;65(3):2091–106. doi: 10.1021/acs.jmedchem.1c01636 (PMC8842224; doi:10.1021/acs.jmedchem.1c01636)
Supplement: Supplementary file 2 — jm1c01636_si_002.zip [file jm1c01636_si_002.zip › pdb files/Ligands/A1AR/CONFORMATION A/19bd.pdb]

TITLE     19bd
REMARK   4      COMPLIES WITH FORMAT V. 3.0, 1-DEC-2006
REMARK 888
REMARK 888 WRITTEN BY MAESTRO (A PRODUCT OF SCHRODINGER, LLC)
HETATM    1  N1  UNK   900       0.803   7.089  19.017  1.00  0.00           N  
HETATM    2  C1  UNK   900      -0.181   6.217  18.624  1.00  0.00           C  
HETATM    3  N2  UNK   900      -1.054   6.639  17.726  1.00  0.00           N  
HETATM    4  C2  UNK   900      -2.101   5.835  17.434  1.00  0.00           C  
HETATM    5  C3  UNK   900      -2.997   6.372  16.354  1.00  0.00           C  
HETATM    6  C4  UNK   900      -3.775   5.561  15.489  1.00  0.00           C  
HETATM    7  C5  UNK   900      -4.634   6.137  14.536  1.00  0.00           C  
HETATM    8  C6  UNK   900      -4.641   7.528  14.393  1.00  0.00           C  
HETATM    9  N3  UNK   900      -3.862   8.324  15.146  1.00  0.00           N  
HETATM   10  C7  UNK   900      -3.093   7.759  16.103  1.00  0.00           C  
HETATM   11  C8  UNK   900      -2.245   4.599  18.117  1.00  0.00           C  
HETATM   12  C9  UNK   900      -1.169   4.185  18.949  1.00  0.00           C  
HETATM   13  C10 UNK   900      -0.982   2.815  19.524  1.00  0.00           C  
HETATM   14  C11 UNK   900      -2.032   2.046  20.083  1.00  0.00           C  
HETATM   15  C12 UNK   900      -1.828   0.717  20.509  1.00  0.00           C  
HETATM   16  C13 UNK   900      -0.553   0.133  20.429  1.00  0.00           C  
HETATM   17  C14 UNK   900       0.519   0.883  19.920  1.00  0.00           C  
HETATM   18  C15 UNK   900       0.299   2.207  19.492  1.00  0.00           C  
HETATM   19  N4  UNK   900      -0.135   5.030  19.185  1.00  0.00           N  
HETATM   20  C16 UNK   900      -3.451   3.803  17.963  1.00  0.00           C  
HETATM   21  N5  UNK   900      -4.415   3.181  17.825  1.00  0.00           N  
HETATM   22  C17 UNK   900       0.820   8.489  18.627  1.00  0.00           C  
HETATM   23  H1  UNK   900       1.301   6.830  19.869  1.00  0.00           H  
HETATM   24  H2  UNK   900      -3.729   4.485  15.526  1.00  0.00           H  
HETATM   25  H3  UNK   900      -5.243   5.515  13.897  1.00  0.00           H  
HETATM   26  H4  UNK   900      -5.263   8.006  13.651  1.00  0.00           H  
HETATM   27  H5  UNK   900      -2.530   8.466  16.693  1.00  0.00           H  
HETATM   28  H6  UNK   900      -3.020   2.467  20.173  1.00  0.00           H  
HETATM   29  H7  UNK   900      -2.655   0.139  20.893  1.00  0.00           H  
HETATM   30  H8  UNK   900      -0.386  -0.883  20.758  1.00  0.00           H  
HETATM   31  H9  UNK   900       1.509   0.449  19.875  1.00  0.00           H  
HETATM   32  H10 UNK   900       1.144   2.770  19.132  1.00  0.00           H  
HETATM   33  H11 UNK   900       1.585   9.024  19.189  1.00  0.00           H  
HETATM   34  H12 UNK   900       1.034   8.575  17.561  1.00  0.00           H  
HETATM   35  H13 UNK   900      -0.147   8.954  18.826  1.00  0.00           H  
CONECT    1    2   23   22
CONECT    2    1   19    3
CONECT    2    3
CONECT    3    2    4
CONECT    3    2
CONECT    4    3    5   11
CONECT    4   11
CONECT    5    4   10    6
CONECT    5    6
CONECT    6    5    7   24
CONECT    6    5
CONECT    7    6    8   25
CONECT    7    8
CONECT    8    7    9   26
CONECT    8    7
CONECT    9    8   10
CONECT    9   10
CONECT   10    5    9   27
CONECT   10    9
CONECT   11    4   12   20
CONECT   11    4
CONECT   12   11   13   19
CONECT   12   19
CONECT   13   12   18   14
CONECT   13   14
CONECT   14   13   15   28
CONECT   14   13
CONECT   15   14   16   29
CONECT   15   16
CONECT   16   15   17   30
CONECT   16   15
CONECT   17   16   18   31
CONECT   17   18
CONECT   18   13   17   32
CONECT   18   17
CONECT   19    2   12
CONECT   19   12
CONECT   20   11   21
CONECT   20   21
CONECT   20   21
CONECT   21   20
CONECT   21   20
CONECT   21   20
CONECT   23    1
CONECT   22    1   33   34   35
CONECT   24    6
CONECT   25    7
CONECT   26    8
CONECT   27   10
CONECT   28   14
CONECT   29   15
CONECT   30   16
CONECT   31   17
CONECT   32   18
CONECT   33   22
CONECT   34   22
CONECT   35   22
END   
