# Supplementary material for: Optimization of 2-Amino-4,6-diarylpyrimidine-5-carbonitriles as Potent and Selective A1 Antagonists
Source: J Med Chem. 2022 Jan 22;65(3):2091–106. doi: 10.1021/acs.jmedchem.1c01636 (PMC8842224; doi:10.1021/acs.jmedchem.1c01636)
Supplement: Supplementary file 2 — jm1c01636_si_002.zip [file jm1c01636_si_002.zip › pdb files/Ligands/A1AR/CONFORMATION A/19be.pdb]

TITLE     19be
REMARK   4      COMPLIES WITH FORMAT V. 3.0, 1-DEC-2006
REMARK 888
REMARK 888 WRITTEN BY MAESTRO (A PRODUCT OF SCHRODINGER, LLC)
HETATM    1  N1  UNK   900       0.824   7.002  18.778  1.00  0.00           N  
HETATM    2  C1  UNK   900      -0.227   6.174  18.478  1.00  0.00           C  
HETATM    3  N2  UNK   900      -1.101   6.580  17.575  1.00  0.00           N  
HETATM    4  C2  UNK   900      -2.179   5.807  17.337  1.00  0.00           C  
HETATM    5  C3  UNK   900      -3.085   6.351  16.271  1.00  0.00           C  
HETATM    6  C4  UNK   900      -3.865   5.542  15.409  1.00  0.00           C  
HETATM    7  C5  UNK   900      -4.733   6.119  14.465  1.00  0.00           C  
HETATM    8  C6  UNK   900      -4.749   7.512  14.336  1.00  0.00           C  
HETATM    9  N3  UNK   900      -3.974   8.307  15.092  1.00  0.00           N  
HETATM   10  C7  UNK   900      -3.187   7.740  16.036  1.00  0.00           C  
HETATM   11  C8  UNK   900      -2.338   4.589  18.047  1.00  0.00           C  
HETATM   12  C9  UNK   900      -1.263   4.181  18.883  1.00  0.00           C  
HETATM   13  C10 UNK   900      -1.076   2.816  19.470  1.00  0.00           C  
HETATM   14  C11 UNK   900      -2.124   2.049  20.032  1.00  0.00           C  
HETATM   15  C12 UNK   900      -1.918   0.722  20.463  1.00  0.00           C  
HETATM   16  C13 UNK   900      -0.641   0.140  20.386  1.00  0.00           C  
HETATM   17  C14 UNK   900       0.429   0.889  19.874  1.00  0.00           C  
HETATM   18  C15 UNK   900       0.207   2.210  19.441  1.00  0.00           C  
HETATM   19  N4  UNK   900      -0.215   5.013  19.094  1.00  0.00           N  
HETATM   20  C16 UNK   900      -3.548   3.797  17.899  1.00  0.00           C  
HETATM   21  N5  UNK   900      -4.513   3.176  17.763  1.00  0.00           N  
HETATM   22  C17 UNK   900       1.259   8.128  17.967  1.00  0.00           C  
HETATM   23  C18 UNK   900       1.025   9.456  18.689  1.00  0.00           C  
HETATM   24  H1  UNK   900       1.299   6.831  19.662  1.00  0.00           H  
HETATM   25  H2  UNK   900      -3.811   4.466  15.443  1.00  0.00           H  
HETATM   26  H3  UNK   900      -5.340   5.500  13.824  1.00  0.00           H  
HETATM   27  H4  UNK   900      -5.378   7.994  13.603  1.00  0.00           H  
HETATM   28  H5  UNK   900      -2.621   8.443  16.628  1.00  0.00           H  
HETATM   29  H6  UNK   900      -3.111   2.473  20.120  1.00  0.00           H  
HETATM   30  H7  UNK   900      -2.743   0.143  20.850  1.00  0.00           H  
HETATM   31  H8  UNK   900      -0.473  -0.874  20.720  1.00  0.00           H  
HETATM   32  H9  UNK   900       1.421   0.459  19.831  1.00  0.00           H  
HETATM   33  H10 UNK   900       1.051   2.773  19.078  1.00  0.00           H  
HETATM   34  H11 UNK   900       2.318   7.999  17.751  1.00  0.00           H  
HETATM   35  H12 UNK   900       0.754   8.132  17.000  1.00  0.00           H  
HETATM   36  H13 UNK   900       1.362  10.300  18.087  1.00  0.00           H  
HETATM   37  H14 UNK   900      -0.035   9.601  18.900  1.00  0.00           H  
HETATM   38  H15 UNK   900       1.559   9.495  19.640  1.00  0.00           H  
CONECT    1    2   24   22
CONECT    2    1   19    3
CONECT    2    3
CONECT    3    2    4
CONECT    3    2
CONECT    4    3    5   11
CONECT    4   11
CONECT    5    4   10    6
CONECT    5    6
CONECT    6    5    7   25
CONECT    6    5
CONECT    7    6    8   26
CONECT    7    8
CONECT    8    7    9   27
CONECT    8    7
CONECT    9    8   10
CONECT    9   10
CONECT   10    5    9   28
CONECT   10    9
CONECT   11    4   12   20
CONECT   11    4
CONECT   12   11   13   19
CONECT   12   19
CONECT   13   12   18   14
CONECT   13   14
CONECT   14   13   15   29
CONECT   14   13
CONECT   15   14   16   30
CONECT   15   16
CONECT   16   15   17   31
CONECT   16   15
CONECT   17   16   18   32
CONECT   17   18
CONECT   18   13   17   33
CONECT   18   17
CONECT   19    2   12
CONECT   19   12
CONECT   20   11   21
CONECT   20   21
CONECT   20   21
CONECT   21   20
CONECT   21   20
CONECT   21   20
CONECT   24    1
CONECT   25    6
CONECT   26    7
CONECT   27    8
CONECT   28   10
CONECT   29   14
CONECT   30   15
CONECT   31   16
CONECT   32   17
CONECT   33   18
CONECT   22    1   34   35   23
CONECT   34   22
CONECT   35   22
CONECT   23   22   36   37   38
CONECT   36   23
CONECT   37   23
CONECT   38   23
END   
