# Supplementary material for: Optimization of 2-Amino-4,6-diarylpyrimidine-5-carbonitriles as Potent and Selective A1 Antagonists
Source: J Med Chem. 2022 Jan 22;65(3):2091–106. doi: 10.1021/acs.jmedchem.1c01636 (PMC8842224; doi:10.1021/acs.jmedchem.1c01636)
Supplement: Supplementary file 2 — jm1c01636_si_002.zip [file jm1c01636_si_002.zip › pdb files/Ligands/A1AR/CONFORMATION A/18t.pdb]

TITLE     18t
REMARK   4      COMPLIES WITH FORMAT V. 3.0, 1-DEC-2006
REMARK 888
REMARK 888 WRITTEN BY MAESTRO (A PRODUCT OF SCHRODINGER, LLC)
HETATM    1  N1  UNK   900       0.883   7.169  19.088  1.00  0.00           N  
HETATM    2  C1  UNK   900      -0.138   6.341  18.778  1.00  0.00           C  
HETATM    3  N2  UNK   900      -1.024   6.850  17.976  1.00  0.00           N  
HETATM    4  C2  UNK   900      -2.110   6.124  17.647  1.00  0.00           C  
HETATM    5  C3  UNK   900      -2.986   6.856  16.661  1.00  0.00           C  
HETATM    6  C4  UNK   900      -4.141   6.333  16.045  1.00  0.00           C  
HETATM    7  C5  UNK   900      -4.528   8.391  14.741  1.00  0.00           C  
HETATM    8  C6  UNK   900      -2.642   8.165  16.234  1.00  0.00           C  
HETATM    9  C7  UNK   900      -2.253   4.820  18.207  1.00  0.00           C  
HETATM   10  C8  UNK   900      -1.171   4.332  18.996  1.00  0.00           C  
HETATM   11  C9  UNK   900      -1.016   2.940  19.535  1.00  0.00           C  
HETATM   12  C10 UNK   900      -2.079   2.185  20.092  1.00  0.00           C  
HETATM   13  C11 UNK   900      -1.897   0.852  20.518  1.00  0.00           C  
HETATM   14  C12 UNK   900      -0.632   0.246  20.436  1.00  0.00           C  
HETATM   15  C13 UNK   900       0.452   0.979  19.926  1.00  0.00           C  
HETATM   16  C14 UNK   900       0.254   2.307  19.503  1.00  0.00           C  
HETATM   17  N3  UNK   900      -0.102   5.122  19.260  1.00  0.00           N  
HETATM   18  C15 UNK   900      -3.440   4.009  17.999  1.00  0.00           C  
HETATM   19  N4  UNK   900      -4.387   3.364  17.840  1.00  0.00           N  
HETATM   20  C16 UNK   900      -3.372   8.928  15.296  1.00  0.00           C  
HETATM   21  O1  UNK   900      -2.949  10.237  15.162  1.00  0.00           O  
HETATM   22  C17 UNK   900      -4.868   7.069  15.102  1.00  0.00           C  
HETATM   23  O2  UNK   900      -5.807   6.385  14.410  1.00  0.00           O  
HETATM   24  C18 UNK   900      -3.706  11.094  14.321  1.00  0.00           C  
HETATM   25  C19 UNK   900      -5.528   6.472  13.033  1.00  0.00           C  
HETATM   26  H1  UNK   900       1.358   6.990  19.971  1.00  0.00           H  
HETATM   27  H2  UNK   900       0.688   8.141  18.910  1.00  0.00           H  
HETATM   28  H3  UNK   900      -4.486   5.330  16.198  1.00  0.00           H  
HETATM   29  H4  UNK   900      -5.122   8.959  14.040  1.00  0.00           H  
HETATM   30  H5  UNK   900      -1.785   8.638  16.675  1.00  0.00           H  
HETATM   31  H6  UNK   900      -3.058   2.625  20.192  1.00  0.00           H  
HETATM   32  H7  UNK   900      -2.731   0.293  20.912  1.00  0.00           H  
HETATM   33  H8  UNK   900      -0.483  -0.772  20.770  1.00  0.00           H  
HETATM   34  H9  UNK   900       1.436   0.533  19.881  1.00  0.00           H  
HETATM   35  H10 UNK   900       1.111   2.860  19.154  1.00  0.00           H  
HETATM   36  H11 UNK   900      -5.625   5.511  12.527  1.00  0.00           H  
HETATM   37  H12 UNK   900      -6.209   7.200  12.600  1.00  0.00           H  
HETATM   38  H13 UNK   900      -4.517   6.800  12.865  1.00  0.00           H  
HETATM   39  H14 UNK   900      -4.728  11.208  14.685  1.00  0.00           H  
HETATM   40  H15 UNK   900      -3.249  12.084  14.309  1.00  0.00           H  
HETATM   41  H16 UNK   900      -3.728  10.727  13.294  1.00  0.00           H  
CONECT    1    2   26   27
CONECT    2    1   17    3
CONECT    2    3
CONECT    3    2    4
CONECT    3    2
CONECT    4    3    5    9
CONECT    4    9
CONECT    5    4    8    6
CONECT    5    6
CONECT    6    5   28   22
CONECT    6    5
CONECT    7   29   20   22
CONECT    7   22
CONECT    8    5   30   20
CONECT    8   20
CONECT    9    4   10   18
CONECT    9    4
CONECT   10    9   11   17
CONECT   10   17
CONECT   11   10   16   12
CONECT   11   12
CONECT   12   11   13   31
CONECT   12   11
CONECT   13   12   14   32
CONECT   13   14
CONECT   14   13   15   33
CONECT   14   13
CONECT   15   14   16   34
CONECT   15   16
CONECT   16   11   15   35
CONECT   16   15
CONECT   17    2   10
CONECT   17   10
CONECT   18    9   19
CONECT   18   19
CONECT   18   19
CONECT   19   18
CONECT   19   18
CONECT   19   18
CONECT   26    1
CONECT   27    1
CONECT   28    6
CONECT   29    7
CONECT   30    8
CONECT   31   12
CONECT   32   13
CONECT   33   14
CONECT   34   15
CONECT   35   16
CONECT   20    7    8   21
CONECT   20    8
CONECT   21   20   24
CONECT   22    6    7   23
CONECT   22    7
CONECT   23   22   25
CONECT   24   21   39   40   41
CONECT   25   23   36   37   38
CONECT   36   25
CONECT   37   25
CONECT   38   25
CONECT   39   24
CONECT   40   24
CONECT   41   24
END   
