# Supplementary material for: Optimization of 2-Amino-4,6-diarylpyrimidine-5-carbonitriles as Potent and Selective A1 Antagonists
Source: J Med Chem. 2022 Jan 22;65(3):2091–106. doi: 10.1021/acs.jmedchem.1c01636 (PMC8842224; doi:10.1021/acs.jmedchem.1c01636)
Supplement: Supplementary file 2 — jm1c01636_si_002.zip [file jm1c01636_si_002.zip › pdb files/Ligands/A1AR/CONFORMATION A/19az.pdb]

TITLE     19az
REMARK   4      COMPLIES WITH FORMAT V. 3.0, 1-DEC-2006
REMARK 888
REMARK 888 WRITTEN BY MAESTRO (A PRODUCT OF SCHRODINGER, LLC)
HETATM    1  N1  UNK   900       0.774   7.155  19.114  1.00  0.00           N  
HETATM    2  C1  UNK   900      -0.254   6.324  18.740  1.00  0.00           C  
HETATM    3  N2  UNK   900      -1.217   6.836  17.995  1.00  0.00           N  
HETATM    4  C2  UNK   900      -2.276   6.043  17.743  1.00  0.00           C  
HETATM    5  C3  UNK   900      -2.331   4.710  18.208  1.00  0.00           C  
HETATM    6  C4  UNK   900      -1.211   4.248  18.947  1.00  0.00           C  
HETATM    7  C5  UNK   900      -1.017   2.860  19.478  1.00  0.00           C  
HETATM    8  C6  UNK   900      -2.069   2.069  20.005  1.00  0.00           C  
HETATM    9  C7  UNK   900      -1.858   0.738  20.426  1.00  0.00           C  
HETATM   10  C8  UNK   900      -0.575   0.168  20.357  1.00  0.00           C  
HETATM   11  C9  UNK   900       0.495   0.935  19.870  1.00  0.00           C  
HETATM   12  C10 UNK   900       0.270   2.267  19.468  1.00  0.00           C  
HETATM   13  N3  UNK   900      -0.169   5.086  19.188  1.00  0.00           N  
HETATM   14  C11 UNK   900      -3.486   3.878  17.902  1.00  0.00           C  
HETATM   15  N4  UNK   900      -4.417   3.235  17.660  1.00  0.00           N  
HETATM   16  C12 UNK   900       0.779   8.586  18.842  1.00  0.00           C  
HETATM   17  C13 UNK   900      -3.345   6.668  16.930  1.00  0.00           C  
HETATM   18  C14 UNK   900      -3.025   7.432  15.764  1.00  0.00           C  
HETATM   19  C15 UNK   900      -4.126   7.842  15.052  1.00  0.00           C  
HETATM   20  S1  UNK   900      -5.603   7.368  15.833  1.00  0.00           S  
HETATM   21  C16 UNK   900      -4.708   6.599  17.112  1.00  0.00           C  
HETATM   22  H1  UNK   900       1.336   6.840  19.903  1.00  0.00           H  
HETATM   23  H2  UNK   900      -3.063   2.478  20.083  1.00  0.00           H  
HETATM   24  H3  UNK   900      -2.680   0.148  20.801  1.00  0.00           H  
HETATM   25  H4  UNK   900      -0.404  -0.850  20.677  1.00  0.00           H  
HETATM   26  H5  UNK   900       1.491   0.515  19.834  1.00  0.00           H  
HETATM   27  H6  UNK   900       1.116   2.848  19.145  1.00  0.00           H  
HETATM   28  H7  UNK   900      -4.166   8.370  14.111  1.00  0.00           H  
HETATM   29  H8  UNK   900      -1.997   7.605  15.480  1.00  0.00           H  
HETATM   30  H9  UNK   900      -5.237   6.073  17.898  1.00  0.00           H  
HETATM   31  H10 UNK   900       1.586   9.074  19.390  1.00  0.00           H  
HETATM   32  H11 UNK   900       0.922   8.767  17.777  1.00  0.00           H  
HETATM   33  H12 UNK   900      -0.163   9.044  19.145  1.00  0.00           H  
CONECT    1    2   22   16
CONECT    2    1   13    3
CONECT    2    3
CONECT    3    2    4
CONECT    3    2
CONECT    4    3    5   17
CONECT    4    5
CONECT    5    4    6   14
CONECT    5    4
CONECT    6    5    7   13
CONECT    6   13
CONECT    7    6   12    8
CONECT    7    8
CONECT    8    7    9   23
CONECT    8    7
CONECT    9    8   10   24
CONECT    9   10
CONECT   10    9   11   25
CONECT   10    9
CONECT   11   10   12   26
CONECT   11   12
CONECT   12    7   11   27
CONECT   12   11
CONECT   13    2    6
CONECT   13    6
CONECT   14    5   15
CONECT   14   15
CONECT   14   15
CONECT   15   14
CONECT   15   14
CONECT   15   14
CONECT   22    1
CONECT   16    1   31   32   33
CONECT   23    8
CONECT   24    9
CONECT   25   10
CONECT   26   11
CONECT   27   12
CONECT   17    4   18   21
CONECT   17   21
CONECT   18   17   19   29
CONECT   18   19
CONECT   19   18   20   28
CONECT   19   18
CONECT   20   19   21
CONECT   21   17   20   30
CONECT   21   17
CONECT   28   19
CONECT   29   18
CONECT   30   21
CONECT   31   16
CONECT   32   16
CONECT   33   16
END   
