# Supplementary material for: Optimization of 2-Amino-4,6-diarylpyrimidine-5-carbonitriles as Potent and Selective A1 Antagonists
Source: J Med Chem. 2022 Jan 22;65(3):2091–106. doi: 10.1021/acs.jmedchem.1c01636 (PMC8842224; doi:10.1021/acs.jmedchem.1c01636)
Supplement: Supplementary file 2 — jm1c01636_si_002.zip [file jm1c01636_si_002.zip › pdb files/Ligands/A1AR/CONFORMATION A/19am.pdb]

TITLE     19am
REMARK   4      COMPLIES WITH FORMAT V. 3.0, 1-DEC-2006
REMARK 888
REMARK 888 WRITTEN BY MAESTRO (A PRODUCT OF SCHRODINGER, LLC)
HETATM    1  N1  UNK   900       0.930   7.227  19.032  1.00  0.00           N  
HETATM    2  C1  UNK   900      -0.097   6.391  18.671  1.00  0.00           C  
HETATM    3  N2  UNK   900      -0.945   6.858  17.797  1.00  0.00           N  
HETATM    4  C2  UNK   900      -2.057   6.167  17.497  1.00  0.00           C  
HETATM    5  C3  UNK   900      -2.891   6.891  16.470  1.00  0.00           C  
HETATM    6  C4  UNK   900      -4.076   6.403  15.883  1.00  0.00           C  
HETATM    7  C5  UNK   900      -4.314   8.386  14.440  1.00  0.00           C  
HETATM    8  C6  UNK   900      -2.480   8.163  15.991  1.00  0.00           C  
HETATM    9  C7  UNK   900      -2.260   4.906  18.124  1.00  0.00           C  
HETATM   10  C8  UNK   900      -1.211   4.422  18.957  1.00  0.00           C  
HETATM   11  C9  UNK   900      -1.129   3.050  19.562  1.00  0.00           C  
HETATM   12  C10 UNK   900      -2.230   2.375  20.146  1.00  0.00           C  
HETATM   13  C11 UNK   900      -2.119   1.054  20.628  1.00  0.00           C  
HETATM   14  C12 UNK   900      -0.887   0.381  20.580  1.00  0.00           C  
HETATM   15  C13 UNK   900       0.235   1.035  20.045  1.00  0.00           C  
HETATM   16  C14 UNK   900       0.107   2.352  19.564  1.00  0.00           C  
HETATM   17  N3  UNK   900      -0.118   5.189  19.208  1.00  0.00           N  
HETATM   18  C15 UNK   900      -3.480   4.139  17.946  1.00  0.00           C  
HETATM   19  N4  UNK   900      -4.456   3.531  17.810  1.00  0.00           N  
HETATM   20  C16 UNK   900       0.913   8.653  18.723  1.00  0.00           C  
HETATM   21  C17 UNK   900      -3.197   8.942  15.058  1.00  0.00           C  
HETATM   22  O1  UNK   900      -2.887  10.318  15.087  1.00  0.00           O  
HETATM   23  C18 UNK   900      -4.758   7.125  14.897  1.00  0.00           C  
HETATM   24  O2  UNK   900      -5.785   6.486  14.286  1.00  0.00           O  
HETATM   25  C19 UNK   900      -3.295  11.719  14.283  1.00  0.00           C  
HETATM   26  C20 UNK   900      -5.500   6.354  12.915  1.00  0.00           C  
HETATM   27  H1  UNK   900       1.432   6.967  19.883  1.00  0.00           H  
HETATM   28  H2  UNK   900      -4.492   5.442  16.109  1.00  0.00           H  
HETATM   29  H3  UNK   900      -4.870   8.938  13.697  1.00  0.00           H  
HETATM   30  H4  UNK   900      -1.623   8.614  16.448  1.00  0.00           H  
HETATM   31  H5  UNK   900      -3.188   2.865  20.217  1.00  0.00           H  
HETATM   32  H6  UNK   900      -2.983   0.552  21.034  1.00  0.00           H  
HETATM   33  H7  UNK   900      -0.793  -0.629  20.954  1.00  0.00           H  
HETATM   34  H8  UNK   900       1.194   0.537  20.022  1.00  0.00           H  
HETATM   35  H9  UNK   900       0.990   2.846  19.196  1.00  0.00           H  
HETATM   36  H10 UNK   900      -5.611   5.325  12.572  1.00  0.00           H  
HETATM   37  H11 UNK   900      -6.170   7.011  12.369  1.00  0.00           H  
HETATM   38  H12 UNK   900      -4.483   6.634  12.695  1.00  0.00           H  
HETATM   39  H13 UNK   900      -3.013  12.240  15.055  1.00  0.00           H  
HETATM   40  H14 UNK   900      -2.509  12.123  13.761  1.00  0.00           H  
HETATM   41  H15 UNK   900      -3.834  12.559  14.273  1.00  0.00           H  
HETATM   42  H16 UNK   900       1.725   9.169  19.236  1.00  0.00           H  
HETATM   43  H17 UNK   900       1.022   8.814  17.650  1.00  0.00           H  
HETATM   44  H18 UNK   900      -0.025   9.112  19.038  1.00  0.00           H  
CONECT    1    2   27   20
CONECT    2    1   17    3
CONECT    2    3
CONECT    3    2    4
CONECT    3    2
CONECT    4    3    5    9
CONECT    4    9
CONECT    5    4    8    6
CONECT    5    6
CONECT    6    5   28   23
CONECT    6    5
CONECT    7   29   21   23
CONECT    7   23
CONECT    8    5   30   21
CONECT    8   21
CONECT    9    4   10   18
CONECT    9    4
CONECT   10    9   11   17
CONECT   10   17
CONECT   11   10   16   12
CONECT   11   12
CONECT   12   11   13   31
CONECT   12   11
CONECT   13   12   14   32
CONECT   13   14
CONECT   14   13   15   33
CONECT   14   13
CONECT   15   14   16   34
CONECT   15   16
CONECT   16   11   15   35
CONECT   16   15
CONECT   17    2   10
CONECT   17   10
CONECT   18    9   19
CONECT   18   19
CONECT   18   19
CONECT   19   18
CONECT   19   18
CONECT   19   18
CONECT   27    1
CONECT   20    1   42   43   44
CONECT   28    6
CONECT   29    7
CONECT   30    8
CONECT   31   12
CONECT   32   13
CONECT   33   14
CONECT   34   15
CONECT   35   16
CONECT   21    7    8   22
CONECT   21    8
CONECT   22   21   25
CONECT   23    6    7   24
CONECT   23    7
CONECT   24   23   26
CONECT   25   22   39   40   41
CONECT   26   24   36   37   38
CONECT   36   26
CONECT   37   26
CONECT   38   26
CONECT   39   25
CONECT   40   25
CONECT   41   25
CONECT   42   20
CONECT   43   20
CONECT   44   20
END   
