# Supplementary material for: Optimization of 2-Amino-4,6-diarylpyrimidine-5-carbonitriles as Potent and Selective A1 Antagonists
Source: J Med Chem. 2022 Jan 22;65(3):2091–106. doi: 10.1021/acs.jmedchem.1c01636 (PMC8842224; doi:10.1021/acs.jmedchem.1c01636)
Supplement: Supplementary file 2 — jm1c01636_si_002.zip [file jm1c01636_si_002.zip › pdb files/Ligands/A1AR/CONFORMATION A/19al.pdb]

TITLE     19al
REMARK   4      COMPLIES WITH FORMAT V. 3.0, 1-DEC-2006
REMARK 888
REMARK 888 WRITTEN BY MAESTRO (A PRODUCT OF SCHRODINGER, LLC)
HETATM    1  N1  UNK   900       0.588   6.590  19.114  1.00  0.00           N  
HETATM    2  C1  UNK   900      -0.388   5.767  18.720  1.00  0.00           C  
HETATM    3  N2  UNK   900      -1.229   6.198  17.813  1.00  0.00           N  
HETATM    4  C2  UNK   900      -2.270   5.406  17.576  1.00  0.00           C  
HETATM    5  C3  UNK   900      -3.072   5.815  16.403  1.00  0.00           C  
HETATM    6  C4  UNK   900      -3.486   4.764  15.589  1.00  0.00           C  
HETATM    7  C5  UNK   900      -5.017   6.169  14.385  1.00  0.00           C  
HETATM    8  C6  UNK   900      -3.446   7.128  15.999  1.00  0.00           C  
HETATM    9  C7  UNK   900      -2.443   4.183  18.289  1.00  0.00           C  
HETATM   10  C8  UNK   900      -1.346   3.751  19.068  1.00  0.00           C  
HETATM   11  C9  UNK   900      -1.095   2.376  19.588  1.00  0.00           C  
HETATM   12  C10 UNK   900      -2.100   1.570  20.162  1.00  0.00           C  
HETATM   13  C11 UNK   900      -1.834   0.253  20.588  1.00  0.00           C  
HETATM   14  C12 UNK   900      -0.532  -0.269  20.494  1.00  0.00           C  
HETATM   15  C13 UNK   900       0.496   0.519  19.953  1.00  0.00           C  
HETATM   16  C14 UNK   900       0.209   1.822  19.506  1.00  0.00           C  
HETATM   17  N3  UNK   900      -0.321   4.588  19.287  1.00  0.00           N  
HETATM   18  C15 UNK   900      -3.639   3.378  18.117  1.00  0.00           C  
HETATM   19  N4  UNK   900      -4.584   2.747  17.925  1.00  0.00           N  
HETATM   20  C16 UNK   900      -4.354   7.280  14.913  1.00  0.00           C  
HETATM   21 CL1  UNK   900      -4.691   8.765  14.128  1.00  0.00          Cl  
HETATM   22  C17 UNK   900      -4.586   4.908  14.781  1.00  0.00           C  
HETATM   23 CL2  UNK   900      -5.344   3.470  14.355  1.00  0.00          Cl  
HETATM   24  C18 UNK   900       2.141  10.302  18.357  1.00  0.00           C  
HETATM   25  C19 UNK   900       2.705   9.435  19.269  1.00  0.00           C  
HETATM   26  C20 UNK   900       2.322   8.142  19.043  1.00  0.00           C  
HETATM   27  C21 UNK   900       0.996   7.853  18.764  1.00  0.00           C  
HETATM   28  C22 UNK   900       0.177   8.882  18.282  1.00  0.00           C  
HETATM   29  C23 UNK   900       0.842  10.081  17.983  1.00  0.00           C  
HETATM   30  H1  UNK   900       1.054   6.278  19.960  1.00  0.00           H  
HETATM   31  H2  UNK   900      -3.112   3.764  15.728  1.00  0.00           H  
HETATM   32  H3  UNK   900      -5.786   6.299  13.642  1.00  0.00           H  
HETATM   33  H4  UNK   900      -3.024   7.988  16.500  1.00  0.00           H  
HETATM   34  H5  UNK   900      -3.090   1.975  20.270  1.00  0.00           H  
HETATM   35  H6  UNK   900      -2.630  -0.352  20.997  1.00  0.00           H  
HETATM   36  H7  UNK   900      -0.309  -1.270  20.827  1.00  0.00           H  
HETATM   37  H8  UNK   900       1.501   0.126  19.884  1.00  0.00           H  
HETATM   38  H9  UNK   900       1.019   2.417  19.113  1.00  0.00           H  
HETATM   39  H10 UNK   900       2.594  11.252  18.130  1.00  0.00           H  
HETATM   40  H11 UNK   900       3.635   9.661  19.759  1.00  0.00           H  
HETATM   41  H12 UNK   900       3.083   7.419  19.090  1.00  0.00           H  
HETATM   42  H13 UNK   900      -0.880   8.755  18.106  1.00  0.00           H  
HETATM   43  H14 UNK   900       0.423  10.977  17.602  1.00  0.00           H  
CONECT    1    2   30   27
CONECT    2    1   17    3
CONECT    2    3
CONECT    3    2    4
CONECT    3    2
CONECT    4    3    5    9
CONECT    4    9
CONECT    5    4    8    6
CONECT    5    6
CONECT    6    5   31   22
CONECT    6    5
CONECT    7   32   20   22
CONECT    7   22
CONECT    8    5   33   20
CONECT    8   20
CONECT    9    4   10   18
CONECT    9    4
CONECT   10    9   11   17
CONECT   10   17
CONECT   11   10   16   12
CONECT   11   12
CONECT   12   11   13   34
CONECT   12   11
CONECT   13   12   14   35
CONECT   13   14
CONECT   14   13   15   36
CONECT   14   13
CONECT   15   14   16   37
CONECT   15   16
CONECT   16   11   15   38
CONECT   16   15
CONECT   17    2   10
CONECT   17   10
CONECT   18    9   19
CONECT   18   19
CONECT   18   19
CONECT   19   18
CONECT   19   18
CONECT   19   18
CONECT   30    1
CONECT   31    6
CONECT   32    7
CONECT   33    8
CONECT   34   12
CONECT   35   13
CONECT   36   14
CONECT   37   15
CONECT   38   16
CONECT   20    7    8   21
CONECT   20    8
CONECT   21   20
CONECT   22    6    7   23
CONECT   22    7
CONECT   23   22
CONECT   24   25   29   39
CONECT   24   25
CONECT   25   24   26   40
CONECT   25   24
CONECT   26   25   27   41
CONECT   26   27
CONECT   27    1   26   28
CONECT   27   26
CONECT   28   27   29   42
CONECT   28   29
CONECT   29   24   28   43
CONECT   29   28
CONECT   39   24
CONECT   40   25
CONECT   41   26
CONECT   42   28
CONECT   43   29
END   
