# Supplementary material for: Optimization of 2-Amino-4,6-diarylpyrimidine-5-carbonitriles as Potent and Selective A1 Antagonists
Source: J Med Chem. 2022 Jan 22;65(3):2091–106. doi: 10.1021/acs.jmedchem.1c01636 (PMC8842224; doi:10.1021/acs.jmedchem.1c01636)
Supplement: Supplementary file 2 — jm1c01636_si_002.zip [file jm1c01636_si_002.zip › pdb files/Ligands/A1AR/CONFORMATION A/a1ar_conformation_a.mae]

{ 
 s_m_m2io_version
 :::
 2.0.0 
} 

f_m_ct { 
 s_m_title
 i_m_ct_stereo_status
 s_m_entry_id
 s_m_entry_name
 s_m_Source_Path
 s_m_Source_File
 i_m_Source_File_Index
 s_m_source_file
 i_m_source_file_index
 i_lp_mmshare_version
 i_f3d_flags
 s_epik_input
 s_epik_cmdline
 r_lp_tautomer_probability
 r_epik_Ionization_Penalty
 r_epik_Ionization_Penalty_Charging
 r_epik_Ionization_Penalty_Neutral
 r_epik_State_Penalty
 r_epik_Charging_Adjusted_Penalty
 i_epik_Tot_Q
 i_epik_Tot_abs_Q
 s_lp_Force_Field
 r_lp_Energy
 b_lp_Chiralities_Consistent
 s_lp_Variant
 s_m_job_name
 s_i_glide_gridfile
 i_i_glide_lignum
 i_i_glide_rotatable_bonds
 r_i_docking_score
 r_i_glide_ligand_efficiency
 r_i_glide_ligand_efficiency_sa
 r_i_glide_ligand_efficiency_ln
 r_i_glide_gscore
 r_i_glide_lipo
 r_i_glide_hbond
 r_i_glide_metal
 r_i_glide_rewards
 r_i_glide_evdw
 r_i_glide_ecoul
 r_i_glide_erotb
 r_i_glide_esite
 r_i_glide_emodel
 r_i_glide_energy
 r_i_glide_einternal
 i_i_glide_confnum
 i_i_glide_posenum
 r_i_glide_eff_state_penalty
 s_m_subgroup_title
 s_m_subgroupid
 b_m_subgroup_collapsed
 i_m_ct_format
 :::
 18a 
  1
  1972 
  combiomed_cipy_affinitydata.19 
  /Users/rubenprieto/Documents/Lab/A1-CIPY/0.Project 
  combiomed_cipy_affinitydata.smi 
  19
  ligprep.maegz 
  19
  53161
  0
  W2NIXTFbY0hdW2NIXVtjSF1bY0hdYzEtYyhuYzJbTkhdW0NIM10pYyhDI04pYyhuMiktYzNbY0hdW2NIXVtjSF1bY0hdW2NIXTM= 
  J2VwaWtfcHl0aG9uJywgJy1waCcsICc3LjAnLCAnLXRuJywgJzgnLCAnLW1hJywgJzUwMCcsICctaW1hZScsICc8aW5maWxlLm1hZT4nLCAnLW9tYWUnLCAnPG91dGZpbGUubWFlPic= 
  1
    0.0000 
    0.0000 
    0.0000 
    0.0000 
  0
  0
  0
  S-OPLS 
  45.787561
  1
  19a-1 
  a1-dock_grid 
  5n2s_hbond_grid 
  2
  3
  -8.69212931700788
  -0.395096787136722
  -1.107076735832
  -2.12467345819708
  -8.69212931700788
  -3.25264322942359
  -0.32
  0
  -3.5039847668152
  -33.9125213623047
  -2.41893434524536
  0.44296489913295
  0
  -53.6020628865497
  -36.33145570755
  3.00970697402954
  12
  348
  0
  "A1 CONFORMATION A" 
  dock_gromacs_a1 
  0
  2
 m_depend[8] { 
  # First column is dependency index #
  i_m_depend_dependency
  s_m_depend_property
  :::
  1 10 r_lp_tautomer_probability 
  2 10 r_epik_Ionization_Penalty 
  3 10 r_epik_Ionization_Penalty_Charging 
  4 10 r_epik_Ionization_Penalty_Neutral 
  5 10 r_epik_State_Penalty 
  6 10 r_epik_Charging_Adjusted_Penalty 
  7 10 i_epik_Tot_Q 
  8 30 s_m_job_name 
  :::
 } 
 m_atom[33] { 
  # First column is atom index #
  i_m_mmod_type
  r_m_x_coord
  r_m_y_coord
  r_m_z_coord
  i_m_residue_number
  i_m_color
  r_m_charge1
  r_m_charge2
  i_m_atomic_number
  s_m_color_rgb
  s_m_atom_name
  r_epik_H2O_pKa
  r_epik_H2O_pKa_uncertainty
  i_m_minimize_atom_index
  i_m_minimize_constraint
  :::
  1 25 0.731771 6.979972 18.932734 900 38 -0.70430 -0.70430 7 2E2EFF  ""   -2.002    0.920  45024 1
  2 2 -0.254132 6.088141 18.586804 900 144 0.96630 0.96630 6 DA6BFF  "C6135"  <> <> 45025 1
  3 25 -1.155974 6.465883 17.695956 900 38 -0.83900 -0.83900 7 2E2EFF  "N6136"   -0.684    0.740  45026 1
  4 2 -2.185703 5.624575 17.447921 900 144 0.66400 0.66400 6 DA6BFF  "C6137"  <> <> 45027 1
  5 2 -3.114229 6.075311 16.354403 900 144 0.00000 0.00000 6 DA6BFF  "C6138"  <> <> 45028 1
  6 2 -3.830372 5.164586 15.530182 900 144 -0.11500 -0.11500 6 DA6BFF  "C6139"  <> <> 45029 1
  7 2 -4.761573 5.585715 14.565151 900 144 -0.11500 -0.11500 6 DA6BFF  "C6140"  <> <> 45030 1
  8 2 -4.916312 6.950326 14.296811 900 144 -0.11500 -0.11500 6 DA6BFF  "C6141"  <> <> 45031 1
  9 2 -4.146187 7.874882 15.016136 900 144 -0.11500 -0.11500 6 DA6BFF  "C6142"  <> <> 45032 1
  10 2 -3.285542 7.450162 16.054164 900 144 -0.11500 -0.11500 6 DA6BFF  "C6143"  <> <> 45033 1
  11 2 -2.292429 4.411996 18.174800 900 144 -0.45700 -0.45700 6 DA6BFF  "C6144"  <> <> 45034 1
  12 2 -1.193238 4.045577 18.992323 900 144 0.66400 0.66400 6 DA6BFF  "C6145"  <> <> 45035 1
  13 2 -0.966692 2.688591 19.586898 900 144 0.00000 0.00000 6 DA6BFF  "C6146"  <> <> 45036 1
  14 2 -1.991494 1.903331 20.169486 900 144 -0.11500 -0.11500 6 DA6BFF  "C6147"  <> <> 45037 1
  15 2 -1.761256 0.577359 20.590592 900 144 -0.11500 -0.11500 6 DA6BFF  "C6148"  <> <> 45038 1
  16 2 -0.476641 0.015887 20.492309 900 144 -0.11500 -0.11500 6 DA6BFF  "C6149"  <> <> 45039 1
  17 2 0.574433 0.785917 19.968050 900 144 -0.11500 -0.11500 6 DA6BFF  "C6150"  <> <> 45040 1
  18 2 0.325052 2.104972 19.541033 900 144 -0.11500 -0.11500 6 DA6BFF  "C6151"  <> <> 45041 1
  19 25 -0.172792 4.916830 19.182676 900 38 -0.83900 -0.83900 7 2E2EFF  "N6152"   -0.684    0.740  45042 1
  20 1 -3.477672 3.580919 18.056031 900 144 0.39500 0.39500 6 DA6BFF  "C6153"  <> <> 45043 1
  21 24 -4.422154 2.926811 17.939716 900 38 -0.43000 -0.43000 7 2E2EFF  "N6154"  <> <> 45044 1
  22 43 1.245177 6.762256 19.783015 900 21 0.38000 0.38000 1 FFFFFF  "H6155"   11.702    2.220  45045 1
  23 41 -3.682590 4.101021 15.612799 900 21 0.11500 0.11500 1 FFFFFF  "H6157"  <> <> 45047 1
  24 41 -5.300448 4.850370 13.986320 900 21 0.11500 0.11500 1 FFFFFF  "H6158"  <> <> 45048 1
  25 41 -5.586760 7.283911 13.516129 900 21 0.11500 0.11500 1 FFFFFF  "H6159"  <> <> 45049 1
  26 41 -4.224632 8.910533 14.739587 900 21 0.11500 0.11500 1 FFFFFF  "H6160"  <> <> 45050 1
  27 41 -2.721592 8.184542 16.609305 900 21 0.11500 0.11500 1 FFFFFF  "H6161"  <> <> 45051 1
  28 41 -2.983704 2.309348 20.276441 900 21 0.11500 0.11500 1 FFFFFF  "H6162"  <> <> 45052 1
  29 41 -2.574590 -0.013123 20.985027 900 21 0.11500 0.11500 1 FFFFFF  "H6163"  <> <> 45053 1
  30 41 -0.288639 -0.996731 20.820493 900 21 0.11500 0.11500 1 FFFFFF  "H6164"  <> <> 45054 1
  31 41 1.572585 0.373350 19.911164 900 21 0.11500 0.11500 1 FFFFFF  "H6165"  <> <> 45055 1
  32 41 1.153061 2.683552 19.168529 900 21 0.11500 0.11500 1 FFFFFF  "H6166"  <> <> 45056 1
  33 43 0.906386 7.789212 18.354167 900 21 0.00000 0.00000 1 FFFFFF  ""  <> <> <> <>
  :::
 } 
 m_bond[36] { 
  # First column is bond index #
  i_m_from
  i_m_to
  i_m_order
  i_m_from_rep
  i_m_to_rep
  r_glide_torcontrol_penalty
  s_glide_torcontrol_name
  :::
  1 1 2 1 2 2 2.59710579018706e-05 aromatic_amine 
  2 1 22 1 2 2 <> <>
  3 1 33 1 2 2 <> <>
  4 2 1 1 2 2 2.59710579018706e-05 aromatic_amine 
  5 2 19 1 2 2 <> <>
  6 2 3 2 2 2 <> <>
  7 3 4 1 2 2 <> <>
  8 4 5 1 2 2 <> <>
  9 4 11 2 2 2 <> <>
  10 5 10 1 2 2 <> <>
  11 5 6 2 2 2 <> <>
  12 6 7 1 2 2 <> <>
  13 6 23 1 2 2 <> <>
  14 7 8 2 2 2 <> <>
  15 7 24 1 2 2 <> <>
  16 8 9 1 2 2 <> <>
  17 8 25 1 2 2 <> <>
  18 9 10 2 2 2 <> <>
  19 9 26 1 2 2 <> <>
  20 10 27 1 2 2 <> <>
  21 11 12 1 2 2 <> <>
  22 11 20 1 2 2 <> <>
  23 12 13 1 2 2 <> <>
  24 12 19 2 2 2 <> <>
  25 13 18 1 2 2 <> <>
  26 13 14 2 2 2 <> <>
  27 14 15 1 2 2 <> <>
  28 14 28 1 2 2 <> <>
  29 15 16 2 2 2 <> <>
  30 15 29 1 2 2 <> <>
  31 16 17 1 2 2 <> <>
  32 16 30 1 2 2 <> <>
  33 17 18 2 2 2 <> <>
  34 17 31 1 2 2 <> <>
  35 18 32 1 2 2 <> <>
  36 20 21 3 2 2 <> <>
  :::
 } 
} 

f_m_ct { 
 s_m_title
 i_m_ct_stereo_status
 s_m_entry_id
 s_m_entry_name
 s_m_Source_Path
 s_m_Source_File
 i_m_Source_File_Index
 s_m_source_file
 i_m_source_file_index
 i_lp_mmshare_version
 i_f3d_flags
 s_epik_input
 s_epik_cmdline
 r_lp_tautomer_probability
 r_epik_Ionization_Penalty
 r_epik_Ionization_Penalty_Charging
 r_epik_Ionization_Penalty_Neutral
 r_epik_State_Penalty
 r_epik_Charging_Adjusted_Penalty
 i_epik_Tot_Q
 i_epik_Tot_abs_Q
 s_lp_Force_Field
 r_lp_Energy
 b_lp_Chiralities_Consistent
 s_lp_Variant
 s_m_job_name
 s_i_glide_gridfile
 i_i_glide_lignum
 i_i_glide_rotatable_bonds
 r_i_docking_score
 r_i_glide_ligand_efficiency
 r_i_glide_ligand_efficiency_sa
 r_i_glide_ligand_efficiency_ln
 r_i_glide_gscore
 r_i_glide_lipo
 r_i_glide_hbond
 r_i_glide_metal
 r_i_glide_rewards
 r_i_glide_evdw
 r_i_glide_ecoul
 r_i_glide_erotb
 r_i_glide_esite
 r_i_glide_emodel
 r_i_glide_energy
 r_i_glide_einternal
 i_i_glide_confnum
 i_i_glide_posenum
 r_i_glide_eff_state_penalty
 s_m_subgroup_title
 s_m_subgroupid
 b_m_subgroup_collapsed
 i_m_ct_format
 :::
 18aa 
  1
  1929 
  combiomed_cipy_affinitydata.1 
  /Users/rubenprieto/Documents/Lab/A1-CIPY/0.Project 
  combiomed_cipy_affinitydata.smi 
  1
  ligprep.maegz 
  1
  53161
  0
  W2NIXTFbY0hdW2NIXVtjSF1bY0hdYzEtYyhuYzJbTkgyXSljKEMjTiljKG4yKS1jM1tjSF1bY0hdW2NIXVtjSF1bY0hdMw== 
  J2VwaWtfcHl0aG9uJywgJy1waCcsICc3LjAnLCAnLXRuJywgJzgnLCAnLW1hJywgJzUwMCcsICctaW1hZScsICc8aW5maWxlLm1hZT4nLCAnLW9tYWUnLCAnPG91dGZpbGUubWFlPic= 
  1
    0.0000 
    0.0000 
    0.0000 
    0.0000 
  0
  0
  0
  S-OPLS 
  40.810891
  1
  18a-1 
  a1-dock_grid 
  5n2s_hbond_grid 
  1
  2
  -7.67411119149082
  -0.365433866261468
  -1.00820432747402
  -1.89740848509433
  -7.67411119149082
  -3.0834739956045
  -0.32
  0
  -2.83011350152278
  -32.8430480957031
  -1.87801349163055
  0.483330734166189
  0
  -48.3805575941712
  -34.7210615873337
  3.16691470146179
  1
  17
  0
  "A1 CONFORMATION A" 
  dock_gromacs_a1 
  0
  2
 m_depend[8] { 
  # First column is dependency index #
  i_m_depend_dependency
  s_m_depend_property
  :::
  1 10 r_lp_tautomer_probability 
  2 10 r_epik_Ionization_Penalty 
  3 10 r_epik_Ionization_Penalty_Charging 
  4 10 r_epik_Ionization_Penalty_Neutral 
  5 10 r_epik_State_Penalty 
  6 10 r_epik_Charging_Adjusted_Penalty 
  7 10 i_epik_Tot_Q 
  8 30 s_m_job_name 
  :::
 } 
 m_atom[30] { 
  # First column is atom index #
  i_m_mmod_type
  r_m_x_coord
  r_m_y_coord
  r_m_z_coord
  i_m_residue_number
  i_m_color
  r_m_charge1
  r_m_charge2
  s_m_grow_name
  i_m_atomic_number
  i_m_visibility
  s_m_color_rgb
  s_m_atom_name
  r_epik_H2O_pKa
  r_epik_H2O_pKa_uncertainty
  i_m_minimize_atom_index
  i_m_minimize_constraint
  :::
  1 25 0.818825 7.000576 19.029425 900 38 -0.92000 -0.92000 "    " 7 1 2E2EFF  ""   -2.178    0.920  45024 1
  2 2 -0.225116 6.186825 18.741450 900 144 1.04200 1.04200 "    " 6 1 DA6BFF  ""  <> <> 45025 1
  3 25 -1.188722 6.728084 18.031639 900 38 -0.83900 -0.83900 "    " 7 1 2E2EFF  ""   -0.684    0.740  45026 1
  4 2 -2.259699 5.945366 17.787100 900 144 0.66400 0.66400 "    " 6 1 DA6BFF  ""  <> <> 45027 1
  5 2 -2.324880 4.609740 18.247846 900 144 -0.45700 -0.45700 "    " 6 1 DA6BFF  ""  <> <> 45028 1
  6 2 -1.201796 4.132675 18.975370 900 144 0.66400 0.66400 "    " 6 1 DA6BFF  ""  <> <> 45029 1
  7 2 -1.009322 2.745919 19.509773 900 144 0.00000 0.00000 "    " 6 1 DA6BFF  ""  <> <> 45030 1
  8 2 -2.061800 1.959405 20.038922 900 144 -0.11500 -0.11500 "    " 6 1 DA6BFF  ""  <> <> 45031 1
  9 2 -1.849433 0.634593 20.475803 900 144 -0.11500 -0.11500 "    " 6 1 DA6BFF  ""  <> <> 45032 1
  10 2 -0.565966 0.066187 20.421298 900 144 -0.11500 -0.11500 "    " 6 1 DA6BFF  ""  <> <> 45033 1
  11 2 0.505615 0.829609 19.930993 900 144 -0.11500 -0.11500 "    " 6 1 DA6BFF  ""  <> <> 45034 1
  12 2 0.279727 2.154347 19.509737 900 144 -0.11500 -0.11500 "    " 6 1 DA6BFF  ""  <> <> 45035 1
  13 25 -0.146360 4.956007 19.198966 900 38 -0.83900 -0.83900 "    " 7 1 2E2EFF  ""   -0.684    0.740  45036 1
  14 1 -3.487181 3.787631 17.939147 900 144 0.39500 0.39500 "    " 6 1 DA6BFF  ""  <> <> 45037 1
  15 24 -4.421608 3.151927 17.694107 900 38 -0.43000 -0.43000 "    " 7 1 2E2EFF  ""  <> <> 45038 1
  16 43 1.357916 6.775417 19.862438 900 21 0.36000 0.36000 "    " 1 0 FFFFFF  ""   11.401    2.220  45039 1
  17 43 0.659516 7.980307 18.874151 900 21 0.36000 0.36000 "    " 1 0 FFFFFF  ""   11.401    2.220  45040 1
  18 41 -3.055170 2.370371 20.108348 900 21 0.11500 0.11500 "    " 1 0 FFFFFF  ""  <> <> 45041 1
  19 41 -2.672113 0.045654 20.850484 900 21 0.11500 0.11500 "    " 1 0 FFFFFF  ""  <> <> 45042 1
  20 41 -0.394857 -0.947777 20.755111 900 21 0.11500 0.11500 "    " 1 0 FFFFFF  ""  <> <> 45043 1
  21 41 1.502964 0.410606 19.902657 900 21 0.11500 0.11500 "    " 1 0 FFFFFF  ""  <> <> 45044 1
  22 41 1.127146 2.730910 19.177916 900 21 0.11500 0.11500 "    " 1 0 FFFFFF  ""  <> <> 45045 1
  23 2 -3.324509 6.582985 16.978157 900 144 0.00000 0.00000 "  c1" 6 1 DA6BFF  "C6156"  <> <> 45046 1
  24 2 -2.997905 7.344244 15.811717 900 144 0.00000 0.00000 "  c3" 6 1 DA6BFF  "C6157"  <> <> 45047 1
  25 2 -4.094511 7.772360 15.104802 900 144 0.00000 0.00000 "  n3" 6 1 DA6BFF  "C6158"  <> <> 45048 1
  26 49 -5.575468 7.315034 15.888355 900 143 0.00000 0.00000 "  n1" 16 1 FFFF6B  "S6159"  <> <> 45049 1
  27 2 -4.687164 6.531406 17.164154 900 144 0.00000 0.00000 "    " 6 1 DA6BFF  "C6160"  <> <> 45050 1
  28 41 -4.127860 8.303572 14.165054 900 21 0.00000 0.00000 "    " 1 0 FFFFFF  ""  <> <> 45051 1
  29 41 -1.969208 7.503992 15.519957 900 21 0.00000 0.00000 "    " 1 0 FFFFFF  ""  <> <> 45052 1
  30 41 -5.220485 6.009602 17.949201 900 21 0.00000 0.00000 "    " 1 0 FFFFFF  ""  <> <> 45053 1
  :::
 } 
 m_bond[32] { 
  # First column is bond index #
  i_m_from
  i_m_to
  i_m_order
  i_m_from_rep
  i_m_to_rep
  :::
  1 1 2 1 2 2
  2 1 16 1 2 2
  3 1 17 1 2 2
  4 2 13 1 2 2
  5 2 3 2 2 2
  6 3 4 1 2 2
  7 4 5 2 2 2
  8 4 23 1 2 2
  9 5 6 1 2 2
  10 5 14 1 2 2
  11 6 7 1 2 2
  12 6 13 2 2 2
  13 7 12 1 2 2
  14 7 8 2 2 2
  15 8 9 1 2 2
  16 8 18 1 2 2
  17 9 10 2 2 2
  18 9 19 1 2 2
  19 10 11 1 2 2
  20 10 20 1 2 2
  21 11 12 2 2 2
  22 11 21 1 2 2
  23 12 22 1 2 2
  24 14 15 3 2 2
  25 23 24 1 2 2
  26 23 27 2 2 2
  27 24 25 2 2 2
  28 24 29 1 2 2
  29 25 26 1 2 2
  30 25 28 1 2 2
  31 26 27 1 2 2
  32 27 30 1 2 2
  :::
 } 
} 

f_m_ct { 
 s_m_title
 i_m_ct_stereo_status
 s_m_entry_id
 s_m_entry_name
 s_m_Source_Path
 s_m_Source_File
 i_m_Source_File_Index
 s_m_source_file
 i_m_source_file_index
 i_lp_mmshare_version
 i_f3d_flags
 s_epik_input
 s_epik_cmdline
 r_lp_tautomer_probability
 r_epik_Ionization_Penalty
 r_epik_Ionization_Penalty_Charging
 r_epik_Ionization_Penalty_Neutral
 r_epik_State_Penalty
 r_epik_Charging_Adjusted_Penalty
 i_epik_Tot_Q
 i_epik_Tot_abs_Q
 s_lp_Force_Field
 r_lp_Energy
 b_lp_Chiralities_Consistent
 s_lp_Variant
 s_m_job_name
 s_i_glide_gridfile
 i_i_glide_lignum
 i_i_glide_rotatable_bonds
 r_i_docking_score
 r_i_glide_ligand_efficiency
 r_i_glide_ligand_efficiency_sa
 r_i_glide_ligand_efficiency_ln
 r_i_glide_gscore
 r_i_glide_lipo
 r_i_glide_hbond
 r_i_glide_metal
 r_i_glide_rewards
 r_i_glide_evdw
 r_i_glide_ecoul
 r_i_glide_erotb
 r_i_glide_esite
 r_i_glide_emodel
 r_i_glide_energy
 r_i_glide_einternal
 i_i_glide_confnum
 i_i_glide_posenum
 r_i_glide_eff_state_penalty
 s_m_subgroup_title
 s_m_subgroupid
 b_m_subgroup_collapsed
 i_m_ct_format
 :::
 18ab 
  1
  1930 
  combiomed_cipy_affinitydata.1 
  /Users/rubenprieto/Documents/Lab/A1-CIPY/0.Project 
  combiomed_cipy_affinitydata.smi 
  1
  ligprep.maegz 
  1
  53161
  0
  W2NIXTFbY0hdW2NIXVtjSF1bY0hdYzEtYyhuYzJbTkgyXSljKEMjTiljKG4yKS1jM1tjSF1bY0hdW2NIXVtjSF1bY0hdMw== 
  J2VwaWtfcHl0aG9uJywgJy1waCcsICc3LjAnLCAnLXRuJywgJzgnLCAnLW1hJywgJzUwMCcsICctaW1hZScsICc8aW5maWxlLm1hZT4nLCAnLW9tYWUnLCAnPG91dGZpbGUubWFlPic= 
  1
    0.0000 
    0.0000 
    0.0000 
    0.0000 
  0
  0
  0
  S-OPLS 
  40.810891
  1
  18a-1 
  a1-dock_grid 
  5n2s_hbond_grid 
  1
  2
  -7.67411119149082
  -0.365433866261468
  -1.00820432747402
  -1.89740848509433
  -7.67411119149082
  -3.0834739956045
  -0.32
  0
  -2.83011350152278
  -32.8430480957031
  -1.87801349163055
  0.483330734166189
  0
  -48.3805575941712
  -34.7210615873337
  3.16691470146179
  1
  17
  0
  "A1 CONFORMATION A" 
  dock_gromacs_a1 
  0
  2
 m_depend[8] { 
  # First column is dependency index #
  i_m_depend_dependency
  s_m_depend_property
  :::
  1 10 r_lp_tautomer_probability 
  2 10 r_epik_Ionization_Penalty 
  3 10 r_epik_Ionization_Penalty_Charging 
  4 10 r_epik_Ionization_Penalty_Neutral 
  5 10 r_epik_State_Penalty 
  6 10 r_epik_Charging_Adjusted_Penalty 
  7 10 i_epik_Tot_Q 
  8 30 s_m_job_name 
  :::
 } 
 m_atom[32] { 
  # First column is atom index #
  i_m_mmod_type
  r_m_x_coord
  r_m_y_coord
  r_m_z_coord
  i_m_residue_number
  i_m_color
  r_m_charge1
  r_m_charge2
  i_m_atomic_number
  i_m_visibility
  s_m_color_rgb
  s_m_atom_name
  r_epik_H2O_pKa
  r_epik_H2O_pKa_uncertainty
  i_m_minimize_atom_index
  i_m_minimize_constraint
  :::
  1 25 0.714550 6.995941 18.774299 900 38 -0.92000 -0.92000 7 1 2E2EFF  ""   -2.178    0.920  45024 1
  2 2 -0.292281 6.128922 18.507681 900 144 1.04200 1.04200 6 1 DA6BFF  ""  <> <> 45025 1
  3 25 -1.198415 6.538063 17.648786 900 38 -0.83900 -0.83900 7 1 2E2EFF  ""   -0.684    0.740  45026 1
  4 2 -2.233712 5.700647 17.411093 900 144 0.66400 0.66400 6 1 DA6BFF  ""  <> <> 45027 1
  5 2 -3.159600 6.161482 16.330737 900 144 0.00000 0.00000 6 1 DA6BFF  ""  <> <> 45028 1
  6 2 -3.855606 5.275794 15.473508 900 144 -0.11500 -0.11500 6 1 DA6BFF  ""  <> <> 45029 1
  7 2 -4.762561 5.765470 14.527915 900 144 -0.11500 -0.11500 6 1 DA6BFF  ""  <> <> 45030 1
  8 25 -4.927270 7.072505 14.281769 900 38 -0.11500 -0.11500 7 1 2E2EFF  "N6141"  <> <> 45031 1
  9 2 -4.198191 7.925274 15.015132 900 144 -0.11500 -0.11500 6 1 DA6BFF  ""  <> <> 45032 1
  10 2 -3.347830 7.535626 16.063078 900 144 -0.11500 -0.11500 6 1 DA6BFF  ""  <> <> 45033 1
  11 2 -2.349663 4.483697 18.124807 900 144 -0.45700 -0.45700 6 1 DA6BFF  ""  <> <> 45034 1
  12 2 -1.249448 4.104255 18.934066 900 144 0.66400 0.66400 6 1 DA6BFF  ""  <> <> 45035 1
  13 2 -1.023915 2.749208 19.528810 900 144 0.00000 0.00000 6 1 DA6BFF  ""  <> <> 45036 1
  14 2 -2.050134 1.966084 20.109529 900 144 -0.11500 -0.11500 6 1 DA6BFF  ""  <> <> 45037 1
  15 2 -1.816761 0.643076 20.539996 900 144 -0.11500 -0.11500 6 1 DA6BFF  ""  <> <> 45038 1
  16 2 -0.531861 0.081967 20.444683 900 144 -0.11500 -0.11500 6 1 DA6BFF  ""  <> <> 45039 1
  17 2 0.519592 0.850548 19.919780 900 144 -0.11500 -0.11500 6 1 DA6BFF  ""  <> <> 45040 1
  18 2 0.269125 2.167509 19.487915 900 144 -0.11500 -0.11500 6 1 DA6BFF  ""  <> <> 45041 1
  19 25 -0.220962 4.966093 19.113352 900 38 -0.83900 -0.83900 7 1 2E2EFF  ""   -0.684    0.740  45042 1
  20 1 -3.542291 3.667167 17.989194 900 144 0.39500 0.39500 6 1 DA6BFF  ""  <> <> 45043 1
  21 24 -4.493924 3.027878 17.856501 900 38 -0.43000 -0.43000 7 1 2E2EFF  ""  <> <> 45044 1
  22 43 1.222002 6.868176 19.644989 900 21 0.36000 0.36000 1 0 FFFFFF  ""   11.401    2.220  45045 1
  23 43 0.588238 7.943354 18.464121 900 21 0.36000 0.36000 1 0 FFFFFF  ""   11.401    2.220  45046 1
  24 41 -3.724079 4.207185 15.523046 900 21 0.11500 0.11500 1 0 FFFFFF  ""  <> <> 45047 1
  25 41 -5.313771 5.084129 13.897639 900 21 0.11500 0.11500 1 0 FFFFFF  ""  <> <> 45048 1
  26 41 -4.301004 8.958403 14.731386 900 21 0.11500 0.11500 1 0 FFFFFF  ""  <> <> 45049 1
  27 41 -2.799797 8.272046 16.629648 900 21 0.11500 0.11500 1 0 FFFFFF  ""  <> <> 45050 1
  28 41 -3.042485 2.373348 20.210108 900 21 0.11500 0.11500 1 0 FFFFFF  ""  <> <> 45051 1
  29 41 -2.627910 0.053054 20.938771 900 21 0.11500 0.11500 1 0 FFFFFF  ""  <> <> 45052 1
  30 41 -0.341499 -0.929757 20.773905 900 21 0.11500 0.11500 1 0 FFFFFF  ""  <> <> 45053 1
  31 41 1.518240 0.438150 19.861070 900 21 0.11500 0.11500 1 0 FFFFFF  ""  <> <> 45054 1
  32 41 1.098219 2.745117 19.113930 900 21 0.11500 0.11500 1 0 FFFFFF  ""  <> <> 45055 1
  :::
 } 
 m_bond[34] { 
  # First column is bond index #
  i_m_from
  i_m_to
  i_m_order
  i_m_from_rep
  i_m_to_rep
  :::
  1 1 2 1 2 2
  2 1 22 1 2 2
  3 1 23 1 2 2
  4 2 19 1 2 2
  5 2 3 2 2 2
  6 3 4 1 2 2
  7 4 5 1 2 2
  8 4 11 2 2 2
  9 5 10 1 2 2
  10 5 6 2 2 2
  11 6 7 1 2 2
  12 6 24 1 2 2
  13 7 8 2 2 2
  14 7 25 1 2 2
  15 8 9 1 2 2
  16 9 10 2 2 2
  17 9 26 1 2 2
  18 10 27 1 2 2
  19 11 12 1 2 2
  20 11 20 1 2 2
  21 12 13 1 2 2
  22 12 19 2 2 2
  23 13 18 1 2 2
  24 13 14 2 2 2
  25 14 15 1 2 2
  26 14 28 1 2 2
  27 15 16 2 2 2
  28 15 29 1 2 2
  29 16 17 1 2 2
  30 16 30 1 2 2
  31 17 18 2 2 2
  32 17 31 1 2 2
  33 18 32 1 2 2
  34 20 21 3 2 2
  :::
 } 
} 

f_m_ct { 
 s_m_title
 i_m_ct_stereo_status
 s_m_entry_id
 s_m_entry_name
 s_m_Source_Path
 s_m_Source_File
 i_m_Source_File_Index
 s_m_source_file
 i_m_source_file_index
 i_lp_mmshare_version
 i_f3d_flags
 s_epik_input
 s_epik_cmdline
 r_lp_tautomer_probability
 r_epik_Ionization_Penalty
 r_epik_Ionization_Penalty_Charging
 r_epik_Ionization_Penalty_Neutral
 r_epik_State_Penalty
 r_epik_Charging_Adjusted_Penalty
 i_epik_Tot_Q
 i_epik_Tot_abs_Q
 s_lp_Force_Field
 r_lp_Energy
 b_lp_Chiralities_Consistent
 s_lp_Variant
 s_m_job_name
 s_i_glide_gridfile
 i_i_glide_lignum
 i_i_glide_rotatable_bonds
 r_i_docking_score
 r_i_glide_ligand_efficiency
 r_i_glide_ligand_efficiency_sa
 r_i_glide_ligand_efficiency_ln
 r_i_glide_gscore
 r_i_glide_lipo
 r_i_glide_hbond
 r_i_glide_metal
 r_i_glide_rewards
 r_i_glide_evdw
 r_i_glide_ecoul
 r_i_glide_erotb
 r_i_glide_esite
 r_i_glide_emodel
 r_i_glide_energy
 r_i_glide_einternal
 i_i_glide_confnum
 i_i_glide_posenum
 r_i_glide_eff_state_penalty
 s_m_subgroup_title
 s_m_subgroupid
 b_m_subgroup_collapsed
 i_m_ct_format
 :::
 18ac 
  1
  1931 
  combiomed_cipy_affinitydata.1 
  /Users/rubenprieto/Documents/Lab/A1-CIPY/0.Project 
  combiomed_cipy_affinitydata.smi 
  1
  ligprep.maegz 
  1
  53161
  0
  W2NIXTFbY0hdW2NIXVtjSF1bY0hdYzEtYyhuYzJbTkgyXSljKEMjTiljKG4yKS1jM1tjSF1bY0hdW2NIXVtjSF1bY0hdMw== 
  J2VwaWtfcHl0aG9uJywgJy1waCcsICc3LjAnLCAnLXRuJywgJzgnLCAnLW1hJywgJzUwMCcsICctaW1hZScsICc8aW5maWxlLm1hZT4nLCAnLW9tYWUnLCAnPG91dGZpbGUubWFlPic= 
  1
    0.0000 
    0.0000 
    0.0000 
    0.0000 
  0
  0
  0
  S-OPLS 
  40.810891
  1
  18a-1 
  a1-dock_grid 
  5n2s_hbond_grid 
  1
  2
  -7.67411119149082
  -0.365433866261468
  -1.00820432747402
  -1.89740848509433
  -7.67411119149082
  -3.0834739956045
  -0.32
  0
  -2.83011350152278
  -32.8430480957031
  -1.87801349163055
  0.483330734166189
  0
  -48.3805575941712
  -34.7210615873337
  3.16691470146179
  1
  17
  0
  "A1 CONFORMATION A" 
  dock_gromacs_a1 
  0
  2
 m_depend[8] { 
  # First column is dependency index #
  i_m_depend_dependency
  s_m_depend_property
  :::
  1 10 r_lp_tautomer_probability 
  2 10 r_epik_Ionization_Penalty 
  3 10 r_epik_Ionization_Penalty_Charging 
  4 10 r_epik_Ionization_Penalty_Neutral 
  5 10 r_epik_State_Penalty 
  6 10 r_epik_Charging_Adjusted_Penalty 
  7 10 i_epik_Tot_Q 
  8 30 s_m_job_name 
  :::
 } 
 m_atom[32] { 
  # First column is atom index #
  i_m_mmod_type
  r_m_x_coord
  r_m_y_coord
  r_m_z_coord
  i_m_residue_number
  i_m_color
  r_m_charge1
  r_m_charge2
  i_m_atomic_number
  i_m_visibility
  s_m_color_rgb
  s_m_atom_name
  r_epik_H2O_pKa
  r_epik_H2O_pKa_uncertainty
  i_m_minimize_atom_index
  i_m_minimize_constraint
  :::
  1 25 0.860905 7.000122 18.874074 900 38 -0.92000 -0.92000 7 1 2E2EFF  ""   -2.178    0.920  45024 1
  2 2 -0.155826 6.151955 18.586789 900 144 1.04200 1.04200 6 1 DA6BFF  ""  <> <> 45025 1
  3 25 -1.043982 6.591388 17.720466 900 38 -0.83900 -0.83900 7 1 2E2EFF  ""   -0.684    0.740  45026 1
  4 2 -2.101774 5.794877 17.448807 900 144 0.66400 0.66400 6 1 DA6BFF  ""  <> <> 45027 1
  5 2 -3.006314 6.329760 16.375460 900 144 0.00000 0.00000 6 1 DA6BFF  ""  <> <> 45028 1
  6 2 -3.764215 5.512647 15.499243 900 144 -0.11500 -0.11500 6 1 DA6BFF  ""  <> <> 45029 1
  7 2 -4.632915 6.078801 14.548563 900 144 -0.11500 -0.11500 6 1 DA6BFF  ""  <> <> 45030 1
  8 2 -4.669665 7.471361 14.422533 900 144 -0.11500 -0.11500 6 1 DA6BFF  ""  <> <> 45031 1
  9 25 -3.914974 8.274015 15.189945 900 38 -0.11500 -0.11500 7 1 2E2EFF  "N6142"  <> <> 45032 1
  10 2 -3.129253 7.716959 16.139547 900 144 -0.11500 -0.11500 6 1 DA6BFF  ""  <> <> 45033 1
  11 2 -2.244259 4.559947 18.135725 900 144 -0.45700 -0.45700 6 1 DA6BFF  ""  <> <> 45034 1
  12 2 -1.161870 4.142709 18.959587 900 144 0.66400 0.66400 6 1 DA6BFF  ""  <> <> 45035 1
  13 2 -0.970619 2.777016 19.545237 900 144 0.00000 0.00000 6 1 DA6BFF  ""  <> <> 45036 1
  14 2 -2.018425 2.005860 20.104175 900 144 -0.11500 -0.11500 6 1 DA6BFF  ""  <> <> 45037 1
  15 2 -1.810523 0.680180 20.539889 900 144 -0.11500 -0.11500 6 1 DA6BFF  ""  <> <> 45038 1
  16 2 -0.531267 0.103125 20.469999 900 144 -0.11500 -0.11500 6 1 DA6BFF  ""  <> <> 45039 1
  17 2 0.538955 0.855584 19.960025 900 144 -0.11500 -0.11500 6 1 DA6BFF  ""  <> <> 45040 1
  18 2 0.314592 2.175738 19.523473 900 144 -0.11500 -0.11500 6 1 DA6BFF  ""  <> <> 45041 1
  19 25 -0.116751 4.977962 19.171826 900 38 -0.83900 -0.83900 7 1 2E2EFF  ""   -0.684    0.740  45042 1
  20 1 -3.450372 3.763606 17.981871 900 144 0.39500 0.39500 6 1 DA6BFF  ""  <> <> 45043 1
  21 24 -4.413790 3.141574 17.842007 900 38 -0.43000 -0.43000 7 1 2E2EFF  ""  <> <> 45044 1
  22 43 1.353021 6.859386 19.752273 900 21 0.36000 0.36000 1 0 FFFFFF  ""   11.401    2.220  45045 1
  23 43 0.744361 7.952220 18.575998 900 21 0.36000 0.36000 1 0 FFFFFF  ""   11.401    2.220  45046 1
  24 41 -3.693429 4.437865 15.527874 900 21 0.11500 0.11500 1 0 FFFFFF  ""  <> <> 45047 1
  25 41 -5.221478 5.451141 13.897426 900 21 0.11500 0.11500 1 0 FFFFFF  ""  <> <> 45048 1
  26 41 -5.298791 7.946941 13.683832 900 21 0.11500 0.11500 1 0 FFFFFF  ""  <> <> 45049 1
  27 41 -2.582025 8.429216 16.739685 900 21 0.11500 0.11500 1 0 FFFFFF  ""  <> <> 45050 1
  28 41 -3.007758 2.424826 20.185423 900 21 0.11500 0.11500 1 0 FFFFFF  ""  <> <> 45051 1
  29 41 -2.634933 0.100210 20.925329 900 21 0.11500 0.11500 1 0 FFFFFF  ""  <> <> 45052 1
  30 41 -0.361319 -0.909742 20.806607 900 21 0.11500 0.11500 1 0 FFFFFF  ""  <> <> 45053 1
  31 41 1.533013 0.429852 19.921930 900 21 0.11500 0.11500 1 0 FFFFFF  ""  <> <> 45054 1
  32 41 1.159119 2.740945 19.164030 900 21 0.11500 0.11500 1 0 FFFFFF  ""  <> <> 45055 1
  :::
 } 
 m_bond[34] { 
  # First column is bond index #
  i_m_from
  i_m_to
  i_m_order
  i_m_from_rep
  i_m_to_rep
  :::
  1 1 2 1 2 2
  2 1 22 1 2 2
  3 1 23 1 2 2
  4 2 19 1 2 2
  5 2 3 2 2 2
  6 3 4 1 2 2
  7 4 5 1 2 2
  8 4 11 2 2 2
  9 5 10 1 2 2
  10 5 6 2 2 2
  11 6 7 1 2 2
  12 6 24 1 2 2
  13 7 8 2 2 2
  14 7 25 1 2 2
  15 8 9 1 2 2
  16 8 26 1 2 2
  17 9 10 2 2 2
  18 10 27 1 2 2
  19 11 12 1 2 2
  20 11 20 1 2 2
  21 12 13 1 2 2
  22 12 19 2 2 2
  23 13 18 1 2 2
  24 13 14 2 2 2
  25 14 15 1 2 2
  26 14 28 1 2 2
  27 15 16 2 2 2
  28 15 29 1 2 2
  29 16 17 1 2 2
  30 16 30 1 2 2
  31 17 18 2 2 2
  32 17 31 1 2 2
  33 18 32 1 2 2
  34 20 21 3 2 2
  :::
 } 
} 

f_m_ct { 
 s_m_title
 i_m_ct_stereo_status
 s_m_entry_id
 s_m_entry_name
 s_m_Source_Path
 s_m_Source_File
 i_m_Source_File_Index
 s_m_source_file
 i_m_source_file_index
 i_lp_mmshare_version
 i_f3d_flags
 s_epik_input
 s_epik_cmdline
 r_lp_tautomer_probability
 r_epik_Ionization_Penalty
 r_epik_Ionization_Penalty_Charging
 r_epik_Ionization_Penalty_Neutral
 r_epik_State_Penalty
 r_epik_Charging_Adjusted_Penalty
 i_epik_Tot_Q
 i_epik_Tot_abs_Q
 s_lp_Force_Field
 r_lp_Energy
 b_lp_Chiralities_Consistent
 s_lp_Variant
 s_m_job_name
 s_i_glide_gridfile
 i_i_glide_lignum
 i_i_glide_rotatable_bonds
 r_i_docking_score
 r_i_glide_ligand_efficiency
 r_i_glide_ligand_efficiency_sa
 r_i_glide_ligand_efficiency_ln
 r_i_glide_gscore
 r_i_glide_lipo
 r_i_glide_hbond
 r_i_glide_metal
 r_i_glide_rewards
 r_i_glide_evdw
 r_i_glide_ecoul
 r_i_glide_erotb
 r_i_glide_esite
 r_i_glide_emodel
 r_i_glide_energy
 r_i_glide_einternal
 i_i_glide_confnum
 i_i_glide_posenum
 r_i_glide_eff_state_penalty
 s_m_subgroup_title
 s_m_subgroupid
 b_m_subgroup_collapsed
 i_m_ct_format
 :::
 18b 
  1
  1915 
  combiomed_cipy_affinitydata.1 
  /Users/rubenprieto/Documents/Lab/A1-CIPY/0.Project 
  combiomed_cipy_affinitydata.smi 
  1
  ligprep.maegz 
  1
  53161
  0
  W2NIXTFbY0hdW2NIXVtjSF1bY0hdYzEtYyhuYzJbTkgyXSljKEMjTiljKG4yKS1jM1tjSF1bY0hdW2NIXVtjSF1bY0hdMw== 
  J2VwaWtfcHl0aG9uJywgJy1waCcsICc3LjAnLCAnLXRuJywgJzgnLCAnLW1hJywgJzUwMCcsICctaW1hZScsICc8aW5maWxlLm1hZT4nLCAnLW9tYWUnLCAnPG91dGZpbGUubWFlPic= 
  1
    0.0000 
    0.0000 
    0.0000 
    0.0000 
  0
  0
  0
  S-OPLS 
  40.810891
  1
  18a-1 
  a1-dock_grid 
  5n2s_hbond_grid 
  1
  2
  -7.67411119149082
  -0.365433866261468
  -1.00820432747402
  -1.89740848509433
  -7.67411119149082
  -3.0834739956045
  -0.32
  0
  -2.83011350152278
  -32.8430480957031
  -1.87801349163055
  0.483330734166189
  0
  -48.3805575941712
  -34.7210615873337
  3.16691470146179
  1
  17
  0
  "A1 CONFORMATION A" 
  dock_gromacs_a1 
  0
  2
 m_depend[8] { 
  # First column is dependency index #
  i_m_depend_dependency
  s_m_depend_property
  :::
  1 10 r_lp_tautomer_probability 
  2 10 r_epik_Ionization_Penalty 
  3 10 r_epik_Ionization_Penalty_Charging 
  4 10 r_epik_Ionization_Penalty_Neutral 
  5 10 r_epik_State_Penalty 
  6 10 r_epik_Charging_Adjusted_Penalty 
  7 10 i_epik_Tot_Q 
  8 30 s_m_job_name 
  :::
 } 
 m_atom[33] { 
  # First column is atom index #
  i_m_mmod_type
  r_m_x_coord
  r_m_y_coord
  r_m_z_coord
  i_m_residue_number
  i_m_color
  r_m_charge1
  r_m_charge2
  s_m_grow_name
  i_m_atomic_number
  i_m_visibility
  s_m_color_rgb
  s_m_atom_name
  r_epik_H2O_pKa
  r_epik_H2O_pKa_uncertainty
  i_m_minimize_atom_index
  i_m_minimize_constraint
  :::
  1 25 0.783411 6.975145 18.765592 900 38 -0.92000 -0.92000 "    " 7 1 2E2EFF  ""   -2.178    0.920  45024 1
  2 2 -0.235560 6.115950 18.522316 900 144 1.04200 1.04200 "    " 6 1 DA6BFF  ""  <> <> 45025 1
  3 25 -1.130430 6.510348 17.643917 900 38 -0.83900 -0.83900 "    " 7 1 2E2EFF  ""   -0.684    0.740  45026 1
  4 2 -2.201506 5.710416 17.441819 900 144 0.66400 0.66400 "    " 6 1 DA6BFF  ""  <> <> 45027 1
  5 2 -3.150342 6.155734 16.363308 900 144 0.00000 0.00000 "    " 6 1 DA6BFF  ""  <> <> 45028 1
  6 2 -3.768597 5.207367 15.502910 900 144 -0.11500 -0.11500 "    " 6 1 DA6BFF  ""  <> <> 45029 1
  7 2 -4.758953 5.557761 14.568414 900 144 -0.11500 -0.11500 "    " 6 1 DA6BFF  ""  <> <> 45030 1
  8 2 -5.060808 6.906630 14.353024 900 144 -0.11500 -0.11500 "    " 6 1 DA6BFF  ""  <> <> 45031 1
  9 2 -4.390998 7.878302 15.107113 900 144 -0.11500 -0.11500 "    " 6 1 DA6BFF  ""  <> <> 45032 1
  10 2 -2.324077 4.504296 18.182087 900 144 -0.45700 -0.45700 "    " 6 1 DA6BFF  "C6143"  <> <> 45033 1
  11 2 -1.222371 4.119076 18.991225 900 144 0.66400 0.66400 "    " 6 1 DA6BFF  "C6144"  <> <> 45034 1
  12 2 -1.004343 2.763018 19.588784 900 144 0.00000 0.00000 "    " 6 1 DA6BFF  "C6145"  <> <> 45035 1
  13 2 -2.033770 1.987055 20.173626 900 144 -0.11500 -0.11500 "    " 6 1 DA6BFF  "C6146"  <> <> 45036 1
  14 2 -1.808520 0.663681 20.606742 900 144 -0.11500 -0.11500 "    " 6 1 DA6BFF  "C6147"  <> <> 45037 1
  15 2 -0.527316 0.094177 20.510829 900 144 -0.11500 -0.11500 "    " 6 1 DA6BFF  "C6148"  <> <> 45038 1
  16 2 0.527251 0.854936 19.980949 900 144 -0.11500 -0.11500 "    " 6 1 DA6BFF  "C6149"  <> <> 45039 1
  17 2 0.285055 2.172672 19.546531 900 144 -0.11500 -0.11500 "    " 6 1 DA6BFF  "C6150"  <> <> 45040 1
  18 25 -0.182182 4.968614 19.158706 900 38 -0.83900 -0.83900 "    " 7 1 2E2EFF  "N6151"   -0.684    0.740  45041 1
  19 1 -3.522083 3.691626 18.060397 900 144 0.39500 0.39500 "    " 6 1 DA6BFF  "C6152"  <> <> 45042 1
  20 24 -4.475894 3.054347 17.933802 900 38 -0.43000 -0.43000 "    " 7 1 2E2EFF  "N6153"  <> <> 45043 1
  21 43 1.244031 6.890364 19.665610 900 21 0.36000 0.36000 "    " 1 0 FFFFFF  "H6154"   11.401    2.220  45044 1
  22 43 0.644359 7.913844 18.432868 900 21 0.36000 0.36000 "    " 1 0 FFFFFF  "H6155"   11.401    2.220  45045 1
  23 41 -3.505349 4.163098 15.561230 900 21 0.11500 0.11500 "    " 1 0 FFFFFF  "H6156"  <> <> 45046 1
  24 41 -5.230392 4.789192 13.972839 900 21 0.11500 0.11500 "    " 1 0 FFFFFF  "H6157"  <> <> 45047 1
  25 41 -5.774226 7.202990 13.596716 900 21 0.11500 0.11500 "    " 1 0 FFFFFF  "H6158"  <> <> 45048 1
  26 41 -4.604115 8.906950 14.884184 900 21 0.11500 0.11500 "    " 1 0 FFFFFF  "H6159"  <> <> 45049 1
  27 41 -3.022485 2.400840 20.275822 900 21 0.11500 0.11500 "    " 1 0 FFFFFF  "H6160"  <> <> 45050 1
  28 41 -2.622353 0.081496 21.011216 900 21 0.11500 0.11500 "    " 1 0 FFFFFF  "H6161"  <> <> 45051 1
  29 41 -0.342979 -0.917991 20.843464 900 21 0.11500 0.11500 "    " 1 0 FFFFFF  "H6162"  <> <> 45052 1
  30 41 1.522093 0.434812 19.921880 900 21 0.11500 0.11500 "    " 1 0 FFFFFF  "H6163"  <> <> 45053 1
  31 41 1.118712 2.743827 19.171584 900 21 0.11500 0.11500 "    " 1 0 FFFFFF  "H6164"  <> <> 45054 1
  32 2 -3.474792 7.519554 16.122898 900 144 0.00000 0.00000 "  c1" 6 1 DA6BFF  "C6165"  <> <> 45055 1
  33 56 -2.918639 8.516181 16.854694 900 141 0.00000 0.00000 "    " 9 1 6BFFB5  "F6166"  <> <> 45056 1
  :::
 } 
 m_bond[35] { 
  # First column is bond index #
  i_m_from
  i_m_to
  i_m_order
  i_m_from_rep
  i_m_to_rep
  :::
  1 1 2 1 2 2
  2 1 21 1 2 2
  3 1 22 1 2 2
  4 2 18 1 2 2
  5 2 3 2 2 2
  6 3 4 1 2 2
  7 4 5 1 2 2
  8 4 10 2 2 2
  9 5 6 2 2 2
  10 5 32 1 2 2
  11 6 7 1 2 2
  12 6 23 1 2 2
  13 7 8 2 2 2
  14 7 24 1 2 2
  15 8 9 1 2 2
  16 8 25 1 2 2
  17 9 26 1 2 2
  18 9 32 2 2 2
  19 10 11 1 2 2
  20 10 19 1 2 2
  21 11 12 1 2 2
  22 11 18 2 2 2
  23 12 17 1 2 2
  24 12 13 2 2 2
  25 13 14 1 2 2
  26 13 27 1 2 2
  27 14 15 2 2 2
  28 14 28 1 2 2
  29 15 16 1 2 2
  30 15 29 1 2 2
  31 16 17 2 2 2
  32 16 30 1 2 2
  33 17 31 1 2 2
  34 19 20 3 2 2
  35 32 33 1 2 2
  :::
 } 
} 

f_m_ct { 
 s_m_title
 i_m_ct_stereo_status
 s_m_entry_id
 s_m_entry_name
 s_m_Source_Path
 s_m_Source_File
 i_m_Source_File_Index
 s_m_source_file
 i_m_source_file_index
 i_lp_mmshare_version
 i_f3d_flags
 s_epik_input
 s_epik_cmdline
 r_lp_tautomer_probability
 r_epik_Ionization_Penalty
 r_epik_Ionization_Penalty_Charging
 r_epik_Ionization_Penalty_Neutral
 r_epik_State_Penalty
 r_epik_Charging_Adjusted_Penalty
 i_epik_Tot_Q
 i_epik_Tot_abs_Q
 s_lp_Force_Field
 r_lp_Energy
 b_lp_Chiralities_Consistent
 s_lp_Variant
 s_m_job_name
 s_i_glide_gridfile
 i_i_glide_lignum
 i_i_glide_rotatable_bonds
 r_i_docking_score
 r_i_glide_ligand_efficiency
 r_i_glide_ligand_efficiency_sa
 r_i_glide_ligand_efficiency_ln
 r_i_glide_gscore
 r_i_glide_lipo
 r_i_glide_hbond
 r_i_glide_metal
 r_i_glide_rewards
 r_i_glide_evdw
 r_i_glide_ecoul
 r_i_glide_erotb
 r_i_glide_esite
 r_i_glide_emodel
 r_i_glide_energy
 r_i_glide_einternal
 i_i_glide_confnum
 i_i_glide_posenum
 r_i_glide_eff_state_penalty
 s_m_subgroup_title
 s_m_subgroupid
 b_m_subgroup_collapsed
 i_m_ct_format
 :::
 18e 
  1
  1916 
  combiomed_cipy_affinitydata.1 
  /Users/rubenprieto/Documents/Lab/A1-CIPY/0.Project 
  combiomed_cipy_affinitydata.smi 
  1
  ligprep.maegz 
  1
  53161
  0
  W2NIXTFbY0hdW2NIXVtjSF1bY0hdYzEtYyhuYzJbTkgyXSljKEMjTiljKG4yKS1jM1tjSF1bY0hdW2NIXVtjSF1bY0hdMw== 
  J2VwaWtfcHl0aG9uJywgJy1waCcsICc3LjAnLCAnLXRuJywgJzgnLCAnLW1hJywgJzUwMCcsICctaW1hZScsICc8aW5maWxlLm1hZT4nLCAnLW9tYWUnLCAnPG91dGZpbGUubWFlPic= 
  1
    0.0000 
    0.0000 
    0.0000 
    0.0000 
  0
  0
  0
  S-OPLS 
  40.810891
  1
  18a-1 
  a1-dock_grid 
  5n2s_hbond_grid 
  1
  2
  -7.67411119149082
  -0.365433866261468
  -1.00820432747402
  -1.89740848509433
  -7.67411119149082
  -3.0834739956045
  -0.32
  0
  -2.83011350152278
  -32.8430480957031
  -1.87801349163055
  0.483330734166189
  0
  -48.3805575941712
  -34.7210615873337
  3.16691470146179
  1
  17
  0
  "A1 CONFORMATION A" 
  dock_gromacs_a1 
  0
  2
 m_depend[8] { 
  # First column is dependency index #
  i_m_depend_dependency
  s_m_depend_property
  :::
  1 10 r_lp_tautomer_probability 
  2 10 r_epik_Ionization_Penalty 
  3 10 r_epik_Ionization_Penalty_Charging 
  4 10 r_epik_Ionization_Penalty_Neutral 
  5 10 r_epik_State_Penalty 
  6 10 r_epik_Charging_Adjusted_Penalty 
  7 10 i_epik_Tot_Q 
  8 30 s_m_job_name 
  :::
 } 
 m_atom[33] { 
  # First column is atom index #
  i_m_mmod_type
  r_m_x_coord
  r_m_y_coord
  r_m_z_coord
  i_m_residue_number
  i_m_color
  r_m_charge1
  r_m_charge2
  s_m_grow_name
  i_m_atomic_number
  i_m_visibility
  s_m_color_rgb
  s_m_atom_name
  r_epik_H2O_pKa
  r_epik_H2O_pKa_uncertainty
  i_m_minimize_atom_index
  i_m_minimize_constraint
  :::
  1 25 0.675733 6.903485 18.711336 900 38 -0.92000 -0.92000 "    " 7 1 2E2EFF  ""   -2.178    0.920  45024 1
  2 2 -0.326566 6.023935 18.467535 900 144 1.04200 1.04200 "    " 6 1 DA6BFF  ""  <> <> 45025 1
  3 25 -1.232469 6.398718 17.588269 900 38 -0.83900 -0.83900 "    " 7 1 2E2EFF  ""   -0.684    0.740  45026 1
  4 2 -2.266951 5.552836 17.369738 900 144 0.66400 0.66400 "    " 6 1 DA6BFF  ""  <> <> 45027 1
  5 2 -3.192500 5.973337 16.261949 900 144 0.00000 0.00000 "    " 6 1 DA6BFF  ""  <> <> 45028 1
  6 2 -3.927928 5.043860 15.475274 900 144 -0.11500 -0.11500 "    " 6 1 DA6BFF  ""  <> <> 45029 1
  7 2 -4.856331 5.442529 14.499371 900 144 -0.11500 -0.11500 "    " 6 1 DA6BFF  ""  <> <> 45030 1
  8 2 -4.980455 6.798563 14.175231 900 144 -0.11500 -0.11500 "    " 6 1 DA6BFF  ""  <> <> 45031 1
  9 2 -3.331127 7.336905 15.900102 900 144 -0.11500 -0.11500 "    " 6 1 DA6BFF  "C6142"  <> <> 45032 1
  10 2 -2.374953 4.360875 18.131953 900 144 -0.45700 -0.45700 "    " 6 1 DA6BFF  "C6143"  <> <> 45033 1
  11 2 -1.271999 4.011321 18.954145 900 144 0.66400 0.66400 "    " 6 1 DA6BFF  "C6144"  <> <> 45034 1
  12 2 -1.032079 2.668097 19.571363 900 144 0.00000 0.00000 "    " 6 1 DA6BFF  "C6145"  <> <> 45035 1
  13 2 -2.048754 1.881117 20.162860 900 144 -0.11500 -0.11500 "    " 6 1 DA6BFF  "C6146"  <> <> 45036 1
  14 2 -1.806660 0.558483 20.589694 900 144 -0.11500 -0.11500 "    " 6 1 DA6BFF  "C6147"  <> <> 45037 1
  15 2 -0.519842 0.003388 20.483974 900 144 -0.11500 -0.11500 "    " 6 1 DA6BFF  "C6148"  <> <> 45038 1
  16 2 0.524396 0.778846 19.954450 900 144 -0.11500 -0.11500 "    " 6 1 DA6BFF  "C6149"  <> <> 45039 1
  17 2 0.264268 2.095437 19.527628 900 144 -0.11500 -0.11500 "    " 6 1 DA6BFF  "C6150"  <> <> 45040 1
  18 25 -0.248566 4.883331 19.112210 900 38 -0.83900 -0.83900 "    " 7 1 2E2EFF  "N6151"   -0.684    0.740  45041 1
  19 1 -3.557807 3.525688 18.027084 900 144 0.39500 0.39500 "    " 6 1 DA6BFF  "C6152"  <> <> 45042 1
  20 24 -4.500896 2.870301 17.913310 900 38 -0.43000 -0.43000 "    " 7 1 2E2EFF  "N6153"  <> <> 45043 1
  21 43 1.145159 6.812886 19.605094 900 21 0.36000 0.36000 "    " 1 0 FFFFFF  "H6154"   11.401    2.220  45044 1
  22 43 0.526445 7.839752 18.378388 900 21 0.36000 0.36000 "    " 1 0 FFFFFF  "H6155"   11.401    2.220  45045 1
  23 41 -3.793960 3.980768 15.587526 900 21 0.11500 0.11500 "    " 1 0 FFFFFF  "H6156"  <> <> 45046 1
  24 41 -5.404409 4.693910 13.947514 900 21 0.11500 0.11500 "    " 1 0 FFFFFF  "H6157"  <> <> 45047 1
  25 41 -5.636098 7.121389 13.378892 900 21 0.11500 0.11500 "    " 1 0 FFFFFF  "H6158"  <> <> 45048 1
  26 41 -2.743806 8.086573 16.406545 900 21 0.11500 0.11500 "    " 1 0 FFFFFF  "H6159"  <> <> 45049 1
  27 41 -3.041802 2.284658 20.268504 900 21 0.11500 0.11500 "    " 1 0 FFFFFF  "H6160"  <> <> 45050 1
  28 41 -2.612283 -0.037007 20.991131 900 21 0.11500 0.11500 "    " 1 0 FFFFFF  "H6161"  <> <> 45051 1
  29 41 -0.324221 -1.008974 20.808922 900 21 0.11500 0.11500 "    " 1 0 FFFFFF  "H6162"  <> <> 45052 1
  30 41 1.524681 0.371889 19.889015 900 21 0.11500 0.11500 "    " 1 0 FFFFFF  "H6163"  <> <> 45053 1
  31 41 1.087724 2.677485 19.148491 900 21 0.11500 0.11500 "    " 1 0 FFFFFF  "H6164"  <> <> 45054 1
  32 2 -4.176306 7.732338 14.841054 900 144 0.00000 0.00000 "  c1" 6 1 DA6BFF  "C6165"  <> <> 45055 1
  33 56 -4.193693 9.012600 14.418239 900 141 0.00000 0.00000 "    " 9 1 6BFFB5  "F6166"  <> <> 45056 1
  :::
 } 
 m_bond[35] { 
  # First column is bond index #
  i_m_from
  i_m_to
  i_m_order
  i_m_from_rep
  i_m_to_rep
  :::
  1 1 2 1 2 2
  2 1 21 1 2 2
  3 1 22 1 2 2
  4 2 18 1 2 2
  5 2 3 2 2 2
  6 3 4 1 2 2
  7 4 5 1 2 2
  8 4 10 2 2 2
  9 5 9 1 2 2
  10 5 6 2 2 2
  11 6 7 1 2 2
  12 6 23 1 2 2
  13 7 8 2 2 2
  14 7 24 1 2 2
  15 8 25 1 2 2
  16 8 32 1 2 2
  17 9 26 1 2 2
  18 9 32 2 2 2
  19 10 11 1 2 2
  20 10 19 1 2 2
  21 11 12 1 2 2
  22 11 18 2 2 2
  23 12 17 1 2 2
  24 12 13 2 2 2
  25 13 14 1 2 2
  26 13 27 1 2 2
  27 14 15 2 2 2
  28 14 28 1 2 2
  29 15 16 1 2 2
  30 15 29 1 2 2
  31 16 17 2 2 2
  32 16 30 1 2 2
  33 17 31 1 2 2
  34 19 20 3 2 2
  35 32 33 1 2 2
  :::
 } 
} 

f_m_ct { 
 s_m_title
 i_m_ct_stereo_status
 s_m_entry_id
 s_m_entry_name
 s_m_Source_Path
 s_m_Source_File
 i_m_Source_File_Index
 s_m_source_file
 i_m_source_file_index
 i_lp_mmshare_version
 i_f3d_flags
 s_epik_input
 s_epik_cmdline
 r_lp_tautomer_probability
 r_epik_Ionization_Penalty
 r_epik_Ionization_Penalty_Charging
 r_epik_Ionization_Penalty_Neutral
 r_epik_State_Penalty
 r_epik_Charging_Adjusted_Penalty
 i_epik_Tot_Q
 i_epik_Tot_abs_Q
 s_lp_Force_Field
 r_lp_Energy
 b_lp_Chiralities_Consistent
 s_lp_Variant
 s_m_job_name
 s_i_glide_gridfile
 i_i_glide_lignum
 i_i_glide_rotatable_bonds
 r_i_docking_score
 r_i_glide_ligand_efficiency
 r_i_glide_ligand_efficiency_sa
 r_i_glide_ligand_efficiency_ln
 r_i_glide_gscore
 r_i_glide_lipo
 r_i_glide_hbond
 r_i_glide_metal
 r_i_glide_rewards
 r_i_glide_evdw
 r_i_glide_ecoul
 r_i_glide_erotb
 r_i_glide_esite
 r_i_glide_emodel
 r_i_glide_energy
 r_i_glide_einternal
 i_i_glide_confnum
 i_i_glide_posenum
 r_i_glide_eff_state_penalty
 s_m_subgroup_title
 s_m_subgroupid
 b_m_subgroup_collapsed
 i_m_ct_format
 :::
 18f 
  1
  1917 
  combiomed_cipy_affinitydata.1 
  /Users/rubenprieto/Documents/Lab/A1-CIPY/0.Project 
  combiomed_cipy_affinitydata.smi 
  1
  ligprep.maegz 
  1
  53161
  0
  W2NIXTFbY0hdW2NIXVtjSF1bY0hdYzEtYyhuYzJbTkgyXSljKEMjTiljKG4yKS1jM1tjSF1bY0hdW2NIXVtjSF1bY0hdMw== 
  J2VwaWtfcHl0aG9uJywgJy1waCcsICc3LjAnLCAnLXRuJywgJzgnLCAnLW1hJywgJzUwMCcsICctaW1hZScsICc8aW5maWxlLm1hZT4nLCAnLW9tYWUnLCAnPG91dGZpbGUubWFlPic= 
  1
    0.0000 
    0.0000 
    0.0000 
    0.0000 
  0
  0
  0
  S-OPLS 
  40.810891
  1
  18a-1 
  a1-dock_grid 
  5n2s_hbond_grid 
  1
  2
  -7.67411119149082
  -0.365433866261468
  -1.00820432747402
  -1.89740848509433
  -7.67411119149082
  -3.0834739956045
  -0.32
  0
  -2.83011350152278
  -32.8430480957031
  -1.87801349163055
  0.483330734166189
  0
  -48.3805575941712
  -34.7210615873337
  3.16691470146179
  1
  17
  0
  "A1 CONFORMATION A" 
  dock_gromacs_a1 
  0
  2
 m_depend[8] { 
  # First column is dependency index #
  i_m_depend_dependency
  s_m_depend_property
  :::
  1 10 r_lp_tautomer_probability 
  2 10 r_epik_Ionization_Penalty 
  3 10 r_epik_Ionization_Penalty_Charging 
  4 10 r_epik_Ionization_Penalty_Neutral 
  5 10 r_epik_State_Penalty 
  6 10 r_epik_Charging_Adjusted_Penalty 
  7 10 i_epik_Tot_Q 
  8 30 s_m_job_name 
  :::
 } 
 m_atom[33] { 
  # First column is atom index #
  i_m_mmod_type
  r_m_x_coord
  r_m_y_coord
  r_m_z_coord
  i_m_residue_number
  i_m_color
  r_m_charge1
  r_m_charge2
  s_m_grow_name
  i_m_atomic_number
  i_m_visibility
  s_m_color_rgb
  s_m_atom_name
  r_epik_H2O_pKa
  r_epik_H2O_pKa_uncertainty
  i_m_minimize_atom_index
  i_m_minimize_constraint
  :::
  1 25 0.538238 6.970953 18.525088 900 38 -0.92000 -0.92000 "    " 7 1 2E2EFF  ""   -2.178    0.920  45024 1
  2 2 -0.453604 6.065489 18.336624 900 144 1.04200 1.04200 "    " 6 1 DA6BFF  ""  <> <> 45025 1
  3 25 -1.384782 6.387313 17.458062 900 38 -0.83900 -0.83900 "    " 7 1 2E2EFF  ""   -0.684    0.740  45026 1
  4 2 -2.396107 5.504499 17.289870 900 144 0.66400 0.66400 "    " 6 1 DA6BFF  ""  <> <> 45027 1
  5 2 -3.336710 5.809834 16.156715 900 144 0.00000 0.00000 "    " 6 1 DA6BFF  ""  <> <> 45028 1
  6 2 -3.943672 4.770756 15.397744 900 144 -0.11500 -0.11500 "    " 6 1 DA6BFF  ""  <> <> 45029 1
  7 2 -4.903450 5.009576 14.404114 900 144 -0.11500 -0.11500 "    " 6 1 DA6BFF  ""  <> <> 45030 1
  8 2 -5.159973 6.325412 14.015075 900 144 -0.11500 -0.11500 "    " 6 1 DA6BFF  ""  <> <> 45031 1
  9 2 -3.629763 7.136498 15.745525 900 144 -0.11500 -0.11500 "    " 6 1 DA6BFF  "C6142"  <> <> 45032 1
  10 2 -2.466971 4.347254 18.106730 900 144 -0.45700 -0.45700 "    " 6 1 DA6BFF  "C6143"  <> <> 45033 1
  11 2 -1.344970 4.050770 18.921955 900 144 0.66400 0.66400 "    " 6 1 DA6BFF  "C6144"  <> <> 45034 1
  12 2 -1.063405 2.723851 19.561045 900 144 0.00000 0.00000 "    " 6 1 DA6BFF  "C6145"  <> <> 45035 1
  13 2 -2.054680 1.914025 20.165745 900 144 -0.11500 -0.11500 "    " 6 1 DA6BFF  "C6146"  <> <> 45036 1
  14 2 -1.781593 0.596689 20.589689 900 144 -0.11500 -0.11500 "    " 6 1 DA6BFF  "C6147"  <> <> 45037 1
  15 2 -0.486717 0.065769 20.463795 900 144 -0.11500 -0.11500 "    " 6 1 DA6BFF  "C6148"  <> <> 45038 1
  16 2 0.535709 0.866010 19.927721 900 144 -0.11500 -0.11500 "    " 6 1 DA6BFF  "C6149"  <> <> 45039 1
  17 2 0.245514 2.181409 19.513735 900 144 -0.11500 -0.11500 "    " 6 1 DA6BFF  "C6150"  <> <> 45040 1
  18 25 -0.339307 4.950863 19.025448 900 38 -0.83900 -0.83900 "    " 7 1 2E2EFF  "N6151"   -0.684    0.740  45041 1
  19 1 -3.625985 3.478688 18.029433 900 144 0.39500 0.39500 "    " 6 1 DA6BFF  "C6152"  <> <> 45042 1
  20 24 -4.548967 2.795048 17.924037 900 38 -0.43000 -0.43000 "    " 7 1 2E2EFF  "N6153"  <> <> 45043 1
  21 43 1.074710 6.900771 19.380027 900 21 0.36000 0.36000 "    " 1 0 FFFFFF  "H6154"   11.401    2.220  45044 1
  22 43 0.397208 7.890030 18.144042 900 21 0.36000 0.36000 "    " 1 0 FFFFFF  "H6155"   11.401    2.220  45045 1
  23 41 -3.679269 3.738376 15.553791 900 21 0.11500 0.11500 "    " 1 0 FFFFFF  "H6156"  <> <> 45046 1
  24 41 -5.350910 4.184686 13.870231 900 21 0.11500 0.11500 "    " 1 0 FFFFFF  "H6157"  <> <> 45047 1
  25 41 -5.800476 6.552970 13.177241 900 21 0.11500 0.11500 "    " 1 0 FFFFFF  "H6158"  <> <> 45048 1
  26 41 -3.142138 7.966249 16.235376 900 21 0.11500 0.11500 "    " 1 0 FFFFFF  "H6159"  <> <> 45049 1
  27 41 -3.055062 2.294065 20.278882 900 21 0.11500 0.11500 "    " 1 0 FFFFFF  "H6160"  <> <> 45050 1
  28 41 -2.570434 -0.014350 21.000215 900 21 0.11500 0.11500 "    " 1 0 FFFFFF  "H6161"  <> <> 45051 1
  29 41 -0.267817 -0.943665 20.785282 900 21 0.11500 0.11500 "    " 1 0 FFFFFF  "H6162"  <> <> 45052 1
  30 41 1.543898 0.480723 19.853418 900 21 0.11500 0.11500 "    " 1 0 FFFFFF  "H6163"  <> <> 45053 1
  31 41 1.053192 2.784719 19.135703 900 21 0.11500 0.11500 "    " 1 0 FFFFFF  "H6164"  <> <> 45054 1
  32 2 -4.502067 7.374864 14.656378 900 144 0.00000 0.00000 "  c1" 6 1 DA6BFF  "C6165"  <> <> 45055 1
  33 57 -4.769241 8.933194 14.001967 900 9 0.00000 0.00000 "    " 17 1 008C00  "Cl6166"  <> <> 45056 1
  :::
 } 
 m_bond[35] { 
  # First column is bond index #
  i_m_from
  i_m_to
  i_m_order
  i_m_from_rep
  i_m_to_rep
  :::
  1 1 2 1 2 2
  2 1 21 1 2 2
  3 1 22 1 2 2
  4 2 18 1 2 2
  5 2 3 2 2 2
  6 3 4 1 2 2
  7 4 5 1 2 2
  8 4 10 2 2 2
  9 5 9 1 2 2
  10 5 6 2 2 2
  11 6 7 1 2 2
  12 6 23 1 2 2
  13 7 8 2 2 2
  14 7 24 1 2 2
  15 8 25 1 2 2
  16 8 32 1 2 2
  17 9 26 1 2 2
  18 9 32 2 2 2
  19 10 11 1 2 2
  20 10 19 1 2 2
  21 11 12 1 2 2
  22 11 18 2 2 2
  23 12 17 1 2 2
  24 12 13 2 2 2
  25 13 14 1 2 2
  26 13 27 1 2 2
  27 14 15 2 2 2
  28 14 28 1 2 2
  29 15 16 1 2 2
  30 15 29 1 2 2
  31 16 17 2 2 2
  32 16 30 1 2 2
  33 17 31 1 2 2
  34 19 20 3 2 2
  35 32 33 1 2 2
  :::
 } 
} 

f_m_ct { 
 s_m_title
 i_m_ct_stereo_status
 s_m_entry_id
 s_m_entry_name
 s_m_Source_Path
 s_m_Source_File
 i_m_Source_File_Index
 s_m_source_file
 i_m_source_file_index
 i_lp_mmshare_version
 i_f3d_flags
 s_epik_input
 s_epik_cmdline
 r_lp_tautomer_probability
 r_epik_Ionization_Penalty
 r_epik_Ionization_Penalty_Charging
 r_epik_Ionization_Penalty_Neutral
 r_epik_State_Penalty
 r_epik_Charging_Adjusted_Penalty
 i_epik_Tot_Q
 i_epik_Tot_abs_Q
 s_lp_Force_Field
 r_lp_Energy
 b_lp_Chiralities_Consistent
 s_lp_Variant
 s_m_job_name
 s_i_glide_gridfile
 i_i_glide_lignum
 i_i_glide_rotatable_bonds
 r_i_docking_score
 r_i_glide_ligand_efficiency
 r_i_glide_ligand_efficiency_sa
 r_i_glide_ligand_efficiency_ln
 r_i_glide_gscore
 r_i_glide_lipo
 r_i_glide_hbond
 r_i_glide_metal
 r_i_glide_rewards
 r_i_glide_evdw
 r_i_glide_ecoul
 r_i_glide_erotb
 r_i_glide_esite
 r_i_glide_emodel
 r_i_glide_energy
 r_i_glide_einternal
 i_i_glide_confnum
 i_i_glide_posenum
 r_i_glide_eff_state_penalty
 s_m_subgroup_title
 s_m_subgroupid
 b_m_subgroup_collapsed
 i_m_ct_format
 :::
 18i 
  1
  1918 
  combiomed_cipy_affinitydata.1 
  /Users/rubenprieto/Documents/Lab/A1-CIPY/0.Project 
  combiomed_cipy_affinitydata.smi 
  1
  ligprep.maegz 
  1
  53161
  0
  W2NIXTFbY0hdW2NIXVtjSF1bY0hdYzEtYyhuYzJbTkgyXSljKEMjTiljKG4yKS1jM1tjSF1bY0hdW2NIXVtjSF1bY0hdMw== 
  J2VwaWtfcHl0aG9uJywgJy1waCcsICc3LjAnLCAnLXRuJywgJzgnLCAnLW1hJywgJzUwMCcsICctaW1hZScsICc8aW5maWxlLm1hZT4nLCAnLW9tYWUnLCAnPG91dGZpbGUubWFlPic= 
  1
    0.0000 
    0.0000 
    0.0000 
    0.0000 
  0
  0
  0
  S-OPLS 
  40.810891
  1
  18a-1 
  a1-dock_grid 
  5n2s_hbond_grid 
  1
  2
  -7.67411119149082
  -0.365433866261468
  -1.00820432747402
  -1.89740848509433
  -7.67411119149082
  -3.0834739956045
  -0.32
  0
  -2.83011350152278
  -32.8430480957031
  -1.87801349163055
  0.483330734166189
  0
  -48.3805575941712
  -34.7210615873337
  3.16691470146179
  1
  17
  0
  "A1 CONFORMATION A" 
  dock_gromacs_a1 
  0
  2
 m_depend[8] { 
  # First column is dependency index #
  i_m_depend_dependency
  s_m_depend_property
  :::
  1 10 r_lp_tautomer_probability 
  2 10 r_epik_Ionization_Penalty 
  3 10 r_epik_Ionization_Penalty_Charging 
  4 10 r_epik_Ionization_Penalty_Neutral 
  5 10 r_epik_State_Penalty 
  6 10 r_epik_Charging_Adjusted_Penalty 
  7 10 i_epik_Tot_Q 
  8 30 s_m_job_name 
  :::
 } 
 m_atom[34] { 
  # First column is atom index #
  i_m_mmod_type
  r_m_x_coord
  r_m_y_coord
  r_m_z_coord
  i_m_residue_number
  i_m_color
  r_m_charge1
  r_m_charge2
  s_m_grow_name
  i_m_atomic_number
  i_m_visibility
  s_m_color_rgb
  s_m_atom_name
  r_epik_H2O_pKa
  r_epik_H2O_pKa_uncertainty
  i_m_minimize_atom_index
  i_m_minimize_constraint
  :::
  1 25 0.521285 6.996805 18.611583 900 38 -0.92000 -0.92000 "    " 7 1 2E2EFF  ""   -2.178    0.920  45024 1
  2 2 -0.470972 6.089401 18.446044 900 144 1.04200 1.04200 "    " 6 1 DA6BFF  ""  <> <> 45025 1
  3 25 -1.430719 6.415797 17.600386 900 38 -0.83900 -0.83900 "    " 7 1 2E2EFF  ""   -0.684    0.740  45026 1
  4 2 -2.434443 5.525997 17.457996 900 144 0.66400 0.66400 "    " 6 1 DA6BFF  ""  <> <> 45027 1
  5 2 -3.377448 5.764000 16.320143 900 144 0.00000 0.00000 "    " 6 1 DA6BFF  ""  <> <> 45028 1
  6 2 -3.704395 4.666286 15.483206 900 144 -0.11500 -0.11500 "    " 6 1 DA6BFF  ""  <> <> 45029 1
  7 2 -4.668932 4.735822 14.476489 900 144 -0.11500 -0.11500 "    " 6 1 DA6BFF  ""  <> <> 45030 1
  8 2 -5.150663 5.990279 14.119534 900 144 -0.11500 -0.11500 "    " 6 1 DA6BFF  ""  <> <> 45031 1
  9 2 -3.977067 7.014647 16.009481 900 144 -0.11500 -0.11500 "    " 6 1 DA6BFF  "C6142"  <> <> 45032 1
  10 2 -2.467101 4.346039 18.240725 900 144 -0.45700 -0.45700 "    " 6 1 DA6BFF  "C6143"  <> <> 45033 1
  11 2 -1.320237 4.048147 19.014380 900 144 0.66400 0.66400 "    " 6 1 DA6BFF  "C6144"  <> <> 45034 1
  12 2 -1.016948 2.708319 19.613335 900 144 0.00000 0.00000 "    " 6 1 DA6BFF  "C6145"  <> <> 45035 1
  13 2 -1.993202 1.882441 20.221795 900 144 -0.11500 -0.11500 "    " 6 1 DA6BFF  "C6146"  <> <> 45036 1
  14 2 -1.706259 0.558218 20.614198 900 144 -0.11500 -0.11500 "    " 6 1 DA6BFF  "C6147"  <> <> 45037 1
  15 2 -0.408794 0.039703 20.459926 900 144 -0.11500 -0.11500 "    " 6 1 DA6BFF  "C6148"  <> <> 45038 1
  16 2 0.598665 0.855540 19.918130 900 144 -0.11500 -0.11500 "    " 6 1 DA6BFF  "C6149"  <> <> 45039 1
  17 2 0.291949 2.173324 19.524955 900 144 -0.11500 -0.11500 "    " 6 1 DA6BFF  "C6150"  <> <> 45040 1
  18 25 -0.319428 4.955665 19.103313 900 38 -0.83900 -0.83900 "    " 7 1 2E2EFF  "N6151"   -0.684    0.740  45041 1
  19 1 -3.602832 3.447974 18.123287 900 144 0.39500 0.39500 "    " 6 1 DA6BFF  "C6152"  <> <> 45042 1
  20 24 -4.504565 2.744590 17.977177 900 38 -0.43000 -0.43000 "    " 7 1 2E2EFF  "N6153"  <> <> 45043 1
  21 43 1.043853 6.934475 19.475024 900 21 0.36000 0.36000 "    " 1 0 FFFFFF  "H6154"   11.401    2.220  45044 1
  22 43 0.311375 7.929352 18.293340 900 21 0.36000 0.36000 "    " 1 0 FFFFFF  "H6155"   11.401    2.220  45045 1
  23 41 -3.217846 3.715141 15.623032 900 21 0.11500 0.11500 "    " 1 0 FFFFFF  "H6156"  <> <> 45046 1
  24 41 -4.900062 3.869169 13.875022 900 21 0.11500 0.11500 "    " 1 0 FFFFFF  "H6157"  <> <> 45047 1
  25 41 -5.709333 6.119090 13.208471 900 21 0.11500 0.11500 "    " 1 0 FFFFFF  "H6158"  <> <> 45048 1
  26 41 -3.741201 7.882039 16.609740 900 21 0.11500 0.11500 "    " 1 0 FFFFFF  "H6159"  <> <> 45049 1
  27 41 -2.992874 2.257458 20.362359 900 21 0.11500 0.11500 "    " 1 0 FFFFFF  "H6160"  <> <> 45050 1
  28 41 -2.487010 -0.064435 21.024580 900 21 0.11500 0.11500 "    " 1 0 FFFFFF  "H6161"  <> <> 45051 1
  29 41 -0.177769 -0.972549 20.761910 900 21 0.11500 0.11500 "    " 1 0 FFFFFF  "H6162"  <> <> 45052 1
  30 41 1.608114 0.480021 19.819436 900 21 0.11500 0.11500 "    " 1 0 FFFFFF  "H6163"  <> <> 45053 1
  31 41 1.084768 2.790864 19.140003 900 21 0.11500 0.11500 "    " 1 0 FFFFFF  "H6164"  <> <> 45054 1
  32 2 -4.847715 7.113102 14.890854 900 144 0.00000 0.00000 "  c1" 6 1 DA6BFF  "C6165"  <> <> 45055 1
  33 24 -6.066800 9.240438 14.040833 900 38 0.00000 0.00000 "  n1" 7 1 2E2EFF  "N6166"  <> <> 45056 1
  34 1 -5.512138 8.312282 14.436954 900 144 0.00000 0.00000 "  c1" 6 1 DA6BFF  "C6167"  <> <> 45057 1
  :::
 } 
 m_bond[36] { 
  # First column is bond index #
  i_m_from
  i_m_to
  i_m_order
  i_m_from_rep
  i_m_to_rep
  :::
  1 1 2 1 2 2
  2 1 21 1 2 2
  3 1 22 1 2 2
  4 2 18 1 2 2
  5 2 3 2 2 2
  6 3 4 1 2 2
  7 4 5 1 2 2
  8 4 10 2 2 2
  9 5 9 1 2 2
  10 5 6 2 2 2
  11 6 7 1 2 2
  12 6 23 1 2 2
  13 7 8 2 2 2
  14 7 24 1 2 2
  15 8 25 1 2 2
  16 8 32 1 2 2
  17 9 26 1 2 2
  18 9 32 2 2 2
  19 10 11 1 2 2
  20 10 19 1 2 2
  21 11 12 1 2 2
  22 11 18 2 2 2
  23 12 17 1 2 2
  24 12 13 2 2 2
  25 13 14 1 2 2
  26 13 27 1 2 2
  27 14 15 2 2 2
  28 14 28 1 2 2
  29 15 16 1 2 2
  30 15 29 1 2 2
  31 16 17 2 2 2
  32 16 30 1 2 2
  33 17 31 1 2 2
  34 19 20 3 2 2
  35 32 34 1 2 2
  36 33 34 3 2 2
  :::
 } 
} 

f_m_ct { 
 s_m_title
 i_m_ct_stereo_status
 s_m_entry_id
 s_m_entry_name
 s_m_Source_Path
 s_m_Source_File
 i_m_Source_File_Index
 s_m_source_file
 i_m_source_file_index
 i_lp_mmshare_version
 i_f3d_flags
 s_epik_input
 s_epik_cmdline
 r_lp_tautomer_probability
 r_epik_Ionization_Penalty
 r_epik_Ionization_Penalty_Charging
 r_epik_Ionization_Penalty_Neutral
 r_epik_State_Penalty
 r_epik_Charging_Adjusted_Penalty
 i_epik_Tot_Q
 i_epik_Tot_abs_Q
 s_lp_Force_Field
 r_lp_Energy
 b_lp_Chiralities_Consistent
 s_lp_Variant
 s_m_job_name
 s_i_glide_gridfile
 i_i_glide_lignum
 i_i_glide_rotatable_bonds
 r_i_docking_score
 r_i_glide_ligand_efficiency
 r_i_glide_ligand_efficiency_sa
 r_i_glide_ligand_efficiency_ln
 r_i_glide_gscore
 r_i_glide_lipo
 r_i_glide_hbond
 r_i_glide_metal
 r_i_glide_rewards
 r_i_glide_evdw
 r_i_glide_ecoul
 r_i_glide_erotb
 r_i_glide_esite
 r_i_glide_emodel
 r_i_glide_energy
 r_i_glide_einternal
 i_i_glide_confnum
 i_i_glide_posenum
 r_i_glide_eff_state_penalty
 s_m_subgroup_title
 s_m_subgroupid
 b_m_subgroup_collapsed
 i_m_ct_format
 :::
 18j 
  1
  1919 
  combiomed_cipy_affinitydata.1 
  /Users/rubenprieto/Documents/Lab/A1-CIPY/0.Project 
  combiomed_cipy_affinitydata.smi 
  1
  ligprep.maegz 
  1
  53161
  0
  W2NIXTFbY0hdW2NIXVtjSF1bY0hdYzEtYyhuYzJbTkgyXSljKEMjTiljKG4yKS1jM1tjSF1bY0hdW2NIXVtjSF1bY0hdMw== 
  J2VwaWtfcHl0aG9uJywgJy1waCcsICc3LjAnLCAnLXRuJywgJzgnLCAnLW1hJywgJzUwMCcsICctaW1hZScsICc8aW5maWxlLm1hZT4nLCAnLW9tYWUnLCAnPG91dGZpbGUubWFlPic= 
  1
    0.0000 
    0.0000 
    0.0000 
    0.0000 
  0
  0
  0
  S-OPLS 
  40.810891
  1
  18a-1 
  a1-dock_grid 
  5n2s_hbond_grid 
  1
  2
  -7.67411119149082
  -0.365433866261468
  -1.00820432747402
  -1.89740848509433
  -7.67411119149082
  -3.0834739956045
  -0.32
  0
  -2.83011350152278
  -32.8430480957031
  -1.87801349163055
  0.483330734166189
  0
  -48.3805575941712
  -34.7210615873337
  3.16691470146179
  1
  17
  0
  "A1 CONFORMATION A" 
  dock_gromacs_a1 
  0
  2
 m_depend[8] { 
  # First column is dependency index #
  i_m_depend_dependency
  s_m_depend_property
  :::
  1 10 r_lp_tautomer_probability 
  2 10 r_epik_Ionization_Penalty 
  3 10 r_epik_Ionization_Penalty_Charging 
  4 10 r_epik_Ionization_Penalty_Neutral 
  5 10 r_epik_State_Penalty 
  6 10 r_epik_Charging_Adjusted_Penalty 
  7 10 i_epik_Tot_Q 
  8 30 s_m_job_name 
  :::
 } 
 m_atom[33] { 
  # First column is atom index #
  i_m_mmod_type
  r_m_x_coord
  r_m_y_coord
  r_m_z_coord
  i_m_residue_number
  i_m_color
  r_m_charge1
  r_m_charge2
  s_m_grow_name
  i_m_atomic_number
  i_m_visibility
  s_m_color_rgb
  s_m_atom_name
  r_epik_H2O_pKa
  r_epik_H2O_pKa_uncertainty
  i_m_minimize_atom_index
  i_m_minimize_constraint
  :::
  1 25 0.732798 6.958176 18.790400 900 38 -0.92000 -0.92000 "    " 7 1 2E2EFF  ""   -2.178    0.920  45024 1
  2 2 -0.277233 6.089942 18.540847 900 144 1.04200 1.04200 "    " 6 1 DA6BFF  ""  <> <> 45025 1
  3 25 -1.187011 6.489542 17.676666 900 38 -0.83900 -0.83900 "    " 7 1 2E2EFF  ""   -0.684    0.740  45026 1
  4 2 -2.226009 5.653211 17.452287 900 144 0.66400 0.66400 "    " 6 1 DA6BFF  ""  <> <> 45027 1
  5 2 -3.161808 6.098440 16.365375 900 144 0.00000 0.00000 "    " 6 1 DA6BFF  ""  <> <> 45028 1
  6 2 -3.847919 5.176134 15.529250 900 144 -0.11500 -0.11500 "    " 6 1 DA6BFF  ""  <> <> 45029 1
  7 2 -4.801089 5.580969 14.579811 900 144 -0.11500 -0.11500 "    " 6 1 DA6BFF  ""  <> <> 45030 1
  8 2 -3.375708 7.472501 16.089333 900 144 -0.11500 -0.11500 "    " 6 1 DA6BFF  "C6141"  <> <> 45031 1
  9 2 -2.336308 4.444286 18.183708 900 144 -0.45700 -0.45700 "    " 6 1 DA6BFF  "C6142"  <> <> 45032 1
  10 2 -1.232183 4.070239 18.991866 900 144 0.66400 0.66400 "    " 6 1 DA6BFF  "C6143"  <> <> 45033 1
  11 2 -1.009611 2.715083 19.589860 900 144 0.00000 0.00000 "    " 6 1 DA6BFF  "C6144"  <> <> 45034 1
  12 2 -2.037894 1.937538 20.175685 900 144 -0.11500 -0.11500 "    " 6 1 DA6BFF  "C6145"  <> <> 45035 1
  13 2 -1.813716 0.611658 20.600433 900 144 -0.11500 -0.11500 "    " 6 1 DA6BFF  "C6146"  <> <> 45036 1
  14 2 -0.532319 0.043309 20.502490 900 144 -0.11500 -0.11500 "    " 6 1 DA6BFF  "C6147"  <> <> 45037 1
  15 2 0.522388 0.806753 19.976124 900 144 -0.11500 -0.11500 "    " 6 1 DA6BFF  "C6148"  <> <> 45038 1
  16 2 0.279590 2.125183 19.543349 900 144 -0.11500 -0.11500 "    " 6 1 DA6BFF  "C6149"  <> <> 45039 1
  17 25 -0.200367 4.931958 19.157705 900 38 -0.83900 -0.83900 "    " 7 1 2E2EFF  "N6150"   -0.684    0.740  45040 1
  18 1 -3.527973 3.623662 18.065058 900 144 0.39500 0.39500 "    " 6 1 DA6BFF  "C6151"  <> <> 45041 1
  19 24 -4.478101 2.980466 17.942718 900 38 -0.43000 -0.43000 "    " 7 1 2E2EFF  "N6152"  <> <> 45042 1
  20 43 1.219546 6.851378 19.674677 900 21 0.36000 0.36000 "    " 1 0 FFFFFF  "H6153"   11.401    2.220  45043 1
  21 43 0.589509 7.902899 18.479078 900 21 0.36000 0.36000 "    " 1 0 FFFFFF  "H6154"   11.401    2.220  45044 1
  22 41 -3.667204 4.116257 15.602121 900 21 0.11500 0.11500 "    " 1 0 FFFFFF  "H6155"  <> <> 45045 1
  23 41 -5.331430 4.841839 13.998585 900 21 0.11500 0.11500 "    " 1 0 FFFFFF  "H6156"  <> <> 45046 1
  24 41 -2.835703 8.214505 16.658184 900 21 0.11500 0.11500 "    " 1 0 FFFFFF  "H6157"  <> <> 45047 1
  25 41 -3.027242 2.349607 20.281437 900 21 0.11500 0.11500 "    " 1 0 FFFFFF  "H6158"  <> <> 45048 1
  26 41 -2.628574 0.025857 20.997251 900 21 0.11500 0.11500 "    " 1 0 FFFFFF  "H6159"  <> <> 45049 1
  27 41 -0.348887 -0.970157 20.831163 900 21 0.11500 0.11500 "    " 1 0 FFFFFF  "H6160"  <> <> 45050 1
  28 41 1.518374 0.388064 19.918370 900 21 0.11500 0.11500 "    " 1 0 FFFFFF  "H6161"  <> <> 45051 1
  29 41 1.112046 2.696697 19.166832 900 21 0.11500 0.11500 "    " 1 0 FFFFFF  "H6162"  <> <> 45052 1
  30 2 -4.257953 7.884238 15.063687 900 144 0.00000 0.00000 "  c1" 6 1 DA6BFF  "C6163"  <> <> 45053 1
  31 41 -4.385360 8.918977 14.803724 900 21 0.00000 0.00000 "    " 1 0 FFFFFF  "H6164"  <> <> 45054 1
  32 2 -4.998424 6.943344 14.336001 900 144 0.00000 0.00000 "  c1" 6 1 DA6BFF  "C6165"  <> <> 45055 1
  33 56 -5.864801 7.345245 13.380311 900 141 0.00000 0.00000 "    " 9 1 6BFFB5  "F6166"  <> <> 45056 1
  :::
 } 
 m_bond[35] { 
  # First column is bond index #
  i_m_from
  i_m_to
  i_m_order
  i_m_from_rep
  i_m_to_rep
  :::
  1 1 2 1 2 2
  2 1 20 1 2 2
  3 1 21 1 2 2
  4 2 17 1 2 2
  5 2 3 2 2 2
  6 3 4 1 2 2
  7 4 5 1 2 2
  8 4 9 2 2 2
  9 5 8 1 2 2
  10 5 6 2 2 2
  11 6 7 1 2 2
  12 6 22 1 2 2
  13 7 23 1 2 2
  14 7 32 2 2 2
  15 8 24 1 2 2
  16 8 30 2 2 2
  17 9 10 1 2 2
  18 9 18 1 2 2
  19 10 11 1 2 2
  20 10 17 2 2 2
  21 11 16 1 2 2
  22 11 12 2 2 2
  23 12 13 1 2 2
  24 12 25 1 2 2
  25 13 14 2 2 2
  26 13 26 1 2 2
  27 14 15 1 2 2
  28 14 27 1 2 2
  29 15 16 2 2 2
  30 15 28 1 2 2
  31 16 29 1 2 2
  32 18 19 3 2 2
  33 30 31 1 2 2
  34 30 32 1 2 2
  35 32 33 1 2 2
  :::
 } 
} 

f_m_ct { 
 s_m_title
 i_m_ct_stereo_status
 s_m_entry_id
 s_m_entry_name
 s_m_Source_Path
 s_m_Source_File
 i_m_Source_File_Index
 s_m_source_file
 i_m_source_file_index
 i_lp_mmshare_version
 i_f3d_flags
 s_epik_input
 s_epik_cmdline
 r_lp_tautomer_probability
 r_epik_Ionization_Penalty
 r_epik_Ionization_Penalty_Charging
 r_epik_Ionization_Penalty_Neutral
 r_epik_State_Penalty
 r_epik_Charging_Adjusted_Penalty
 i_epik_Tot_Q
 i_epik_Tot_abs_Q
 s_lp_Force_Field
 r_lp_Energy
 b_lp_Chiralities_Consistent
 s_lp_Variant
 s_m_job_name
 s_i_glide_gridfile
 i_i_glide_lignum
 i_i_glide_rotatable_bonds
 r_i_docking_score
 r_i_glide_ligand_efficiency
 r_i_glide_ligand_efficiency_sa
 r_i_glide_ligand_efficiency_ln
 r_i_glide_gscore
 r_i_glide_lipo
 r_i_glide_hbond
 r_i_glide_metal
 r_i_glide_rewards
 r_i_glide_evdw
 r_i_glide_ecoul
 r_i_glide_erotb
 r_i_glide_esite
 r_i_glide_emodel
 r_i_glide_energy
 r_i_glide_einternal
 i_i_glide_confnum
 i_i_glide_posenum
 r_i_glide_eff_state_penalty
 s_m_subgroup_title
 s_m_subgroupid
 b_m_subgroup_collapsed
 i_m_ct_format
 :::
 18l 
  1
  1920 
  combiomed_cipy_affinitydata.1 
  /Users/rubenprieto/Documents/Lab/A1-CIPY/0.Project 
  combiomed_cipy_affinitydata.smi 
  1
  ligprep.maegz 
  1
  53161
  0
  W2NIXTFbY0hdW2NIXVtjSF1bY0hdYzEtYyhuYzJbTkgyXSljKEMjTiljKG4yKS1jM1tjSF1bY0hdW2NIXVtjSF1bY0hdMw== 
  J2VwaWtfcHl0aG9uJywgJy1waCcsICc3LjAnLCAnLXRuJywgJzgnLCAnLW1hJywgJzUwMCcsICctaW1hZScsICc8aW5maWxlLm1hZT4nLCAnLW9tYWUnLCAnPG91dGZpbGUubWFlPic= 
  1
    0.0000 
    0.0000 
    0.0000 
    0.0000 
  0
  0
  0
  S-OPLS 
  40.810891
  1
  18a-1 
  a1-dock_grid 
  5n2s_hbond_grid 
  1
  2
  -7.67411119149082
  -0.365433866261468
  -1.00820432747402
  -1.89740848509433
  -7.67411119149082
  -3.0834739956045
  -0.32
  0
  -2.83011350152278
  -32.8430480957031
  -1.87801349163055
  0.483330734166189
  0
  -48.3805575941712
  -34.7210615873337
  3.16691470146179
  1
  17
  0
  "A1 CONFORMATION A" 
  dock_gromacs_a1 
  0
  2
 m_depend[8] { 
  # First column is dependency index #
  i_m_depend_dependency
  s_m_depend_property
  :::
  1 10 r_lp_tautomer_probability 
  2 10 r_epik_Ionization_Penalty 
  3 10 r_epik_Ionization_Penalty_Charging 
  4 10 r_epik_Ionization_Penalty_Neutral 
  5 10 r_epik_State_Penalty 
  6 10 r_epik_Charging_Adjusted_Penalty 
  7 10 i_epik_Tot_Q 
  8 30 s_m_job_name 
  :::
 } 
 m_atom[37] { 
  # First column is atom index #
  i_m_mmod_type
  r_m_x_coord
  r_m_y_coord
  r_m_z_coord
  i_m_residue_number
  i_m_color
  r_m_charge1
  r_m_charge2
  s_m_grow_name
  i_m_atomic_number
  i_m_visibility
  s_m_color_rgb
  s_m_atom_name
  r_epik_H2O_pKa
  r_epik_H2O_pKa_uncertainty
  i_m_minimize_atom_index
  i_m_minimize_constraint
  :::
  1 25 0.927371 7.088343 18.873675 900 38 -0.92000 -0.92000 "    " 7 1 2E2EFF  ""   -2.178    0.920  45024 1
  2 2 -0.080895 6.228218 18.596136 900 144 1.04200 1.04200 "    " 6 1 DA6BFF  ""  <> <> 45025 1
  3 25 -0.990568 6.670236 17.760666 900 38 -0.83900 -0.83900 "    " 7 1 2E2EFF  ""   -0.684    0.740  45026 1
  4 2 -2.041528 5.857955 17.517946 900 144 0.66400 0.66400 "    " 6 1 DA6BFF  ""  <> <> 45027 1
  5 2 -2.980691 6.371469 16.473251 900 144 0.00000 0.00000 "    " 6 1 DA6BFF  ""  <> <> 45028 1
  6 2 -3.739897 5.518645 15.629483 900 144 -0.11500 -0.11500 "    " 6 1 DA6BFF  ""  <> <> 45029 1
  7 2 -4.710950 6.012532 14.745198 900 144 -0.11500 -0.11500 "    " 6 1 DA6BFF  ""  <> <> 45030 1
  8 2 -3.118569 7.760036 16.251333 900 144 -0.11500 -0.11500 "    " 6 1 DA6BFF  "C6141"  <> <> 45031 1
  9 2 -2.165670 4.626846 18.202648 900 144 -0.45700 -0.45700 "    " 6 1 DA6BFF  "C6142"  <> <> 45032 1
  10 2 -1.051556 4.197118 18.965028 900 144 0.66400 0.66400 "    " 6 1 DA6BFF  "C6143"  <> <> 45033 1
  11 2 -0.840110 2.809507 19.483980 900 144 0.00000 0.00000 "    " 6 1 DA6BFF  "C6144"  <> <> 45034 1
  12 2 -1.868103 2.021302 20.057536 900 144 -0.11500 -0.11500 "    " 6 1 DA6BFF  "C6145"  <> <> 45035 1
  13 2 -1.652374 0.676252 20.420286 900 144 -0.11500 -0.11500 "    " 6 1 DA6BFF  "C6146"  <> <> 45036 1
  14 2 -0.380283 0.097036 20.270863 900 144 -0.11500 -0.11500 "    " 6 1 DA6BFF  "C6147"  <> <> 45037 1
  15 2 0.673358 0.865970 19.749347 900 144 -0.11500 -0.11500 "    " 6 1 DA6BFF  "C6148"  <> <> 45038 1
  16 2 0.438254 2.203101 19.373718 900 144 -0.11500 -0.11500 "    " 6 1 DA6BFF  "C6149"  <> <> 45039 1
  17 25 -0.007136 5.040108 19.152454 900 38 -0.83900 -0.83900 "    " 7 1 2E2EFF  "N6150"   -0.684    0.740  45040 1
  18 1 -3.385414 3.851511 18.088057 900 144 0.39500 0.39500 "    " 6 1 DA6BFF  "C6151"  <> <> 45041 1
  19 24 -4.360719 3.248308 17.970404 900 38 -0.43000 -0.43000 "    " 7 1 2E2EFF  "N6152"  <> <> 45042 1
  20 43 1.439094 6.941288 19.741610 900 21 0.36000 0.36000 "    " 1 0 FFFFFF  "H6153"   11.401    2.220  45043 1
  21 43 0.784624 8.045491 18.603338 900 21 0.36000 0.36000 "    " 1 0 FFFFFF  "H6154"   11.401    2.220  45044 1
  22 41 -3.614410 4.448131 15.655012 900 21 0.11500 0.11500 "    " 1 0 FFFFFF  "H6155"  <> <> 45045 1
  23 41 -5.312270 5.321528 14.172830 900 21 0.11500 0.11500 "    " 1 0 FFFFFF  "H6156"  <> <> 45046 1
  24 41 -2.512869 8.451434 16.817412 900 21 0.11500 0.11500 "    " 1 0 FFFFFF  "H6157"  <> <> 45047 1
  25 41 -2.850137 2.438710 20.207104 900 21 0.11500 0.11500 "    " 1 0 FFFFFF  "H6158"  <> <> 45048 1
  26 41 -2.466918 0.086039 20.811718 900 21 0.11500 0.11500 "    " 1 0 FFFFFF  "H6159"  <> <> 45049 1
  27 41 -0.204403 -0.931087 20.553695 900 21 0.11500 0.11500 "    " 1 0 FFFFFF  "H6160"  <> <> 45050 1
  28 41 1.660367 0.434314 19.648841 900 21 0.11500 0.11500 "    " 1 0 FFFFFF  "H6161"  <> <> 45051 1
  29 41 1.269075 2.779546 19.002364 900 21 0.11500 0.11500 "    " 1 0 FFFFFF  "H6162"  <> <> 45052 1
  30 2 -4.008215 8.257767 15.282074 900 144 0.00000 0.00000 "  c1" 6 1 DA6BFF  "C6163"  <> <> 45053 1
  31 41 -4.018873 9.311791 15.090391 900 21 0.00000 0.00000 "    " 1 0 FFFFFF  "H6164"  <> <> 45054 1
  32 2 -4.862093 7.391913 14.567010 900 144 0.00000 0.00000 "  c1" 6 1 DA6BFF  "C6165"  <> <> 45055 1
  33 3 -6.134358 9.194174 13.694322 900 144 0.00000 0.00000 "  c1" 6 1 DA6BFF  "C6166"  <> <> 45056 1
  34 41 -7.038728 9.358158 13.124301 900 21 0.00000 0.00000 "  n2" 1 0 FFFFFF  "H6167"  <> <> 45057 1
  35 41 -6.316764 9.571141 14.701800 900 21 0.00000 0.00000 "    " 1 0 FFFFFF  "H6168"  <> <> 45058 1
  36 41 -5.334578 9.764817 13.224095 900 21 0.00000 0.00000 "    " 1 0 FFFFFF  "H6169"  <> <> 45059 1
  37 16 -5.823558 7.814528 13.683783 900 70 0.00000 0.00000 "  c1" 8 1 FF2E2E  "O6170"  <> <> 45060 1
  :::
 } 
 m_bond[39] { 
  # First column is bond index #
  i_m_from
  i_m_to
  i_m_order
  i_m_from_rep
  i_m_to_rep
  :::
  1 1 2 1 2 2
  2 1 20 1 2 2
  3 1 21 1 2 2
  4 2 17 1 2 2
  5 2 3 2 2 2
  6 3 4 1 2 2
  7 4 5 1 2 2
  8 4 9 2 2 2
  9 5 8 1 2 2
  10 5 6 2 2 2
  11 6 7 1 2 2
  12 6 22 1 2 2
  13 7 23 1 2 2
  14 7 32 2 2 2
  15 8 24 1 2 2
  16 8 30 2 2 2
  17 9 10 1 2 2
  18 9 18 1 2 2
  19 10 11 1 2 2
  20 10 17 2 2 2
  21 11 16 1 2 2
  22 11 12 2 2 2
  23 12 13 1 2 2
  24 12 25 1 2 2
  25 13 14 2 2 2
  26 13 26 1 2 2
  27 14 15 1 2 2
  28 14 27 1 2 2
  29 15 16 2 2 2
  30 15 28 1 2 2
  31 16 29 1 2 2
  32 18 19 3 2 2
  33 30 31 1 2 2
  34 30 32 1 2 2
  35 32 37 1 2 2
  36 33 34 1 2 2
  37 33 35 1 2 2
  38 33 36 1 2 2
  39 33 37 1 2 2
  :::
 } 
} 

f_m_ct { 
 s_m_title
 i_m_ct_stereo_status
 s_m_entry_id
 s_m_entry_name
 s_m_Source_Path
 s_m_Source_File
 i_m_Source_File_Index
 s_m_source_file
 i_m_source_file_index
 i_lp_mmshare_version
 i_f3d_flags
 s_epik_input
 s_epik_cmdline
 r_lp_tautomer_probability
 r_epik_Ionization_Penalty
 r_epik_Ionization_Penalty_Charging
 r_epik_Ionization_Penalty_Neutral
 r_epik_State_Penalty
 r_epik_Charging_Adjusted_Penalty
 i_epik_Tot_Q
 i_epik_Tot_abs_Q
 s_lp_Force_Field
 r_lp_Energy
 b_lp_Chiralities_Consistent
 s_lp_Variant
 s_m_job_name
 s_i_glide_gridfile
 i_i_glide_lignum
 i_i_glide_rotatable_bonds
 r_i_docking_score
 r_i_glide_ligand_efficiency
 r_i_glide_ligand_efficiency_sa
 r_i_glide_ligand_efficiency_ln
 r_i_glide_gscore
 r_i_glide_lipo
 r_i_glide_hbond
 r_i_glide_metal
 r_i_glide_rewards
 r_i_glide_evdw
 r_i_glide_ecoul
 r_i_glide_erotb
 r_i_glide_esite
 r_i_glide_emodel
 r_i_glide_energy
 r_i_glide_einternal
 i_i_glide_confnum
 i_i_glide_posenum
 r_i_glide_eff_state_penalty
 s_m_subgroup_title
 s_m_subgroupid
 b_m_subgroup_collapsed
 i_m_ct_format
 :::
 18m 
  1
  1921 
  combiomed_cipy_affinitydata.1 
  /Users/rubenprieto/Documents/Lab/A1-CIPY/0.Project 
  combiomed_cipy_affinitydata.smi 
  1
  ligprep.maegz 
  1
  53161
  0
  W2NIXTFbY0hdW2NIXVtjSF1bY0hdYzEtYyhuYzJbTkgyXSljKEMjTiljKG4yKS1jM1tjSF1bY0hdW2NIXVtjSF1bY0hdMw== 
  J2VwaWtfcHl0aG9uJywgJy1waCcsICc3LjAnLCAnLXRuJywgJzgnLCAnLW1hJywgJzUwMCcsICctaW1hZScsICc8aW5maWxlLm1hZT4nLCAnLW9tYWUnLCAnPG91dGZpbGUubWFlPic= 
  1
    0.0000 
    0.0000 
    0.0000 
    0.0000 
  0
  0
  0
  S-OPLS 
  40.810891
  1
  18a-1 
  a1-dock_grid 
  5n2s_hbond_grid 
  1
  2
  -7.67411119149082
  -0.365433866261468
  -1.00820432747402
  -1.89740848509433
  -7.67411119149082
  -3.0834739956045
  -0.32
  0
  -2.83011350152278
  -32.8430480957031
  -1.87801349163055
  0.483330734166189
  0
  -48.3805575941712
  -34.7210615873337
  3.16691470146179
  1
  17
  0
  "A1 CONFORMATION A" 
  dock_gromacs_a1 
  0
  2
 m_depend[8] { 
  # First column is dependency index #
  i_m_depend_dependency
  s_m_depend_property
  :::
  1 10 r_lp_tautomer_probability 
  2 10 r_epik_Ionization_Penalty 
  3 10 r_epik_Ionization_Penalty_Charging 
  4 10 r_epik_Ionization_Penalty_Neutral 
  5 10 r_epik_State_Penalty 
  6 10 r_epik_Charging_Adjusted_Penalty 
  7 10 i_epik_Tot_Q 
  8 30 s_m_job_name 
  :::
 } 
 m_atom[34] { 
  # First column is atom index #
  i_m_mmod_type
  r_m_x_coord
  r_m_y_coord
  r_m_z_coord
  i_m_residue_number
  i_m_color
  r_m_charge1
  r_m_charge2
  s_m_grow_name
  i_m_atomic_number
  i_m_visibility
  s_m_color_rgb
  s_m_atom_name
  r_epik_H2O_pKa
  r_epik_H2O_pKa_uncertainty
  i_m_minimize_atom_index
  i_m_minimize_constraint
  :::
  1 25 0.814813 6.971129 18.813179 900 38 -0.92000 -0.92000 "    " 7 1 2E2EFF  ""   -2.178    0.920  45024 1
  2 2 -0.197551 6.114660 18.533053 900 144 1.04200 1.04200 "    " 6 1 DA6BFF  ""  <> <> 45025 1
  3 25 -1.081381 6.534283 17.657145 900 38 -0.83900 -0.83900 "    " 7 1 2E2EFF  ""   -0.684    0.740  45026 1
  4 2 -2.140189 5.729717 17.401017 900 144 0.66400 0.66400 "    " 6 1 DA6BFF  ""  <> <> 45027 1
  5 2 -3.059112 6.256144 16.329961 900 144 0.00000 0.00000 "    " 6 1 DA6BFF  ""  <> <> 45028 1
  6 2 -3.912801 5.438929 15.535444 900 144 -0.11500 -0.11500 "    " 6 1 DA6BFF  ""  <> <> 45029 1
  7 2 -4.840300 5.973021 14.618778 900 144 -0.11500 -0.11500 "    " 6 1 DA6BFF  ""  <> <> 45030 1
  8 2 -3.076114 7.638811 16.019442 900 144 -0.11500 -0.11500 "    " 6 1 DA6BFF  "C6141"  <> <> 45031 1
  9 2 -2.281224 4.511483 18.115943 900 144 -0.45700 -0.45700 "    " 6 1 DA6BFF  "C6142"  <> <> 45032 1
  10 2 -1.194859 4.111338 18.940542 900 144 0.66400 0.66400 "    " 6 1 DA6BFF  "C6143"  <> <> 45033 1
  11 2 -0.994434 2.753006 19.539295 900 144 0.00000 0.00000 "    " 6 1 DA6BFF  "C6144"  <> <> 45034 1
  12 2 -2.035988 1.980662 20.107560 900 144 -0.11500 -0.11500 "    " 6 1 DA6BFF  "C6145"  <> <> 45035 1
  13 2 -1.822948 0.658011 20.548973 900 144 -0.11500 -0.11500 "    " 6 1 DA6BFF  "C6146"  <> <> 45036 1
  14 2 -0.540525 0.086959 20.482115 900 144 -0.11500 -0.11500 "    " 6 1 DA6BFF  "C6147"  <> <> 45037 1
  15 2 0.524843 0.842349 19.966125 900 144 -0.11500 -0.11500 "    " 6 1 DA6BFF  "C6148"  <> <> 45038 1
  16 2 0.293343 2.157368 19.517971 900 144 -0.11500 -0.11500 "    " 6 1 DA6BFF  "C6149"  <> <> 45039 1
  17 25 -0.153607 4.953671 19.140769 900 38 -0.83900 -0.83900 "    " 7 1 2E2EFF  "N6150"   -0.684    0.740  45040 1
  18 1 -3.486419 3.711924 17.988151 900 144 0.39500 0.39500 "    " 6 1 DA6BFF  "C6151"  <> <> 45041 1
  19 24 -4.447871 3.083326 17.866386 900 38 -0.43000 -0.43000 "    " 7 1 2E2EFF  "N6152"  <> <> 45042 1
  20 43 1.267476 6.855589 19.715006 900 21 0.36000 0.36000 "    " 1 0 FFFFFF  "H6153"   11.401    2.220  45043 1
  21 43 0.676255 7.918734 18.509485 900 21 0.36000 0.36000 "    " 1 0 FFFFFF  "H6154"   11.401    2.220  45044 1
  22 41 -3.888093 4.365360 15.605132 900 21 0.11500 0.11500 "    " 1 0 FFFFFF  "H6155"  <> <> 45045 1
  23 41 -5.485491 5.300835 14.077331 900 21 0.11500 0.11500 "    " 1 0 FFFFFF  "H6156"  <> <> 45046 1
  24 41 -2.405607 8.311673 16.530133 900 21 0.11500 0.11500 "    " 1 0 FFFFFF  "H6157"  <> <> 45047 1
  25 41 -3.025481 2.396677 20.192295 900 21 0.11500 0.11500 "    " 1 0 FFFFFF  "H6158"  <> <> 45048 1
  26 41 -2.646067 0.077572 20.937221 900 21 0.11500 0.11500 "    " 1 0 FFFFFF  "H6159"  <> <> 45049 1
  27 41 -0.363665 -0.922293 20.825781 900 21 0.11500 0.11500 "    " 1 0 FFFFFF  "H6160"  <> <> 45050 1
  28 41 1.520997 0.421895 19.929461 900 21 0.11500 0.11500 "    " 1 0 FFFFFF  "H6161"  <> <> 45051 1
  29 41 1.134844 2.722554 19.150355 900 21 0.11500 0.11500 "    " 1 0 FFFFFF  "H6162"  <> <> 45052 1
  30 2 -3.933308 8.162921 15.032737 900 144 0.00000 0.00000 "  c1" 6 1 DA6BFF  "C6163"  <> <> 45053 1
  31 41 -3.894025 9.199675 14.760515 900 21 0.00000 0.00000 "    " 1 0 FFFFFF  "H6164"  <> <> 45054 1
  32 2 -4.871186 7.354946 14.384361 900 144 0.00000 0.00000 "  c1" 6 1 DA6BFF  "C6165"  <> <> 45055 1
  33 42 -6.569509 7.472478 13.362484 900 21 0.00000 0.00000 "  c1" 1 0 FFFFFF  "H6166"  <> <> 45056 1
  34 16 -5.765135 7.941885 13.536899 900 70 0.00000 0.00000 "  c1" 8 1 FF2E2E  "O6170"  <> <> 45057 1
  :::
 } 
 m_bond[36] { 
  # First column is bond index #
  i_m_from
  i_m_to
  i_m_order
  i_m_from_rep
  i_m_to_rep
  :::
  1 1 2 1 2 2
  2 1 20 1 2 2
  3 1 21 1 2 2
  4 2 17 1 2 2
  5 2 3 2 2 2
  6 3 4 1 2 2
  7 4 5 1 2 2
  8 4 9 2 2 2
  9 5 8 1 2 2
  10 5 6 2 2 2
  11 6 7 1 2 2
  12 6 22 1 2 2
  13 7 23 1 2 2
  14 7 32 2 2 2
  15 8 24 1 2 2
  16 8 30 2 2 2
  17 9 10 1 2 2
  18 9 18 1 2 2
  19 10 11 1 2 2
  20 10 17 2 2 2
  21 11 16 1 2 2
  22 11 12 2 2 2
  23 12 13 1 2 2
  24 12 25 1 2 2
  25 13 14 2 2 2
  26 13 26 1 2 2
  27 14 15 1 2 2
  28 14 27 1 2 2
  29 15 16 2 2 2
  30 15 28 1 2 2
  31 16 29 1 2 2
  32 18 19 3 2 2
  33 30 31 1 2 2
  34 30 32 1 2 2
  35 32 34 1 2 2
  36 33 34 1 2 2
  :::
 } 
} 

f_m_ct { 
 s_m_title
 i_m_ct_stereo_status
 s_m_entry_id
 s_m_entry_name
 s_m_Source_Path
 s_m_Source_File
 i_m_Source_File_Index
 s_m_source_file
 i_m_source_file_index
 i_lp_mmshare_version
 i_f3d_flags
 s_epik_input
 s_epik_cmdline
 r_lp_tautomer_probability
 r_epik_Ionization_Penalty
 r_epik_Ionization_Penalty_Charging
 r_epik_Ionization_Penalty_Neutral
 r_epik_State_Penalty
 r_epik_Charging_Adjusted_Penalty
 i_epik_Tot_Q
 i_epik_Tot_abs_Q
 s_lp_Force_Field
 r_lp_Energy
 b_lp_Chiralities_Consistent
 s_lp_Variant
 s_m_job_name
 s_i_glide_gridfile
 i_i_glide_lignum
 i_i_glide_rotatable_bonds
 r_i_docking_score
 r_i_glide_ligand_efficiency
 r_i_glide_ligand_efficiency_sa
 r_i_glide_ligand_efficiency_ln
 r_i_glide_gscore
 r_i_glide_lipo
 r_i_glide_hbond
 r_i_glide_metal
 r_i_glide_rewards
 r_i_glide_evdw
 r_i_glide_ecoul
 r_i_glide_erotb
 r_i_glide_esite
 r_i_glide_emodel
 r_i_glide_energy
 r_i_glide_einternal
 i_i_glide_confnum
 i_i_glide_posenum
 r_i_glide_eff_state_penalty
 s_m_subgroup_title
 s_m_subgroupid
 b_m_subgroup_collapsed
 i_m_ct_format
 :::
 18n 
  1
  1922 
  combiomed_cipy_affinitydata.1 
  /Users/rubenprieto/Documents/Lab/A1-CIPY/0.Project 
  combiomed_cipy_affinitydata.smi 
  1
  ligprep.maegz 
  1
  53161
  0
  W2NIXTFbY0hdW2NIXVtjSF1bY0hdYzEtYyhuYzJbTkgyXSljKEMjTiljKG4yKS1jM1tjSF1bY0hdW2NIXVtjSF1bY0hdMw== 
  J2VwaWtfcHl0aG9uJywgJy1waCcsICc3LjAnLCAnLXRuJywgJzgnLCAnLW1hJywgJzUwMCcsICctaW1hZScsICc8aW5maWxlLm1hZT4nLCAnLW9tYWUnLCAnPG91dGZpbGUubWFlPic= 
  1
    0.0000 
    0.0000 
    0.0000 
    0.0000 
  0
  0
  0
  S-OPLS 
  40.810891
  1
  18a-1 
  a1-dock_grid 
  5n2s_hbond_grid 
  1
  2
  -7.67411119149082
  -0.365433866261468
  -1.00820432747402
  -1.89740848509433
  -7.67411119149082
  -3.0834739956045
  -0.32
  0
  -2.83011350152278
  -32.8430480957031
  -1.87801349163055
  0.483330734166189
  0
  -48.3805575941712
  -34.7210615873337
  3.16691470146179
  1
  17
  0
  "A1 CONFORMATION A" 
  dock_gromacs_a1 
  0
  2
 m_depend[8] { 
  # First column is dependency index #
  i_m_depend_dependency
  s_m_depend_property
  :::
  1 10 r_lp_tautomer_probability 
  2 10 r_epik_Ionization_Penalty 
  3 10 r_epik_Ionization_Penalty_Charging 
  4 10 r_epik_Ionization_Penalty_Neutral 
  5 10 r_epik_State_Penalty 
  6 10 r_epik_Charging_Adjusted_Penalty 
  7 10 i_epik_Tot_Q 
  8 30 s_m_job_name 
  :::
 } 
 m_atom[36] { 
  # First column is atom index #
  i_m_mmod_type
  r_m_x_coord
  r_m_y_coord
  r_m_z_coord
  i_m_residue_number
  i_m_color
  r_m_charge1
  r_m_charge2
  s_m_grow_name
  i_m_atomic_number
  i_m_visibility
  s_m_color_rgb
  s_m_atom_name
  r_epik_H2O_pKa
  r_epik_H2O_pKa_uncertainty
  i_m_minimize_atom_index
  i_m_minimize_constraint
  :::
  1 25 0.911722 7.055171 18.942755 900 38 -0.92000 -0.92000 "    " 7 1 2E2EFF  ""   -2.178    0.920  45024 1
  2 2 -0.090909 6.192985 18.651943 900 144 1.04200 1.04200 "    " 6 1 DA6BFF  ""  <> <> 45025 1
  3 25 -0.968187 6.613188 17.772836 900 38 -0.83900 -0.83900 "    " 7 1 2E2EFF  ""   -0.684    0.740  45026 1
  4 2 -2.023918 5.809595 17.510170 900 144 0.66400 0.66400 "    " 6 1 DA6BFF  ""  <> <> 45027 1
  5 2 -2.936453 6.338625 16.439712 900 144 0.00000 0.00000 "    " 6 1 DA6BFF  ""  <> <> 45028 1
  6 2 -3.790785 5.521583 15.648379 900 144 -0.11500 -0.11500 "    " 6 1 DA6BFF  ""  <> <> 45029 1
  7 2 -4.731501 6.060959 14.752293 900 144 -0.11500 -0.11500 "    " 6 1 DA6BFF  ""  <> <> 45030 1
  8 2 -2.949890 7.721364 16.134857 900 144 -0.11500 -0.11500 "    " 6 1 DA6BFF  "C6141"  <> <> 45031 1
  9 2 -2.171700 4.591934 18.222230 900 144 -0.45700 -0.45700 "    " 6 1 DA6BFF  "C6142"  <> <> 45032 1
  10 2 -1.085885 4.184407 19.040784 900 144 0.66400 0.66400 "    " 6 1 DA6BFF  "C6143"  <> <> 45033 1
  11 2 -0.890329 2.819512 19.623449 900 144 0.00000 0.00000 "    " 6 1 DA6BFF  "C6144"  <> <> 45034 1
  12 2 -1.931660 2.055695 20.204125 900 144 -0.11500 -0.11500 "    " 6 1 DA6BFF  "C6145"  <> <> 45035 1
  13 2 -1.723676 0.728692 20.633397 900 144 -0.11500 -0.11500 "    " 6 1 DA6BFF  "C6146"  <> <> 45036 1
  14 2 -0.447816 0.145526 20.540368 900 144 -0.11500 -0.11500 "    " 6 1 DA6BFF  "C6147"  <> <> 45037 1
  15 2 0.617676 0.893595 20.014423 900 144 -0.11500 -0.11500 "    " 6 1 DA6BFF  "C6148"  <> <> 45038 1
  16 2 0.391183 2.212302 19.576056 900 144 -0.11500 -0.11500 "    " 6 1 DA6BFF  "C6149"  <> <> 45039 1
  17 25 -0.043928 5.024528 19.247638 900 38 -0.83900 -0.83900 "    " 7 1 2E2EFF  "N6150"   -0.684    0.740  45040 1
  18 1 -3.384576 3.804329 18.101598 900 144 0.39500 0.39500 "    " 6 1 DA6BFF  "C6151"  <> <> 45041 1
  19 24 -4.353002 3.186171 17.987579 900 38 -0.43000 -0.43000 "    " 7 1 2E2EFF  "N6152"  <> <> 45042 1
  20 43 1.386175 6.935709 19.835207 900 21 0.36000 0.36000 "    " 1 0 FFFFFF  "H6153"   11.401    2.220  45043 1
  21 43 0.781240 8.003791 18.636734 900 21 0.36000 0.36000 "    " 1 0 FFFFFF  "H6154"   11.401    2.220  45044 1
  22 41 -3.767152 4.447335 15.715875 900 21 0.11500 0.11500 "    " 1 0 FFFFFF  "H6155"  <> <> 45045 1
  23 41 -5.402800 5.397734 14.228747 900 21 0.11500 0.11500 "    " 1 0 FFFFFF  "H6156"  <> <> 45046 1
  24 41 -2.271856 8.388831 16.643177 900 21 0.11500 0.11500 "    " 1 0 FFFFFF  "H6157"  <> <> 45047 1
  25 41 -2.916223 2.480410 20.307743 900 21 0.11500 0.11500 "    " 1 0 FFFFFF  "H6158"  <> <> 45048 1
  26 41 -2.547023 0.155019 21.030519 900 21 0.11500 0.11500 "    " 1 0 FFFFFF  "H6159"  <> <> 45049 1
  27 41 -0.276006 -0.869669 20.867973 900 21 0.11500 0.11500 "    " 1 0 FFFFFF  "H6160"  <> <> 45050 1
  28 41 1.607418 0.461313 19.952922 900 21 0.11500 0.11500 "    " 1 0 FFFFFF  "H6161"  <> <> 45051 1
  29 41 1.231129 2.772243 19.198536 900 21 0.11500 0.11500 "    " 1 0 FFFFFF  "H6162"  <> <> 45052 1
  30 2 -3.815095 8.252048 15.160756 900 144 0.00000 0.00000 "  c1" 6 1 DA6BFF  "C6163"  <> <> 45053 1
  31 41 -3.759648 9.290481 14.900250 900 21 0.00000 0.00000 "    " 1 0 FFFFFF  "H6164"  <> <> 45054 1
  32 2 -4.766949 7.444501 14.527217 900 144 0.00000 0.00000 "  c1" 6 1 DA6BFF  "C6165"  <> <> 45055 1
  33 41 -6.670070 8.384568 14.199007 900 21 0.00000 0.00000 "  c1" 1 0 FFFFFF  "H6166"  <> <> 45056 1
  34 3 -5.804379 8.066553 13.618156 900 144 0.00000 0.00000 "  c1" 6 1 DA6BFF  "C6167"  <> <> 45057 1
  35 41 -6.142745 7.355358 12.868310 900 21 0.00000 0.00000 "    " 1 0 FFFFFF  ""  <> <> 45058 1
  36 41 -5.405594 8.939903 13.102723 900 21 0.00000 0.00000 "    " 1 0 FFFFFF  ""  <> <> 45059 1
  :::
 } 
 m_bond[38] { 
  # First column is bond index #
  i_m_from
  i_m_to
  i_m_order
  i_m_from_rep
  i_m_to_rep
  :::
  1 1 2 1 2 2
  2 1 20 1 2 2
  3 1 21 1 2 2
  4 2 17 1 2 2
  5 2 3 2 2 2
  6 3 4 1 2 2
  7 4 5 1 2 2
  8 4 9 2 2 2
  9 5 8 1 2 2
  10 5 6 2 2 2
  11 6 7 1 2 2
  12 6 22 1 2 2
  13 7 23 1 2 2
  14 7 32 2 2 2
  15 8 24 1 2 2
  16 8 30 2 2 2
  17 9 10 1 2 2
  18 9 18 1 2 2
  19 10 11 1 2 2
  20 10 17 2 2 2
  21 11 16 1 2 2
  22 11 12 2 2 2
  23 12 13 1 2 2
  24 12 25 1 2 2
  25 13 14 2 2 2
  26 13 26 1 2 2
  27 14 15 1 2 2
  28 14 27 1 2 2
  29 15 16 2 2 2
  30 15 28 1 2 2
  31 16 29 1 2 2
  32 18 19 3 2 2
  33 30 31 1 2 2
  34 30 32 1 2 2
  35 32 34 1 2 2
  36 33 34 1 2 2
  37 34 35 1 2 2
  38 34 36 1 2 2
  :::
 } 
} 

f_m_ct { 
 s_m_title
 i_m_ct_stereo_status
 s_m_entry_id
 s_m_entry_name
 s_m_Source_Path
 s_m_Source_File
 i_m_Source_File_Index
 s_m_source_file
 i_m_source_file_index
 i_lp_mmshare_version
 i_f3d_flags
 s_epik_input
 s_epik_cmdline
 r_lp_tautomer_probability
 r_epik_Ionization_Penalty
 r_epik_Ionization_Penalty_Charging
 r_epik_Ionization_Penalty_Neutral
 r_epik_State_Penalty
 r_epik_Charging_Adjusted_Penalty
 i_epik_Tot_Q
 i_epik_Tot_abs_Q
 s_lp_Force_Field
 r_lp_Energy
 b_lp_Chiralities_Consistent
 s_lp_Variant
 s_m_job_name
 s_i_glide_gridfile
 i_i_glide_lignum
 i_i_glide_rotatable_bonds
 r_i_docking_score
 r_i_glide_ligand_efficiency
 r_i_glide_ligand_efficiency_sa
 r_i_glide_ligand_efficiency_ln
 r_i_glide_gscore
 r_i_glide_lipo
 r_i_glide_hbond
 r_i_glide_metal
 r_i_glide_rewards
 r_i_glide_evdw
 r_i_glide_ecoul
 r_i_glide_erotb
 r_i_glide_esite
 r_i_glide_emodel
 r_i_glide_energy
 r_i_glide_einternal
 i_i_glide_confnum
 i_i_glide_posenum
 r_i_glide_eff_state_penalty
 s_m_subgroup_title
 s_m_subgroupid
 b_m_subgroup_collapsed
 i_m_ct_format
 :::
 18o 
  1
  1923 
  combiomed_cipy_affinitydata.1 
  /Users/rubenprieto/Documents/Lab/A1-CIPY/0.Project 
  combiomed_cipy_affinitydata.smi 
  1
  ligprep.maegz 
  1
  53161
  0
  W2NIXTFbY0hdW2NIXVtjSF1bY0hdYzEtYyhuYzJbTkgyXSljKEMjTiljKG4yKS1jM1tjSF1bY0hdW2NIXVtjSF1bY0hdMw== 
  J2VwaWtfcHl0aG9uJywgJy1waCcsICc3LjAnLCAnLXRuJywgJzgnLCAnLW1hJywgJzUwMCcsICctaW1hZScsICc8aW5maWxlLm1hZT4nLCAnLW9tYWUnLCAnPG91dGZpbGUubWFlPic= 
  1
    0.0000 
    0.0000 
    0.0000 
    0.0000 
  0
  0
  0
  S-OPLS 
  40.810891
  1
  18a-1 
  a1-dock_grid 
  5n2s_hbond_grid 
  1
  2
  -7.67411119149082
  -0.365433866261468
  -1.00820432747402
  -1.89740848509433
  -7.67411119149082
  -3.0834739956045
  -0.32
  0
  -2.83011350152278
  -32.8430480957031
  -1.87801349163055
  0.483330734166189
  0
  -48.3805575941712
  -34.7210615873337
  3.16691470146179
  1
  17
  0
  "A1 CONFORMATION A" 
  dock_gromacs_a1 
  0
  2
 m_depend[8] { 
  # First column is dependency index #
  i_m_depend_dependency
  s_m_depend_property
  :::
  1 10 r_lp_tautomer_probability 
  2 10 r_epik_Ionization_Penalty 
  3 10 r_epik_Ionization_Penalty_Charging 
  4 10 r_epik_Ionization_Penalty_Neutral 
  5 10 r_epik_State_Penalty 
  6 10 r_epik_Charging_Adjusted_Penalty 
  7 10 i_epik_Tot_Q 
  8 30 s_m_job_name 
  :::
 } 
 m_atom[33] { 
  # First column is atom index #
  i_m_mmod_type
  r_m_x_coord
  r_m_y_coord
  r_m_z_coord
  i_m_residue_number
  i_m_color
  r_m_charge1
  r_m_charge2
  s_m_grow_name
  i_m_atomic_number
  i_m_visibility
  s_m_color_rgb
  s_m_atom_name
  r_epik_H2O_pKa
  r_epik_H2O_pKa_uncertainty
  i_m_minimize_atom_index
  i_m_minimize_constraint
  :::
  1 25 0.799178 6.974112 18.671586 900 38 -0.92000 -0.92000 "    " 7 1 2E2EFF  ""   -2.178    0.920  45024 1
  2 2 -0.222811 6.115340 18.441679 900 144 1.04200 1.04200 "    " 6 1 DA6BFF  ""  <> <> 45025 1
  3 25 -1.122169 6.506419 17.566591 900 38 -0.83900 -0.83900 "    " 7 1 2E2EFF  ""   -0.684    0.740  45026 1
  4 2 -2.193918 5.706489 17.372213 900 144 0.66400 0.66400 "    " 6 1 DA6BFF  ""  <> <> 45027 1
  5 2 -3.145223 6.150418 16.296001 900 144 0.00000 0.00000 "    " 6 1 DA6BFF  ""  <> <> 45028 1
  6 2 -3.774014 5.200345 15.444387 900 144 -0.11500 -0.11500 "    " 6 1 DA6BFF  ""  <> <> 45029 1
  7 2 -4.759246 5.554766 14.506473 900 144 -0.11500 -0.11500 "    " 6 1 DA6BFF  ""  <> <> 45030 1
  8 2 -2.312990 4.502533 18.116084 900 144 -0.45700 -0.45700 "    " 6 1 DA6BFF  "C6141"  <> <> 45031 1
  9 2 -1.209653 4.120399 18.922913 900 144 0.66400 0.66400 "    " 6 1 DA6BFF  "C6142"  <> <> 45032 1
  10 2 -0.994772 2.763905 19.521622 900 144 0.00000 0.00000 "    " 6 1 DA6BFF  "C6143"  <> <> 45033 1
  11 2 -2.025106 1.990693 20.110294 900 144 -0.11500 -0.11500 "    " 6 1 DA6BFF  "C6144"  <> <> 45034 1
  12 2 -1.805211 0.663756 20.534589 900 144 -0.11500 -0.11500 "    " 6 1 DA6BFF  "C6145"  <> <> 45035 1
  13 2 -0.526153 0.090552 20.436533 900 144 -0.11500 -0.11500 "    " 6 1 DA6BFF  "C6146"  <> <> 45036 1
  14 2 0.530436 0.849363 19.907796 900 144 -0.11500 -0.11500 "    " 6 1 DA6BFF  "C6147"  <> <> 45037 1
  15 2 0.291606 2.167766 19.473065 900 144 -0.11500 -0.11500 "    " 6 1 DA6BFF  "C6148"  <> <> 45038 1
  16 25 -0.167798 4.969845 19.083023 900 38 -0.83900 -0.83900 "    " 7 1 2E2EFF  "N6149"   -0.684    0.740  45039 1
  17 1 -3.508008 3.685787 18.002795 900 144 0.39500 0.39500 "    " 6 1 DA6BFF  "C6150"  <> <> 45040 1
  18 24 -4.459072 3.043159 17.886028 900 38 -0.43000 -0.43000 "    " 7 1 2E2EFF  "N6151"  <> <> 45041 1
  19 43 1.264688 6.899907 19.569643 900 21 0.36000 0.36000 "    " 1 0 FFFFFF  "H6152"   11.401    2.220  45042 1
  20 43 0.663456 7.908703 18.324801 900 21 0.36000 0.36000 "    " 1 0 FFFFFF  "H6153"   11.401    2.220  45043 1
  21 41 -3.525931 4.152863 15.507497 900 21 0.11500 0.11500 "    " 1 0 FFFFFF  "H6154"  <> <> 45044 1
  22 41 -5.245127 4.793634 13.912723 900 21 0.11500 0.11500 "    " 1 0 FFFFFF  "H6155"  <> <> 45045 1
  23 41 -3.011707 2.408279 20.219559 900 21 0.11500 0.11500 "    " 1 0 FFFFFF  "H6156"  <> <> 45046 1
  24 41 -2.621477 0.081825 20.933870 900 21 0.11500 0.11500 "    " 1 0 FFFFFF  "H6157"  <> <> 45047 1
  25 41 -0.344523 -0.922202 20.767597 900 21 0.11500 0.11500 "    " 1 0 FFFFFF  "H6158"  <> <> 45048 1
  26 41 1.525476 0.428496 19.849273 900 21 0.11500 0.11500 "    " 1 0 FFFFFF  "H6159"  <> <> 45049 1
  27 41 1.125762 2.735182 19.093208 900 21 0.11500 0.11500 "    " 1 0 FFFFFF  "H6160"  <> <> 45050 1
  28 2 -4.368394 7.877065 15.028904 900 144 0.00000 0.00000 "  c1" 6 1 DA6BFF  "C6161"  <> <> 45051 1
  29 41 -4.578656 8.904055 14.794910 900 21 0.00000 0.00000 "    " 1 0 FFFFFF  "H6162"  <> <> 45052 1
  30 2 -5.041525 6.904891 14.281945 900 144 0.00000 0.00000 "  c1" 6 1 DA6BFF  "C6163"  <> <> 45053 1
  31 56 -5.930982 7.272222 13.333847 900 141 0.00000 0.00000 "  c1" 9 1 6BFFB5  "C6165"  <> <> 45054 1
  32 2 -3.458123 7.516057 16.047505 900 144 0.00000 0.00000 "  c1" 6 1 DA6BFF  "C6165"  <> <> 45055 1
  33 56 -2.896407 8.511696 16.776990 900 141 0.00000 0.00000 "    " 9 1 6BFFB5  "F6169"  <> <> 45056 1
  :::
 } 
 m_bond[35] { 
  # First column is bond index #
  i_m_from
  i_m_to
  i_m_order
  i_m_from_rep
  i_m_to_rep
  :::
  1 1 2 1 2 2
  2 1 19 1 2 2
  3 1 20 1 2 2
  4 2 16 1 2 2
  5 2 3 2 2 2
  6 3 4 1 2 2
  7 4 5 1 2 2
  8 4 8 2 2 2
  9 5 6 2 2 2
  10 5 32 1 2 2
  11 6 7 1 2 2
  12 6 21 1 2 2
  13 7 22 1 2 2
  14 7 30 2 2 2
  15 8 9 1 2 2
  16 8 17 1 2 2
  17 9 10 1 2 2
  18 9 16 2 2 2
  19 10 15 1 2 2
  20 10 11 2 2 2
  21 11 12 1 2 2
  22 11 23 1 2 2
  23 12 13 2 2 2
  24 12 24 1 2 2
  25 13 14 1 2 2
  26 13 25 1 2 2
  27 14 15 2 2 2
  28 14 26 1 2 2
  29 15 27 1 2 2
  30 17 18 3 2 2
  31 28 29 1 2 2
  32 28 30 1 2 2
  33 28 32 2 2 2
  34 30 31 1 2 2
  35 32 33 1 2 2
  :::
 } 
} 

f_m_ct { 
 s_m_title
 i_m_ct_stereo_status
 s_m_entry_id
 s_m_entry_name
 s_m_Source_Path
 s_m_Source_File
 i_m_Source_File_Index
 s_m_source_file
 i_m_source_file_index
 i_lp_mmshare_version
 i_f3d_flags
 s_epik_input
 s_epik_cmdline
 r_lp_tautomer_probability
 r_epik_Ionization_Penalty
 r_epik_Ionization_Penalty_Charging
 r_epik_Ionization_Penalty_Neutral
 r_epik_State_Penalty
 r_epik_Charging_Adjusted_Penalty
 i_epik_Tot_Q
 i_epik_Tot_abs_Q
 s_lp_Force_Field
 r_lp_Energy
 b_lp_Chiralities_Consistent
 s_lp_Variant
 s_m_job_name
 s_i_glide_gridfile
 i_i_glide_lignum
 i_i_glide_rotatable_bonds
 r_i_docking_score
 r_i_glide_ligand_efficiency
 r_i_glide_ligand_efficiency_sa
 r_i_glide_ligand_efficiency_ln
 r_i_glide_gscore
 r_i_glide_lipo
 r_i_glide_hbond
 r_i_glide_metal
 r_i_glide_rewards
 r_i_glide_evdw
 r_i_glide_ecoul
 r_i_glide_erotb
 r_i_glide_esite
 r_i_glide_emodel
 r_i_glide_energy
 r_i_glide_einternal
 i_i_glide_confnum
 i_i_glide_posenum
 r_i_glide_eff_state_penalty
 s_m_subgroup_title
 s_m_subgroupid
 b_m_subgroup_collapsed
 i_m_ct_format
 :::
 18s 
  1
  1924 
  combiomed_cipy_affinitydata.1 
  /Users/rubenprieto/Documents/Lab/A1-CIPY/0.Project 
  combiomed_cipy_affinitydata.smi 
  1
  ligprep.maegz 
  1
  53161
  0
  W2NIXTFbY0hdW2NIXVtjSF1bY0hdYzEtYyhuYzJbTkgyXSljKEMjTiljKG4yKS1jM1tjSF1bY0hdW2NIXVtjSF1bY0hdMw== 
  J2VwaWtfcHl0aG9uJywgJy1waCcsICc3LjAnLCAnLXRuJywgJzgnLCAnLW1hJywgJzUwMCcsICctaW1hZScsICc8aW5maWxlLm1hZT4nLCAnLW9tYWUnLCAnPG91dGZpbGUubWFlPic= 
  1
    0.0000 
    0.0000 
    0.0000 
    0.0000 
  0
  0
  0
  S-OPLS 
  40.810891
  1
  18a-1 
  a1-dock_grid 
  5n2s_hbond_grid 
  1
  2
  -7.67411119149082
  -0.365433866261468
  -1.00820432747402
  -1.89740848509433
  -7.67411119149082
  -3.0834739956045
  -0.32
  0
  -2.83011350152278
  -32.8430480957031
  -1.87801349163055
  0.483330734166189
  0
  -48.3805575941712
  -34.7210615873337
  3.16691470146179
  1
  17
  0
  "A1 CONFORMATION A" 
  dock_gromacs_a1 
  0
  2
 m_depend[8] { 
  # First column is dependency index #
  i_m_depend_dependency
  s_m_depend_property
  :::
  1 10 r_lp_tautomer_probability 
  2 10 r_epik_Ionization_Penalty 
  3 10 r_epik_Ionization_Penalty_Charging 
  4 10 r_epik_Ionization_Penalty_Neutral 
  5 10 r_epik_State_Penalty 
  6 10 r_epik_Charging_Adjusted_Penalty 
  7 10 i_epik_Tot_Q 
  8 30 s_m_job_name 
  :::
 } 
 m_atom[33] { 
  # First column is atom index #
  i_m_mmod_type
  r_m_x_coord
  r_m_y_coord
  r_m_z_coord
  i_m_residue_number
  i_m_color
  r_m_charge1
  r_m_charge2
  s_m_grow_name
  i_m_atomic_number
  i_m_visibility
  s_m_color_rgb
  s_m_atom_name
  r_epik_H2O_pKa
  r_epik_H2O_pKa_uncertainty
  i_m_minimize_atom_index
  i_m_minimize_constraint
  :::
  1 25 0.984111 7.089518 18.881263 900 38 -0.92000 -0.92000 "    " 7 1 2E2EFF  ""   -2.178    0.920  45024 1
  2 2 -0.003177 6.195998 18.644651 900 144 1.04200 1.04200 "    " 6 1 DA6BFF  ""  <> <> 45025 1
  3 25 -0.918505 6.574819 17.779644 900 38 -0.83900 -0.83900 "    " 7 1 2E2EFF  ""   -0.684    0.740  45026 1
  4 2 -1.942756 5.726034 17.595368 900 144 0.66400 0.66400 "    " 6 1 DA6BFF  ""  <> <> 45027 1
  5 2 -2.837665 6.024903 16.442683 900 144 0.00000 0.00000 "    " 6 1 DA6BFF  ""  <> <> 45028 1
  6 2 -3.302083 4.918444 15.713079 900 144 -0.11500 -0.11500 "    " 6 1 DA6BFF  ""  <> <> 45029 1
  7 2 -4.902372 6.244125 14.508064 900 144 -0.11500 -0.11500 "    " 6 1 DA6BFF  "C6140"  <> <> 45030 1
  8 2 -3.270529 7.304314 15.999567 900 144 -0.11500 -0.11500 "    " 6 1 DA6BFF  "C6141"  <> <> 45031 1
  9 2 -2.048282 4.537366 18.370723 900 144 -0.45700 -0.45700 "    " 6 1 DA6BFF  "C6142"  <> <> 45032 1
  10 2 -0.917533 4.151825 19.120244 900 144 0.66400 0.66400 "    " 6 1 DA6BFF  "C6143"  <> <> 45033 1
  11 2 -0.682694 2.760814 19.647649 900 144 0.00000 0.00000 "    " 6 1 DA6BFF  "C6144"  <> <> 45034 1
  12 2 -1.686429 1.950278 20.244097 900 144 -0.11500 -0.11500 "    " 6 1 DA6BFF  "C6145"  <> <> 45035 1
  13 2 -1.447067 0.607968 20.606835 900 144 -0.11500 -0.11500 "    " 6 1 DA6BFF  "C6146"  <> <> 45036 1
  14 2 -0.169082 0.046484 20.442345 900 144 -0.11500 -0.11500 "    " 6 1 DA6BFF  "C6147"  <> <> 45037 1
  15 2 0.863909 0.836262 19.912061 900 144 -0.11500 -0.11500 "    " 6 1 DA6BFF  "C6148"  <> <> 45038 1
  16 2 0.602620 2.169260 19.538354 900 144 -0.11500 -0.11500 "    " 6 1 DA6BFF  "C6149"  <> <> 45039 1
  17 25 0.111355 5.024041 19.248061 900 38 -0.83900 -0.83900 "    " 7 1 2E2EFF  "N6150"   -0.684    0.740  45040 1
  18 1 -3.238943 3.708398 18.325402 900 144 0.39500 0.39500 "    " 6 1 DA6BFF  "C6151"  <> <> 45041 1
  19 24 -4.180490 3.051662 18.257376 900 38 -0.43000 -0.43000 "    " 7 1 2E2EFF  "N6152"  <> <> 45042 1
  20 43 1.477982 6.990353 19.764800 900 21 0.36000 0.36000 "    " 1 0 FFFFFF  "H6153"   11.401    2.220  45043 1
  21 43 0.775071 8.037844 18.612196 900 21 0.36000 0.36000 "    " 1 0 FFFFFF  "H6154"   11.401    2.220  45044 1
  22 41 -2.903288 3.931547 15.878157 900 21 0.11500 0.11500 "    " 1 0 FFFFFF  "H6155"  <> <> 45045 1
  23 41 -5.704111 6.330649 13.795220 900 21 0.11500 0.11500 "    " 1 0 FFFFFF  "H6156"  <> <> 45046 1
  24 41 -2.841723 8.197376 16.431057 900 21 0.11500 0.11500 "    " 1 0 FFFFFF  "H6157"  <> <> 45047 1
  25 41 -2.673055 2.345104 20.425504 900 21 0.11500 0.11500 "    " 1 0 FFFFFF  "H6158"  <> <> 45048 1
  26 41 -2.246547 0.010708 21.018855 900 21 0.11500 0.11500 "    " 1 0 FFFFFF  "H6159"  <> <> 45049 1
  27 41 0.029074 -0.975980 20.733879 900 21 0.11500 0.11500 "    " 1 0 FFFFFF  "H6160"  <> <> 45050 1
  28 41 1.861795 0.431283 19.811793 900 21 0.11500 0.11500 "    " 1 0 FFFFFF  "H6161"  <> <> 45051 1
  29 41 1.425849 2.760549 19.186691 900 21 0.11500 0.11500 "    " 1 0 FFFFFF  "H6162"  <> <> 45052 1
  30 2 -4.245442 7.390295 14.966306 900 144 0.00000 0.00000 "  c1" 6 1 DA6BFF  "C6163"  <> <> 45053 1
  31 57 -4.663463 8.844814 14.158704 900 9 0.00000 0.00000 "    " 17 1 008C00  "Cl6164"  <> <> 45054 1
  32 2 -4.431491 5.000974 14.921024 900 144 0.00000 0.00000 "  c1" 6 1 DA6BFF  "C6165"  <> <> 45055 1
  33 57 -5.180249 3.538098 14.489340 900 9 0.00000 0.00000 "    " 17 1 008C00  "Cl6166"  <> <> 45056 1
  :::
 } 
 m_bond[35] { 
  # First column is bond index #
  i_m_from
  i_m_to
  i_m_order
  i_m_from_rep
  i_m_to_rep
  :::
  1 1 2 1 2 2
  2 1 20 1 2 2
  3 1 21 1 2 2
  4 2 17 1 2 2
  5 2 3 2 2 2
  6 3 4 1 2 2
  7 4 5 1 2 2
  8 4 9 2 2 2
  9 5 8 1 2 2
  10 5 6 2 2 2
  11 6 22 1 2 2
  12 6 32 1 2 2
  13 7 23 1 2 2
  14 7 30 1 2 2
  15 7 32 2 2 2
  16 8 24 1 2 2
  17 8 30 2 2 2
  18 9 10 1 2 2
  19 9 18 1 2 2
  20 10 11 1 2 2
  21 10 17 2 2 2
  22 11 16 1 2 2
  23 11 12 2 2 2
  24 12 13 1 2 2
  25 12 25 1 2 2
  26 13 14 2 2 2
  27 13 26 1 2 2
  28 14 15 1 2 2
  29 14 27 1 2 2
  30 15 16 2 2 2
  31 15 28 1 2 2
  32 16 29 1 2 2
  33 18 19 3 2 2
  34 30 31 1 2 2
  35 32 33 1 2 2
  :::
 } 
} 

f_m_ct { 
 s_m_title
 i_m_ct_stereo_status
 s_m_entry_id
 s_m_entry_name
 s_m_Source_Path
 s_m_Source_File
 i_m_Source_File_Index
 s_m_source_file
 i_m_source_file_index
 i_lp_mmshare_version
 i_f3d_flags
 s_epik_input
 s_epik_cmdline
 r_lp_tautomer_probability
 r_epik_Ionization_Penalty
 r_epik_Ionization_Penalty_Charging
 r_epik_Ionization_Penalty_Neutral
 r_epik_State_Penalty
 r_epik_Charging_Adjusted_Penalty
 i_epik_Tot_Q
 i_epik_Tot_abs_Q
 s_lp_Force_Field
 r_lp_Energy
 b_lp_Chiralities_Consistent
 s_lp_Variant
 s_m_job_name
 s_i_glide_gridfile
 i_i_glide_lignum
 i_i_glide_rotatable_bonds
 r_i_docking_score
 r_i_glide_ligand_efficiency
 r_i_glide_ligand_efficiency_sa
 r_i_glide_ligand_efficiency_ln
 r_i_glide_gscore
 r_i_glide_lipo
 r_i_glide_hbond
 r_i_glide_metal
 r_i_glide_rewards
 r_i_glide_evdw
 r_i_glide_ecoul
 r_i_glide_erotb
 r_i_glide_esite
 r_i_glide_emodel
 r_i_glide_energy
 r_i_glide_einternal
 i_i_glide_confnum
 i_i_glide_posenum
 r_i_glide_eff_state_penalty
 s_m_subgroup_title
 s_m_subgroupid
 b_m_subgroup_collapsed
 i_m_ct_format
 :::
 18t 
  1
  1925 
  combiomed_cipy_affinitydata.1 
  /Users/rubenprieto/Documents/Lab/A1-CIPY/0.Project 
  combiomed_cipy_affinitydata.smi 
  1
  ligprep.maegz 
  1
  53161
  0
  W2NIXTFbY0hdW2NIXVtjSF1bY0hdYzEtYyhuYzJbTkgyXSljKEMjTiljKG4yKS1jM1tjSF1bY0hdW2NIXVtjSF1bY0hdMw== 
  J2VwaWtfcHl0aG9uJywgJy1waCcsICc3LjAnLCAnLXRuJywgJzgnLCAnLW1hJywgJzUwMCcsICctaW1hZScsICc8aW5maWxlLm1hZT4nLCAnLW9tYWUnLCAnPG91dGZpbGUubWFlPic= 
  1
    0.0000 
    0.0000 
    0.0000 
    0.0000 
  0
  0
  0
  S-OPLS 
  40.810891
  1
  18a-1 
  a1-dock_grid 
  5n2s_hbond_grid 
  1
  2
  -7.67411119149082
  -0.365433866261468
  -1.00820432747402
  -1.89740848509433
  -7.67411119149082
  -3.0834739956045
  -0.32
  0
  -2.83011350152278
  -32.8430480957031
  -1.87801349163055
  0.483330734166189
  0
  -48.3805575941712
  -34.7210615873337
  3.16691470146179
  1
  17
  0
  "A1 CONFORMATION A" 
  dock_gromacs_a1 
  0
  2
 m_depend[8] { 
  # First column is dependency index #
  i_m_depend_dependency
  s_m_depend_property
  :::
  1 10 r_lp_tautomer_probability 
  2 10 r_epik_Ionization_Penalty 
  3 10 r_epik_Ionization_Penalty_Charging 
  4 10 r_epik_Ionization_Penalty_Neutral 
  5 10 r_epik_State_Penalty 
  6 10 r_epik_Charging_Adjusted_Penalty 
  7 10 i_epik_Tot_Q 
  8 30 s_m_job_name 
  :::
 } 
 m_atom[41] { 
  # First column is atom index #
  i_m_mmod_type
  r_m_x_coord
  r_m_y_coord
  r_m_z_coord
  i_m_residue_number
  i_m_color
  r_m_charge1
  r_m_charge2
  s_m_grow_name
  i_m_atomic_number
  i_m_visibility
  s_m_color_rgb
  s_m_atom_name
  r_epik_H2O_pKa
  r_epik_H2O_pKa_uncertainty
  i_m_minimize_atom_index
  i_m_minimize_constraint
  :::
  1 25 0.882767 7.168657 19.087960 900 38 -0.92000 -0.92000 "    " 7 1 2E2EFF  ""   -2.178    0.920  <> <>
  2 2 -0.138304 6.340703 18.778488 900 144 1.04200 1.04200 "    " 6 1 DA6BFF  ""  <> <> <> <>
  3 25 -1.024046 6.850277 17.975523 900 38 -0.83900 -0.83900 "    " 7 1 2E2EFF  ""   -0.684    0.740  3 3
  4 2 -2.110479 6.124073 17.646991 900 144 0.66400 0.66400 "    " 6 1 DA6BFF  ""  <> <> 4 3
  5 2 -2.986428 6.856245 16.661088 900 144 0.00000 0.00000 "    " 6 1 DA6BFF  ""  <> <> 5 3
  6 2 -4.140838 6.332968 16.045175 900 144 -0.11500 -0.11500 "    " 6 1 DA6BFF  ""  <> <> 6 3
  7 2 -4.528329 8.391029 14.741283 900 144 -0.11500 -0.11500 "    " 6 1 DA6BFF  "C6140"  <> <> 7 3
  8 2 -2.642104 8.165330 16.233968 900 144 -0.11500 -0.11500 "    " 6 1 DA6BFF  "C6141"  <> <> 8 3
  9 2 -2.253065 4.820337 18.207310 900 144 -0.45700 -0.45700 "    " 6 1 DA6BFF  "C6142"  <> <> <> <>
  10 2 -1.171268 4.331652 18.996384 900 144 0.66400 0.66400 "    " 6 1 DA6BFF  "C6143"  <> <> <> <>
  11 2 -1.016455 2.939701 19.534934 900 144 0.00000 0.00000 "    " 6 1 DA6BFF  "C6144"  <> <> <> <>
  12 2 -2.078672 2.185268 20.092172 900 144 -0.11500 -0.11500 "    " 6 1 DA6BFF  "C6145"  <> <> <> <>
  13 2 -1.897069 0.852245 20.517705 900 144 -0.11500 -0.11500 "    " 6 1 DA6BFF  "C6146"  <> <> <> <>
  14 2 -0.632132 0.245583 20.436398 900 144 -0.11500 -0.11500 "    " 6 1 DA6BFF  "C6147"  <> <> <> <>
  15 2 0.451567 0.978763 19.926414 900 144 -0.11500 -0.11500 "    " 6 1 DA6BFF  "C6148"  <> <> <> <>
  16 2 0.253992 2.307361 19.502660 900 144 -0.11500 -0.11500 "    " 6 1 DA6BFF  "C6149"  <> <> <> <>
  17 25 -0.102124 5.121536 19.260428 900 38 -0.83900 -0.83900 "    " 7 1 2E2EFF  "N6150"   -0.684    0.740  <> <>
  18 1 -3.439592 4.009165 17.999212 900 144 0.39500 0.39500 "    " 6 1 DA6BFF  "C6151"  <> <> <> <>
  19 24 -4.386808 3.364454 17.840115 900 38 -0.43000 -0.43000 "    " 7 1 2E2EFF  "N6152"  <> <> <> <>
  20 43 1.358321 6.989790 19.971119 900 21 0.36000 0.36000 "    " 1 0 FFFFFF  "H6153"   11.401    2.220  <> <>
  21 43 0.688339 8.140582 18.910315 900 21 0.36000 0.36000 "    " 1 0 FFFFFF  "H6154"   11.401    2.220  <> <>
  22 41 -4.485948 5.329829 16.197881 900 21 0.11500 0.11500 "    " 1 0 FFFFFF  "H6155"  <> <> <> <>
  23 41 -5.122054 8.959214 14.040154 900 21 0.11500 0.11500 "    " 1 0 FFFFFF  "H6156"  <> <> 23 3
  24 41 -1.785338 8.637618 16.675052 900 21 0.11500 0.11500 "    " 1 0 FFFFFF  "H6157"  <> <> 24 3
  25 41 -3.058234 2.625162 20.191928 900 21 0.11500 0.11500 "    " 1 0 FFFFFF  "H6158"  <> <> <> <>
  26 41 -2.730688 0.292516 20.911957 900 21 0.11500 0.11500 "    " 1 0 FFFFFF  "H6159"  <> <> <> <>
  27 41 -0.482592 -0.771531 20.769790 900 21 0.11500 0.11500 "    " 1 0 FFFFFF  "H6160"  <> <> <> <>
  28 41 1.436241 0.533440 19.880708 900 21 0.11500 0.11500 "    " 1 0 FFFFFF  "H6161"  <> <> <> <>
  29 41 1.110969 2.859847 19.154244 900 21 0.11500 0.11500 "    " 1 0 FFFFFF  "H6162"  <> <> <> <>
  30 2 -3.372470 8.927924 15.296007 900 144 0.00000 0.00000 "  c1" 6 1 DA6BFF  "C6163"  <> <> 30 3
  31 16 -2.948551 10.237490 15.161650 900 70 0.00000 0.00000 "    " 8 1 FF2E2E  "O6164"  <> <> 31 2
  32 2 -4.868474 7.068944 15.101696 900 144 0.00000 0.00000 "  c1" 6 1 DA6BFF  "C6165"  <> <> 32 3
  33 16 -5.807290 6.384622 14.410492 900 70 0.00000 0.00000 "    " 8 1 FF2E2E  "O6166"  <> <> 33 3
  34 3 -3.706497 11.094396 14.320548 900 144 0.00000 0.00000 "    " 6 1 DA6BFF  "C6167"  <> <> 34 1
  35 3 -5.527818 6.471931 13.032819 900 144 0.00000 0.00000 "    " 6 1 DA6BFF  "C6168"  <> <> <> <>
  36 41 -5.624574 5.510647 12.527433 900 21 0.00000 0.00000 "    " 1 0 FFFFFF  ""  <> <> <> <>
  37 41 -6.209050 7.200210 12.599570 900 21 0.00000 0.00000 "    " 1 0 FFFFFF  ""  <> <> <> <>
  38 41 -4.516520 6.800264 12.864656 900 21 0.00000 0.00000 "    " 1 0 FFFFFF  ""  <> <> 38 3
  39 41 -4.728490 11.208491 14.685188 900 21 0.00000 0.00000 "    " 1 0 FFFFFF  ""  <> <> 39 1
  40 41 -3.249234 12.083611 14.309036 900 21 0.00000 0.00000 "    " 1 0 FFFFFF  ""  <> <> 40 1
  41 41 -3.728216 10.727133 13.293567 900 21 0.00000 0.00000 "    " 1 0 FFFFFF  ""  <> <> 41 1
  :::
 } 
 m_bond[43] { 
  # First column is bond index #
  i_m_from
  i_m_to
  i_m_order
  i_m_from_rep
  i_m_to_rep
  :::
  1 1 2 1 2 2
  2 1 20 1 2 2
  3 1 21 1 2 2
  4 2 17 1 2 2
  5 2 3 2 2 2
  6 3 4 1 2 2
  7 4 5 1 2 2
  8 4 9 2 2 2
  9 5 8 1 2 2
  10 5 6 2 2 2
  11 6 22 1 2 2
  12 6 32 1 2 2
  13 7 23 1 2 2
  14 7 30 1 2 2
  15 7 32 2 2 2
  16 8 24 1 2 2
  17 8 30 2 2 2
  18 9 10 1 2 2
  19 9 18 1 2 2
  20 10 11 1 2 2
  21 10 17 2 2 2
  22 11 16 1 2 2
  23 11 12 2 2 2
  24 12 13 1 2 2
  25 12 25 1 2 2
  26 13 14 2 2 2
  27 13 26 1 2 2
  28 14 15 1 2 2
  29 14 27 1 2 2
  30 15 16 2 2 2
  31 15 28 1 2 2
  32 16 29 1 2 2
  33 18 19 3 2 2
  34 30 31 1 2 2
  35 31 34 1 2 2
  36 32 33 1 2 2
  37 33 35 1 2 2
  38 34 39 1 2 2
  39 34 40 1 2 2
  40 34 41 1 2 2
  41 35 36 1 2 2
  42 35 37 1 2 2
  43 35 38 1 2 2
  :::
 } 
} 

f_m_ct { 
 s_m_title
 i_m_ct_stereo_status
 s_m_entry_id
 s_m_entry_name
 s_m_Source_Path
 s_m_Source_File
 i_m_Source_File_Index
 s_m_source_file
 i_m_source_file_index
 i_lp_mmshare_version
 i_f3d_flags
 s_epik_input
 s_epik_cmdline
 r_lp_tautomer_probability
 r_epik_Ionization_Penalty
 r_epik_Ionization_Penalty_Charging
 r_epik_Ionization_Penalty_Neutral
 r_epik_State_Penalty
 r_epik_Charging_Adjusted_Penalty
 i_epik_Tot_Q
 i_epik_Tot_abs_Q
 s_lp_Force_Field
 r_lp_Energy
 b_lp_Chiralities_Consistent
 s_lp_Variant
 s_m_job_name
 s_i_glide_gridfile
 i_i_glide_lignum
 i_i_glide_rotatable_bonds
 r_i_docking_score
 r_i_glide_ligand_efficiency
 r_i_glide_ligand_efficiency_sa
 r_i_glide_ligand_efficiency_ln
 r_i_glide_gscore
 r_i_glide_lipo
 r_i_glide_hbond
 r_i_glide_metal
 r_i_glide_rewards
 r_i_glide_evdw
 r_i_glide_ecoul
 r_i_glide_erotb
 r_i_glide_esite
 r_i_glide_emodel
 r_i_glide_energy
 r_i_glide_einternal
 i_i_glide_confnum
 i_i_glide_posenum
 r_i_glide_eff_state_penalty
 s_m_subgroup_title
 s_m_subgroupid
 b_m_subgroup_collapsed
 i_m_ct_format
 :::
 18u 
  1
  1926 
  combiomed_cipy_affinitydata.1 
  /Users/rubenprieto/Documents/Lab/A1-CIPY/0.Project 
  combiomed_cipy_affinitydata.smi 
  1
  ligprep.maegz 
  1
  53161
  0
  W2NIXTFbY0hdW2NIXVtjSF1bY0hdYzEtYyhuYzJbTkgyXSljKEMjTiljKG4yKS1jM1tjSF1bY0hdW2NIXVtjSF1bY0hdMw== 
  J2VwaWtfcHl0aG9uJywgJy1waCcsICc3LjAnLCAnLXRuJywgJzgnLCAnLW1hJywgJzUwMCcsICctaW1hZScsICc8aW5maWxlLm1hZT4nLCAnLW9tYWUnLCAnPG91dGZpbGUubWFlPic= 
  1
    0.0000 
    0.0000 
    0.0000 
    0.0000 
  0
  0
  0
  S-OPLS 
  40.810891
  1
  18a-1 
  a1-dock_grid 
  5n2s_hbond_grid 
  1
  2
  -7.67411119149082
  -0.365433866261468
  -1.00820432747402
  -1.89740848509433
  -7.67411119149082
  -3.0834739956045
  -0.32
  0
  -2.83011350152278
  -32.8430480957031
  -1.87801349163055
  0.483330734166189
  0
  -48.3805575941712
  -34.7210615873337
  3.16691470146179
  1
  17
  0
  "A1 CONFORMATION A" 
  dock_gromacs_a1 
  0
  2
 m_depend[8] { 
  # First column is dependency index #
  i_m_depend_dependency
  s_m_depend_property
  :::
  1 10 r_lp_tautomer_probability 
  2 10 r_epik_Ionization_Penalty 
  3 10 r_epik_Ionization_Penalty_Charging 
  4 10 r_epik_Ionization_Penalty_Neutral 
  5 10 r_epik_State_Penalty 
  6 10 r_epik_Charging_Adjusted_Penalty 
  7 10 i_epik_Tot_Q 
  8 30 s_m_job_name 
  :::
 } 
 m_atom[36] { 
  # First column is atom index #
  i_m_mmod_type
  r_m_x_coord
  r_m_y_coord
  r_m_z_coord
  i_m_residue_number
  i_m_color
  r_m_charge1
  r_m_charge2
  s_m_grow_name
  i_m_atomic_number
  i_m_visibility
  s_m_color_rgb
  s_m_atom_name
  r_epik_H2O_pKa
  r_epik_H2O_pKa_uncertainty
  i_m_minimize_atom_index
  i_m_minimize_constraint
  :::
  1 25 0.723525 6.912171 18.700944 900 38 -0.92000 -0.92000 "    " 7 1 2E2EFF  ""   -2.178    0.920  45024 1
  2 2 -0.280731 6.030704 18.474235 900 144 1.04200 1.04200 "    " 6 1 DA6BFF  ""  <> <> 45025 1
  3 25 -1.199741 6.400776 17.603742 900 38 -0.83900 -0.83900 "    " 7 1 2E2EFF  ""   -0.684    0.740  45026 1
  4 2 -2.226952 5.544974 17.399394 900 144 0.66400 0.66400 "    " 6 1 DA6BFF  ""  <> <> 45027 1
  5 2 -3.173823 5.931876 16.299581 900 144 0.00000 0.00000 "    " 6 1 DA6BFF  ""  <> <> 45028 1
  6 2 -3.817973 4.944448 15.491610 900 144 -0.11500 -0.11500 "    " 6 1 DA6BFF  ""  <> <> 45029 1
  7 2 -3.453779 7.293335 15.994623 900 144 -0.11500 -0.11500 "    " 6 1 DA6BFF  "C6140"  <> <> 45030 1
  8 2 -2.322238 4.356999 18.168564 900 144 -0.45700 -0.45700 "    " 6 1 DA6BFF  "C6141"  <> <> 45031 1
  9 2 -1.210354 4.011945 18.978404 900 144 0.66400 0.66400 "    " 6 1 DA6BFF  "C6142"  <> <> 45032 1
  10 2 -0.968320 2.664961 19.590607 900 144 0.00000 0.00000 "    " 6 1 DA6BFF  "C6143"  <> <> 45033 1
  11 2 -1.982056 1.878260 20.191047 900 144 -0.11500 -0.11500 "    " 6 1 DA6BFF  "C6144"  <> <> 45034 1
  12 2 -1.742315 0.551845 20.607727 900 144 -0.11500 -0.11500 "    " 6 1 DA6BFF  "C6145"  <> <> 45035 1
  13 2 -0.458266 -0.007776 20.489521 900 144 -0.11500 -0.11500 "    " 6 1 DA6BFF  "C6146"  <> <> 45036 1
  14 2 0.584322 0.767360 19.955927 900 144 -0.11500 -0.11500 "    " 6 1 DA6BFF  "C6147"  <> <> 45037 1
  15 2 0.325033 2.085946 19.532813 900 144 -0.11500 -0.11500 "    " 6 1 DA6BFF  "C6148"  <> <> 45038 1
  16 25 -0.189162 4.888692 19.121107 900 38 -0.83900 -0.83900 "    " 7 1 2E2EFF  "N6149"   -0.684    0.740  45039 1
  17 1 -3.504029 3.519991 18.076992 900 144 0.39500 0.39500 "    " 6 1 DA6BFF  "C6150"  <> <> 45040 1
  18 24 -4.445219 2.861356 17.973938 900 38 -0.43000 -0.43000 "    " 7 1 2E2EFF  "N6151"  <> <> 45041 1
  19 43 1.221854 6.822727 19.579069 900 21 0.36000 0.36000 "    " 1 0 FFFFFF  "H6152"   11.401    2.220  45042 1
  20 43 0.579118 7.847135 18.361008 900 21 0.36000 0.36000 "    " 1 0 FFFFFF  "H6153"   11.401    2.220  45043 1
  21 41 -3.569269 3.900176 15.590058 900 21 0.11500 0.11500 "    " 1 0 FFFFFF  "H6154"  <> <> 45044 1
  22 41 -2.950572 8.083729 16.530051 900 21 0.11500 0.11500 "    " 1 0 FFFFFF  "H6155"  <> <> 45045 1
  23 41 -2.972525 2.283798 20.312649 900 21 0.11500 0.11500 "    " 1 0 FFFFFF  "H6156"  <> <> 45046 1
  24 41 -2.547237 -0.041587 21.013974 900 21 0.11500 0.11500 "    " 1 0 FFFFFF  "H6157"  <> <> 45047 1
  25 41 -0.262182 -1.020957 20.811960 900 21 0.11500 0.11500 "    " 1 0 FFFFFF  "H6158"  <> <> 45048 1
  26 41 1.583031 0.357450 19.884227 900 21 0.11500 0.11500 "    " 1 0 FFFFFF  "H6159"  <> <> 45049 1
  27 41 1.146104 2.666859 19.148368 900 21 0.11500 0.11500 "    " 1 0 FFFFFF  "H6160"  <> <> 45050 1
  28 2 -4.381283 7.588669 14.972890 900 144 0.00000 0.00000 "  c1" 6 1 DA6BFF  "C6161"  <> <> 45051 1
  29 16 -4.763728 8.790076 14.469009 900 70 0.00000 0.00000 "    " 8 1 FF2E2E  "O6162"  <> <> 45052 1
  30 2 -4.814240 5.253232 14.546537 900 144 0.00000 0.00000 "  c1" 6 1 DA6BFF  "C6163"  <> <> 45053 1
  31 41 -5.310586 4.474679 13.985652 900 21 0.00000 0.00000 "    " 1 0 FFFFFF  "H6168"  <> <> 45054 1
  32 2 -5.064424 6.601506 14.300894 900 144 0.00000 0.00000 "  c1" 6 1 DA6BFF  "C6169"  <> <> 45055 1
  33 16 -5.913264 7.146834 13.397749 900 70 0.00000 0.00000 "  c1" 8 1 FF2E2E  "C6171"  <> <> 45056 1
  34 3 -5.805685 8.528776 13.564643 900 144 0.00000 0.00000 "  c1" 6 1 DA6BFF  "C6171"  <> <> 45057 1
  35 41 -6.745454 8.912620 13.963532 900 21 0.00000 0.00000 "    " 1 0 FFFFFF  ""  <> <> 45058 1
  36 41 -5.606463 9.007527 12.606574 900 21 0.00000 0.00000 "    " 1 0 FFFFFF  ""  <> <> 45059 1
  :::
 } 
 m_bond[39] { 
  # First column is bond index #
  i_m_from
  i_m_to
  i_m_order
  i_m_from_rep
  i_m_to_rep
  :::
  1 1 2 1 2 2
  2 1 19 1 2 2
  3 1 20 1 2 2
  4 2 16 1 2 2
  5 2 3 2 2 2
  6 3 4 1 2 2
  7 4 5 1 2 2
  8 4 8 2 2 2
  9 5 7 1 2 2
  10 5 6 2 2 2
  11 6 21 1 2 2
  12 6 30 1 2 2
  13 7 22 1 2 2
  14 7 28 2 2 2
  15 8 9 1 2 2
  16 8 17 1 2 2
  17 9 10 1 2 2
  18 9 16 2 2 2
  19 10 15 1 2 2
  20 10 11 2 2 2
  21 11 12 1 2 2
  22 11 23 1 2 2
  23 12 13 2 2 2
  24 12 24 1 2 2
  25 13 14 1 2 2
  26 13 25 1 2 2
  27 14 15 2 2 2
  28 14 26 1 2 2
  29 15 27 1 2 2
  30 17 18 3 2 2
  31 28 29 1 2 2
  32 28 32 1 2 2
  33 29 34 1 2 2
  34 30 31 1 2 2
  35 30 32 2 2 2
  36 32 33 1 2 2
  37 33 34 1 2 2
  38 34 35 1 2 2
  39 34 36 1 2 2
  :::
 } 
} 

f_m_ct { 
 s_m_title
 i_m_ct_stereo_status
 s_m_entry_id
 s_m_entry_name
 s_m_Source_Path
 s_m_Source_File
 i_m_Source_File_Index
 s_m_source_file
 i_m_source_file_index
 i_lp_mmshare_version
 i_f3d_flags
 s_epik_input
 s_epik_cmdline
 r_lp_tautomer_probability
 r_epik_Ionization_Penalty
 r_epik_Ionization_Penalty_Charging
 r_epik_Ionization_Penalty_Neutral
 r_epik_State_Penalty
 r_epik_Charging_Adjusted_Penalty
 i_epik_Tot_Q
 i_epik_Tot_abs_Q
 s_lp_Force_Field
 r_lp_Energy
 b_lp_Chiralities_Consistent
 s_lp_Variant
 s_m_job_name
 s_i_glide_gridfile
 i_i_glide_lignum
 i_i_glide_rotatable_bonds
 r_i_docking_score
 r_i_glide_ligand_efficiency
 r_i_glide_ligand_efficiency_sa
 r_i_glide_ligand_efficiency_ln
 r_i_glide_gscore
 r_i_glide_lipo
 r_i_glide_hbond
 r_i_glide_metal
 r_i_glide_rewards
 r_i_glide_evdw
 r_i_glide_ecoul
 r_i_glide_erotb
 r_i_glide_esite
 r_i_glide_emodel
 r_i_glide_energy
 r_i_glide_einternal
 i_i_glide_confnum
 i_i_glide_posenum
 r_i_glide_eff_state_penalty
 s_m_subgroup_title
 s_m_subgroupid
 b_m_subgroup_collapsed
 i_m_ct_format
 :::
 18x 
  1
  1927 
  combiomed_cipy_affinitydata.1 
  /Users/rubenprieto/Documents/Lab/A1-CIPY/0.Project 
  combiomed_cipy_affinitydata.smi 
  1
  ligprep.maegz 
  1
  53161
  0
  W2NIXTFbY0hdW2NIXVtjSF1bY0hdYzEtYyhuYzJbTkgyXSljKEMjTiljKG4yKS1jM1tjSF1bY0hdW2NIXVtjSF1bY0hdMw== 
  J2VwaWtfcHl0aG9uJywgJy1waCcsICc3LjAnLCAnLXRuJywgJzgnLCAnLW1hJywgJzUwMCcsICctaW1hZScsICc8aW5maWxlLm1hZT4nLCAnLW9tYWUnLCAnPG91dGZpbGUubWFlPic= 
  1
    0.0000 
    0.0000 
    0.0000 
    0.0000 
  0
  0
  0
  S-OPLS 
  40.810891
  1
  18a-1 
  a1-dock_grid 
  5n2s_hbond_grid 
  1
  2
  -7.67411119149082
  -0.365433866261468
  -1.00820432747402
  -1.89740848509433
  -7.67411119149082
  -3.0834739956045
  -0.32
  0
  -2.83011350152278
  -32.8430480957031
  -1.87801349163055
  0.483330734166189
  0
  -48.3805575941712
  -34.7210615873337
  3.16691470146179
  1
  17
  0
  "A1 CONFORMATION A" 
  dock_gromacs_a1 
  0
  2
 m_depend[8] { 
  # First column is dependency index #
  i_m_depend_dependency
  s_m_depend_property
  :::
  1 10 r_lp_tautomer_probability 
  2 10 r_epik_Ionization_Penalty 
  3 10 r_epik_Ionization_Penalty_Charging 
  4 10 r_epik_Ionization_Penalty_Neutral 
  5 10 r_epik_State_Penalty 
  6 10 r_epik_Charging_Adjusted_Penalty 
  7 10 i_epik_Tot_Q 
  8 30 s_m_job_name 
  :::
 } 
 m_atom[30] { 
  # First column is atom index #
  i_m_mmod_type
  r_m_x_coord
  r_m_y_coord
  r_m_z_coord
  i_m_residue_number
  i_m_color
  r_m_charge1
  r_m_charge2
  s_m_grow_name
  i_m_atomic_number
  i_m_visibility
  s_m_color_rgb
  s_m_atom_name
  r_epik_H2O_pKa
  r_epik_H2O_pKa_uncertainty
  i_m_minimize_atom_index
  i_m_minimize_constraint
  :::
  1 25 0.853898 7.127011 19.009950 900 38 -0.92000 -0.92000 "    " 7 1 2E2EFF  ""   -2.178    0.920  45024 1
  2 2 -0.193655 6.328218 18.697219 900 144 1.04200 1.04200 "    " 6 1 DA6BFF  ""  <> <> 45025 1
  3 25 -1.119441 6.880066 17.950340 900 38 -0.83900 -0.83900 "    " 7 1 2E2EFF  ""   -0.684    0.740  45026 1
  4 2 -2.200886 6.119809 17.683635 900 144 0.66400 0.66400 "    " 6 1 DA6BFF  ""  <> <> 45027 1
  5 2 -2.315519 4.791905 18.159982 900 144 -0.45700 -0.45700 "    " 6 1 DA6BFF  ""  <> <> 45028 1
  6 2 -1.219333 4.295660 18.916408 900 144 0.66400 0.66400 "    " 6 1 DA6BFF  ""  <> <> 45029 1
  7 2 -1.051225 2.903894 19.446492 900 144 0.00000 0.00000 "    " 6 1 DA6BFF  ""  <> <> 45030 1
  8 2 -2.120010 2.123053 19.950780 900 144 -0.11500 -0.11500 "    " 6 1 DA6BFF  ""  <> <> 45031 1
  9 2 -1.923435 0.795836 20.390312 900 144 -0.11500 -0.11500 "    " 6 1 DA6BFF  ""  <> <> 45032 1
  10 2 -0.644022 0.217899 20.360026 900 144 -0.11500 -0.11500 "    " 6 1 DA6BFF  ""  <> <> 45033 1
  11 2 0.440621 0.972390 19.885995 900 144 -0.11500 -0.11500 "    " 6 1 DA6BFF  ""  <> <> 45034 1
  12 2 0.232237 2.299436 19.463744 900 144 -0.11500 -0.11500 "    " 6 1 DA6BFF  ""  <> <> 45035 1
  13 25 -0.154540 5.100118 19.163363 900 38 -0.83900 -0.83900 "    " 7 1 2E2EFF  ""   -0.684    0.740  45036 1
  14 1 -3.488508 3.993885 17.824711 900 144 0.39500 0.39500 "    " 6 1 DA6BFF  ""  <> <> 45037 1
  15 24 -4.426851 3.372936 17.554039 900 38 -0.43000 -0.43000 "    " 7 1 2E2EFF  ""  <> <> 45038 1
  16 43 1.388810 6.886124 19.842377 900 21 0.36000 0.36000 "    " 1 0 FFFFFF  ""   11.401    2.220  45039 1
  17 43 0.715494 8.109342 18.853050 900 21 0.36000 0.36000 "    " 1 0 FFFFFF  ""   11.401    2.220  45040 1
  18 41 -3.111262 2.542397 20.000669 900 21 0.11500 0.11500 "    " 1 0 FFFFFF  ""  <> <> 45041 1
  19 41 -2.752306 0.207315 20.749909 900 21 0.11500 0.11500 "    " 1 0 FFFFFF  ""  <> <> 45042 1
  20 41 -0.487049 -0.797718 20.696113 900 21 0.11500 0.11500 "    " 1 0 FFFFFF  ""  <> <> 45043 1
  21 41 1.434807 0.545351 19.875254 900 21 0.11500 0.11500 "    " 1 0 FFFFFF  ""  <> <> 45044 1
  22 41 1.090408 2.868362 19.144924 900 21 0.11500 0.11500 "    " 1 0 FFFFFF  ""  <> <> 45045 1
  23 2 -3.158437 6.790995 16.789688 900 144 0.00000 0.00000 "  c1" 6 1 DA6BFF  "C6156"  <> <> 45046 1
  24 2 -2.971899 7.682804 15.767521 900 144 0.00000 0.00000 "  c3" 6 1 DA6BFF  "C6157"  <> <> 45047 1
  25 2 -4.245231 7.901615 15.168643 900 144 0.00000 0.00000 "  n3" 6 1 DA6BFF  "C6158"  <> <> 45048 1
  26 2 -5.133370 7.171300 15.903667 900 144 0.00000 0.00000 "  n1" 6 1 DA6BFF  "C6159"  <> <> 45049 1
  27 16 -4.489833 6.503177 16.898612 900 70 0.00000 0.00000 "    " 8 1 FF2E2E  "O6160"  <> <> 45050 1
  28 41 -2.013799 8.081808 15.466793 900 21 0.00000 0.00000 "    " 1 0 FFFFFF  "H6161"  <> <> 45051 1
  29 41 -4.486029 8.516050 14.313159 900 21 0.00000 0.00000 "    " 1 0 FFFFFF  "H6162"  <> <> 45052 1
  30 41 -6.201710 7.009964 15.852360 900 21 0.00000 0.00000 "  n2" 1 0 FFFFFF  "H6163"  <> <> 45053 1
  :::
 } 
 m_bond[32] { 
  # First column is bond index #
  i_m_from
  i_m_to
  i_m_order
  i_m_from_rep
  i_m_to_rep
  :::
  1 1 2 1 2 2
  2 1 16 1 2 2
  3 1 17 1 2 2
  4 2 13 1 2 2
  5 2 3 2 2 2
  6 3 4 1 2 2
  7 4 5 2 2 2
  8 4 23 1 2 2
  9 5 6 1 2 2
  10 5 14 1 2 2
  11 6 7 1 2 2
  12 6 13 2 2 2
  13 7 12 1 2 2
  14 7 8 2 2 2
  15 8 9 1 2 2
  16 8 18 1 2 2
  17 9 10 2 2 2
  18 9 19 1 2 2
  19 10 11 1 2 2
  20 10 20 1 2 2
  21 11 12 2 2 2
  22 11 21 1 2 2
  23 12 22 1 2 2
  24 14 15 3 2 2
  25 23 24 2 2 2
  26 23 27 1 2 2
  27 24 25 1 2 2
  28 24 28 1 2 2
  29 25 26 2 2 2
  30 25 29 1 2 2
  31 26 27 1 2 2
  32 26 30 1 2 2
  :::
 } 
} 

f_m_ct { 
 s_m_title
 i_m_ct_stereo_status
 s_m_entry_id
 s_m_entry_name
 s_m_Source_Path
 s_m_Source_File
 i_m_Source_File_Index
 s_m_source_file
 i_m_source_file_index
 i_lp_mmshare_version
 i_f3d_flags
 s_epik_input
 s_epik_cmdline
 r_lp_tautomer_probability
 r_epik_Ionization_Penalty
 r_epik_Ionization_Penalty_Charging
 r_epik_Ionization_Penalty_Neutral
 r_epik_State_Penalty
 r_epik_Charging_Adjusted_Penalty
 i_epik_Tot_Q
 i_epik_Tot_abs_Q
 s_lp_Force_Field
 r_lp_Energy
 b_lp_Chiralities_Consistent
 s_lp_Variant
 s_m_job_name
 s_i_glide_gridfile
 i_i_glide_lignum
 i_i_glide_rotatable_bonds
 r_i_docking_score
 r_i_glide_ligand_efficiency
 r_i_glide_ligand_efficiency_sa
 r_i_glide_ligand_efficiency_ln
 r_i_glide_gscore
 r_i_glide_lipo
 r_i_glide_hbond
 r_i_glide_metal
 r_i_glide_rewards
 r_i_glide_evdw
 r_i_glide_ecoul
 r_i_glide_erotb
 r_i_glide_esite
 r_i_glide_emodel
 r_i_glide_energy
 r_i_glide_einternal
 i_i_glide_confnum
 i_i_glide_posenum
 r_i_glide_eff_state_penalty
 s_m_subgroup_title
 s_m_subgroupid
 b_m_subgroup_collapsed
 i_m_ct_format
 :::
 18z 
  1
  1964 
  combiomed_cipy_affinitydata.1 
  /Users/rubenprieto/Documents/Lab/A1-CIPY/0.Project 
  combiomed_cipy_affinitydata.smi 
  1
  ligprep.maegz 
  1
  53161
  0
  W2NIXTFbY0hdW2NIXVtjSF1bY0hdYzEtYyhuYzJbTkgyXSljKEMjTiljKG4yKS1jM1tjSF1bY0hdW2NIXVtjSF1bY0hdMw== 
  J2VwaWtfcHl0aG9uJywgJy1waCcsICc3LjAnLCAnLXRuJywgJzgnLCAnLW1hJywgJzUwMCcsICctaW1hZScsICc8aW5maWxlLm1hZT4nLCAnLW9tYWUnLCAnPG91dGZpbGUubWFlPic= 
  1
    0.0000 
    0.0000 
    0.0000 
    0.0000 
  0
  0
  0
  S-OPLS 
  40.810891
  1
  18a-1 
  a1-dock_grid 
  5n2s_hbond_grid 
  1
  2
  -7.67411119149082
  -0.365433866261468
  -1.00820432747402
  -1.89740848509433
  -7.67411119149082
  -3.0834739956045
  -0.32
  0
  -2.83011350152278
  -32.8430480957031
  -1.87801349163055
  0.483330734166189
  0
  -48.3805575941712
  -34.7210615873337
  3.16691470146179
  1
  17
  0
  "A1 CONFORMATION A" 
  dock_gromacs_a1 
  0
  2
 m_depend[8] { 
  # First column is dependency index #
  i_m_depend_dependency
  s_m_depend_property
  :::
  1 10 r_lp_tautomer_probability 
  2 10 r_epik_Ionization_Penalty 
  3 10 r_epik_Ionization_Penalty_Charging 
  4 10 r_epik_Ionization_Penalty_Neutral 
  5 10 r_epik_State_Penalty 
  6 10 r_epik_Charging_Adjusted_Penalty 
  7 10 i_epik_Tot_Q 
  8 30 s_m_job_name 
  :::
 } 
 m_atom[30] { 
  # First column is atom index #
  i_m_mmod_type
  r_m_x_coord
  r_m_y_coord
  r_m_z_coord
  i_m_residue_number
  i_m_color
  r_m_charge1
  r_m_charge2
  s_m_grow_name
  i_m_atomic_number
  i_m_visibility
  s_m_color_rgb
  s_m_atom_name
  r_epik_H2O_pKa
  r_epik_H2O_pKa_uncertainty
  i_m_minimize_atom_index
  i_m_minimize_constraint
  :::
  1 25 0.824392 7.092096 18.959415 900 38 -0.92000 -0.92000 "    " 7 1 2E2EFF  ""   -2.178    0.920  45024 1
  2 2 -0.194057 6.257072 18.643774 900 144 1.04200 1.04200 "    " 6 1 DA6BFF  ""  <> <> 45025 1
  3 25 -1.090917 6.738720 17.813487 900 38 -0.83900 -0.83900 "    " 7 1 2E2EFF  ""   -0.684    0.740  45026 1
  4 2 -2.129789 5.931977 17.511766 900 144 0.66400 0.66400 "    " 6 1 DA6BFF  ""  <> <> 45027 1
  5 2 -2.268406 4.663200 18.120467 900 144 -0.45700 -0.45700 "    " 6 1 DA6BFF  ""  <> <> 45028 1
  6 2 -1.189607 4.224012 18.933411 900 144 0.66400 0.66400 "    " 6 1 DA6BFF  ""  <> <> 45029 1
  7 2 -1.011143 2.849324 19.497048 900 144 0.00000 0.00000 "    " 6 1 DA6BFF  ""  <> <> 45030 1
  8 2 -2.068458 2.080232 20.039658 900 144 -0.11500 -0.11500 "    " 6 1 DA6BFF  ""  <> <> 45031 1
  9 2 -1.866893 0.755143 20.481009 900 144 -0.11500 -0.11500 "    " 6 1 DA6BFF  ""  <> <> 45032 1
  10 2 -0.590570 0.171435 20.417052 900 144 -0.11500 -0.11500 "    " 6 1 DA6BFF  ""  <> <> 45033 1
  11 2 0.486105 0.920074 19.915104 900 144 -0.11500 -0.11500 "    " 6 1 DA6BFF  ""  <> <> 45034 1
  12 2 0.271676 2.243849 19.485300 900 144 -0.11500 -0.11500 "    " 6 1 DA6BFF  ""  <> <> 45035 1
  13 25 -0.146037 5.055561 19.173377 900 38 -0.83900 -0.83900 "    " 7 1 2E2EFF  ""   -0.684    0.740  45036 1
  14 1 -3.470180 3.874133 17.896959 900 144 0.39500 0.39500 "    " 6 1 DA6BFF  ""  <> <> 45037 1
  15 24 -4.431816 3.260848 17.707656 900 38 -0.43000 -0.43000 "    " 7 1 2E2EFF  ""  <> <> 45038 1
  16 43 1.329315 6.909991 19.823877 900 21 0.36000 0.36000 "    " 1 0 FFFFFF  ""   11.401    2.220  45039 1
  17 43 0.698472 8.058593 18.716476 900 21 0.36000 0.36000 "    " 1 0 FFFFFF  ""   11.401    2.220  45040 1
  18 41 -3.056320 2.504376 20.110750 900 21 0.11500 0.11500 "    " 1 0 FFFFFF  ""  <> <> 45041 1
  19 41 -2.692827 0.178421 20.867003 900 21 0.11500 0.11500 "    " 1 0 FFFFFF  ""  <> <> 45042 1
  20 41 -0.427342 -0.842926 20.753539 900 21 0.11500 0.11500 "    " 1 0 FFFFFF  ""  <> <> 45043 1
  21 41 1.477521 0.488645 19.879676 900 21 0.11500 0.11500 "    " 1 0 FFFFFF  ""  <> <> 45044 1
  22 41 1.122461 2.809135 19.140304 900 21 0.11500 0.11500 "    " 1 0 FFFFFF  ""  <> <> 45045 1
  23 2 -3.024482 6.498696 16.466566 900 144 0.00000 0.00000 "  c1" 6 1 DA6BFF  "C6156"  <> <> 45046 1
  24 2 -3.227457 7.877509 16.183769 900 144 0.00000 0.00000 "  c3" 6 1 DA6BFF  "C6157"  <> <> 45047 1
  25 2 -4.094830 7.920597 15.126146 900 144 0.00000 0.00000 "  n3" 6 1 DA6BFF  "C6158"  <> <> 45048 1
  26 16 -4.435811 6.666980 14.723330 900 70 0.00000 0.00000 "  n1" 8 1 FF2E2E  "O6159"  <> <> 45049 1
  27 2 -3.764649 5.810152 15.541339 900 144 0.00000 0.00000 "    " 6 1 DA6BFF  "C6160"  <> <> 45050 1
  28 41 -4.547846 8.714245 14.549970 900 21 0.00000 0.00000 "    " 1 0 FFFFFF  ""  <> <> 45051 1
  29 41 -2.778422 8.714984 16.692635 900 21 0.00000 0.00000 "    " 1 0 FFFFFF  ""  <> <> 45052 1
  30 41 -3.920165 4.761769 15.329227 900 21 0.00000 0.00000 "    " 1 0 FFFFFF  ""  <> <> 45053 1
  :::
 } 
 m_bond[32] { 
  # First column is bond index #
  i_m_from
  i_m_to
  i_m_order
  i_m_from_rep
  i_m_to_rep
  :::
  1 1 2 1 2 2
  2 1 16 1 2 2
  3 1 17 1 2 2
  4 2 13 1 2 2
  5 2 3 2 2 2
  6 3 4 1 2 2
  7 4 5 2 2 2
  8 4 23 1 2 2
  9 5 6 1 2 2
  10 5 14 1 2 2
  11 6 7 1 2 2
  12 6 13 2 2 2
  13 7 12 1 2 2
  14 7 8 2 2 2
  15 8 9 1 2 2
  16 8 18 1 2 2
  17 9 10 2 2 2
  18 9 19 1 2 2
  19 10 11 1 2 2
  20 10 20 1 2 2
  21 11 12 2 2 2
  22 11 21 1 2 2
  23 12 22 1 2 2
  24 14 15 3 2 2
  25 23 24 1 2 2
  26 23 27 2 2 2
  27 24 25 2 2 2
  28 24 29 1 2 2
  29 25 26 1 2 2
  30 25 28 1 2 2
  31 26 27 1 2 2
  32 27 30 1 2 2
  :::
 } 
} 

f_m_ct { 
 s_m_title
 i_m_ct_stereo_status
 s_m_entry_id
 s_m_entry_name
 s_m_Source_Path
 s_m_Source_File
 i_m_Source_File_Index
 s_m_source_file
 i_m_source_file_index
 i_lp_mmshare_version
 i_f3d_flags
 s_epik_input
 s_epik_cmdline
 r_lp_tautomer_probability
 r_epik_Ionization_Penalty
 r_epik_Ionization_Penalty_Charging
 r_epik_Ionization_Penalty_Neutral
 r_epik_State_Penalty
 r_epik_Charging_Adjusted_Penalty
 i_epik_Tot_Q
 i_epik_Tot_abs_Q
 s_lp_Force_Field
 r_lp_Energy
 b_lp_Chiralities_Consistent
 s_lp_Variant
 s_m_job_name
 s_i_glide_gridfile
 i_i_glide_lignum
 i_i_glide_rotatable_bonds
 r_i_docking_score
 r_i_glide_ligand_efficiency
 r_i_glide_ligand_efficiency_sa
 r_i_glide_ligand_efficiency_ln
 r_i_glide_gscore
 r_i_glide_lipo
 r_i_glide_hbond
 r_i_glide_metal
 r_i_glide_rewards
 r_i_glide_evdw
 r_i_glide_ecoul
 r_i_glide_erotb
 r_i_glide_esite
 r_i_glide_emodel
 r_i_glide_energy
 r_i_glide_einternal
 i_i_glide_confnum
 i_i_glide_posenum
 r_i_glide_eff_state_penalty
 s_m_subgroup_title
 s_m_subgroupid
 b_m_subgroup_collapsed
 i_m_ct_format
 :::
 19a 
  1
  2498 
  combiomed_cipy_affinitydata.19 
  /Users/rubenprieto/Documents/Lab/A1-CIPY/0.Project 
  combiomed_cipy_affinitydata.smi 
  19
  ligprep.maegz 
  19
  53161
  0
  W2NIXTFbY0hdW2NIXVtjSF1bY0hdYzEtYyhuYzJbTkhdW0NIM10pYyhDI04pYyhuMiktYzNbY0hdW2NIXVtjSF1bY0hdW2NIXTM= 
  J2VwaWtfcHl0aG9uJywgJy1waCcsICc3LjAnLCAnLXRuJywgJzgnLCAnLW1hJywgJzUwMCcsICctaW1hZScsICc8aW5maWxlLm1hZT4nLCAnLW9tYWUnLCAnPG91dGZpbGUubWFlPic= 
  1
    0.0000 
    0.0000 
    0.0000 
    0.0000 
  0
  0
  0
  S-OPLS 
  45.787561
  1
  19a-1 
  a1-dock_grid 
  5n2s_hbond_grid 
  2
  3
  -8.69212931700788
  -0.395096787136722
  -1.107076735832
  -2.12467345819708
  -8.69212931700788
  -3.25264322942359
  -0.32
  0
  -3.5039847668152
  -33.9125213623047
  -2.41893434524536
  0.44296489913295
  0
  -53.6020628865497
  -36.33145570755
  3.00970697402954
  12
  348
  0
  "A1 CONFORMATION A" 
  dock_gromacs_a1 
  0
  2
 m_depend[8] { 
  # First column is dependency index #
  i_m_depend_dependency
  s_m_depend_property
  :::
  1 10 r_lp_tautomer_probability 
  2 10 r_epik_Ionization_Penalty 
  3 10 r_epik_Ionization_Penalty_Charging 
  4 10 r_epik_Ionization_Penalty_Neutral 
  5 10 r_epik_State_Penalty 
  6 10 r_epik_Charging_Adjusted_Penalty 
  7 10 i_epik_Tot_Q 
  8 30 s_m_job_name 
  :::
 } 
 m_atom[36] { 
  # First column is atom index #
  i_m_mmod_type
  r_m_x_coord
  r_m_y_coord
  r_m_z_coord
  i_m_residue_number
  i_m_color
  r_m_charge1
  r_m_charge2
  s_m_grow_name
  i_m_atomic_number
  i_m_visibility
  s_m_color_rgb
  s_m_atom_name
  r_epik_H2O_pKa
  r_epik_H2O_pKa_uncertainty
  i_m_minimize_atom_index
  i_m_minimize_constraint
  :::
  1 25 0.731771 6.979972 18.932734 900 38 -0.70430 -0.70430 "    " 7 1 2E2EFF  ""   -2.002    0.920  45024 1
  2 2 -0.254132 6.088141 18.586804 900 144 0.96630 0.96630 "    " 6 1 DA6BFF  "C6135"  <> <> 45025 1
  3 25 -1.155974 6.465883 17.695956 900 38 -0.83900 -0.83900 "    " 7 1 2E2EFF  "N6136"   -0.684    0.740  45026 1
  4 2 -2.185703 5.624575 17.447921 900 144 0.66400 0.66400 "    " 6 1 DA6BFF  "C6137"  <> <> 45027 1
  5 2 -3.114229 6.075311 16.354403 900 144 0.00000 0.00000 "    " 6 1 DA6BFF  "C6138"  <> <> 45028 1
  6 2 -3.830372 5.164586 15.530182 900 144 -0.11500 -0.11500 "    " 6 1 DA6BFF  "C6139"  <> <> 45029 1
  7 2 -4.761573 5.585715 14.565151 900 144 -0.11500 -0.11500 "    " 6 1 DA6BFF  "C6140"  <> <> 45030 1
  8 2 -4.916312 6.950326 14.296811 900 144 -0.11500 -0.11500 "    " 6 1 DA6BFF  "C6141"  <> <> 45031 1
  9 2 -4.146187 7.874882 15.016136 900 144 -0.11500 -0.11500 "    " 6 1 DA6BFF  "C6142"  <> <> 45032 1
  10 2 -3.285542 7.450162 16.054164 900 144 -0.11500 -0.11500 "    " 6 1 DA6BFF  "C6143"  <> <> 45033 1
  11 2 -2.292429 4.411996 18.174800 900 144 -0.45700 -0.45700 "    " 6 1 DA6BFF  "C6144"  <> <> 45034 1
  12 2 -1.193238 4.045577 18.992323 900 144 0.66400 0.66400 "    " 6 1 DA6BFF  "C6145"  <> <> 45035 1
  13 2 -0.966692 2.688591 19.586898 900 144 0.00000 0.00000 "    " 6 1 DA6BFF  "C6146"  <> <> 45036 1
  14 2 -1.991494 1.903331 20.169486 900 144 -0.11500 -0.11500 "    " 6 1 DA6BFF  "C6147"  <> <> 45037 1
  15 2 -1.761256 0.577359 20.590592 900 144 -0.11500 -0.11500 "    " 6 1 DA6BFF  "C6148"  <> <> 45038 1
  16 2 -0.476641 0.015887 20.492309 900 144 -0.11500 -0.11500 "    " 6 1 DA6BFF  "C6149"  <> <> 45039 1
  17 2 0.574433 0.785917 19.968050 900 144 -0.11500 -0.11500 "    " 6 1 DA6BFF  "C6150"  <> <> 45040 1
  18 2 0.325052 2.104972 19.541033 900 144 -0.11500 -0.11500 "    " 6 1 DA6BFF  "C6151"  <> <> 45041 1
  19 25 -0.172792 4.916830 19.182676 900 38 -0.83900 -0.83900 "    " 7 1 2E2EFF  "N6152"   -0.684    0.740  45042 1
  20 1 -3.477672 3.580919 18.056031 900 144 0.39500 0.39500 "    " 6 1 DA6BFF  "C6153"  <> <> 45043 1
  21 24 -4.422154 2.926811 17.939716 900 38 -0.43000 -0.43000 "    " 7 1 2E2EFF  "N6154"  <> <> 45044 1
  22 43 1.245177 6.762256 19.783015 900 21 0.38000 0.38000 "    " 1 0 FFFFFF  "H6155"   11.702    2.220  45045 1
  23 41 1.526160 8.922039 18.998943 900 21 0.06000 0.06000 "    " 1 0 FFFFFF  "H6156"  <> <> 45046 1
  24 41 -3.682590 4.101021 15.612799 900 21 0.11500 0.11500 "    " 1 0 FFFFFF  "H6157"  <> <> 45047 1
  25 41 -5.300448 4.850370 13.986320 900 21 0.11500 0.11500 "    " 1 0 FFFFFF  "H6158"  <> <> 45048 1
  26 41 -5.586760 7.283911 13.516129 900 21 0.11500 0.11500 "    " 1 0 FFFFFF  "H6159"  <> <> 45049 1
  27 41 -4.224632 8.910533 14.739587 900 21 0.11500 0.11500 "    " 1 0 FFFFFF  "H6160"  <> <> 45050 1
  28 41 -2.721592 8.184542 16.609305 900 21 0.11500 0.11500 "    " 1 0 FFFFFF  "H6161"  <> <> 45051 1
  29 41 -2.983704 2.309348 20.276441 900 21 0.11500 0.11500 "    " 1 0 FFFFFF  "H6162"  <> <> 45052 1
  30 41 -2.574590 -0.013123 20.985027 900 21 0.11500 0.11500 "    " 1 0 FFFFFF  "H6163"  <> <> 45053 1
  31 41 -0.288639 -0.996731 20.820493 900 21 0.11500 0.11500 "    " 1 0 FFFFFF  "H6164"  <> <> 45054 1
  32 41 1.572585 0.373350 19.911164 900 21 0.11500 0.11500 "    " 1 0 FFFFFF  "H6165"  <> <> 45055 1
  33 41 1.153061 2.683552 19.168529 900 21 0.11500 0.11500 "    " 1 0 FFFFFF  "H6166"  <> <> 45056 1
  34 3 0.749042 8.361742 18.478214 900 144 0.00000 0.00000 "  c1" 6 1 DA6BFF  "C6167"  <> <> 45057 1
  35 41 0.946959 8.402452 17.406469 900 21 0.00000 0.00000 "    " 1 0 FFFFFF  "H6168"  <> <> 45058 1
  36 41 -0.208276 8.846903 18.673579 900 21 0.00000 0.00000 "    " 1 0 FFFFFF  ""  <> <> 45059 1
  :::
 } 
 m_bond[39] { 
  # First column is bond index #
  i_m_from
  i_m_to
  i_m_order
  i_m_from_rep
  i_m_to_rep
  r_glide_torcontrol_penalty
  s_glide_torcontrol_name
  :::
  1 1 2 1 2 2 2.59710579018706e-05 aromatic_amine 
  2 1 22 1 2 2 <> <>
  3 1 34 1 2 2 <> <>
  4 2 1 1 2 2 2.59710579018706e-05 aromatic_amine 
  5 2 19 1 2 2 <> <>
  6 2 3 2 2 2 <> <>
  7 3 4 1 2 2 <> <>
  8 4 5 1 2 2 <> <>
  9 4 11 2 2 2 <> <>
  10 5 10 1 2 2 <> <>
  11 5 6 2 2 2 <> <>
  12 6 7 1 2 2 <> <>
  13 6 24 1 2 2 <> <>
  14 7 8 2 2 2 <> <>
  15 7 25 1 2 2 <> <>
  16 8 9 1 2 2 <> <>
  17 8 26 1 2 2 <> <>
  18 9 10 2 2 2 <> <>
  19 9 27 1 2 2 <> <>
  20 10 28 1 2 2 <> <>
  21 11 12 1 2 2 <> <>
  22 11 20 1 2 2 <> <>
  23 12 13 1 2 2 <> <>
  24 12 19 2 2 2 <> <>
  25 13 18 1 2 2 <> <>
  26 13 14 2 2 2 <> <>
  27 14 15 1 2 2 <> <>
  28 14 29 1 2 2 <> <>
  29 15 16 2 2 2 <> <>
  30 15 30 1 2 2 <> <>
  31 16 17 1 2 2 <> <>
  32 16 31 1 2 2 <> <>
  33 17 18 2 2 2 <> <>
  34 17 32 1 2 2 <> <>
  35 18 33 1 2 2 <> <>
  36 20 21 3 2 2 <> <>
  37 23 34 1 2 2 <> <>
  38 34 35 1 2 2 <> <>
  39 34 36 1 2 2 <> <>
  :::
 } 
} 

f_m_ct { 
 s_m_title
 i_m_ct_stereo_status
 s_m_entry_id
 s_m_entry_name
 s_m_Source_Path
 s_m_Source_File
 i_m_Source_File_Index
 s_m_source_file
 i_m_source_file_index
 i_lp_mmshare_version
 i_f3d_flags
 s_epik_input
 s_epik_cmdline
 r_lp_tautomer_probability
 r_epik_Ionization_Penalty
 r_epik_Ionization_Penalty_Charging
 r_epik_Ionization_Penalty_Neutral
 r_epik_State_Penalty
 r_epik_Charging_Adjusted_Penalty
 i_epik_Tot_Q
 i_epik_Tot_abs_Q
 s_lp_Force_Field
 r_lp_Energy
 b_lp_Chiralities_Consistent
 s_lp_Variant
 s_m_job_name
 s_i_glide_gridfile
 i_i_glide_lignum
 i_i_glide_rotatable_bonds
 r_i_docking_score
 r_i_glide_ligand_efficiency
 r_i_glide_ligand_efficiency_sa
 r_i_glide_ligand_efficiency_ln
 r_i_glide_gscore
 r_i_glide_lipo
 r_i_glide_hbond
 r_i_glide_metal
 r_i_glide_rewards
 r_i_glide_evdw
 r_i_glide_ecoul
 r_i_glide_erotb
 r_i_glide_esite
 r_i_glide_emodel
 r_i_glide_energy
 r_i_glide_einternal
 i_i_glide_confnum
 i_i_glide_posenum
 r_i_glide_eff_state_penalty
 s_m_subgroup_title
 s_m_subgroupid
 b_m_subgroup_collapsed
 i_m_ct_format
 :::
 19aa 
  1
  1981 
  combiomed_cipy_affinitydata.21 
  /Users/rubenprieto/Documents/Lab/A1-CIPY/0.Project 
  combiomed_cipy_affinitydata.smi 
  21
  ligprep.maegz 
  21
  53161
  0
  W2NIXTFbY0hdW2NIXVtjSF1bY0hdYzFbTkhdYzJuYygtYzNbY0hdW2NIXVtjSF1bY0hdW2NIXTMpYyhDI04pYyhuMiktYzRbY0hdW2NIXVtjSF1bY0hdW2NIXTQ= 
  J2VwaWtfcHl0aG9uJywgJy1waCcsICc3LjAnLCAnLXRuJywgJzgnLCAnLW1hJywgJzUwMCcsICctaW1hZScsICc8aW5maWxlLm1hZT4nLCAnLW9tYWUnLCAnPG91dGZpbGUubWFlPic= 
  1
    0.0000 
    0.0000 
    0.0000 
    0.0000 
  0
  0
  0
  S-OPLS 
  52.170412
  1
  19c-1 
  a1-dock_grid 
  5n2s_hbond_grid 
  4
  4
  -9.17504005497877
  -0.339816298332547
  -1.01944889387766
  -2.13579806244196
  -9.17504005497877
  -3.68443993608382
  -0.32
  0
  -3.21014403795026
  -37.0927886962891
  -4.69554758071899
  0.627310357674662
  -0.0287948666970576
  -63.0544510953837
  -41.7883362770081
  5.41040945053101
  59
  82
  0
  "A1 CONFORMATION A" 
  dock_gromacs_a1 
  0
  2
 m_depend[8] { 
  # First column is dependency index #
  i_m_depend_dependency
  s_m_depend_property
  :::
  1 10 r_lp_tautomer_probability 
  2 10 r_epik_Ionization_Penalty 
  3 10 r_epik_Ionization_Penalty_Charging 
  4 10 r_epik_Ionization_Penalty_Neutral 
  5 10 r_epik_State_Penalty 
  6 10 r_epik_Charging_Adjusted_Penalty 
  7 10 i_epik_Tot_Q 
  8 30 s_m_job_name 
  :::
 } 
 m_atom[44] { 
  # First column is atom index #
  i_m_mmod_type
  r_m_x_coord
  r_m_y_coord
  r_m_z_coord
  i_m_residue_number
  i_m_color
  r_m_charge1
  r_m_charge2
  s_m_grow_name
  i_m_atomic_number
  i_m_visibility
  s_m_color_rgb
  s_m_atom_name
  r_epik_H2O_pKa
  r_epik_H2O_pKa_uncertainty
  i_m_minimize_atom_index
  i_m_minimize_constraint
  :::
  1 25 0.125373 6.492650 19.030960 900 38 -0.70430 -0.70430 "    " 7 1 2E2EFF  ""  <> <> <> <>
  2 2 0.617665 7.763860 18.827774 900 144 0.20000 0.20000 "    " 6 1 DA6BFF  ""  <> <> <> <>
  3 2 1.371489 8.265835 19.869137 900 144 -0.11500 -0.11500 "    " 6 1 DA6BFF  ""  <> <> <> <>
  4 2 2.341071 9.244691 19.684125 900 144 -0.11500 -0.11500 "    " 6 1 DA6BFF  ""  <> <> <> <>
  5 2 2.247866 10.007411 18.550421 900 144 -0.11500 -0.11500 "    " 6 1 DA6BFF  ""  <> <> <> <>
  6 2 1.296252 9.687397 17.613076 900 144 -0.11500 -0.11500 "    " 6 1 DA6BFF  ""  <> <> <> <>
  7 2 0.553067 8.490262 17.644985 900 144 -0.11500 -0.11500 "    " 6 1 DA6BFF  ""  <> <> <> <>
  8 2 -0.902839 5.746342 18.592471 900 144 0.96630 0.96630 "    " 6 1 DA6BFF  ""  <> <> <> <>
  9 25 -0.821090 4.532618 19.044636 900 38 -0.83900 -0.83900 "    " 7 1 2E2EFF  ""   -1.207    0.740  <> <>
  10 2 -1.809097 3.673717 18.756187 900 144 0.66400 0.66400 "    " 6 1 DA6BFF  ""  <> <> <> <>
  11 2 -1.451454 2.318449 19.296289 900 144 0.00000 0.00000 "    " 6 1 DA6BFF  ""  <> <> <> <>
  12 2 -2.398138 1.354814 19.690225 900 144 -0.11500 -0.11500 "    " 6 1 DA6BFF  ""  <> <> <> <>
  13 2 -2.018050 0.137894 20.298610 900 144 -0.11500 -0.11500 "    " 6 1 DA6BFF  ""  <> <> <> <>
  14 2 -0.662563 -0.184336 20.465313 900 144 -0.11500 -0.11500 "    " 6 1 DA6BFF  ""  <> <> <> <>
  15 2 0.312481 0.717066 20.020751 900 144 -0.11500 -0.11500 "    " 6 1 DA6BFF  ""  <> <> <> <>
  16 2 -0.085824 1.956111 19.486456 900 144 -0.11500 -0.11500 "    " 6 1 DA6BFF  ""  <> <> <> <>
  17 2 -2.941115 4.142936 18.022075 900 144 -0.45700 -0.45700 "    " 6 1 DA6BFF  ""  <> <> <> <>
  18 2 -2.878406 5.486335 17.549268 900 144 0.66400 0.66400 "    " 6 1 DA6BFF  ""  <> <> 45041 3
  19 2 -3.852869 6.172349 16.654818 900 144 0.00000 0.00000 "    " 6 1 DA6BFF  ""  <> <> 45042 3
  20 2 -6.128865 6.591995 15.847051 900 144 -0.11500 -0.11500 "    " 6 1 DA6BFF  "C45043"  <> <> 45043 3
  21 2 -5.250142 6.017470 16.779731 900 144 -0.11500 -0.11500 "    " 6 1 DA6BFF  "C45044"  <> <> 45044 3
  22 25 -1.820063 6.272585 17.824948 900 38 -0.83900 -0.83900 "    " 7 1 2E2EFF  "N45045"   -1.207    0.740  <> <>
  23 1 -4.089510 3.313259 17.688067 900 144 0.39500 0.39500 "    " 6 1 DA6BFF  "C45046"  <> <> <> <>
  24 24 -5.002997 2.660286 17.401143 900 38 -0.43000 -0.43000 "    " 7 1 2E2EFF  "N45047"  <> <> <> <>
  25 43 0.519111 6.062965 19.852292 900 21 0.38000 0.38000 "    " 1 0 FFFFFF  "H45048"   13.135    2.000  <> <>
  26 41 1.240471 7.791983 20.791136 900 21 0.11500 0.11500 "    " 1 0 FFFFFF  "H45049"  <> <> <> <>
  27 41 3.100331 9.490032 20.399603 900 21 0.11500 0.11500 "    " 1 0 FFFFFF  "H45050"  <> <> <> <>
  28 41 2.890227 10.864183 18.405218 900 21 0.11500 0.11500 "    " 1 0 FFFFFF  "H45051"  <> <> <> <>
  29 41 1.312210 10.415109 16.841034 900 21 0.11500 0.11500 "    " 1 0 FFFFFF  "H45052"  <> <> <> <>
  30 41 -0.053521 8.146152 16.819900 900 21 0.11500 0.11500 "    " 1 0 FFFFFF  "H45053"  <> <> <> <>
  31 41 -3.433337 1.568567 19.533938 900 21 0.11500 0.11500 "    " 1 0 FFFFFF  "H45054"  <> <> <> <>
  32 41 -2.759970 -0.562640 20.640580 900 21 0.11500 0.11500 "    " 1 0 FFFFFF  "H45055"  <> <> <> <>
  33 41 -0.362188 -1.123074 20.907724 900 21 0.11500 0.11500 "    " 1 0 FFFFFF  "H45056"  <> <> <> <>
  34 41 1.362271 0.479710 20.131126 900 21 0.11500 0.11500 "    " 1 0 FFFFFF  "H45057"  <> <> <> <>
  35 41 0.701630 2.643677 19.217100 900 21 0.11500 0.11500 "    " 1 0 FFFFFF  "H45058"  <> <> <> <>
  36 41 -7.176161 6.388814 15.932674 900 21 0.11500 0.11500 "    " 1 0 FFFFFF  "H45059"  <> <> 45059 3
  37 41 -5.667663 5.422835 17.579003 900 21 0.11500 0.11500 "    " 1 0 FFFFFF  "H45060"  <> <> 45060 3
  38 2 -3.304345 7.033329 15.608318 900 144 0.00000 0.00000 "  c1" 6 1 DA6BFF  "C45061"  <> <> 45061 3
  39 41 -2.237745 7.189046 15.541111 900 21 0.00000 0.00000 "    " 1 0 FFFFFF  "H45062"  <> <> 45062 3
  40 2 -4.243732 7.691859 14.637552 900 144 0.00000 0.00000 "  c1" 6 1 DA6BFF  "C45063"  <> <> 45063 3
  41 41 -3.918625 8.346727 13.842660 900 21 0.00000 0.00000 "    " 1 0 FFFFFF  "H45064"  <> <> 45064 3
  42 2 -5.643606 7.424089 14.788709 900 144 0.00000 0.00000 "  c1" 6 1 DA6BFF  "C45065"  <> <> 45065 2
  43 16 -6.522504 7.984764 13.919581 900 70 0.00000 0.00000 "    " 8 1 FF2E2E  "O45066"  <> <> 45066 1
  44 42 -6.275611 7.985300 13.007735 900 21 0.00000 0.00000 "    " 1 0 FFFFFF  "H45067"  <> <> 45067 1
  :::
 } 
 m_bond[47] { 
  # First column is bond index #
  i_m_from
  i_m_to
  i_m_order
  i_m_from_rep
  i_m_to_rep
  :::
  1 1 2 1 2 2
  2 1 8 1 2 2
  3 1 25 1 2 2
  4 2 7 1 2 2
  5 2 3 2 2 2
  6 3 4 1 2 2
  7 3 26 1 2 2
  8 4 5 2 2 2
  9 4 27 1 2 2
  10 5 6 1 2 2
  11 5 28 1 2 2
  12 6 7 2 2 2
  13 6 29 1 2 2
  14 7 30 1 2 2
  15 8 22 1 2 2
  16 8 9 2 2 2
  17 9 10 1 2 2
  18 10 11 1 2 2
  19 10 17 2 2 2
  20 11 16 1 2 2
  21 11 12 2 2 2
  22 12 13 1 2 2
  23 12 31 1 2 2
  24 13 14 2 2 2
  25 13 32 1 2 2
  26 14 15 1 2 2
  27 14 33 1 2 2
  28 15 16 2 2 2
  29 15 34 1 2 2
  30 16 35 1 2 2
  31 17 18 1 2 2
  32 17 23 1 2 2
  33 18 19 1 2 2
  34 18 22 2 2 2
  35 19 21 1 2 2
  36 19 38 2 2 2
  37 20 21 2 2 2
  38 20 36 1 2 2
  39 20 42 1 2 2
  40 21 37 1 2 2
  41 23 24 3 2 2
  42 38 39 1 2 2
  43 38 40 1 2 2
  44 40 41 1 2 2
  45 40 42 2 2 2
  46 42 43 1 2 2
  47 43 44 1 2 2
  :::
 } 
} 

f_m_ct { 
 s_m_title
 i_m_ct_stereo_status
 s_m_entry_id
 s_m_entry_name
 s_m_Source_Path
 s_m_Source_File
 i_m_Source_File_Index
 s_m_source_file
 i_m_source_file_index
 i_lp_mmshare_version
 i_f3d_flags
 s_epik_input
 s_epik_cmdline
 r_lp_tautomer_probability
 r_epik_Ionization_Penalty
 r_epik_Ionization_Penalty_Charging
 r_epik_Ionization_Penalty_Neutral
 r_epik_State_Penalty
 r_epik_Charging_Adjusted_Penalty
 i_epik_Tot_Q
 i_epik_Tot_abs_Q
 s_lp_Force_Field
 r_lp_Energy
 b_lp_Chiralities_Consistent
 s_lp_Variant
 s_m_job_name
 s_i_glide_gridfile
 i_i_glide_lignum
 i_i_glide_rotatable_bonds
 r_i_docking_score
 r_i_glide_ligand_efficiency
 r_i_glide_ligand_efficiency_sa
 r_i_glide_ligand_efficiency_ln
 r_i_glide_gscore
 r_i_glide_lipo
 r_i_glide_hbond
 r_i_glide_metal
 r_i_glide_rewards
 r_i_glide_evdw
 r_i_glide_ecoul
 r_i_glide_erotb
 r_i_glide_esite
 r_i_glide_emodel
 r_i_glide_energy
 r_i_glide_einternal
 i_i_glide_confnum
 i_i_glide_posenum
 r_i_glide_eff_state_penalty
 s_m_subgroup_title
 s_m_subgroupid
 b_m_subgroup_collapsed
 i_m_ct_format
 :::
 19ab 
  1
  1945 
  combiomed_cipy_affinitydata.1 
  /Users/rubenprieto/Documents/Lab/A1-CIPY/0.Project 
  combiomed_cipy_affinitydata.smi 
  1
  ligprep.maegz 
  1
  53161
  0
  W2NIXTFbY0hdW2NIXVtjSF1bY0hdYzEtYyhuYzJbTkgyXSljKEMjTiljKG4yKS1jM1tjSF1bY0hdW2NIXVtjSF1bY0hdMw== 
  J2VwaWtfcHl0aG9uJywgJy1waCcsICc3LjAnLCAnLXRuJywgJzgnLCAnLW1hJywgJzUwMCcsICctaW1hZScsICc8aW5maWxlLm1hZT4nLCAnLW9tYWUnLCAnPG91dGZpbGUubWFlPic= 
  1
    0.0000 
    0.0000 
    0.0000 
    0.0000 
  0
  0
  0
  S-OPLS 
  40.810891
  1
  18a-1 
  a1-dock_grid 
  5n2s_hbond_grid 
  1
  2
  -7.67411119149082
  -0.365433866261468
  -1.00820432747402
  -1.89740848509433
  -7.67411119149082
  -3.0834739956045
  -0.32
  0
  -2.83011350152278
  -32.8430480957031
  -1.87801349163055
  0.483330734166189
  0
  -48.3805575941712
  -34.7210615873337
  3.16691470146179
  1
  17
  0
  "A1 CONFORMATION A" 
  dock_gromacs_a1 
  0
  2
 m_depend[8] { 
  # First column is dependency index #
  i_m_depend_dependency
  s_m_depend_property
  :::
  1 10 r_lp_tautomer_probability 
  2 10 r_epik_Ionization_Penalty 
  3 10 r_epik_Ionization_Penalty_Charging 
  4 10 r_epik_Ionization_Penalty_Neutral 
  5 10 r_epik_State_Penalty 
  6 10 r_epik_Charging_Adjusted_Penalty 
  7 10 i_epik_Tot_Q 
  8 30 s_m_job_name 
  :::
 } 
 m_atom[40] { 
  # First column is atom index #
  i_m_mmod_type
  r_m_x_coord
  r_m_y_coord
  r_m_z_coord
  i_m_residue_number
  i_m_color
  r_m_charge1
  r_m_charge2
  s_m_grow_name
  i_m_atomic_number
  i_m_visibility
  s_m_color_rgb
  s_m_atom_name
  r_epik_H2O_pKa
  r_epik_H2O_pKa_uncertainty
  i_m_minimize_atom_index
  i_m_minimize_constraint
  :::
  1 25 0.784538 7.048846 19.028212 900 38 -0.92000 -0.92000 "    " 7 1 2E2EFF  ""   -2.178    0.920  45024 1
  2 2 -0.168172 6.133671 18.653436 900 144 1.04200 1.04200 "    " 6 1 DA6BFF  ""  <> <> 45025 1
  3 25 -1.058995 6.512347 17.757408 900 38 -0.83900 -0.83900 "    " 7 1 2E2EFF  ""   -0.684    0.740  45026 1
  4 2 -2.078162 5.661566 17.507998 900 144 0.66400 0.66400 "    " 6 1 DA6BFF  ""  <> <> 45027 1
  5 2 -3.003735 6.113244 16.423231 900 144 0.00000 0.00000 "    " 6 1 DA6BFF  ""  <> <> 45028 1
  6 2 -3.720094 5.208916 15.595588 900 144 -0.11500 -0.11500 "    " 6 1 DA6BFF  ""  <> <> 45029 1
  7 2 -4.681920 5.642251 14.671164 900 144 -0.11500 -0.11500 "    " 6 1 DA6BFF  ""  <> <> 45030 1
  8 2 -3.175039 7.488792 16.146859 900 144 -0.11500 -0.11500 "    " 6 1 DA6BFF  "C6141"  <> <> 45031 1
  9 2 -2.189255 4.452082 18.229806 900 144 -0.45700 -0.45700 "    " 6 1 DA6BFF  "C6142"  <> <> 45032 1
  10 2 -1.086533 4.073011 19.031156 900 144 0.66400 0.66400 "    " 6 1 DA6BFF  "C6143"  <> <> 45033 1
  11 2 -0.860708 2.704057 19.593337 900 144 0.00000 0.00000 "    " 6 1 DA6BFF  "C6144"  <> <> 45034 1
  12 2 -1.885002 1.918376 20.178021 900 144 -0.11500 -0.11500 "    " 6 1 DA6BFF  "C6145"  <> <> 45035 1
  13 2 -1.654674 0.589344 20.587175 900 144 -0.11500 -0.11500 "    " 6 1 DA6BFF  "C6146"  <> <> 45036 1
  14 2 -0.371669 0.026243 20.476367 900 144 -0.11500 -0.11500 "    " 6 1 DA6BFF  "C6147"  <> <> 45037 1
  15 2 0.677180 0.794285 19.944320 900 144 -0.11500 -0.11500 "    " 6 1 DA6BFF  "C6148"  <> <> 45038 1
  16 2 0.427635 2.113755 19.519452 900 144 -0.11500 -0.11500 "    " 6 1 DA6BFF  "C6149"  <> <> 45039 1
  17 25 -0.072619 4.953559 19.228440 900 38 -0.83900 -0.83900 "    " 7 1 2E2EFF  "N6150"   -0.684    0.740  45040 1
  18 1 -3.392668 3.650463 18.124405 900 144 0.39500 0.39500 "    " 6 1 DA6BFF  "C6151"  <> <> 45041 1
  19 24 -4.355222 3.027567 18.014321 900 38 -0.43000 -0.43000 "    " 7 1 2E2EFF  "N6152"  <> <> 45042 1
  20 43 1.302204 6.816624 19.877554 900 21 0.36000 0.36000 "    " 1 0 FFFFFF  "H6153"   11.401    2.220  45043 1
  21 3 0.749942 8.443606 18.622630 900 144 0.36000 0.36000 "    " 6 1 DA6BFF  "C6154"   11.401    2.220  45044 1
  22 41 -3.570322 4.143607 15.665865 900 21 0.11500 0.11500 "    " 1 0 FFFFFF  "H6155"  <> <> 45045 1
  23 41 -5.252047 4.914538 14.112223 900 21 0.11500 0.11500 "    " 1 0 FFFFFF  "H6156"  <> <> 45046 1
  24 41 -2.605608 8.215388 16.705150 900 21 0.11500 0.11500 "    " 1 0 FFFFFF  "H6157"  <> <> 45047 1
  25 41 -2.876554 2.322480 20.302020 900 21 0.11500 0.11500 "    " 1 0 FFFFFF  "H6158"  <> <> 45048 1
  26 41 -2.467247 0.000309 20.984755 900 21 0.11500 0.11500 "    " 1 0 FFFFFF  "H6159"  <> <> 45049 1
  27 41 -0.182109 -0.987892 20.798422 900 21 0.11500 0.11500 "    " 1 0 FFFFFF  "H6160"  <> <> 45050 1
  28 41 1.672013 0.375038 19.873807 900 21 0.11500 0.11500 "    " 1 0 FFFFFF  "H6161"  <> <> 45051 1
  29 41 1.255262 2.687467 19.139824 900 21 0.11500 0.11500 "    " 1 0 FFFFFF  "H6162"  <> <> 45052 1
  30 2 -4.054937 7.924772 15.138893 900 144 0.00000 0.00000 "  c1" 6 1 DA6BFF  "C6163"  <> <> 45053 1
  31 41 -4.096389 8.968595 14.905485 900 21 0.00000 0.00000 "    " 1 0 FFFFFF  "H6164"  <> <> 45054 1
  32 2 -4.864867 7.008444 14.435841 900 144 0.00000 0.00000 "  c1" 6 1 DA6BFF  "C6165"  <> <> 45055 1
  33 3 -6.162344 8.735056 13.450682 900 144 0.00000 0.00000 "  c1" 6 1 DA6BFF  "C6166"  <> <> 45056 1
  34 41 -7.039980 8.843033 12.828358 900 21 0.00000 0.00000 "  n2" 1 0 FFFFFF  "H6167"  <> <> 45057 1
  35 41 -6.408400 9.138578 14.433367 900 21 0.00000 0.00000 "    " 1 0 FFFFFF  "H6168"  <> <> 45058 1
  36 41 -5.360878 9.318990 13.000389 900 21 0.00000 0.00000 "    " 1 0 FFFFFF  "H6169"  <> <> 45059 1
  37 16 -5.806644 7.367856 13.505282 900 70 0.00000 0.00000 "  c1" 8 1 FF2E2E  "O6170"  <> <> 45060 1
  38 41 1.501837 9.011275 19.170791 900 21 0.00000 0.00000 "    " 1 0 FFFFFF  ""  <> <> 45061 1
  39 41 0.950968 8.524675 17.553957 900 21 0.00000 0.00000 "    " 1 0 FFFFFF  ""  <> <> 45062 1
  40 41 -0.229139 8.879375 18.826368 900 21 0.00000 0.00000 "    " 1 0 FFFFFF  ""  <> <> 45063 1
  :::
 } 
 m_bond[42] { 
  # First column is bond index #
  i_m_from
  i_m_to
  i_m_order
  i_m_from_rep
  i_m_to_rep
  :::
  1 1 2 1 2 2
  2 1 20 1 2 2
  3 1 21 1 2 2
  4 2 17 1 2 2
  5 2 3 2 2 2
  6 3 4 1 2 2
  7 4 5 1 2 2
  8 4 9 2 2 2
  9 5 8 1 2 2
  10 5 6 2 2 2
  11 6 7 1 2 2
  12 6 22 1 2 2
  13 7 23 1 2 2
  14 7 32 2 2 2
  15 8 24 1 2 2
  16 8 30 2 2 2
  17 9 10 1 2 2
  18 9 18 1 2 2
  19 10 11 1 2 2
  20 10 17 2 2 2
  21 11 16 1 2 2
  22 11 12 2 2 2
  23 12 13 1 2 2
  24 12 25 1 2 2
  25 13 14 2 2 2
  26 13 26 1 2 2
  27 14 15 1 2 2
  28 14 27 1 2 2
  29 15 16 2 2 2
  30 15 28 1 2 2
  31 16 29 1 2 2
  32 18 19 3 2 2
  33 21 38 1 2 2
  34 21 39 1 2 2
  35 21 40 1 2 2
  36 30 31 1 2 2
  37 30 32 1 2 2
  38 32 37 1 2 2
  39 33 34 1 2 2
  40 33 35 1 2 2
  41 33 36 1 2 2
  42 33 37 1 2 2
  :::
 } 
} 

f_m_ct { 
 s_m_title
 i_m_ct_stereo_status
 s_m_entry_id
 s_m_entry_name
 s_m_Source_Path
 s_m_Source_File
 i_m_Source_File_Index
 s_m_source_file
 i_m_source_file_index
 i_lp_mmshare_version
 i_f3d_flags
 s_epik_input
 s_epik_cmdline
 r_lp_tautomer_probability
 r_epik_Ionization_Penalty
 r_epik_Ionization_Penalty_Charging
 r_epik_Ionization_Penalty_Neutral
 r_epik_State_Penalty
 r_epik_Charging_Adjusted_Penalty
 i_epik_Tot_Q
 i_epik_Tot_abs_Q
 s_lp_Force_Field
 r_lp_Energy
 b_lp_Chiralities_Consistent
 s_lp_Variant
 s_m_job_name
 s_i_glide_gridfile
 i_i_glide_lignum
 i_i_glide_rotatable_bonds
 r_i_docking_score
 r_i_glide_ligand_efficiency
 r_i_glide_ligand_efficiency_sa
 r_i_glide_ligand_efficiency_ln
 r_i_glide_gscore
 r_i_glide_lipo
 r_i_glide_hbond
 r_i_glide_metal
 r_i_glide_rewards
 r_i_glide_evdw
 r_i_glide_ecoul
 r_i_glide_erotb
 r_i_glide_esite
 r_i_glide_emodel
 r_i_glide_energy
 r_i_glide_einternal
 i_i_glide_confnum
 i_i_glide_posenum
 r_i_glide_eff_state_penalty
 s_m_subgroup_title
 s_m_subgroupid
 b_m_subgroup_collapsed
 i_m_ct_format
 :::
 19ac 
  1
  1980 
  combiomed_cipy_affinitydata.21 
  /Users/rubenprieto/Documents/Lab/A1-CIPY/0.Project 
  combiomed_cipy_affinitydata.smi 
  21
  ligprep.maegz 
  21
  53161
  0
  W2NIXTFbY0hdW2NIXVtjSF1bY0hdYzFbTkhdYzJuYygtYzNbY0hdW2NIXVtjSF1bY0hdW2NIXTMpYyhDI04pYyhuMiktYzRbY0hdW2NIXVtjSF1bY0hdW2NIXTQ= 
  J2VwaWtfcHl0aG9uJywgJy1waCcsICc3LjAnLCAnLXRuJywgJzgnLCAnLW1hJywgJzUwMCcsICctaW1hZScsICc8aW5maWxlLm1hZT4nLCAnLW9tYWUnLCAnPG91dGZpbGUubWFlPic= 
  1
    0.0000 
    0.0000 
    0.0000 
    0.0000 
  0
  0
  0
  S-OPLS 
  52.170412
  1
  19c-1 
  a1-dock_grid 
  5n2s_hbond_grid 
  4
  4
  -9.17504005497877
  -0.339816298332547
  -1.01944889387766
  -2.13579806244196
  -9.17504005497877
  -3.68443993608382
  -0.32
  0
  -3.21014403795026
  -37.0927886962891
  -4.69554758071899
  0.627310357674662
  -0.0287948666970576
  -63.0544510953837
  -41.7883362770081
  5.41040945053101
  59
  82
  0
  "A1 CONFORMATION A" 
  dock_gromacs_a1 
  0
  2
 m_depend[8] { 
  # First column is dependency index #
  i_m_depend_dependency
  s_m_depend_property
  :::
  1 10 r_lp_tautomer_probability 
  2 10 r_epik_Ionization_Penalty 
  3 10 r_epik_Ionization_Penalty_Charging 
  4 10 r_epik_Ionization_Penalty_Neutral 
  5 10 r_epik_State_Penalty 
  6 10 r_epik_Charging_Adjusted_Penalty 
  7 10 i_epik_Tot_Q 
  8 30 s_m_job_name 
  :::
 } 
 m_atom[47] { 
  # First column is atom index #
  i_m_mmod_type
  r_m_x_coord
  r_m_y_coord
  r_m_z_coord
  i_m_residue_number
  i_m_color
  r_m_charge1
  r_m_charge2
  s_m_grow_name
  i_m_atomic_number
  i_m_visibility
  s_m_color_rgb
  s_m_atom_name
  i_m_minimize_atom_index
  i_m_minimize_constraint
  r_epik_H2O_pKa
  r_epik_H2O_pKa_uncertainty
  :::
  1 25 0.125373 6.492650 19.030960 900 38 -0.70430 -0.70430 "    " 7 1 2E2EFF  ""  45024 2 <> <>
  2 2 0.617665 7.763860 18.827774 900 144 0.20000 0.20000 "    " 6 1 DA6BFF  ""  45025 1 <> <>
  3 2 1.371489 8.265835 19.869137 900 144 -0.11500 -0.11500 "    " 6 1 DA6BFF  ""  45026 1 <> <>
  4 2 2.341071 9.244691 19.684125 900 144 -0.11500 -0.11500 "    " 6 1 DA6BFF  ""  45027 1 <> <>
  5 2 2.247866 10.007411 18.550421 900 144 -0.11500 -0.11500 "    " 6 1 DA6BFF  ""  45028 1 <> <>
  6 2 1.296252 9.687397 17.613076 900 144 -0.11500 -0.11500 "    " 6 1 DA6BFF  ""  45029 1 <> <>
  7 2 0.553067 8.490262 17.644985 900 144 -0.11500 -0.11500 "    " 6 1 DA6BFF  ""  45030 1 <> <>
  8 2 -0.902839 5.746342 18.592471 900 144 0.96630 0.96630 "    " 6 1 DA6BFF  ""  45031 3 <> <>
  9 25 -0.821090 4.532618 19.044636 900 38 -0.83900 -0.83900 "    " 7 1 2E2EFF  ""  45032 3  -1.207    0.740 
  10 2 -1.809097 3.673717 18.756187 900 144 0.66400 0.66400 "    " 6 1 DA6BFF  ""  45033 3 <> <>
  11 2 -1.451454 2.318449 19.296289 900 144 0.00000 0.00000 "    " 6 1 DA6BFF  ""  45034 3 <> <>
  12 2 -2.398138 1.354814 19.690225 900 144 -0.11500 -0.11500 "    " 6 1 DA6BFF  ""  <> <> <> <>
  13 2 -2.018050 0.137894 20.298610 900 144 -0.11500 -0.11500 "    " 6 1 DA6BFF  ""  <> <> <> <>
  14 2 -0.662563 -0.184336 20.465313 900 144 -0.11500 -0.11500 "    " 6 1 DA6BFF  ""  <> <> <> <>
  15 2 0.312481 0.717066 20.020751 900 144 -0.11500 -0.11500 "    " 6 1 DA6BFF  ""  <> <> <> <>
  16 2 -0.085824 1.956111 19.486456 900 144 -0.11500 -0.11500 "    " 6 1 DA6BFF  ""  45039 3 <> <>
  17 2 -2.941115 4.142936 18.022075 900 144 -0.45700 -0.45700 "    " 6 1 DA6BFF  ""  45040 3 <> <>
  18 2 -2.878406 5.486335 17.549268 900 144 0.66400 0.66400 "    " 6 1 DA6BFF  ""  45041 3 <> <>
  19 2 -3.852869 6.172349 16.654818 900 144 0.00000 0.00000 "    " 6 1 DA6BFF  ""  45042 3 <> <>
  20 2 -6.128865 6.591995 15.847051 900 144 -0.11500 -0.11500 "    " 6 1 DA6BFF  "C45043"  <> <> <> <>
  21 2 -5.250142 6.017470 16.779731 900 144 -0.11500 -0.11500 "    " 6 1 DA6BFF  "C45044"  <> <> <> <>
  22 25 -1.820063 6.272585 17.824948 900 38 -0.83900 -0.83900 "    " 7 1 2E2EFF  "N45045"  45046 3  -1.207    0.740 
  23 1 -4.089510 3.313259 17.688067 900 144 0.39500 0.39500 "    " 6 1 DA6BFF  "C45046"  <> <> <> <>
  24 24 -5.002997 2.660286 17.401143 900 38 -0.43000 -0.43000 "    " 7 1 2E2EFF  "N45047"  <> <> <> <>
  25 43 0.519111 6.062965 19.852292 900 21 0.38000 0.38000 "    " 1 0 FFFFFF  "H45048"  45049 3  13.135    2.000 
  26 41 1.240471 7.791983 20.791136 900 21 0.11500 0.11500 "    " 1 0 FFFFFF  "H45049"  45050 2 <> <>
  27 41 3.100331 9.490032 20.399603 900 21 0.11500 0.11500 "    " 1 0 FFFFFF  "H45050"  45051 2 <> <>
  28 41 2.890227 10.864183 18.405218 900 21 0.11500 0.11500 "    " 1 0 FFFFFF  "H45051"  45052 2 <> <>
  29 41 1.312210 10.415109 16.841034 900 21 0.11500 0.11500 "    " 1 0 FFFFFF  "H45052"  45053 2 <> <>
  30 41 -0.053521 8.146152 16.819900 900 21 0.11500 0.11500 "    " 1 0 FFFFFF  "H45053"  45054 2 <> <>
  31 41 -3.433337 1.568567 19.533938 900 21 0.11500 0.11500 "    " 1 0 FFFFFF  "H45054"  <> <> <> <>
  32 41 -2.759970 -0.562640 20.640580 900 21 0.11500 0.11500 "    " 1 0 FFFFFF  "H45055"  <> <> <> <>
  33 41 -0.362188 -1.123074 20.907724 900 21 0.11500 0.11500 "    " 1 0 FFFFFF  "H45056"  <> <> <> <>
  34 41 1.362271 0.479710 20.131126 900 21 0.11500 0.11500 "    " 1 0 FFFFFF  "H45057"  <> <> <> <>
  35 41 0.701630 2.643677 19.217100 900 21 0.11500 0.11500 "    " 1 0 FFFFFF  "H45058"  45059 3 <> <>
  36 41 -7.176161 6.388814 15.932674 900 21 0.11500 0.11500 "    " 1 0 FFFFFF  "H45059"  <> <> <> <>
  37 41 -5.667663 5.422835 17.579003 900 21 0.11500 0.11500 "    " 1 0 FFFFFF  "H45060"  <> <> <> <>
  38 2 -3.304345 7.033329 15.608318 900 144 0.00000 0.00000 "  c1" 6 1 DA6BFF  "C45061"  45063 3 <> <>
  39 41 -2.237745 7.189046 15.541111 900 21 0.00000 0.00000 "    " 1 0 FFFFFF  "H45062"  45064 3 <> <>
  40 2 -4.243732 7.691859 14.637552 900 144 0.00000 0.00000 "  c1" 6 1 DA6BFF  "C45063"  45065 3 <> <>
  41 41 -3.918625 8.346727 13.842660 900 21 0.00000 0.00000 "    " 1 0 FFFFFF  "H45064"  <> <> <> <>
  42 2 -5.712379 7.442940 14.753945 900 144 0.00000 0.00000 "  c1" 6 1 DA6BFF  "C45065"  <> <> <> <>
  43 16 -6.608069 7.986354 13.880482 900 70 0.00000 0.00000 "    " 8 1 FF2E2E  "O45066"  <> <> <> <>
  44 3 -5.877959 8.814803 12.865292 900 144 0.00000 0.00000 "    " 6 1 DA6BFF  "C45067"  <> <> <> <>
  45 41 -6.593723 9.249056 12.167291 900 21 0.00000 0.00000 "    " 1 0 FFFFFF  ""  <> <> <> <>
  46 41 -5.333760 9.612860 13.370321 900 21 0.00000 0.00000 "    " 1 0 FFFFFF  ""  <> <> <> <>
  47 41 -5.175093 8.185356 12.319512 900 21 0.00000 0.00000 "    " 1 0 FFFFFF  ""  <> <> <> <>
  :::
 } 
 m_bond[50] { 
  # First column is bond index #
  i_m_from
  i_m_to
  i_m_order
  i_m_from_rep
  i_m_to_rep
  :::
  1 1 2 1 2 2
  2 1 8 1 2 2
  3 1 25 1 2 2
  4 2 7 1 2 2
  5 2 3 2 2 2
  6 3 4 1 2 2
  7 3 26 1 2 2
  8 4 5 2 2 2
  9 4 27 1 2 2
  10 5 6 1 2 2
  11 5 28 1 2 2
  12 6 7 2 2 2
  13 6 29 1 2 2
  14 7 30 1 2 2
  15 8 22 1 2 2
  16 8 9 2 2 2
  17 9 10 1 2 2
  18 10 11 1 2 2
  19 10 17 2 2 2
  20 11 16 1 2 2
  21 11 12 2 2 2
  22 12 13 1 2 2
  23 12 31 1 2 2
  24 13 14 2 2 2
  25 13 32 1 2 2
  26 14 15 1 2 2
  27 14 33 1 2 2
  28 15 16 2 2 2
  29 15 34 1 2 2
  30 16 35 1 2 2
  31 17 18 1 2 2
  32 17 23 1 2 2
  33 18 19 1 2 2
  34 18 22 2 2 2
  35 19 21 1 2 2
  36 19 38 2 2 2
  37 20 21 2 2 2
  38 20 36 1 2 2
  39 20 42 1 2 2
  40 21 37 1 2 2
  41 23 24 3 2 2
  42 38 39 1 2 2
  43 38 40 1 2 2
  44 40 41 1 2 2
  45 40 42 2 2 2
  46 42 43 1 2 2
  47 43 44 1 2 2
  48 44 45 1 2 2
  49 44 46 1 2 2
  50 44 47 1 2 2
  :::
 } 
} 

f_m_ct { 
 s_m_title
 i_m_ct_stereo_status
 s_m_entry_id
 s_m_entry_name
 s_m_Source_Path
 s_m_Source_File
 i_m_Source_File_Index
 s_m_source_file
 i_m_source_file_index
 i_lp_mmshare_version
 i_f3d_flags
 s_epik_input
 s_epik_cmdline
 r_lp_tautomer_probability
 r_epik_Ionization_Penalty
 r_epik_Ionization_Penalty_Charging
 r_epik_Ionization_Penalty_Neutral
 r_epik_State_Penalty
 r_epik_Charging_Adjusted_Penalty
 i_epik_Tot_Q
 i_epik_Tot_abs_Q
 s_lp_Force_Field
 r_lp_Energy
 b_lp_Chiralities_Consistent
 s_lp_Variant
 s_m_job_name
 s_i_glide_gridfile
 i_i_glide_lignum
 i_i_glide_rotatable_bonds
 r_i_docking_score
 r_i_glide_ligand_efficiency
 r_i_glide_ligand_efficiency_sa
 r_i_glide_ligand_efficiency_ln
 r_i_glide_gscore
 r_i_glide_lipo
 r_i_glide_hbond
 r_i_glide_metal
 r_i_glide_rewards
 r_i_glide_evdw
 r_i_glide_ecoul
 r_i_glide_erotb
 r_i_glide_esite
 r_i_glide_emodel
 r_i_glide_energy
 r_i_glide_einternal
 i_i_glide_confnum
 i_i_glide_posenum
 r_i_glide_eff_state_penalty
 s_m_subgroup_title
 s_m_subgroupid
 b_m_subgroup_collapsed
 i_m_ct_format
 :::
 19ad 
  1
  1949 
  combiomed_cipy_affinitydata.1 
  /Users/rubenprieto/Documents/Lab/A1-CIPY/0.Project 
  combiomed_cipy_affinitydata.smi 
  1
  ligprep.maegz 
  1
  53161
  0
  W2NIXTFbY0hdW2NIXVtjSF1bY0hdYzEtYyhuYzJbTkgyXSljKEMjTiljKG4yKS1jM1tjSF1bY0hdW2NIXVtjSF1bY0hdMw== 
  J2VwaWtfcHl0aG9uJywgJy1waCcsICc3LjAnLCAnLXRuJywgJzgnLCAnLW1hJywgJzUwMCcsICctaW1hZScsICc8aW5maWxlLm1hZT4nLCAnLW9tYWUnLCAnPG91dGZpbGUubWFlPic= 
  1
    0.0000 
    0.0000 
    0.0000 
    0.0000 
  0
  0
  0
  S-OPLS 
  40.810891
  1
  18a-1 
  a1-dock_grid 
  5n2s_hbond_grid 
  1
  2
  -7.67411119149082
  -0.365433866261468
  -1.00820432747402
  -1.89740848509433
  -7.67411119149082
  -3.0834739956045
  -0.32
  0
  -2.83011350152278
  -32.8430480957031
  -1.87801349163055
  0.483330734166189
  0
  -48.3805575941712
  -34.7210615873337
  3.16691470146179
  1
  17
  0
  "A1 CONFORMATION A" 
  dock_gromacs_a1 
  0
  2
 m_depend[8] { 
  # First column is dependency index #
  i_m_depend_dependency
  s_m_depend_property
  :::
  1 10 r_lp_tautomer_probability 
  2 10 r_epik_Ionization_Penalty 
  3 10 r_epik_Ionization_Penalty_Charging 
  4 10 r_epik_Ionization_Penalty_Neutral 
  5 10 r_epik_State_Penalty 
  6 10 r_epik_Charging_Adjusted_Penalty 
  7 10 i_epik_Tot_Q 
  8 30 s_m_job_name 
  :::
 } 
 m_atom[39] { 
  # First column is atom index #
  i_m_mmod_type
  r_m_x_coord
  r_m_y_coord
  r_m_z_coord
  i_m_residue_number
  i_m_color
  r_m_charge1
  r_m_charge2
  s_m_grow_name
  i_m_atomic_number
  i_m_visibility
  s_m_color_rgb
  s_m_atom_name
  r_epik_H2O_pKa
  r_epik_H2O_pKa_uncertainty
  i_m_minimize_atom_index
  i_m_minimize_constraint
  :::
  1 25 0.858764 7.042901 19.080731 900 38 -0.92000 -0.92000 "    " 7 1 2E2EFF  ""   -2.178    0.920  45024 1
  2 2 -0.102091 6.141215 18.694234 900 144 1.04200 1.04200 "    " 6 1 DA6BFF  ""  <> <> 45025 1
  3 25 -0.973398 6.523700 17.781414 900 38 -0.83900 -0.83900 "    " 7 1 2E2EFF  ""   -0.684    0.740  45026 1
  4 2 -2.012502 5.705340 17.509790 900 144 0.66400 0.66400 "    " 6 1 DA6BFF  ""  <> <> 45027 1
  5 2 -2.928822 6.219286 16.435989 900 144 0.00000 0.00000 "    " 6 1 DA6BFF  ""  <> <> 45028 1
  6 2 -3.774701 5.391192 15.646830 900 144 -0.11500 -0.11500 "    " 6 1 DA6BFF  ""  <> <> 45029 1
  7 2 -4.722583 5.918641 14.750788 900 144 -0.11500 -0.11500 "    " 6 1 DA6BFF  ""  <> <> 45030 1
  8 2 -2.958123 7.601428 16.129292 900 144 -0.11500 -0.11500 "    " 6 1 DA6BFF  "C6141"  <> <> 45031 1
  9 2 -2.147975 4.489205 18.223233 900 144 -0.45700 -0.45700 "    " 6 1 DA6BFF  "C6142"  <> <> 45032 1
  10 2 -1.061495 4.099195 19.046466 900 144 0.66400 0.66400 "    " 6 1 DA6BFF  "C6143"  <> <> 45033 1
  11 2 -0.857880 2.730845 19.620547 900 144 0.00000 0.00000 "    " 6 1 DA6BFF  "C6144"  <> <> 45034 1
  12 2 -1.893908 1.960029 20.203348 900 144 -0.11500 -0.11500 "    " 6 1 DA6BFF  "C6145"  <> <> 45035 1
  13 2 -1.681140 0.629249 20.617839 900 144 -0.11500 -0.11500 "    " 6 1 DA6BFF  "C6146"  <> <> 45036 1
  14 2 -0.405483 0.048085 20.509392 900 144 -0.11500 -0.11500 "    " 6 1 DA6BFF  "C6147"  <> <> 45037 1
  15 2 0.655384 0.802807 19.982504 900 144 -0.11500 -0.11500 "    " 6 1 DA6BFF  "C6148"  <> <> 45038 1
  16 2 0.424279 2.126213 19.560708 900 144 -0.11500 -0.11500 "    " 6 1 DA6BFF  "C6149"  <> <> 45039 1
  17 25 -0.036527 4.958037 19.269009 900 38 -0.83900 -0.83900 "    " 7 1 2E2EFF  "N6150"   -0.684    0.740  45040 1
  18 1 -3.355801 3.692981 18.110996 900 144 0.39500 0.39500 "    " 6 1 DA6BFF  "C6151"  <> <> 45041 1
  19 24 -4.321033 3.068755 18.005786 900 38 -0.43000 -0.43000 "    " 7 1 2E2EFF  "N6152"  <> <> 45042 1
  20 43 1.361294 6.816872 19.939256 900 21 0.36000 0.36000 "    " 1 0 FFFFFF  "H6153"   11.401    2.220  45043 1
  21 3 0.807611 8.452150 18.716879 900 144 0.36000 0.36000 "    " 6 1 DA6BFF  "C45044"   11.401    2.220  45044 1
  22 41 -3.741466 4.317900 15.720041 900 21 0.11500 0.11500 "    " 1 0 FFFFFF  "H6155"  <> <> 45045 1
  23 41 -5.389732 5.248732 14.230721 900 21 0.11500 0.11500 "    " 1 0 FFFFFF  "H6156"  <> <> 45046 1
  24 41 -2.291102 8.277476 16.641603 900 21 0.11500 0.11500 "    " 1 0 FFFFFF  "H6157"  <> <> 45047 1
  25 41 -2.879949 2.380315 20.318435 900 21 0.11500 0.11500 "    " 1 0 FFFFFF  "H6158"  <> <> 45048 1
  26 41 -2.502710 0.052243 21.014587 900 21 0.11500 0.11500 "    " 1 0 FFFFFF  "H6159"  <> <> 45049 1
  27 41 -0.230956 -0.969553 20.827993 900 21 0.11500 0.11500 "    " 1 0 FFFFFF  "H6160"  <> <> 45050 1
  28 41 1.645525 0.373358 19.911533 900 21 0.11500 0.11500 "    " 1 0 FFFFFF  "H6161"  <> <> 45051 1
  29 41 1.259492 2.693389 19.186793 900 21 0.11500 0.11500 "    " 1 0 FFFFFF  "H6162"  <> <> 45052 1
  30 2 -3.828235 8.120296 15.153343 900 144 0.00000 0.00000 "  c1" 6 1 DA6BFF  "C6163"  <> <> 45053 1
  31 41 -3.784176 9.158738 14.891935 900 21 0.00000 0.00000 "    " 1 0 FFFFFF  "H6164"  <> <> 45054 1
  32 2 -4.771335 7.300843 14.521115 900 144 0.00000 0.00000 "  c1" 6 1 DA6BFF  "C6165"  <> <> 45055 1
  33 41 -6.694845 8.195549 14.189628 900 21 0.00000 0.00000 "  c1" 1 0 FFFFFF  "H6166"  <> <> 45056 1
  34 3 -5.816482 7.909607 13.611632 900 144 0.00000 0.00000 "  c1" 6 1 DA6BFF  "C6167"  <> <> 45057 1
  35 41 -6.128564 7.201683 12.848260 900 21 0.00000 0.00000 "    " 1 0 FFFFFF  ""  <> <> 45058 1
  36 41 -5.435580 8.800772 13.113655 900 21 0.00000 0.00000 "    " 1 0 FFFFFF  ""  <> <> 45059 1
  37 41 1.571669 9.010962 19.258273 900 21 0.00000 0.00000 "    " 1 0 FFFFFF  ""  <> <> 45060 1
  38 41 0.978019 8.574271 17.646850 900 21 0.00000 0.00000 "    " 1 0 FFFFFF  ""  <> <> 45061 1
  39 41 -0.164365 8.882588 18.963006 900 21 0.00000 0.00000 "    " 1 0 FFFFFF  ""  <> <> 45062 1
  :::
 } 
 m_bond[41] { 
  # First column is bond index #
  i_m_from
  i_m_to
  i_m_order
  i_m_from_rep
  i_m_to_rep
  :::
  1 1 2 1 2 2
  2 1 20 1 2 2
  3 1 21 1 2 2
  4 2 17 1 2 2
  5 2 3 2 2 2
  6 3 4 1 2 2
  7 4 5 1 2 2
  8 4 9 2 2 2
  9 5 8 1 2 2
  10 5 6 2 2 2
  11 6 7 1 2 2
  12 6 22 1 2 2
  13 7 23 1 2 2
  14 7 32 2 2 2
  15 8 24 1 2 2
  16 8 30 2 2 2
  17 9 10 1 2 2
  18 9 18 1 2 2
  19 10 11 1 2 2
  20 10 17 2 2 2
  21 11 16 1 2 2
  22 11 12 2 2 2
  23 12 13 1 2 2
  24 12 25 1 2 2
  25 13 14 2 2 2
  26 13 26 1 2 2
  27 14 15 1 2 2
  28 14 27 1 2 2
  29 15 16 2 2 2
  30 15 28 1 2 2
  31 16 29 1 2 2
  32 18 19 3 2 2
  33 21 37 1 2 2
  34 21 38 1 2 2
  35 21 39 1 2 2
  36 30 31 1 2 2
  37 30 32 1 2 2
  38 32 34 1 2 2
  39 33 34 1 2 2
  40 34 35 1 2 2
  41 34 36 1 2 2
  :::
 } 
} 

f_m_ct { 
 s_m_title
 i_m_ct_stereo_status
 s_m_entry_id
 s_m_entry_name
 s_m_Source_Path
 s_m_Source_File
 i_m_Source_File_Index
 s_m_source_file
 i_m_source_file_index
 i_lp_mmshare_version
 i_f3d_flags
 s_epik_input
 s_epik_cmdline
 r_lp_tautomer_probability
 r_epik_Ionization_Penalty
 r_epik_Ionization_Penalty_Charging
 r_epik_Ionization_Penalty_Neutral
 r_epik_State_Penalty
 r_epik_Charging_Adjusted_Penalty
 i_epik_Tot_Q
 i_epik_Tot_abs_Q
 s_lp_Force_Field
 r_lp_Energy
 b_lp_Chiralities_Consistent
 s_lp_Variant
 s_m_job_name
 s_i_glide_gridfile
 i_i_glide_lignum
 i_i_glide_rotatable_bonds
 r_i_docking_score
 r_i_glide_ligand_efficiency
 r_i_glide_ligand_efficiency_sa
 r_i_glide_ligand_efficiency_ln
 r_i_glide_gscore
 r_i_glide_lipo
 r_i_glide_hbond
 r_i_glide_metal
 r_i_glide_rewards
 r_i_glide_evdw
 r_i_glide_ecoul
 r_i_glide_erotb
 r_i_glide_esite
 r_i_glide_emodel
 r_i_glide_energy
 r_i_glide_einternal
 i_i_glide_confnum
 i_i_glide_posenum
 r_i_glide_eff_state_penalty
 s_m_subgroup_title
 s_m_subgroupid
 b_m_subgroup_collapsed
 i_m_ct_format
 :::
 19ae 
  1
  1982 
  combiomed_cipy_affinitydata.21 
  /Users/rubenprieto/Documents/Lab/A1-CIPY/0.Project 
  combiomed_cipy_affinitydata.smi 
  21
  ligprep.maegz 
  21
  53161
  0
  W2NIXTFbY0hdW2NIXVtjSF1bY0hdYzFbTkhdYzJuYygtYzNbY0hdW2NIXVtjSF1bY0hdW2NIXTMpYyhDI04pYyhuMiktYzRbY0hdW2NIXVtjSF1bY0hdW2NIXTQ= 
  J2VwaWtfcHl0aG9uJywgJy1waCcsICc3LjAnLCAnLXRuJywgJzgnLCAnLW1hJywgJzUwMCcsICctaW1hZScsICc8aW5maWxlLm1hZT4nLCAnLW9tYWUnLCAnPG91dGZpbGUubWFlPic= 
  1
    0.0000 
    0.0000 
    0.0000 
    0.0000 
  0
  0
  0
  S-OPLS 
  52.170412
  1
  19c-1 
  a1-dock_grid 
  5n2s_hbond_grid 
  4
  4
  -9.17504005497877
  -0.339816298332547
  -1.01944889387766
  -2.13579806244196
  -9.17504005497877
  -3.68443993608382
  -0.32
  0
  -3.21014403795026
  -37.0927886962891
  -4.69554758071899
  0.627310357674662
  -0.0287948666970576
  -63.0544510953837
  -41.7883362770081
  5.41040945053101
  59
  82
  0
  "A1 CONFORMATION A" 
  dock_gromacs_a1 
  0
  2
 m_depend[8] { 
  # First column is dependency index #
  i_m_depend_dependency
  s_m_depend_property
  :::
  1 10 r_lp_tautomer_probability 
  2 10 r_epik_Ionization_Penalty 
  3 10 r_epik_Ionization_Penalty_Charging 
  4 10 r_epik_Ionization_Penalty_Neutral 
  5 10 r_epik_State_Penalty 
  6 10 r_epik_Charging_Adjusted_Penalty 
  7 10 i_epik_Tot_Q 
  8 30 s_m_job_name 
  :::
 } 
 m_atom[46] { 
  # First column is atom index #
  i_m_mmod_type
  r_m_x_coord
  r_m_y_coord
  r_m_z_coord
  i_m_residue_number
  i_m_color
  r_m_charge1
  r_m_charge2
  s_m_grow_name
  i_m_atomic_number
  i_m_visibility
  s_m_color_rgb
  s_m_atom_name
  r_epik_H2O_pKa
  r_epik_H2O_pKa_uncertainty
  i_m_minimize_atom_index
  i_m_minimize_constraint
  :::
  1 25 0.125373 6.492650 19.030960 900 38 -0.70430 -0.70430 "    " 7 1 2E2EFF  ""  <> <> <> <>
  2 2 0.617665 7.763860 18.827774 900 144 0.20000 0.20000 "    " 6 1 DA6BFF  ""  <> <> <> <>
  3 2 1.371489 8.265835 19.869137 900 144 -0.11500 -0.11500 "    " 6 1 DA6BFF  ""  <> <> <> <>
  4 2 2.341071 9.244691 19.684125 900 144 -0.11500 -0.11500 "    " 6 1 DA6BFF  ""  <> <> <> <>
  5 2 2.247866 10.007411 18.550421 900 144 -0.11500 -0.11500 "    " 6 1 DA6BFF  ""  <> <> <> <>
  6 2 1.296252 9.687397 17.613076 900 144 -0.11500 -0.11500 "    " 6 1 DA6BFF  ""  <> <> <> <>
  7 2 0.553067 8.490262 17.644985 900 144 -0.11500 -0.11500 "    " 6 1 DA6BFF  ""  <> <> <> <>
  8 2 -0.902839 5.746342 18.592471 900 144 0.96630 0.96630 "    " 6 1 DA6BFF  ""  <> <> <> <>
  9 25 -0.821090 4.532618 19.044636 900 38 -0.83900 -0.83900 "    " 7 1 2E2EFF  ""   -1.207    0.740  <> <>
  10 2 -1.809097 3.673717 18.756187 900 144 0.66400 0.66400 "    " 6 1 DA6BFF  ""  <> <> <> <>
  11 2 -1.451454 2.318449 19.296289 900 144 0.00000 0.00000 "    " 6 1 DA6BFF  ""  <> <> <> <>
  12 2 -2.398138 1.354814 19.690225 900 144 -0.11500 -0.11500 "    " 6 1 DA6BFF  ""  <> <> <> <>
  13 2 -2.018050 0.137894 20.298610 900 144 -0.11500 -0.11500 "    " 6 1 DA6BFF  ""  <> <> <> <>
  14 2 -0.662563 -0.184336 20.465313 900 144 -0.11500 -0.11500 "    " 6 1 DA6BFF  ""  <> <> <> <>
  15 2 0.312481 0.717066 20.020751 900 144 -0.11500 -0.11500 "    " 6 1 DA6BFF  ""  <> <> <> <>
  16 2 -0.085824 1.956111 19.486456 900 144 -0.11500 -0.11500 "    " 6 1 DA6BFF  ""  <> <> <> <>
  17 2 -2.941115 4.142936 18.022075 900 144 -0.45700 -0.45700 "    " 6 1 DA6BFF  ""  <> <> <> <>
  18 2 -2.878406 5.486335 17.549268 900 144 0.66400 0.66400 "    " 6 1 DA6BFF  ""  <> <> 45041 3
  19 2 -3.852869 6.172349 16.654818 900 144 0.00000 0.00000 "    " 6 1 DA6BFF  ""  <> <> 45042 3
  20 2 -6.128865 6.591995 15.847051 900 144 -0.11500 -0.11500 "    " 6 1 DA6BFF  "C45043"  <> <> 45043 3
  21 2 -5.250142 6.017470 16.779731 900 144 -0.11500 -0.11500 "    " 6 1 DA6BFF  "C45044"  <> <> 45044 3
  22 25 -1.820063 6.272585 17.824948 900 38 -0.83900 -0.83900 "    " 7 1 2E2EFF  "N45045"   -1.207    0.740  <> <>
  23 1 -4.089510 3.313259 17.688067 900 144 0.39500 0.39500 "    " 6 1 DA6BFF  "C45046"  <> <> <> <>
  24 24 -5.002997 2.660286 17.401143 900 38 -0.43000 -0.43000 "    " 7 1 2E2EFF  "N45047"  <> <> <> <>
  25 43 0.519111 6.062965 19.852292 900 21 0.38000 0.38000 "    " 1 0 FFFFFF  "H45048"   13.135    2.000  <> <>
  26 41 1.240471 7.791983 20.791136 900 21 0.11500 0.11500 "    " 1 0 FFFFFF  "H45049"  <> <> <> <>
  27 41 3.100331 9.490032 20.399603 900 21 0.11500 0.11500 "    " 1 0 FFFFFF  "H45050"  <> <> <> <>
  28 41 2.890227 10.864183 18.405218 900 21 0.11500 0.11500 "    " 1 0 FFFFFF  "H45051"  <> <> <> <>
  29 41 1.312210 10.415109 16.841034 900 21 0.11500 0.11500 "    " 1 0 FFFFFF  "H45052"  <> <> <> <>
  30 41 -0.053521 8.146152 16.819900 900 21 0.11500 0.11500 "    " 1 0 FFFFFF  "H45053"  <> <> <> <>
  31 41 -3.433337 1.568567 19.533938 900 21 0.11500 0.11500 "    " 1 0 FFFFFF  "H45054"  <> <> <> <>
  32 41 -2.759970 -0.562640 20.640580 900 21 0.11500 0.11500 "    " 1 0 FFFFFF  "H45055"  <> <> <> <>
  33 41 -0.362188 -1.123074 20.907724 900 21 0.11500 0.11500 "    " 1 0 FFFFFF  "H45056"  <> <> <> <>
  34 41 1.362271 0.479710 20.131126 900 21 0.11500 0.11500 "    " 1 0 FFFFFF  "H45057"  <> <> <> <>
  35 41 0.701630 2.643677 19.217100 900 21 0.11500 0.11500 "    " 1 0 FFFFFF  "H45058"  <> <> <> <>
  36 41 -7.176161 6.388814 15.932674 900 21 0.11500 0.11500 "    " 1 0 FFFFFF  "H45059"  <> <> 45059 3
  37 41 -5.667663 5.422835 17.579003 900 21 0.11500 0.11500 "    " 1 0 FFFFFF  "H45060"  <> <> 45060 3
  38 2 -3.304345 7.033329 15.608318 900 144 0.00000 0.00000 "  c1" 6 1 DA6BFF  "C45061"  <> <> 45061 3
  39 41 -2.237745 7.189046 15.541111 900 21 0.00000 0.00000 "    " 1 0 FFFFFF  "H45062"  <> <> 45062 3
  40 2 -4.243732 7.691859 14.637552 900 144 0.00000 0.00000 "  c1" 6 1 DA6BFF  "C45063"  <> <> 45063 3
  41 41 -3.918625 8.346727 13.842660 900 21 0.00000 0.00000 "    " 1 0 FFFFFF  "H45064"  <> <> 45064 3
  42 2 -5.643606 7.424089 14.788709 900 144 0.00000 0.00000 "  c1" 6 1 DA6BFF  "C45065"  <> <> 45065 2
  43 3 -6.640825 8.060244 13.802575 900 144 0.00000 0.00000 "    " 6 1 DA6BFF  "C45066"  <> <> 45066 1
  44 41 -6.353339 8.060868 12.740807 900 21 0.00000 0.00000 "    " 1 0 FFFFFF  "H45067"  <> <> 45067 1
  45 41 -6.854248 9.081823 14.117104 900 21 0.00000 0.00000 "    " 1 0 FFFFFF  ""  <> <> <> <>
  46 41 -7.611286 7.575995 13.911242 900 21 0.00000 0.00000 "    " 1 0 FFFFFF  ""  <> <> <> <>
  :::
 } 
 m_bond[49] { 
  # First column is bond index #
  i_m_from
  i_m_to
  i_m_order
  i_m_from_rep
  i_m_to_rep
  :::
  1 1 2 1 2 2
  2 1 8 1 2 2
  3 1 25 1 2 2
  4 2 7 1 2 2
  5 2 3 2 2 2
  6 3 4 1 2 2
  7 3 26 1 2 2
  8 4 5 2 2 2
  9 4 27 1 2 2
  10 5 6 1 2 2
  11 5 28 1 2 2
  12 6 7 2 2 2
  13 6 29 1 2 2
  14 7 30 1 2 2
  15 8 22 1 2 2
  16 8 9 2 2 2
  17 9 10 1 2 2
  18 10 11 1 2 2
  19 10 17 2 2 2
  20 11 16 1 2 2
  21 11 12 2 2 2
  22 12 13 1 2 2
  23 12 31 1 2 2
  24 13 14 2 2 2
  25 13 32 1 2 2
  26 14 15 1 2 2
  27 14 33 1 2 2
  28 15 16 2 2 2
  29 15 34 1 2 2
  30 16 35 1 2 2
  31 17 18 1 2 2
  32 17 23 1 2 2
  33 18 19 1 2 2
  34 18 22 2 2 2
  35 19 21 1 2 2
  36 19 38 2 2 2
  37 20 21 2 2 2
  38 20 36 1 2 2
  39 20 42 1 2 2
  40 21 37 1 2 2
  41 23 24 3 2 2
  42 38 39 1 2 2
  43 38 40 1 2 2
  44 40 41 1 2 2
  45 40 42 2 2 2
  46 42 43 1 2 2
  47 43 44 1 2 2
  48 43 45 1 2 2
  49 43 46 1 2 2
  :::
 } 
} 

f_m_ct { 
 s_m_title
 i_m_ct_stereo_status
 s_m_entry_id
 s_m_entry_name
 s_m_Source_Path
 s_m_Source_File
 i_m_Source_File_Index
 s_m_source_file
 i_m_source_file_index
 i_lp_mmshare_version
 i_f3d_flags
 s_epik_input
 s_epik_cmdline
 r_lp_tautomer_probability
 r_epik_Ionization_Penalty
 r_epik_Ionization_Penalty_Charging
 r_epik_Ionization_Penalty_Neutral
 r_epik_State_Penalty
 r_epik_Charging_Adjusted_Penalty
 i_epik_Tot_Q
 i_epik_Tot_abs_Q
 s_lp_Force_Field
 r_lp_Energy
 b_lp_Chiralities_Consistent
 s_lp_Variant
 s_m_job_name
 s_i_glide_gridfile
 i_i_glide_lignum
 i_i_glide_rotatable_bonds
 r_i_docking_score
 r_i_glide_ligand_efficiency
 r_i_glide_ligand_efficiency_sa
 r_i_glide_ligand_efficiency_ln
 r_i_glide_gscore
 r_i_glide_lipo
 r_i_glide_hbond
 r_i_glide_metal
 r_i_glide_rewards
 r_i_glide_evdw
 r_i_glide_ecoul
 r_i_glide_erotb
 r_i_glide_esite
 r_i_glide_emodel
 r_i_glide_energy
 r_i_glide_einternal
 i_i_glide_confnum
 i_i_glide_posenum
 r_i_glide_eff_state_penalty
 s_m_subgroup_title
 s_m_subgroupid
 b_m_subgroup_collapsed
 i_m_ct_format
 :::
 19af 
  1
  1951 
  combiomed_cipy_affinitydata.1 
  /Users/rubenprieto/Documents/Lab/A1-CIPY/0.Project 
  combiomed_cipy_affinitydata.smi 
  1
  ligprep.maegz 
  1
  53161
  0
  W2NIXTFbY0hdW2NIXVtjSF1bY0hdYzEtYyhuYzJbTkgyXSljKEMjTiljKG4yKS1jM1tjSF1bY0hdW2NIXVtjSF1bY0hdMw== 
  J2VwaWtfcHl0aG9uJywgJy1waCcsICc3LjAnLCAnLXRuJywgJzgnLCAnLW1hJywgJzUwMCcsICctaW1hZScsICc8aW5maWxlLm1hZT4nLCAnLW9tYWUnLCAnPG91dGZpbGUubWFlPic= 
  1
    0.0000 
    0.0000 
    0.0000 
    0.0000 
  0
  0
  0
  S-OPLS 
  40.810891
  1
  18a-1 
  a1-dock_grid 
  5n2s_hbond_grid 
  1
  2
  -7.67411119149082
  -0.365433866261468
  -1.00820432747402
  -1.89740848509433
  -7.67411119149082
  -3.0834739956045
  -0.32
  0
  -2.83011350152278
  -32.8430480957031
  -1.87801349163055
  0.483330734166189
  0
  -48.3805575941712
  -34.7210615873337
  3.16691470146179
  1
  17
  0
  "A1 CONFORMATION A" 
  dock_gromacs_a1 
  0
  2
 m_depend[8] { 
  # First column is dependency index #
  i_m_depend_dependency
  s_m_depend_property
  :::
  1 10 r_lp_tautomer_probability 
  2 10 r_epik_Ionization_Penalty 
  3 10 r_epik_Ionization_Penalty_Charging 
  4 10 r_epik_Ionization_Penalty_Neutral 
  5 10 r_epik_State_Penalty 
  6 10 r_epik_Charging_Adjusted_Penalty 
  7 10 i_epik_Tot_Q 
  8 30 s_m_job_name 
  :::
 } 
 m_atom[36] { 
  # First column is atom index #
  i_m_mmod_type
  r_m_x_coord
  r_m_y_coord
  r_m_z_coord
  i_m_residue_number
  i_m_color
  r_m_charge1
  r_m_charge2
  s_m_grow_name
  i_m_atomic_number
  i_m_visibility
  s_m_color_rgb
  s_m_atom_name
  r_epik_H2O_pKa
  r_epik_H2O_pKa_uncertainty
  i_m_minimize_atom_index
  i_m_minimize_constraint
  :::
  1 25 0.782076 7.033425 18.905026 900 38 -0.92000 -0.92000 "    " 7 1 2E2EFF  ""   -2.178    0.920  45024 1
  2 2 -0.196623 6.136970 18.551765 900 144 1.04200 1.04200 "    " 6 1 DA6BFF  ""  <> <> 45025 1
  3 25 -1.087390 6.512042 17.651057 900 38 -0.83900 -0.83900 "    " 7 1 2E2EFF  ""   -0.684    0.740  45026 1
  4 2 -2.140538 5.694628 17.428424 900 144 0.66400 0.66400 "    " 6 1 DA6BFF  ""  <> <> 45027 1
  5 2 -3.089062 6.132894 16.345550 900 144 0.00000 0.00000 "    " 6 1 DA6BFF  ""  <> <> 45028 1
  6 2 -3.718496 5.176690 15.500666 900 144 -0.11500 -0.11500 "    " 6 1 DA6BFF  ""  <> <> 45029 1
  7 2 -4.709258 5.521749 14.565242 900 144 -0.11500 -0.11500 "    " 6 1 DA6BFF  ""  <> <> 45030 1
  8 2 -2.251838 4.485889 18.163478 900 144 -0.45700 -0.45700 "    " 6 1 DA6BFF  "C6141"  <> <> 45031 1
  9 2 -1.150676 4.106070 18.971702 900 144 0.66400 0.66400 "    " 6 1 DA6BFF  "C6142"  <> <> 45032 1
  10 2 -0.930905 2.744043 19.556728 900 144 0.00000 0.00000 "    " 6 1 DA6BFF  "C6143"  <> <> 45033 1
  11 2 -1.958029 1.964950 20.144325 900 144 -0.11500 -0.11500 "    " 6 1 DA6BFF  "C6144"  <> <> 45034 1
  12 2 -1.735333 0.635602 20.558504 900 144 -0.11500 -0.11500 "    " 6 1 DA6BFF  "C6145"  <> <> 45035 1
  13 2 -0.454995 0.065770 20.453086 900 144 -0.11500 -0.11500 "    " 6 1 DA6BFF  "C6146"  <> <> 45036 1
  14 2 0.598819 0.829495 19.924846 900 144 -0.11500 -0.11500 "    " 6 1 DA6BFF  "C6147"  <> <> 45037 1
  15 2 0.355801 2.149738 19.497774 900 144 -0.11500 -0.11500 "    " 6 1 DA6BFF  "C6148"  <> <> 45038 1
  16 25 -0.124036 4.971975 19.157843 900 38 -0.83900 -0.83900 "    " 7 1 2E2EFF  "N6149"   -0.684    0.740  45039 1
  17 1 -3.446422 3.667430 18.054967 900 144 0.39500 0.39500 "    " 6 1 DA6BFF  "C6150"  <> <> 45040 1
  18 24 -4.397661 3.025833 17.942963 900 38 -0.43000 -0.43000 "    " 7 1 2E2EFF  "N6151"  <> <> 45041 1
  19 43 1.276884 6.809629 19.766045 900 21 0.36000 0.36000 "    " 1 0 FFFFFF  "H6152"   11.401    2.220  45042 1
  20 3 0.751279 8.425670 18.489936 900 144 0.36000 0.36000 "    " 6 1 DA6BFF  "C6153"   11.401    2.220  45043 1
  21 41 -3.470670 4.129452 15.566631 900 21 0.11500 0.11500 "    " 1 0 FFFFFF  "H6154"  <> <> 45044 1
  22 41 -5.198080 4.755120 13.980072 900 21 0.11500 0.11500 "    " 1 0 FFFFFF  "H6155"  <> <> 45045 1
  23 41 -2.946723 2.376729 20.262072 900 21 0.11500 0.11500 "    " 1 0 FFFFFF  "H6156"  <> <> 45046 1
  24 41 -2.550796 0.050458 20.955978 900 21 0.11500 0.11500 "    " 1 0 FFFFFF  "H6157"  <> <> 45047 1
  25 41 -0.270000 -0.948417 20.777976 900 21 0.11500 0.11500 "    " 1 0 FFFFFF  "H6158"  <> <> 45048 1
  26 41 1.593655 0.409138 19.861667 900 21 0.11500 0.11500 "    " 1 0 FFFFFF  "H6159"  <> <> 45049 1
  27 41 1.187123 2.719752 19.118562 900 21 0.11500 0.11500 "    " 1 0 FFFFFF  "H6160"  <> <> 45050 1
  28 2 -4.320031 7.847649 15.068621 900 144 0.00000 0.00000 "  c1" 6 1 DA6BFF  "C6161"  <> <> 45051 1
  29 41 -4.535763 8.871163 14.825809 900 21 0.00000 0.00000 "    " 1 0 FFFFFF  "H6162"  <> <> 45052 1
  30 2 -4.996019 6.869209 14.332720 900 144 0.00000 0.00000 "  c1" 6 1 DA6BFF  "C6163"  <> <> 45053 1
  31 56 -5.889603 7.228920 13.385762 900 141 0.00000 0.00000 "  c1" 9 1 6BFFB5  "C6165"  <> <> 45054 1
  32 2 -3.402480 7.497163 16.084715 900 144 0.00000 0.00000 "  c1" 6 1 DA6BFF  "C6165"  <> <> 45055 1
  33 56 -2.828787 8.503500 16.792566 900 141 0.00000 0.00000 "    " 9 1 6BFFB5  "F6169"  <> <> 45056 1
  34 41 1.506385 8.995887 19.030109 900 21 0.00000 0.00000 "    " 1 0 FFFFFF  ""  <> <> 45057 1
  35 41 0.947819 8.497893 17.420060 900 21 0.00000 0.00000 "    " 1 0 FFFFFF  ""  <> <> 45058 1
  36 41 -0.225799 8.866519 18.692412 900 21 0.00000 0.00000 "    " 1 0 FFFFFF  ""  <> <> 45059 1
  :::
 } 
 m_bond[38] { 
  # First column is bond index #
  i_m_from
  i_m_to
  i_m_order
  i_m_from_rep
  i_m_to_rep
  :::
  1 1 2 1 2 2
  2 1 19 1 2 2
  3 1 20 1 2 2
  4 2 16 1 2 2
  5 2 3 2 2 2
  6 3 4 1 2 2
  7 4 5 1 2 2
  8 4 8 2 2 2
  9 5 6 2 2 2
  10 5 32 1 2 2
  11 6 7 1 2 2
  12 6 21 1 2 2
  13 7 22 1 2 2
  14 7 30 2 2 2
  15 8 9 1 2 2
  16 8 17 1 2 2
  17 9 10 1 2 2
  18 9 16 2 2 2
  19 10 15 1 2 2
  20 10 11 2 2 2
  21 11 12 1 2 2
  22 11 23 1 2 2
  23 12 13 2 2 2
  24 12 24 1 2 2
  25 13 14 1 2 2
  26 13 25 1 2 2
  27 14 15 2 2 2
  28 14 26 1 2 2
  29 15 27 1 2 2
  30 17 18 3 2 2
  31 20 34 1 2 2
  32 20 35 1 2 2
  33 20 36 1 2 2
  34 28 29 1 2 2
  35 28 30 1 2 2
  36 28 32 2 2 2
  37 30 31 1 2 2
  38 32 33 1 2 2
  :::
 } 
} 

f_m_ct { 
 s_m_title
 i_m_ct_stereo_status
 s_m_entry_id
 s_m_entry_name
 s_m_Source_Path
 s_m_Source_File
 i_m_Source_File_Index
 s_m_source_file
 i_m_source_file_index
 i_lp_mmshare_version
 i_f3d_flags
 s_epik_input
 s_epik_cmdline
 r_lp_tautomer_probability
 r_epik_Ionization_Penalty
 r_epik_Ionization_Penalty_Charging
 r_epik_Ionization_Penalty_Neutral
 r_epik_State_Penalty
 r_epik_Charging_Adjusted_Penalty
 i_epik_Tot_Q
 i_epik_Tot_abs_Q
 s_lp_Force_Field
 r_lp_Energy
 b_lp_Chiralities_Consistent
 s_lp_Variant
 s_m_job_name
 s_i_glide_gridfile
 i_i_glide_lignum
 i_i_glide_rotatable_bonds
 r_i_docking_score
 r_i_glide_ligand_efficiency
 r_i_glide_ligand_efficiency_sa
 r_i_glide_ligand_efficiency_ln
 r_i_glide_gscore
 r_i_glide_lipo
 r_i_glide_hbond
 r_i_glide_metal
 r_i_glide_rewards
 r_i_glide_evdw
 r_i_glide_ecoul
 r_i_glide_erotb
 r_i_glide_esite
 r_i_glide_emodel
 r_i_glide_energy
 r_i_glide_einternal
 i_i_glide_confnum
 i_i_glide_posenum
 r_i_glide_eff_state_penalty
 s_m_subgroup_title
 s_m_subgroupid
 b_m_subgroup_collapsed
 i_m_ct_format
 :::
 19ag 
  1
  1952 
  combiomed_cipy_affinitydata.1 
  /Users/rubenprieto/Documents/Lab/A1-CIPY/0.Project 
  combiomed_cipy_affinitydata.smi 
  1
  ligprep.maegz 
  1
  53161
  0
  W2NIXTFbY0hdW2NIXVtjSF1bY0hdYzEtYyhuYzJbTkgyXSljKEMjTiljKG4yKS1jM1tjSF1bY0hdW2NIXVtjSF1bY0hdMw== 
  J2VwaWtfcHl0aG9uJywgJy1waCcsICc3LjAnLCAnLXRuJywgJzgnLCAnLW1hJywgJzUwMCcsICctaW1hZScsICc8aW5maWxlLm1hZT4nLCAnLW9tYWUnLCAnPG91dGZpbGUubWFlPic= 
  1
    0.0000 
    0.0000 
    0.0000 
    0.0000 
  0
  0
  0
  S-OPLS 
  40.810891
  1
  18a-1 
  a1-dock_grid 
  5n2s_hbond_grid 
  1
  2
  -7.67411119149082
  -0.365433866261468
  -1.00820432747402
  -1.89740848509433
  -7.67411119149082
  -3.0834739956045
  -0.32
  0
  -2.83011350152278
  -32.8430480957031
  -1.87801349163055
  0.483330734166189
  0
  -48.3805575941712
  -34.7210615873337
  3.16691470146179
  1
  17
  0
  "A1 CONFORMATION A" 
  dock_gromacs_a1 
  0
  2
 m_depend[8] { 
  # First column is dependency index #
  i_m_depend_dependency
  s_m_depend_property
  :::
  1 10 r_lp_tautomer_probability 
  2 10 r_epik_Ionization_Penalty 
  3 10 r_epik_Ionization_Penalty_Charging 
  4 10 r_epik_Ionization_Penalty_Neutral 
  5 10 r_epik_State_Penalty 
  6 10 r_epik_Charging_Adjusted_Penalty 
  7 10 i_epik_Tot_Q 
  8 30 s_m_job_name 
  :::
 } 
 m_atom[43] { 
  # First column is atom index #
  i_m_mmod_type
  r_m_x_coord
  r_m_y_coord
  r_m_z_coord
  i_m_residue_number
  i_m_color
  r_m_charge1
  r_m_charge2
  s_m_grow_name
  i_m_atomic_number
  i_m_visibility
  s_m_color_rgb
  s_m_atom_name
  r_epik_H2O_pKa
  r_epik_H2O_pKa_uncertainty
  i_m_minimize_atom_index
  i_m_minimize_constraint
  :::
  1 25 0.733686 6.736227 18.681489 900 38 -0.92000 -0.92000 "    " 7 1 2E2EFF  ""   -2.178    0.920  1 1
  2 2 -0.319605 5.879435 18.477082 900 144 1.04200 1.04200 "    " 6 1 DA6BFF  ""  <> <> 2 1
  3 25 -1.237931 6.224591 17.600660 900 38 -0.83900 -0.83900 "    " 7 1 2E2EFF  ""   -0.684    0.740  3 1
  4 2 -2.297522 5.423526 17.410314 900 144 0.66400 0.66400 "    " 6 1 DA6BFF  ""  <> <> 4 1
  5 2 -3.289432 5.941950 16.408780 900 144 0.00000 0.00000 "    " 6 1 DA6BFF  ""  <> <> 5 1
  6 2 -3.888423 5.085251 15.448658 900 144 -0.11500 -0.11500 "    " 6 1 DA6BFF  ""  <> <> 6 1
  7 2 -4.857881 5.542429 14.536478 900 144 -0.11500 -0.11500 "    " 6 1 DA6BFF  ""  <> <> 7 1
  8 2 -2.350987 4.175358 18.083355 900 144 -0.45700 -0.45700 "    " 6 1 DA6BFF  "C6141"  <> <> 8 1
  9 2 -1.260635 3.851816 18.938579 900 144 0.66400 0.66400 "    " 6 1 DA6BFF  "C6142"  <> <> 9 1
  10 2 -1.023111 2.514968 19.565380 900 144 0.00000 0.00000 "    " 6 1 DA6BFF  "C6143"  <> <> 10 1
  11 2 -2.054009 1.747111 20.154725 900 144 -0.11500 -0.11500 "    " 6 1 DA6BFF  "C6144"  <> <> 11 1
  12 2 -1.827641 0.433958 20.615828 900 144 -0.11500 -0.11500 "    " 6 1 DA6BFF  "C6145"  <> <> 12 1
  13 2 -0.540276 -0.124689 20.555553 900 144 -0.11500 -0.11500 "    " 6 1 DA6BFF  "C6146"  <> <> 13 1
  14 2 0.518074 0.633582 20.025523 900 144 -0.11500 -0.11500 "    " 6 1 DA6BFF  "C6147"  <> <> 14 1
  15 2 0.271897 1.937521 19.551196 900 144 -0.11500 -0.11500 "    " 6 1 DA6BFF  "C6148"  <> <> 15 1
  16 25 -0.249755 4.735016 19.125960 900 38 -0.83900 -0.83900 "    " 7 1 2E2EFF  "N6149"   -0.684    0.740  16 1
  17 1 -3.462228 3.266668 17.858697 900 144 0.39500 0.39500 "    " 6 1 DA6BFF  "C6150"  <> <> 17 1
  18 24 -4.348881 2.553422 17.663475 900 38 -0.43000 -0.43000 "    " 7 1 2E2EFF  "N6151"  <> <> 18 1
  19 43 1.131306 6.620654 19.604613 900 21 0.36000 0.36000 "    " 1 0 FFFFFF  "H6152"   11.401    2.220  19 1
  20 41 -3.606250 4.046042 15.389408 900 21 0.11500 0.11500 "    " 1 0 FFFFFF  "H6153"  <> <> 20 1
  21 41 -5.296751 4.855191 13.828591 900 21 0.11500 0.11500 "    " 1 0 FFFFFF  "H6154"  <> <> 21 1
  22 41 -3.042778 2.165238 20.235031 900 21 0.11500 0.11500 "    " 1 0 FFFFFF  "H6155"  <> <> 22 1
  23 41 -2.639676 -0.154093 21.020071 900 21 0.11500 0.11500 "    " 1 0 FFFFFF  "H6156"  <> <> 23 1
  24 41 -0.369642 -1.128884 20.918907 900 21 0.11500 0.11500 "    " 1 0 FFFFFF  "H6157"  <> <> 24 1
  25 41 1.517068 0.222722 19.993565 900 21 0.11500 0.11500 "    " 1 0 FFFFFF  "H6158"  <> <> 25 1
  26 41 1.100900 2.509556 19.166948 900 21 0.11500 0.11500 "    " 1 0 FFFFFF  "H6159"  <> <> 26 1
  27 2 -4.616540 7.781657 15.417523 900 144 0.00000 0.00000 "  c1" 6 1 DA6BFF  "C6160"  <> <> 27 1
  28 41 -4.880164 8.828661 15.397662 900 21 0.00000 0.00000 "    " 1 0 FFFFFF  "H6161"  <> <> 28 1
  29 2 -5.214744 6.897639 14.510035 900 144 0.00000 0.00000 "  c1" 6 1 DA6BFF  "C6162"  <> <> 29 1
  30 56 -6.098578 7.351122 13.593316 900 141 0.00000 0.00000 "  c1" 9 1 6BFFB5  "F6163"  <> <> 30 1
  31 2 -3.664683 7.314690 16.345599 900 144 0.00000 0.00000 "  c1" 6 1 DA6BFF  "C6164"  <> <> 31 1
  32 56 -3.102462 8.232381 17.158145 900 141 0.00000 0.00000 "    " 9 1 6BFFB5  "F6165"  <> <> 32 1
  33 2 2.090535 10.296931 16.836858 900 144 0.00000 0.00000 "  n1" 6 1 DA6BFF  "C6166"  <> <> 33 1
  34 2 2.532900 9.933139 18.122549 900 144 0.00000 0.00000 "  f1" 6 1 DA6BFF  "C6167"  <> <> 34 1
  35 2 2.068127 8.751394 18.727809 900 144 0.00000 0.00000 "  c3" 6 1 DA6BFF  "C6168"  <> <> 35 1
  36 2 1.185318 7.896791 18.036581 900 144 0.00000 0.00000 "  c1" 6 1 DA6BFF  "C6169"  <> <> 36 1
  37 2 0.808827 8.232636 16.713089 900 144 0.00000 0.00000 "    " 6 1 DA6BFF  "C6170"  <> <> 37 1
  38 2 1.240855 9.434341 16.124823 900 144 0.00000 0.00000 "  n3" 6 1 DA6BFF  "C6171"  <> <> 38 1
  39 41 2.369989 11.244712 16.404629 900 21 0.00000 0.00000 "  n2" 1 0 FFFFFF  "H6172"  <> <> 39 1
  40 41 3.194776 10.577484 18.679070 900 21 0.00000 0.00000 "    " 1 0 FFFFFF  "H6173"  <> <> 40 1
  41 41 2.380825 8.525650 19.738120 900 21 0.00000 0.00000 "    " 1 0 FFFFFF  "H6174"  <> <> 41 1
  42 41 0.154116 7.597095 16.137575 900 21 0.00000 0.00000 "    " 1 0 FFFFFF  "H6175"  <> <> 42 1
  43 41 0.896334 9.699684 15.136479 900 21 0.00000 0.00000 "    " 1 0 FFFFFF  "H6176"  <> <> 43 1
  :::
 } 
 m_bond[46] { 
  # First column is bond index #
  i_m_from
  i_m_to
  i_m_order
  i_m_from_rep
  i_m_to_rep
  :::
  1 1 2 1 2 2
  2 1 19 1 2 2
  3 1 36 1 2 2
  4 2 16 1 2 2
  5 2 3 2 2 2
  6 3 4 1 2 2
  7 4 5 1 2 2
  8 4 8 2 2 2
  9 5 6 2 2 2
  10 5 31 1 2 2
  11 6 7 1 2 2
  12 6 20 1 2 2
  13 7 21 1 2 2
  14 7 29 2 2 2
  15 8 9 1 2 2
  16 8 17 1 2 2
  17 9 10 1 2 2
  18 9 16 2 2 2
  19 10 15 1 2 2
  20 10 11 2 2 2
  21 11 12 1 2 2
  22 11 22 1 2 2
  23 12 13 2 2 2
  24 12 23 1 2 2
  25 13 14 1 2 2
  26 13 24 1 2 2
  27 14 15 2 2 2
  28 14 25 1 2 2
  29 15 26 1 2 2
  30 17 18 3 2 2
  31 27 28 1 2 2
  32 27 29 1 2 2
  33 27 31 2 2 2
  34 29 30 1 2 2
  35 31 32 1 2 2
  36 33 34 2 2 2
  37 33 38 1 2 2
  38 33 39 1 2 2
  39 34 35 1 2 2
  40 34 40 1 2 2
  41 35 36 2 2 2
  42 35 41 1 2 2
  43 36 37 1 2 2
  44 37 38 2 2 2
  45 37 42 1 2 2
  46 38 43 1 2 2
  :::
 } 
} 

f_m_ct { 
 s_m_title
 i_m_ct_stereo_status
 s_m_entry_id
 s_m_entry_name
 s_m_Source_Path
 s_m_Source_File
 i_m_Source_File_Index
 s_m_source_file
 i_m_source_file_index
 i_lp_mmshare_version
 i_f3d_flags
 s_epik_input
 s_epik_cmdline
 r_lp_tautomer_probability
 r_epik_Ionization_Penalty
 r_epik_Ionization_Penalty_Charging
 r_epik_Ionization_Penalty_Neutral
 r_epik_State_Penalty
 r_epik_Charging_Adjusted_Penalty
 i_epik_Tot_Q
 i_epik_Tot_abs_Q
 s_lp_Force_Field
 r_lp_Energy
 b_lp_Chiralities_Consistent
 s_lp_Variant
 s_m_job_name
 s_i_glide_gridfile
 i_i_glide_lignum
 i_i_glide_rotatable_bonds
 r_i_docking_score
 r_i_glide_ligand_efficiency
 r_i_glide_ligand_efficiency_sa
 r_i_glide_ligand_efficiency_ln
 r_i_glide_gscore
 r_i_glide_lipo
 r_i_glide_hbond
 r_i_glide_metal
 r_i_glide_rewards
 r_i_glide_evdw
 r_i_glide_ecoul
 r_i_glide_erotb
 r_i_glide_esite
 r_i_glide_emodel
 r_i_glide_energy
 r_i_glide_einternal
 i_i_glide_confnum
 i_i_glide_posenum
 r_i_glide_eff_state_penalty
 s_m_subgroup_title
 s_m_subgroupid
 b_m_subgroup_collapsed
 i_m_ct_format
 :::
 19aj 
  1
  1953 
  combiomed_cipy_affinitydata.1 
  /Users/rubenprieto/Documents/Lab/A1-CIPY/0.Project 
  combiomed_cipy_affinitydata.smi 
  1
  ligprep.maegz 
  1
  53161
  0
  W2NIXTFbY0hdW2NIXVtjSF1bY0hdYzEtYyhuYzJbTkgyXSljKEMjTiljKG4yKS1jM1tjSF1bY0hdW2NIXVtjSF1bY0hdMw== 
  J2VwaWtfcHl0aG9uJywgJy1waCcsICc3LjAnLCAnLXRuJywgJzgnLCAnLW1hJywgJzUwMCcsICctaW1hZScsICc8aW5maWxlLm1hZT4nLCAnLW9tYWUnLCAnPG91dGZpbGUubWFlPic= 
  1
    0.0000 
    0.0000 
    0.0000 
    0.0000 
  0
  0
  0
  S-OPLS 
  40.810891
  1
  18a-1 
  a1-dock_grid 
  5n2s_hbond_grid 
  1
  2
  -7.67411119149082
  -0.365433866261468
  -1.00820432747402
  -1.89740848509433
  -7.67411119149082
  -3.0834739956045
  -0.32
  0
  -2.83011350152278
  -32.8430480957031
  -1.87801349163055
  0.483330734166189
  0
  -48.3805575941712
  -34.7210615873337
  3.16691470146179
  1
  17
  0
  "A1 CONFORMATION A" 
  dock_gromacs_a1 
  0
  2
 m_depend[8] { 
  # First column is dependency index #
  i_m_depend_dependency
  s_m_depend_property
  :::
  1 10 r_lp_tautomer_probability 
  2 10 r_epik_Ionization_Penalty 
  3 10 r_epik_Ionization_Penalty_Charging 
  4 10 r_epik_Ionization_Penalty_Neutral 
  5 10 r_epik_State_Penalty 
  6 10 r_epik_Charging_Adjusted_Penalty 
  7 10 i_epik_Tot_Q 
  8 30 s_m_job_name 
  :::
 } 
 m_atom[36] { 
  # First column is atom index #
  i_m_mmod_type
  r_m_x_coord
  r_m_y_coord
  r_m_z_coord
  i_m_residue_number
  i_m_color
  r_m_charge1
  r_m_charge2
  s_m_grow_name
  i_m_atomic_number
  i_m_visibility
  s_m_color_rgb
  s_m_atom_name
  r_epik_H2O_pKa
  r_epik_H2O_pKa_uncertainty
  i_m_minimize_atom_index
  i_m_minimize_constraint
  :::
  1 25 0.863819 7.222531 19.011035 900 38 -0.92000 -0.92000 "    " 7 1 2E2EFF  ""   -2.178    0.920  45024 1
  2 2 -0.079037 6.291235 18.653571 900 144 1.04200 1.04200 "    " 6 1 DA6BFF  ""  <> <> 45025 1
  3 25 -0.980296 6.644263 17.751987 900 38 -0.83900 -0.83900 "    " 7 1 2E2EFF  ""   -0.684    0.740  45026 1
  4 2 -1.990281 5.780966 17.548322 900 144 0.66400 0.66400 "    " 6 1 DA6BFF  ""  <> <> 45027 1
  5 2 -2.883144 6.073563 16.391861 900 144 0.00000 0.00000 "    " 6 1 DA6BFF  ""  <> <> 45028 1
  6 2 -3.352274 4.965136 15.666598 900 144 -0.11500 -0.11500 "    " 6 1 DA6BFF  ""  <> <> 45029 1
  7 2 -4.952233 6.289860 14.459109 900 144 -0.11500 -0.11500 "    " 6 1 DA6BFF  "C6140"  <> <> 45030 1
  8 2 -3.318518 7.351494 15.947529 900 144 -0.11500 -0.11500 "    " 6 1 DA6BFF  "C6141"  <> <> 45031 1
  9 2 -2.095080 4.595782 18.324959 900 144 -0.45700 -0.45700 "    " 6 1 DA6BFF  "C6142"  <> <> 45032 1
  10 2 -0.970549 4.222334 19.088337 900 144 0.66400 0.66400 "    " 6 1 DA6BFF  "C6143"  <> <> 45033 1
  11 2 -0.739188 2.830694 19.614060 900 144 0.00000 0.00000 "    " 6 1 DA6BFF  "C6144"  <> <> 45034 1
  12 2 -1.746881 2.025225 20.210295 900 144 -0.11500 -0.11500 "    " 6 1 DA6BFF  "C6145"  <> <> 45035 1
  13 2 -1.519006 0.678677 20.562147 900 144 -0.11500 -0.11500 "    " 6 1 DA6BFF  "C6146"  <> <> 45036 1
  14 2 -0.246598 0.107579 20.390453 900 144 -0.11500 -0.11500 "    " 6 1 DA6BFF  "C6147"  <> <> 45037 1
  15 2 0.792809 0.892507 19.863681 900 144 -0.11500 -0.11500 "    " 6 1 DA6BFF  "C6148"  <> <> 45038 1
  16 2 0.541727 2.230859 19.500309 900 144 -0.11500 -0.11500 "    " 6 1 DA6BFF  "C6149"  <> <> 45039 1
  17 25 0.045725 5.109765 19.239494 900 38 -0.83900 -0.83900 "    " 7 1 2E2EFF  "N6150"   -0.684    0.740  45040 1
  18 1 -3.284864 3.762040 18.280557 900 144 0.39500 0.39500 "    " 6 1 DA6BFF  "C6151"  <> <> 45041 1
  19 24 -4.225027 3.102647 18.215122 900 38 -0.43000 -0.43000 "    " 7 1 2E2EFF  "N6152"  <> <> 45042 1
  20 43 1.381824 6.982662 19.855705 900 21 0.36000 0.36000 "    " 1 0 FFFFFF  "H6153"   11.401    2.220  45043 1
  21 3 0.662101 8.641708 18.758051 900 144 0.36000 0.36000 "    " 6 1 DA6BFF  "C6154"   11.401    2.220  45044 1
  22 41 -2.959027 3.976126 15.834314 900 21 0.11500 0.11500 "    " 1 0 FFFFFF  "H6155"  <> <> 45045 1
  23 41 -5.754450 6.375292 13.745677 900 21 0.11500 0.11500 "    " 1 0 FFFFFF  "H6156"  <> <> 45046 1
  24 41 -2.892279 8.244810 16.380620 900 21 0.11500 0.11500 "    " 1 0 FFFFFF  "H6157"  <> <> 45047 1
  25 41 -2.731059 2.424486 20.395504 900 21 0.11500 0.11500 "    " 1 0 FFFFFF  "H6158"  <> <> 45048 1
  26 41 -2.323230 0.085033 20.969509 900 21 0.11500 0.11500 "    " 1 0 FFFFFF  "H6159"  <> <> 45049 1
  27 41 -0.059328 -0.919506 20.673805 900 21 0.11500 0.11500 "    " 1 0 FFFFFF  "H6160"  <> <> 45050 1
  28 41 1.787599 0.479382 19.758255 900 21 0.11500 0.11500 "    " 1 0 FFFFFF  "H6161"  <> <> 45051 1
  29 41 1.369047 2.818142 19.154035 900 21 0.11500 0.11500 "    " 1 0 FFFFFF  "H6162"  <> <> 45052 1
  30 2 -4.294918 7.436431 14.915446 900 144 0.00000 0.00000 "  c1" 6 1 DA6BFF  "C6163"  <> <> 45053 1
  31 57 -4.713140 8.890815 14.109403 900 9 0.00000 0.00000 "    " 17 1 008C00  "Cl6164"  <> <> 45054 1
  32 2 -4.484802 5.046966 14.877166 900 144 0.00000 0.00000 "  c1" 6 1 DA6BFF  "C6165"  <> <> 45055 1
  33 57 -5.238148 3.585438 14.447722 900 9 0.00000 0.00000 "    " 17 1 008C00  "Cl6166"  <> <> 45056 1
  34 41 1.384391 9.235954 19.316698 900 21 0.00000 0.00000 "    " 1 0 FFFFFF  ""  <> <> 45057 1
  35 41 0.776375 8.853366 17.694905 900 21 0.00000 0.00000 "    " 1 0 FFFFFF  ""  <> <> 45058 1
  36 41 -0.339607 8.952499 19.060714 900 21 0.00000 0.00000 "    " 1 0 FFFFFF  ""  <> <> 45059 1
  :::
 } 
 m_bond[38] { 
  # First column is bond index #
  i_m_from
  i_m_to
  i_m_order
  i_m_from_rep
  i_m_to_rep
  :::
  1 1 2 1 2 2
  2 1 20 1 2 2
  3 1 21 1 2 2
  4 2 17 1 2 2
  5 2 3 2 2 2
  6 3 4 1 2 2
  7 4 5 1 2 2
  8 4 9 2 2 2
  9 5 8 1 2 2
  10 5 6 2 2 2
  11 6 22 1 2 2
  12 6 32 1 2 2
  13 7 23 1 2 2
  14 7 30 1 2 2
  15 7 32 2 2 2
  16 8 24 1 2 2
  17 8 30 2 2 2
  18 9 10 1 2 2
  19 9 18 1 2 2
  20 10 11 1 2 2
  21 10 17 2 2 2
  22 11 16 1 2 2
  23 11 12 2 2 2
  24 12 13 1 2 2
  25 12 25 1 2 2
  26 13 14 2 2 2
  27 13 26 1 2 2
  28 14 15 1 2 2
  29 14 27 1 2 2
  30 15 16 2 2 2
  31 15 28 1 2 2
  32 16 29 1 2 2
  33 18 19 3 2 2
  34 21 34 1 2 2
  35 21 35 1 2 2
  36 21 36 1 2 2
  37 30 31 1 2 2
  38 32 33 1 2 2
  :::
 } 
} 

f_m_ct { 
 s_m_title
 i_m_ct_stereo_status
 s_m_entry_id
 s_m_entry_name
 s_m_Source_Path
 s_m_Source_File
 i_m_Source_File_Index
 s_m_source_file
 i_m_source_file_index
 i_lp_mmshare_version
 i_f3d_flags
 s_epik_input
 s_epik_cmdline
 r_lp_tautomer_probability
 r_epik_Ionization_Penalty
 r_epik_Ionization_Penalty_Charging
 r_epik_Ionization_Penalty_Neutral
 r_epik_State_Penalty
 r_epik_Charging_Adjusted_Penalty
 i_epik_Tot_Q
 i_epik_Tot_abs_Q
 s_lp_Force_Field
 r_lp_Energy
 b_lp_Chiralities_Consistent
 s_lp_Variant
 s_m_job_name
 s_i_glide_gridfile
 i_i_glide_lignum
 i_i_glide_rotatable_bonds
 r_i_docking_score
 r_i_glide_ligand_efficiency
 r_i_glide_ligand_efficiency_sa
 r_i_glide_ligand_efficiency_ln
 r_i_glide_gscore
 r_i_glide_lipo
 r_i_glide_hbond
 r_i_glide_metal
 r_i_glide_rewards
 r_i_glide_evdw
 r_i_glide_ecoul
 r_i_glide_erotb
 r_i_glide_esite
 r_i_glide_emodel
 r_i_glide_energy
 r_i_glide_einternal
 i_i_glide_confnum
 i_i_glide_posenum
 r_i_glide_eff_state_penalty
 s_m_subgroup_title
 s_m_subgroupid
 b_m_subgroup_collapsed
 i_m_ct_format
 :::
 19ak 
  1
  1954 
  combiomed_cipy_affinitydata.1 
  /Users/rubenprieto/Documents/Lab/A1-CIPY/0.Project 
  combiomed_cipy_affinitydata.smi 
  1
  ligprep.maegz 
  1
  53161
  0
  W2NIXTFbY0hdW2NIXVtjSF1bY0hdYzEtYyhuYzJbTkgyXSljKEMjTiljKG4yKS1jM1tjSF1bY0hdW2NIXVtjSF1bY0hdMw== 
  J2VwaWtfcHl0aG9uJywgJy1waCcsICc3LjAnLCAnLXRuJywgJzgnLCAnLW1hJywgJzUwMCcsICctaW1hZScsICc8aW5maWxlLm1hZT4nLCAnLW9tYWUnLCAnPG91dGZpbGUubWFlPic= 
  1
    0.0000 
    0.0000 
    0.0000 
    0.0000 
  0
  0
  0
  S-OPLS 
  40.810891
  1
  18a-1 
  a1-dock_grid 
  5n2s_hbond_grid 
  1
  2
  -7.67411119149082
  -0.365433866261468
  -1.00820432747402
  -1.89740848509433
  -7.67411119149082
  -3.0834739956045
  -0.32
  0
  -2.83011350152278
  -32.8430480957031
  -1.87801349163055
  0.483330734166189
  0
  -48.3805575941712
  -34.7210615873337
  3.16691470146179
  1
  17
  0
  "A1 CONFORMATION A" 
  dock_gromacs_a1 
  0
  2
 m_depend[8] { 
  # First column is dependency index #
  i_m_depend_dependency
  s_m_depend_property
  :::
  1 10 r_lp_tautomer_probability 
  2 10 r_epik_Ionization_Penalty 
  3 10 r_epik_Ionization_Penalty_Charging 
  4 10 r_epik_Ionization_Penalty_Neutral 
  5 10 r_epik_State_Penalty 
  6 10 r_epik_Charging_Adjusted_Penalty 
  7 10 i_epik_Tot_Q 
  8 30 s_m_job_name 
  :::
 } 
 m_atom[39] { 
  # First column is atom index #
  i_m_mmod_type
  r_m_x_coord
  r_m_y_coord
  r_m_z_coord
  i_m_residue_number
  i_m_color
  r_m_charge1
  r_m_charge2
  s_m_grow_name
  i_m_atomic_number
  i_m_visibility
  s_m_color_rgb
  s_m_atom_name
  r_epik_H2O_pKa
  r_epik_H2O_pKa_uncertainty
  i_m_minimize_atom_index
  i_m_minimize_constraint
  :::
  1 25 0.946386 7.026835 18.732057 900 38 -0.92000 -0.92000 "    " 7 1 2E2EFF  ""   -2.178    0.920  45024 1
  2 2 -0.099213 6.172070 18.510642 900 144 1.04200 1.04200 "    " 6 1 DA6BFF  ""  <> <> 45025 1
  3 25 -1.005992 6.523889 17.618984 900 38 -0.83900 -0.83900 "    " 7 1 2E2EFF  ""   -0.684    0.740  45026 1
  4 2 -2.057323 5.707409 17.477889 900 144 0.66400 0.66400 "    " 6 1 DA6BFF  ""  <> <> 45027 1
  5 2 -2.953840 6.014483 16.332579 900 144 0.00000 0.00000 "    " 6 1 DA6BFF  ""  <> <> 45028 1
  6 2 -3.433466 4.912370 15.609599 900 144 -0.11500 -0.11500 "    " 6 1 DA6BFF  ""  <> <> 45029 1
  7 2 -5.024378 6.255411 14.411149 900 144 -0.11500 -0.11500 "    " 6 1 DA6BFF  "C6140"  <> <> 45030 1
  8 2 -3.374051 7.299013 15.892583 900 144 -0.11500 -0.11500 "    " 6 1 DA6BFF  "C6141"  <> <> 45031 1
  9 2 -2.181104 4.538452 18.276817 900 144 -0.45700 -0.45700 "    " 6 1 DA6BFF  "C6142"  <> <> 45032 1
  10 2 -1.057311 4.156513 19.037239 900 144 0.66400 0.66400 "    " 6 1 DA6BFF  "C6143"  <> <> 45033 1
  11 2 -0.828331 2.768496 19.570683 900 144 0.00000 0.00000 "    " 6 1 DA6BFF  "C6144"  <> <> 45034 1
  12 2 -1.834829 1.965690 20.171200 900 144 -0.11500 -0.11500 "    " 6 1 DA6BFF  "C6145"  <> <> 45035 1
  13 2 -1.600484 0.622359 20.531873 900 144 -0.11500 -0.11500 "    " 6 1 DA6BFF  "C6146"  <> <> 45036 1
  14 2 -0.325303 0.054968 20.365824 900 144 -0.11500 -0.11500 "    " 6 1 DA6BFF  "C6147"  <> <> 45037 1
  15 2 0.710806 0.837571 19.830950 900 144 -0.11500 -0.11500 "    " 6 1 DA6BFF  "C6148"  <> <> 45038 1
  16 2 0.453637 2.170378 19.454056 900 144 -0.11500 -0.11500 "    " 6 1 DA6BFF  "C6149"  <> <> 45039 1
  17 25 -0.018690 5.017832 19.154727 900 38 -0.83900 -0.83900 "    " 7 1 2E2EFF  "N6150"   -0.684    0.740  45040 1
  18 1 -3.375033 3.715284 18.229755 900 144 0.39500 0.39500 "    " 6 1 DA6BFF  "C6151"  <> <> 45041 1
  19 24 -4.317984 3.061186 18.156379 900 38 -0.43000 -0.43000 "    " 7 1 2E2EFF  "N6152"  <> <> 45042 1
  20 43 1.430805 6.914337 19.620476 900 21 0.36000 0.36000 "    " 1 0 FFFFFF  "H6153"   11.401    2.220  45043 1
  21 3 1.241921 8.206795 17.937095 900 144 0.36000 0.36000 "    " 6 1 DA6BFF  "C6154"   11.401    2.220  45044 1
  22 41 -3.045515 3.922379 15.779133 900 21 0.11500 0.11500 "    " 1 0 FFFFFF  "H6155"  <> <> 45045 1
  23 41 -5.829423 6.350488 13.703363 900 21 0.11500 0.11500 "    " 1 0 FFFFFF  "H6156"  <> <> 45046 1
  24 41 -2.933243 8.186600 16.324165 900 21 0.11500 0.11500 "    " 1 0 FFFFFF  "H6157"  <> <> 45047 1
  25 41 -2.818690 2.367906 20.352028 900 21 0.11500 0.11500 "    " 1 0 FFFFFF  "H6158"  <> <> 45048 1
  26 41 -2.401932 0.028135 20.943188 900 21 0.11500 0.11500 "    " 1 0 FFFFFF  "H6159"  <> <> 45049 1
  27 41 -0.132209 -0.968560 20.657203 900 21 0.11500 0.11500 "    " 1 0 FFFFFF  "H6160"  <> <> 45050 1
  28 41 1.705690 0.425875 19.728466 900 21 0.11500 0.11500 "    " 1 0 FFFFFF  "H6161"  <> <> 45051 1
  29 41 1.276430 2.755970 19.091026 900 21 0.11500 0.11500 "    " 1 0 FFFFFF  "H6162"  <> <> 45052 1
  30 2 -4.354812 7.395509 14.866268 900 144 0.00000 0.00000 "  c1" 6 1 DA6BFF  "C6163"  <> <> 45053 1
  31 57 -4.768750 8.856483 14.069354 900 9 0.00000 0.00000 "    " 17 1 008C00  "Cl6164"  <> <> 45054 1
  32 2 -4.566482 5.007727 14.826307 900 144 0.00000 0.00000 "  c1" 6 1 DA6BFF  "C6165"  <> <> 45055 1
  33 57 -5.336154 3.550729 14.417461 900 9 0.00000 0.00000 "    " 17 1 008C00  "Cl6166"  <> <> 45056 1
  34 41 2.288527 8.157921 17.641488 900 21 0.00000 0.00000 "    " 1 0 FFFFFF  ""  <> <> 45057 1
  35 41 0.669732 8.215577 17.009033 900 21 0.00000 0.00000 "    " 1 0 FFFFFF  ""  <> <> 45058 1
  36 3 0.972230 9.484083 18.726243 900 144 0.00000 0.00000 "    " 6 1 DA6BFF  "C6169"  <> <> 45059 1
  37 41 1.219582 10.368307 18.136723 900 21 0.00000 0.00000 "    " 1 0 FFFFFF  ""  <> <> 45060 1
  38 41 -0.081785 9.557901 19.001613 900 21 0.00000 0.00000 "    " 1 0 FFFFFF  ""  <> <> 45061 1
  39 41 1.557061 9.523078 19.645402 900 21 0.00000 0.00000 "    " 1 0 FFFFFF  ""  <> <> 45062 1
  :::
 } 
 m_bond[41] { 
  # First column is bond index #
  i_m_from
  i_m_to
  i_m_order
  i_m_from_rep
  i_m_to_rep
  :::
  1 1 2 1 2 2
  2 1 20 1 2 2
  3 1 21 1 2 2
  4 2 17 1 2 2
  5 2 3 2 2 2
  6 3 4 1 2 2
  7 4 5 1 2 2
  8 4 9 2 2 2
  9 5 8 1 2 2
  10 5 6 2 2 2
  11 6 22 1 2 2
  12 6 32 1 2 2
  13 7 23 1 2 2
  14 7 30 1 2 2
  15 7 32 2 2 2
  16 8 24 1 2 2
  17 8 30 2 2 2
  18 9 10 1 2 2
  19 9 18 1 2 2
  20 10 11 1 2 2
  21 10 17 2 2 2
  22 11 16 1 2 2
  23 11 12 2 2 2
  24 12 13 1 2 2
  25 12 25 1 2 2
  26 13 14 2 2 2
  27 13 26 1 2 2
  28 14 15 1 2 2
  29 14 27 1 2 2
  30 15 16 2 2 2
  31 15 28 1 2 2
  32 16 29 1 2 2
  33 18 19 3 2 2
  34 21 34 1 2 2
  35 21 35 1 2 2
  36 21 36 1 2 2
  37 30 31 1 2 2
  38 32 33 1 2 2
  39 36 37 1 2 2
  40 36 38 1 2 2
  41 36 39 1 2 2
  :::
 } 
} 

f_m_ct { 
 s_m_title
 i_m_ct_stereo_status
 s_m_entry_id
 s_m_entry_name
 s_m_Source_Path
 s_m_Source_File
 i_m_Source_File_Index
 s_m_source_file
 i_m_source_file_index
 i_lp_mmshare_version
 i_f3d_flags
 s_epik_input
 s_epik_cmdline
 r_lp_tautomer_probability
 r_epik_Ionization_Penalty
 r_epik_Ionization_Penalty_Charging
 r_epik_Ionization_Penalty_Neutral
 r_epik_State_Penalty
 r_epik_Charging_Adjusted_Penalty
 i_epik_Tot_Q
 i_epik_Tot_abs_Q
 s_lp_Force_Field
 r_lp_Energy
 b_lp_Chiralities_Consistent
 s_lp_Variant
 s_m_job_name
 s_i_glide_gridfile
 i_i_glide_lignum
 i_i_glide_rotatable_bonds
 r_i_docking_score
 r_i_glide_ligand_efficiency
 r_i_glide_ligand_efficiency_sa
 r_i_glide_ligand_efficiency_ln
 r_i_glide_gscore
 r_i_glide_lipo
 r_i_glide_hbond
 r_i_glide_metal
 r_i_glide_rewards
 r_i_glide_evdw
 r_i_glide_ecoul
 r_i_glide_erotb
 r_i_glide_esite
 r_i_glide_emodel
 r_i_glide_energy
 r_i_glide_einternal
 i_i_glide_confnum
 i_i_glide_posenum
 r_i_glide_eff_state_penalty
 s_m_subgroup_title
 s_m_subgroupid
 b_m_subgroup_collapsed
 i_m_ct_format
 :::
 19al 
  1
  1955 
  combiomed_cipy_affinitydata.1 
  /Users/rubenprieto/Documents/Lab/A1-CIPY/0.Project 
  combiomed_cipy_affinitydata.smi 
  1
  ligprep.maegz 
  1
  53161
  0
  W2NIXTFbY0hdW2NIXVtjSF1bY0hdYzEtYyhuYzJbTkgyXSljKEMjTiljKG4yKS1jM1tjSF1bY0hdW2NIXVtjSF1bY0hdMw== 
  J2VwaWtfcHl0aG9uJywgJy1waCcsICc3LjAnLCAnLXRuJywgJzgnLCAnLW1hJywgJzUwMCcsICctaW1hZScsICc8aW5maWxlLm1hZT4nLCAnLW9tYWUnLCAnPG91dGZpbGUubWFlPic= 
  1
    0.0000 
    0.0000 
    0.0000 
    0.0000 
  0
  0
  0
  S-OPLS 
  40.810891
  1
  18a-1 
  a1-dock_grid 
  5n2s_hbond_grid 
  1
  2
  -7.67411119149082
  -0.365433866261468
  -1.00820432747402
  -1.89740848509433
  -7.67411119149082
  -3.0834739956045
  -0.32
  0
  -2.83011350152278
  -32.8430480957031
  -1.87801349163055
  0.483330734166189
  0
  -48.3805575941712
  -34.7210615873337
  3.16691470146179
  1
  17
  0
  "A1 CONFORMATION A" 
  dock_gromacs_a1 
  0
  2
 m_depend[8] { 
  # First column is dependency index #
  i_m_depend_dependency
  s_m_depend_property
  :::
  1 10 r_lp_tautomer_probability 
  2 10 r_epik_Ionization_Penalty 
  3 10 r_epik_Ionization_Penalty_Charging 
  4 10 r_epik_Ionization_Penalty_Neutral 
  5 10 r_epik_State_Penalty 
  6 10 r_epik_Charging_Adjusted_Penalty 
  7 10 i_epik_Tot_Q 
  8 30 s_m_job_name 
  :::
 } 
 m_atom[43] { 
  # First column is atom index #
  i_m_mmod_type
  r_m_x_coord
  r_m_y_coord
  r_m_z_coord
  i_m_residue_number
  i_m_color
  r_m_charge1
  r_m_charge2
  s_m_grow_name
  i_m_atomic_number
  i_m_visibility
  s_m_color_rgb
  s_m_atom_name
  r_epik_H2O_pKa
  r_epik_H2O_pKa_uncertainty
  i_m_minimize_atom_index
  i_m_minimize_constraint
  :::
  1 25 0.588458 6.589565 19.114464 900 38 -0.92000 -0.92000 "    " 7 1 2E2EFF  ""   -2.178    0.920  45024 1
  2 2 -0.387658 5.766961 18.720489 900 144 1.04200 1.04200 "    " 6 1 DA6BFF  ""  <> <> 45025 1
  3 25 -1.228586 6.197744 17.812631 900 38 -0.83900 -0.83900 "    " 7 1 2E2EFF  ""   -0.684    0.740  45026 1
  4 2 -2.270354 5.406156 17.575849 900 144 0.66400 0.66400 "    " 6 1 DA6BFF  ""  <> <> 45027 1
  5 2 -3.072128 5.815204 16.402740 900 144 0.00000 0.00000 "    " 6 1 DA6BFF  ""  <> <> 45028 1
  6 2 -3.485932 4.763801 15.588995 900 144 -0.11500 -0.11500 "    " 6 1 DA6BFF  ""  <> <> 45029 1
  7 2 -5.016773 6.169404 14.384589 900 144 -0.11500 -0.11500 "    " 6 1 DA6BFF  "C6140"  <> <> 45030 1
  8 2 -3.445753 7.127575 15.999040 900 144 -0.11500 -0.11500 "    " 6 1 DA6BFF  "C6141"  <> <> 45031 1
  9 2 -2.442579 4.183412 18.288711 900 144 -0.45700 -0.45700 "    " 6 1 DA6BFF  "C6142"  <> <> 45032 1
  10 2 -1.346459 3.750979 19.067643 900 144 0.66400 0.66400 "    " 6 1 DA6BFF  "C6143"  <> <> 45033 1
  11 2 -1.094704 2.376498 19.587871 900 144 0.00000 0.00000 "    " 6 1 DA6BFF  "C6144"  <> <> 45034 1
  12 2 -2.099637 1.570055 20.162394 900 144 -0.11500 -0.11500 "    " 6 1 DA6BFF  "C6145"  <> <> 45035 1
  13 2 -1.834158 0.253064 20.588370 900 144 -0.11500 -0.11500 "    " 6 1 DA6BFF  "C6146"  <> <> 45036 1
  14 2 -0.532128 -0.269149 20.494006 900 144 -0.11500 -0.11500 "    " 6 1 DA6BFF  "C6147"  <> <> 45037 1
  15 2 0.496192 0.518638 19.953125 900 144 -0.11500 -0.11500 "    " 6 1 DA6BFF  "C6148"  <> <> 45038 1
  16 2 0.209323 1.821593 19.506301 900 144 -0.11500 -0.11500 "    " 6 1 DA6BFF  "C6149"  <> <> 45039 1
  17 25 -0.320571 4.588029 19.286893 900 38 -0.83900 -0.83900 "    " 7 1 2E2EFF  "N6150"   -0.684    0.740  45040 1
  18 1 -3.639019 3.378076 18.116938 900 144 0.39500 0.39500 "    " 6 1 DA6BFF  "C6151"  <> <> 45041 1
  19 24 -4.584085 2.747057 17.924537 900 38 -0.43000 -0.43000 "    " 7 1 2E2EFF  "N6152"  <> <> 45042 1
  20 43 1.054148 6.277692 19.960496 900 21 0.36000 0.36000 "    " 1 0 FFFFFF  "H6153"   11.401    2.220  45043 1
  21 41 -3.111952 3.764417 15.727630 900 21 0.11500 0.11500 "    " 1 0 FFFFFF  "H6154"  <> <> 45044 1
  22 41 -5.785624 6.298719 13.642436 900 21 0.11500 0.11500 "    " 1 0 FFFFFF  "H6155"  <> <> 45045 1
  23 41 -3.024472 7.987669 16.499668 900 21 0.11500 0.11500 "    " 1 0 FFFFFF  "H6156"  <> <> 45046 1
  24 41 -3.089722 1.974881 20.269583 900 21 0.11500 0.11500 "    " 1 0 FFFFFF  "H6157"  <> <> 45047 1
  25 41 -2.629703 -0.351593 20.997302 900 21 0.11500 0.11500 "    " 1 0 FFFFFF  "H6158"  <> <> 45048 1
  26 41 -0.308523 -1.270393 20.827246 900 21 0.11500 0.11500 "    " 1 0 FFFFFF  "H6159"  <> <> 45049 1
  27 41 1.501436 0.125716 19.884477 900 21 0.11500 0.11500 "    " 1 0 FFFFFF  "H6160"  <> <> 45050 1
  28 41 1.018969 2.417282 19.113350 900 21 0.11500 0.11500 "    " 1 0 FFFFFF  "H6161"  <> <> 45051 1
  29 2 -4.354119 7.279870 14.912662 900 144 0.00000 0.00000 "  c1" 6 1 DA6BFF  "C6162"  <> <> 45052 1
  30 57 -4.690760 8.765138 14.128462 900 9 0.00000 0.00000 "    " 17 1 008C00  "Cl6163"  <> <> 45053 1
  31 2 -4.585609 4.908251 14.780551 900 144 0.00000 0.00000 "  c1" 6 1 DA6BFF  "C6164"  <> <> 45054 1
  32 57 -5.344094 3.470018 14.355265 900 9 0.00000 0.00000 "    " 17 1 008C00  "Cl6165"  <> <> 45055 1
  33 2 2.140655 10.301586 18.357496 900 144 0.00000 0.00000 "  n1" 6 1 DA6BFF  "C6166"  <> <> 45056 1
  34 2 2.705117 9.434664 19.269350 900 144 0.00000 0.00000 "  f1" 6 1 DA6BFF  "C6167"  <> <> 45057 1
  35 2 2.321970 8.141906 19.043377 900 144 0.00000 0.00000 "  c3" 6 1 DA6BFF  "C6168"  <> <> 45058 1
  36 2 0.995683 7.853372 18.764204 900 144 0.00000 0.00000 "  c1" 6 1 DA6BFF  "C6169"  <> <> 45059 1
  37 2 0.177261 8.881509 18.281681 900 144 0.00000 0.00000 "    " 6 1 DA6BFF  "C6170"  <> <> 45060 1
  38 2 0.842386 10.081228 17.983458 900 144 0.00000 0.00000 "  n3" 6 1 DA6BFF  "C6171"  <> <> 45061 1
  39 41 2.594382 11.251924 18.130071 900 21 0.00000 0.00000 "  n2" 1 0 FFFFFF  "H6172"  <> <> 45062 1
  40 41 3.635427 9.660967 19.758938 900 21 0.00000 0.00000 "    " 1 0 FFFFFF  "H6173"  <> <> 45063 1
  41 41 3.083458 7.419161 19.089674 900 21 0.00000 0.00000 "    " 1 0 FFFFFF  "H6174"  <> <> 45064 1
  42 41 -0.880106 8.755369 18.105860 900 21 0.00000 0.00000 "    " 1 0 FFFFFF  "H6175"  <> <> 45065 1
  43 41 0.422935 10.977036 17.601867 900 21 0.00000 0.00000 "    " 1 0 FFFFFF  "H6176"  <> <> 45066 1
  :::
 } 
 m_bond[46] { 
  # First column is bond index #
  i_m_from
  i_m_to
  i_m_order
  i_m_from_rep
  i_m_to_rep
  :::
  1 1 2 1 2 2
  2 1 20 1 2 2
  3 1 36 1 2 2
  4 2 17 1 2 2
  5 2 3 2 2 2
  6 3 4 1 2 2
  7 4 5 1 2 2
  8 4 9 2 2 2
  9 5 8 1 2 2
  10 5 6 2 2 2
  11 6 21 1 2 2
  12 6 31 1 2 2
  13 7 22 1 2 2
  14 7 29 1 2 2
  15 7 31 2 2 2
  16 8 23 1 2 2
  17 8 29 2 2 2
  18 9 10 1 2 2
  19 9 18 1 2 2
  20 10 11 1 2 2
  21 10 17 2 2 2
  22 11 16 1 2 2
  23 11 12 2 2 2
  24 12 13 1 2 2
  25 12 24 1 2 2
  26 13 14 2 2 2
  27 13 25 1 2 2
  28 14 15 1 2 2
  29 14 26 1 2 2
  30 15 16 2 2 2
  31 15 27 1 2 2
  32 16 28 1 2 2
  33 18 19 3 2 2
  34 29 30 1 2 2
  35 31 32 1 2 2
  36 33 34 2 2 2
  37 33 38 1 2 2
  38 33 39 1 2 2
  39 34 35 1 2 2
  40 34 40 1 2 2
  41 35 36 2 2 2
  42 35 41 1 2 2
  43 36 37 1 2 2
  44 37 38 2 2 2
  45 37 42 1 2 2
  46 38 43 1 2 2
  :::
 } 
} 

f_m_ct { 
 s_m_title
 i_m_ct_stereo_status
 s_m_entry_id
 s_m_entry_name
 s_m_Source_Path
 s_m_Source_File
 i_m_Source_File_Index
 s_m_source_file
 i_m_source_file_index
 i_lp_mmshare_version
 i_f3d_flags
 s_epik_input
 s_epik_cmdline
 r_lp_tautomer_probability
 r_epik_Ionization_Penalty
 r_epik_Ionization_Penalty_Charging
 r_epik_Ionization_Penalty_Neutral
 r_epik_State_Penalty
 r_epik_Charging_Adjusted_Penalty
 i_epik_Tot_Q
 i_epik_Tot_abs_Q
 s_lp_Force_Field
 r_lp_Energy
 b_lp_Chiralities_Consistent
 s_lp_Variant
 s_m_job_name
 s_i_glide_gridfile
 i_i_glide_lignum
 i_i_glide_rotatable_bonds
 r_i_docking_score
 r_i_glide_ligand_efficiency
 r_i_glide_ligand_efficiency_sa
 r_i_glide_ligand_efficiency_ln
 r_i_glide_gscore
 r_i_glide_lipo
 r_i_glide_hbond
 r_i_glide_metal
 r_i_glide_rewards
 r_i_glide_evdw
 r_i_glide_ecoul
 r_i_glide_erotb
 r_i_glide_esite
 r_i_glide_emodel
 r_i_glide_energy
 r_i_glide_einternal
 i_i_glide_confnum
 i_i_glide_posenum
 r_i_glide_eff_state_penalty
 s_m_subgroup_title
 s_m_subgroupid
 b_m_subgroup_collapsed
 i_m_ct_format
 :::
 19am 
  1
  1957 
  combiomed_cipy_affinitydata.1 
  /Users/rubenprieto/Documents/Lab/A1-CIPY/0.Project 
  combiomed_cipy_affinitydata.smi 
  1
  ligprep.maegz 
  1
  53161
  0
  W2NIXTFbY0hdW2NIXVtjSF1bY0hdYzEtYyhuYzJbTkgyXSljKEMjTiljKG4yKS1jM1tjSF1bY0hdW2NIXVtjSF1bY0hdMw== 
  J2VwaWtfcHl0aG9uJywgJy1waCcsICc3LjAnLCAnLXRuJywgJzgnLCAnLW1hJywgJzUwMCcsICctaW1hZScsICc8aW5maWxlLm1hZT4nLCAnLW9tYWUnLCAnPG91dGZpbGUubWFlPic= 
  1
    0.0000 
    0.0000 
    0.0000 
    0.0000 
  0
  0
  0
  S-OPLS 
  40.810891
  1
  18a-1 
  a1-dock_grid 
  5n2s_hbond_grid 
  1
  2
  -7.67411119149082
  -0.365433866261468
  -1.00820432747402
  -1.89740848509433
  -7.67411119149082
  -3.0834739956045
  -0.32
  0
  -2.83011350152278
  -32.8430480957031
  -1.87801349163055
  0.483330734166189
  0
  -48.3805575941712
  -34.7210615873337
  3.16691470146179
  1
  17
  0
  "A1 CONFORMATION A" 
  dock_gromacs_a1 
  0
  2
 m_depend[8] { 
  # First column is dependency index #
  i_m_depend_dependency
  s_m_depend_property
  :::
  1 10 r_lp_tautomer_probability 
  2 10 r_epik_Ionization_Penalty 
  3 10 r_epik_Ionization_Penalty_Charging 
  4 10 r_epik_Ionization_Penalty_Neutral 
  5 10 r_epik_State_Penalty 
  6 10 r_epik_Charging_Adjusted_Penalty 
  7 10 i_epik_Tot_Q 
  8 30 s_m_job_name 
  :::
 } 
 m_atom[44] { 
  # First column is atom index #
  i_m_mmod_type
  r_m_x_coord
  r_m_y_coord
  r_m_z_coord
  i_m_residue_number
  i_m_color
  r_m_charge1
  r_m_charge2
  s_m_grow_name
  i_m_atomic_number
  i_m_visibility
  s_m_color_rgb
  s_m_atom_name
  r_epik_H2O_pKa
  r_epik_H2O_pKa_uncertainty
  i_m_minimize_atom_index
  i_m_minimize_constraint
  :::
  1 25 0.929879 7.226914 19.032039 900 38 -0.92000 -0.92000 "    " 7 1 2E2EFF  ""   -2.178    0.920  <> <>
  2 2 -0.096605 6.390944 18.671409 900 144 1.04200 1.04200 "    " 6 1 DA6BFF  ""  <> <> <> <>
  3 25 -0.944724 6.858307 17.796551 900 38 -0.83900 -0.83900 "    " 7 1 2E2EFF  ""   -0.684    0.740  45026 3
  4 2 -2.056960 6.167155 17.496500 900 144 0.66400 0.66400 "    " 6 1 DA6BFF  ""  <> <> 45027 3
  5 2 -2.891050 6.890653 16.469720 900 144 0.00000 0.00000 "    " 6 1 DA6BFF  ""  <> <> 45028 3
  6 2 -4.076190 6.403185 15.883495 900 144 -0.11500 -0.11500 "    " 6 1 DA6BFF  ""  <> <> 45029 3
  7 2 -4.313971 8.385520 14.439781 900 144 -0.11500 -0.11500 "    " 6 1 DA6BFF  "C6140"  <> <> 45030 3
  8 2 -2.480155 8.162725 15.991377 900 144 -0.11500 -0.11500 "    " 6 1 DA6BFF  "C6141"  <> <> 45031 3
  9 2 -2.260215 4.905901 18.124212 900 144 -0.45700 -0.45700 "    " 6 1 DA6BFF  "C6142"  <> <> <> <>
  10 2 -1.210976 4.422064 18.957419 900 144 0.66400 0.66400 "    " 6 1 DA6BFF  "C6143"  <> <> <> <>
  11 2 -1.128533 3.050471 19.562262 900 144 0.00000 0.00000 "    " 6 1 DA6BFF  "C6144"  <> <> <> <>
  12 2 -2.230078 2.375020 20.145935 900 144 -0.11500 -0.11500 "    " 6 1 DA6BFF  "C6145"  <> <> <> <>
  13 2 -2.118962 1.054068 20.628358 900 144 -0.11500 -0.11500 "    " 6 1 DA6BFF  "C6146"  <> <> <> <>
  14 2 -0.886907 0.380819 20.579826 900 144 -0.11500 -0.11500 "    " 6 1 DA6BFF  "C6147"  <> <> <> <>
  15 2 0.234532 1.034620 20.044710 900 144 -0.11500 -0.11500 "    " 6 1 DA6BFF  "C6148"  <> <> <> <>
  16 2 0.107221 2.352433 19.563761 900 144 -0.11500 -0.11500 "    " 6 1 DA6BFF  "C6149"  <> <> <> <>
  17 25 -0.117839 5.188800 19.207821 900 38 -0.83900 -0.83900 "    " 7 1 2E2EFF  "N6150"   -0.684    0.740  <> <>
  18 1 -3.480486 4.138752 17.945630 900 144 0.39500 0.39500 "    " 6 1 DA6BFF  "C6151"  <> <> <> <>
  19 24 -4.455537 3.531469 17.810386 900 38 -0.43000 -0.43000 "    " 7 1 2E2EFF  "N6152"  <> <> <> <>
  20 43 1.432119 6.966760 19.882595 900 21 0.36000 0.36000 "    " 1 0 FFFFFF  "H6153"   11.401    2.220  <> <>
  21 3 0.913451 8.653105 18.722811 900 144 0.36000 0.36000 "    " 6 1 DA6BFF  "C6154"   11.401    2.220  <> <>
  22 41 -4.491961 5.441519 16.108915 900 21 0.11500 0.11500 "    " 1 0 FFFFFF  "H6155"  <> <> 45045 3
  23 41 -4.870252 8.937639 13.697309 900 21 0.11500 0.11500 "    " 1 0 FFFFFF  "H6156"  <> <> 45046 3
  24 41 -1.622591 8.614165 16.448473 900 21 0.11500 0.11500 "    " 1 0 FFFFFF  "H6157"  <> <> 45047 3
  25 41 -3.188334 2.864514 20.217299 900 21 0.11500 0.11500 "    " 1 0 FFFFFF  "H6158"  <> <> <> <>
  26 41 -2.983192 0.552104 21.033983 900 21 0.11500 0.11500 "    " 1 0 FFFFFF  "H6159"  <> <> <> <>
  27 41 -0.792875 -0.629303 20.954081 900 21 0.11500 0.11500 "    " 1 0 FFFFFF  "H6160"  <> <> <> <>
  28 41 1.194234 0.537224 20.022245 900 21 0.11500 0.11500 "    " 1 0 FFFFFF  "H6161"  <> <> <> <>
  29 41 0.990086 2.846045 19.195848 900 21 0.11500 0.11500 "    " 1 0 FFFFFF  "H6162"  <> <> <> <>
  30 2 -3.197442 8.941629 15.058342 900 144 0.00000 0.00000 "  c1" 6 1 DA6BFF  "C6163"  <> <> 45053 2
  31 16 -2.887328 10.317908 15.086771 900 70 0.00000 0.00000 "    " 8 1 FF2E2E  "O6164"  <> <> 45054 1
  32 2 -4.757898 7.124891 14.896657 900 144 0.00000 0.00000 "  c1" 6 1 DA6BFF  "C6165"  <> <> 45055 3
  33 16 -5.784609 6.486491 14.286359 900 70 0.00000 0.00000 "    " 8 1 FF2E2E  "O6166"  <> <> 45056 3
  34 3 -3.295075 11.719464 14.283461 900 144 0.00000 0.00000 "    " 6 1 DA6BFF  "C6167"  <> <> 45057 1
  35 3 -5.499805 6.353868 12.915120 900 144 0.00000 0.00000 "    " 6 1 DA6BFF  "C6168"  <> <> 45058 3
  36 41 -5.611430 5.324967 12.572418 900 21 0.00000 0.00000 "    " 1 0 FFFFFF  ""  <> <> 45059 3
  37 41 -6.170154 7.011015 12.368968 900 21 0.00000 0.00000 "    " 1 0 FFFFFF  ""  <> <> 45060 3
  38 41 -4.483381 6.633864 12.694762 900 21 0.00000 0.00000 "    " 1 0 FFFFFF  ""  <> <> 45061 3
  39 41 -3.013125 12.240079 15.054597 900 21 0.00000 0.00000 "    " 1 0 FFFFFF  ""  <> <> 45062 2
  40 41 -2.509063 12.122547 13.761023 900 21 0.00000 0.00000 "    " 1 0 FFFFFF  ""  <> <> 45063 2
  41 41 -3.833829 12.559099 14.272787 900 21 0.00000 0.00000 "    " 1 0 FFFFFF  ""  <> <> 45064 2
  42 41 1.725492 9.168774 19.235795 900 21 0.00000 0.00000 "    " 1 0 FFFFFF  ""  <> <> <> <>
  43 41 1.021731 8.813521 17.650132 900 21 0.00000 0.00000 "    " 1 0 FFFFFF  ""  <> <> 45066 3
  44 41 -0.025384 9.112012 19.037652 900 21 0.00000 0.00000 "    " 1 0 FFFFFF  ""  <> <> <> <>
  :::
 } 
 m_bond[46] { 
  # First column is bond index #
  i_m_from
  i_m_to
  i_m_order
  i_m_from_rep
  i_m_to_rep
  :::
  1 1 2 1 2 2
  2 1 20 1 2 2
  3 1 21 1 2 2
  4 2 17 1 2 2
  5 2 3 2 2 2
  6 3 4 1 2 2
  7 4 5 1 2 2
  8 4 9 2 2 2
  9 5 8 1 2 2
  10 5 6 2 2 2
  11 6 22 1 2 2
  12 6 32 1 2 2
  13 7 23 1 2 2
  14 7 30 1 2 2
  15 7 32 2 2 2
  16 8 24 1 2 2
  17 8 30 2 2 2
  18 9 10 1 2 2
  19 9 18 1 2 2
  20 10 11 1 2 2
  21 10 17 2 2 2
  22 11 16 1 2 2
  23 11 12 2 2 2
  24 12 13 1 2 2
  25 12 25 1 2 2
  26 13 14 2 2 2
  27 13 26 1 2 2
  28 14 15 1 2 2
  29 14 27 1 2 2
  30 15 16 2 2 2
  31 15 28 1 2 2
  32 16 29 1 2 2
  33 18 19 3 2 2
  34 21 42 1 2 2
  35 21 43 1 2 2
  36 21 44 1 2 2
  37 30 31 1 2 2
  38 31 34 1 2 2
  39 32 33 1 2 2
  40 33 35 1 2 2
  41 34 39 1 2 2
  42 34 40 1 2 2
  43 34 41 1 2 2
  44 35 36 1 2 2
  45 35 37 1 2 2
  46 35 38 1 2 2
  :::
 } 
} 

f_m_ct { 
 s_m_title
 i_m_ct_stereo_status
 s_m_entry_id
 s_m_entry_name
 s_m_Source_Path
 s_m_Source_File
 i_m_Source_File_Index
 s_m_source_file
 i_m_source_file_index
 i_lp_mmshare_version
 i_f3d_flags
 s_epik_input
 s_epik_cmdline
 r_lp_tautomer_probability
 r_epik_Ionization_Penalty
 r_epik_Ionization_Penalty_Charging
 r_epik_Ionization_Penalty_Neutral
 r_epik_State_Penalty
 r_epik_Charging_Adjusted_Penalty
 i_epik_Tot_Q
 i_epik_Tot_abs_Q
 s_lp_Force_Field
 r_lp_Energy
 b_lp_Chiralities_Consistent
 s_lp_Variant
 s_m_job_name
 s_i_glide_gridfile
 i_i_glide_lignum
 i_i_glide_rotatable_bonds
 r_i_docking_score
 r_i_glide_ligand_efficiency
 r_i_glide_ligand_efficiency_sa
 r_i_glide_ligand_efficiency_ln
 r_i_glide_gscore
 r_i_glide_lipo
 r_i_glide_hbond
 r_i_glide_metal
 r_i_glide_rewards
 r_i_glide_evdw
 r_i_glide_ecoul
 r_i_glide_erotb
 r_i_glide_esite
 r_i_glide_emodel
 r_i_glide_energy
 r_i_glide_einternal
 i_i_glide_confnum
 i_i_glide_posenum
 r_i_glide_eff_state_penalty
 s_m_subgroup_title
 s_m_subgroupid
 b_m_subgroup_collapsed
 i_m_ct_format
 :::
 19an 
  1
  1956 
  combiomed_cipy_affinitydata.1 
  /Users/rubenprieto/Documents/Lab/A1-CIPY/0.Project 
  combiomed_cipy_affinitydata.smi 
  1
  ligprep.maegz 
  1
  53161
  0
  W2NIXTFbY0hdW2NIXVtjSF1bY0hdYzEtYyhuYzJbTkgyXSljKEMjTiljKG4yKS1jM1tjSF1bY0hdW2NIXVtjSF1bY0hdMw== 
  J2VwaWtfcHl0aG9uJywgJy1waCcsICc3LjAnLCAnLXRuJywgJzgnLCAnLW1hJywgJzUwMCcsICctaW1hZScsICc8aW5maWxlLm1hZT4nLCAnLW9tYWUnLCAnPG91dGZpbGUubWFlPic= 
  1
    0.0000 
    0.0000 
    0.0000 
    0.0000 
  0
  0
  0
  S-OPLS 
  40.810891
  1
  18a-1 
  a1-dock_grid 
  5n2s_hbond_grid 
  1
  2
  -7.67411119149082
  -0.365433866261468
  -1.00820432747402
  -1.89740848509433
  -7.67411119149082
  -3.0834739956045
  -0.32
  0
  -2.83011350152278
  -32.8430480957031
  -1.87801349163055
  0.483330734166189
  0
  -48.3805575941712
  -34.7210615873337
  3.16691470146179
  1
  17
  0
  "A1 CONFORMATION A" 
  dock_gromacs_a1 
  0
  2
 m_depend[8] { 
  # First column is dependency index #
  i_m_depend_dependency
  s_m_depend_property
  :::
  1 10 r_lp_tautomer_probability 
  2 10 r_epik_Ionization_Penalty 
  3 10 r_epik_Ionization_Penalty_Charging 
  4 10 r_epik_Ionization_Penalty_Neutral 
  5 10 r_epik_State_Penalty 
  6 10 r_epik_Charging_Adjusted_Penalty 
  7 10 i_epik_Tot_Q 
  8 30 s_m_job_name 
  :::
 } 
 m_atom[51] { 
  # First column is atom index #
  i_m_mmod_type
  r_m_x_coord
  r_m_y_coord
  r_m_z_coord
  i_m_residue_number
  i_m_color
  r_m_charge1
  r_m_charge2
  s_m_grow_name
  i_m_atomic_number
  i_m_visibility
  s_m_color_rgb
  s_m_atom_name
  r_epik_H2O_pKa
  r_epik_H2O_pKa_uncertainty
  i_m_minimize_atom_index
  i_m_minimize_constraint
  :::
  1 25 0.254602 6.413372 19.051314 900 38 -0.92000 -0.92000 "    " 7 1 2E2EFF  ""   -2.178    0.920  45024 1
  2 2 -0.772713 5.684618 18.598641 900 144 1.04200 1.04200 "    " 6 1 DA6BFF  ""  <> <> 45025 1
  3 25 -1.575425 6.245595 17.756103 900 38 -0.83900 -0.83900 "    " 7 1 2E2EFF  ""   -0.684    0.740  45026 1
  4 2 -2.680430 5.610941 17.368015 900 144 0.66400 0.66400 "    " 6 1 DA6BFF  ""  <> <> 45027 1
  5 2 -3.437149 6.511642 16.416986 900 144 0.00000 0.00000 "    " 6 1 DA6BFF  ""  <> <> 45028 1
  6 2 -4.634493 6.179527 15.752651 900 144 -0.11500 -0.11500 "    " 6 1 DA6BFF  ""  <> <> 45029 1
  7 2 -4.643114 8.302821 14.483057 900 144 -0.11500 -0.11500 "    " 6 1 DA6BFF  "C6140"  <> <> 45030 1
  8 2 -2.929923 7.812806 16.101070 900 144 -0.11500 -0.11500 "    " 6 1 DA6BFF  "C6141"  <> <> 45031 1
  9 2 -2.890862 4.273067 17.841279 900 144 -0.45700 -0.45700 "    " 6 1 DA6BFF  "C6142"  <> <> 45032 1
  10 2 -1.846277 3.711477 18.658056 900 144 0.66400 0.66400 "    " 6 1 DA6BFF  "C6143"  <> <> 45033 1
  11 2 -1.608533 2.331023 19.199306 900 144 0.00000 0.00000 "    " 6 1 DA6BFF  "C6144"  <> <> 45034 1
  12 2 -2.630607 1.474790 19.639891 900 144 -0.11500 -0.11500 "    " 6 1 DA6BFF  "C6145"  <> <> 45035 1
  13 2 -2.347966 0.237323 20.263580 900 144 -0.11500 -0.11500 "    " 6 1 DA6BFF  "C6146"  <> <> 45036 1
  14 2 -1.026734 -0.213314 20.400652 900 144 -0.11500 -0.11500 "    " 6 1 DA6BFF  "C6147"  <> <> 45037 1
  15 2 0.017546 0.589035 19.928273 900 144 -0.11500 -0.11500 "    " 6 1 DA6BFF  "C6148"  <> <> 45038 1
  16 2 -0.278003 1.847906 19.376483 900 144 -0.11500 -0.11500 "    " 6 1 DA6BFF  "C6149"  <> <> 45039 1
  17 25 -0.813274 4.474128 19.047671 900 38 -0.83900 -0.83900 "    " 7 1 2E2EFF  "N6150"   -0.684    0.740  45040 1
  18 1 -4.090311 3.527716 17.497533 900 144 0.39500 0.39500 "    " 6 1 DA6BFF  "C6151"  <> <> 45041 1
  19 24 -5.045963 2.935407 17.212788 900 38 -0.43000 -0.43000 "    " 7 1 2E2EFF  "N6152"  <> <> 45042 1
  20 43 0.602536 6.058691 19.929883 900 21 0.36000 0.36000 "    " 1 0 FFFFFF  "H6153"   11.401    2.220  45043 1
  21 41 -5.115873 5.227761 15.887566 900 21 0.11500 0.11500 "    " 1 0 FFFFFF  "H6154"  <> <> 45044 1
  22 41 -5.115498 8.943392 13.754508 900 21 0.11500 0.11500 "    " 1 0 FFFFFF  "H6155"  <> <> 45045 1
  23 41 -2.091228 8.211617 16.639357 900 21 0.11500 0.11500 "    " 1 0 FFFFFF  "H6156"  <> <> 45046 1
  24 41 -3.638148 1.811721 19.520138 900 21 0.11500 0.11500 "    " 1 0 FFFFFF  "H6157"  <> <> 45047 1
  25 41 -3.135178 -0.373920 20.665526 900 21 0.11500 0.11500 "    " 1 0 FFFFFF  "H6158"  <> <> 45048 1
  26 41 -0.803713 -1.161642 20.866387 900 21 0.11500 0.11500 "    " 1 0 FFFFFF  "H6159"  <> <> 45049 1
  27 41 1.043859 0.263693 20.033025 900 21 0.11500 0.11500 "    " 1 0 FFFFFF  "H6160"  <> <> 45050 1
  28 41 0.562612 2.463050 19.092449 900 21 0.11500 0.11500 "    " 1 0 FFFFFF  "H6161"  <> <> 45051 1
  29 2 -3.490572 8.695812 15.157074 900 144 0.00000 0.00000 "  c1" 6 1 DA6BFF  "C6162"  <> <> 45052 1
  30 16 -2.990846 10.018887 15.166318 900 70 0.00000 0.00000 "    " 8 1 FF2E2E  "O6163"  <> <> 45053 1
  31 2 -5.206189 7.062474 14.813242 900 144 0.00000 0.00000 "  c1" 6 1 DA6BFF  "C6164"  <> <> 45054 1
  32 16 -6.185370 6.614350 14.007063 900 70 0.00000 0.00000 "    " 8 1 FF2E2E  "O6165"  <> <> 45055 1
  33 3 -3.396755 11.475335 14.436005 900 144 0.00000 0.00000 "    " 6 1 DA6BFF  "C6166"  <> <> 45056 1
  34 3 -5.553329 5.898663 12.967384 900 144 0.00000 0.00000 "    " 6 1 DA6BFF  "C6167"  <> <> 45057 1
  35 41 -5.380177 4.862434 13.264100 900 21 0.00000 0.00000 "    " 1 0 FFFFFF  "H6168"  <> <> 45058 1
  36 41 -6.122962 5.896797 12.043866 900 21 0.00000 0.00000 "    " 1 0 FFFFFF  "H6169"  <> <> 45059 1
  37 41 -4.621534 6.386204 12.748615 900 21 0.00000 0.00000 "    " 1 0 FFFFFF  "H6170"  <> <> 45060 1
  38 41 -2.727355 11.962022 13.949753 900 21 0.00000 0.00000 "    " 1 0 FFFFFF  "H6171"  <> <> 45061 1
  39 41 -3.181462 12.006779 15.324075 900 21 0.00000 0.00000 "    " 1 0 FFFFFF  "H6172"  <> <> 45062 1
  40 41 -4.088394 12.274978 14.609674 900 21 0.00000 0.00000 "    " 1 0 FFFFFF  "H6173"  <> <> 45063 1
  41 2 2.127246 10.034064 18.412702 900 144 0.00000 0.00000 "  n1" 6 1 DA6BFF  "C6174"  <> <> 45064 1
  42 2 2.309694 9.305816 19.559310 900 144 0.00000 0.00000 "  f1" 6 1 DA6BFF  "C6175"  <> <> 45065 1
  43 2 1.391396 8.304578 19.800910 900 144 0.00000 0.00000 "  c3" 6 1 DA6BFF  "C6176"  <> <> 45066 1
  44 2 0.688406 7.697043 18.784838 900 144 0.00000 0.00000 "  c1" 6 1 DA6BFF  "C6177"  <> <> 45067 1
  45 2 0.559715 8.382550 17.576395 900 144 0.00000 0.00000 "    " 6 1 DA6BFF  "C6178"  <> <> 45068 1
  46 2 1.164317 9.646327 17.518988 900 144 0.00000 0.00000 "  n3" 6 1 DA6BFF  "C6179"  <> <> 45069 1
  47 41 2.697199 10.932071 18.232230 900 21 0.00000 0.00000 "  n2" 1 0 FFFFFF  "H6180"  <> <> 45070 1
  48 41 3.035254 9.617105 20.280104 900 21 0.00000 0.00000 "    " 1 0 FFFFFF  "H6181"  <> <> 45071 1
  49 41 1.274981 7.933624 20.766821 900 21 0.00000 0.00000 "    " 1 0 FFFFFF  "H6182"  <> <> 45072 1
  50 41 0.002283 7.981246 16.746733 900 21 0.00000 0.00000 "    " 1 0 FFFFFF  "H6183"  <> <> 45073 1
  51 41 1.116100 10.360594 16.736301 900 21 0.00000 0.00000 "    " 1 0 FFFFFF  "H6184"  <> <> 45074 1
  :::
 } 
 m_bond[54] { 
  # First column is bond index #
  i_m_from
  i_m_to
  i_m_order
  i_m_from_rep
  i_m_to_rep
  :::
  1 1 2 1 2 2
  2 1 20 1 2 2
  3 1 44 1 2 2
  4 2 17 1 2 2
  5 2 3 2 2 2
  6 3 4 1 2 2
  7 4 5 1 2 2
  8 4 9 2 2 2
  9 5 8 1 2 2
  10 5 6 2 2 2
  11 6 21 1 2 2
  12 6 31 1 2 2
  13 7 22 1 2 2
  14 7 29 1 2 2
  15 7 31 2 2 2
  16 8 23 1 2 2
  17 8 29 2 2 2
  18 9 10 1 2 2
  19 9 18 1 2 2
  20 10 11 1 2 2
  21 10 17 2 2 2
  22 11 16 1 2 2
  23 11 12 2 2 2
  24 12 13 1 2 2
  25 12 24 1 2 2
  26 13 14 2 2 2
  27 13 25 1 2 2
  28 14 15 1 2 2
  29 14 26 1 2 2
  30 15 16 2 2 2
  31 15 27 1 2 2
  32 16 28 1 2 2
  33 18 19 3 2 2
  34 29 30 1 2 2
  35 30 33 1 2 2
  36 31 32 1 2 2
  37 32 34 1 2 2
  38 33 38 1 2 2
  39 33 39 1 2 2
  40 33 40 1 2 2
  41 34 35 1 2 2
  42 34 36 1 2 2
  43 34 37 1 2 2
  44 41 42 2 2 2
  45 41 46 1 2 2
  46 41 47 1 2 2
  47 42 43 1 2 2
  48 42 48 1 2 2
  49 43 44 2 2 2
  50 43 49 1 2 2
  51 44 45 1 2 2
  52 45 46 2 2 2
  53 45 50 1 2 2
  54 46 51 1 2 2
  :::
 } 
} 

f_m_ct { 
 s_m_title
 i_m_ct_stereo_status
 s_m_entry_id
 s_m_entry_name
 s_m_Source_Path
 s_m_Source_File
 i_m_Source_File_Index
 s_m_source_file
 i_m_source_file_index
 i_lp_mmshare_version
 i_f3d_flags
 s_epik_input
 s_epik_cmdline
 r_lp_tautomer_probability
 r_epik_Ionization_Penalty
 r_epik_Ionization_Penalty_Charging
 r_epik_Ionization_Penalty_Neutral
 r_epik_State_Penalty
 r_epik_Charging_Adjusted_Penalty
 i_epik_Tot_Q
 i_epik_Tot_abs_Q
 s_lp_Force_Field
 r_lp_Energy
 b_lp_Chiralities_Consistent
 s_lp_Variant
 s_m_job_name
 s_i_glide_gridfile
 i_i_glide_lignum
 i_i_glide_rotatable_bonds
 r_i_docking_score
 r_i_glide_ligand_efficiency
 r_i_glide_ligand_efficiency_sa
 r_i_glide_ligand_efficiency_ln
 r_i_glide_gscore
 r_i_glide_lipo
 r_i_glide_hbond
 r_i_glide_metal
 r_i_glide_rewards
 r_i_glide_evdw
 r_i_glide_ecoul
 r_i_glide_erotb
 r_i_glide_esite
 r_i_glide_emodel
 r_i_glide_energy
 r_i_glide_einternal
 i_i_glide_confnum
 i_i_glide_posenum
 r_i_glide_eff_state_penalty
 s_m_subgroup_title
 s_m_subgroupid
 b_m_subgroup_collapsed
 i_m_ct_format
 :::
 19ao 
  1
  1958 
  combiomed_cipy_affinitydata.1 
  /Users/rubenprieto/Documents/Lab/A1-CIPY/0.Project 
  combiomed_cipy_affinitydata.smi 
  1
  ligprep.maegz 
  1
  53161
  0
  W2NIXTFbY0hdW2NIXVtjSF1bY0hdYzEtYyhuYzJbTkgyXSljKEMjTiljKG4yKS1jM1tjSF1bY0hdW2NIXVtjSF1bY0hdMw== 
  J2VwaWtfcHl0aG9uJywgJy1waCcsICc3LjAnLCAnLXRuJywgJzgnLCAnLW1hJywgJzUwMCcsICctaW1hZScsICc8aW5maWxlLm1hZT4nLCAnLW9tYWUnLCAnPG91dGZpbGUubWFlPic= 
  1
    0.0000 
    0.0000 
    0.0000 
    0.0000 
  0
  0
  0
  S-OPLS 
  40.810891
  1
  18a-1 
  a1-dock_grid 
  5n2s_hbond_grid 
  1
  2
  -7.67411119149082
  -0.365433866261468
  -1.00820432747402
  -1.89740848509433
  -7.67411119149082
  -3.0834739956045
  -0.32
  0
  -2.83011350152278
  -32.8430480957031
  -1.87801349163055
  0.483330734166189
  0
  -48.3805575941712
  -34.7210615873337
  3.16691470146179
  1
  17
  0
  "A1 CONFORMATION A" 
  dock_gromacs_a1 
  0
  2
 m_depend[8] { 
  # First column is dependency index #
  i_m_depend_dependency
  s_m_depend_property
  :::
  1 10 r_lp_tautomer_probability 
  2 10 r_epik_Ionization_Penalty 
  3 10 r_epik_Ionization_Penalty_Charging 
  4 10 r_epik_Ionization_Penalty_Neutral 
  5 10 r_epik_State_Penalty 
  6 10 r_epik_Charging_Adjusted_Penalty 
  7 10 i_epik_Tot_Q 
  8 30 s_m_job_name 
  :::
 } 
 m_atom[39] { 
  # First column is atom index #
  i_m_mmod_type
  r_m_x_coord
  r_m_y_coord
  r_m_z_coord
  i_m_residue_number
  i_m_color
  r_m_charge1
  r_m_charge2
  s_m_grow_name
  i_m_atomic_number
  i_m_representation
  i_m_visibility
  s_m_color_rgb
  s_m_atom_name
  r_epik_H2O_pKa
  r_epik_H2O_pKa_uncertainty
  i_m_minimize_atom_index
  i_m_minimize_constraint
  :::
  1 25 0.716859 7.022550 18.876435 900 38 -0.92000 -0.92000 "    " 7 0 1 2E2EFF  ""   -2.178    0.920  45024 1
  2 2 -0.266413 6.122996 18.545208 900 14 1.04200 1.04200 "    " 6 0 1 FF962E  ""  <> <> 45025 1
  3 25 -1.170576 6.481273 17.644176 900 38 -0.83900 -0.83900 "    " 7 0 1 2E2EFF  ""   -0.684    0.740  45026 1
  4 2 -2.191213 5.619901 17.422719 900 14 0.66400 0.66400 "    " 6 0 1 FF962E  ""  <> <> 45027 1
  5 2 -3.132455 6.004556 16.316454 900 14 0.00000 0.00000 "    " 6 0 1 FF962E  ""  <> <> 45028 1
  6 2 -3.776523 5.016049 15.509697 900 14 -0.11500 -0.11500 "    " 6 0 1 FF962E  ""  <> <> 45029 1
  7 2 -3.411058 7.365286 16.008741 900 14 -0.11500 -0.11500 "    " 6 0 1 FF962E  "C6140"  <> <> 45030 1
  8 2 -2.289933 4.431261 18.187241 900 14 -0.45700 -0.45700 "    " 6 0 1 FF962E  "C6141"  <> <> 45031 1
  9 2 -1.185983 4.083835 19.003511 900 14 0.66400 0.66400 "    " 6 0 1 FF962E  "C6142"  <> <> 45032 1
  10 2 -0.942596 2.733670 19.605022 900 14 0.00000 0.00000 "    " 6 0 1 FF962E  "C6143"  <> <> 45033 1
  11 2 -1.957229 1.943440 20.198652 900 14 -0.11500 -0.11500 "    " 6 0 1 FF962E  "C6144"  <> <> 45034 1
  12 2 -1.715545 0.619057 20.618051 900 14 -0.11500 -0.11500 "    " 6 0 1 FF962E  "C6145"  <> <> 45035 1
  13 2 -0.431091 0.061813 20.500767 900 14 -0.11500 -0.11500 "    " 6 0 1 FF962E  "C6146"  <> <> 45036 1
  14 2 0.610872 0.837117 19.965731 900 14 -0.11500 -0.11500 "    " 6 0 1 FF962E  "C6147"  <> <> 45037 1
  15 2 0.351989 2.157165 19.546473 900 14 -0.11500 -0.11500 "    " 6 0 1 FF962E  "C6148"  <> <> 45038 1
  16 25 -0.172785 4.968261 19.168153 900 38 -0.83900 -0.83900 "    " 7 0 1 2E2EFF  "N6149"   -0.684    0.740  45039 1
  17 1 -3.476019 3.600163 18.093553 900 14 0.39500 0.39500 "    " 6 0 1 FF962E  "C6150"  <> <> 45040 1
  18 24 -4.421789 2.949376 17.986880 900 38 -0.43000 -0.43000 "    " 7 0 1 2E2EFF  "N6151"  <> <> 45041 1
  19 43 1.222170 6.811752 19.733026 900 21 0.36000 0.36000 "    " 1 0 1 FFFFFF  "H6152"   11.401    2.220  45042 1
  20 3 0.734951 8.389031 18.386853 900 14 0.36000 0.36000 "    " 6 3 1 FF962E  "C6153"   11.401    2.220  45043 1
  21 41 -3.527697 3.971707 15.608621 900 21 0.11500 0.11500 "    " 1 0 0 FFFFFF  "H6154"  <> <> 45044 1
  22 41 -2.909336 8.156282 16.543564 900 21 0.11500 0.11500 "    " 1 0 0 FFFFFF  "H6155"  <> <> 45045 1
  23 41 -2.951699 2.341034 20.313943 900 21 0.11500 0.11500 "    " 1 0 0 FFFFFF  "H6156"  <> <> 45046 1
  24 41 -2.521487 0.024972 21.022482 900 21 0.11500 0.11500 "    " 1 0 0 FFFFFF  "H6157"  <> <> 45047 1
  25 41 -0.235891 -0.951510 20.823152 900 21 0.11500 0.11500 "    " 1 0 0 FFFFFF  "H6158"  <> <> 45048 1
  26 41 1.607191 0.423511 19.891735 900 21 0.11500 0.11500 "    " 1 0 0 FFFFFF  "H6159"  <> <> 45049 1
  27 41 1.174045 2.739989 19.168276 900 21 0.11500 0.11500 "    " 1 0 0 FFFFFF  "H6160"  <> <> 45050 1
  28 2 -4.343820 7.658394 14.990996 900 14 0.00000 0.00000 "  c1" 6 0 1 FF962E  "C6161"  <> <> 45051 1
  29 16 -4.725440 8.858491 14.483927 900 70 0.00000 0.00000 "    " 8 0 1 FF2E2E  "O6162"  <> <> 45052 1
  30 2 -4.781311 5.322827 14.572851 900 14 0.00000 0.00000 "  c1" 6 0 1 FF962E  "C6163"  <> <> 45053 1
  31 41 -5.281417 4.547271 14.012049 900 21 0.00000 0.00000 "    " 1 0 0 FFFFFF  "H6168"  <> <> 45054 1
  32 2 -5.036522 6.670184 14.330439 900 14 0.00000 0.00000 "  c1" 6 0 1 FF962E  "C6169"  <> <> 45055 1
  33 16 -5.899362 7.212965 13.440627 900 70 0.00000 0.00000 "  c1" 8 0 1 FF2E2E  "C6171"  <> <> 45056 1
  34 3 -5.777166 8.594453 13.590280 900 14 0.00000 0.00000 "  c1" 6 0 1 FF962E  "C6171"  <> <> 45057 1
  35 41 -6.711275 8.994784 13.985621 900 21 0.00000 0.00000 "    " 1 0 0 FFFFFF  ""  <> <> 45058 1
  36 41 -5.578660 9.053082 12.623397 900 21 0.00000 0.00000 "    " 1 0 0 FFFFFF  ""  <> <> 45059 1
  37 41 1.517263 8.958877 18.887382 900 21 0.00000 0.00000 "    " 1 0 0 FFFFFF  ""  <> <> 45060 1
  38 41 0.924127 8.393979 17.313020 900 21 0.00000 0.00000 "    " 1 0 0 FFFFFF  ""  <> <> 45061 1
  39 41 -0.223677 8.874011 18.574461 900 21 0.00000 0.00000 "    " 1 0 0 FFFFFF  ""  <> <> 45062 1
  :::
 } 
 m_bond[46] { 
  # First column is bond index #
  i_m_from
  i_m_to
  i_m_order
  i_m_from_rep
  i_m_to_rep
  :::
  1 1 2 1 2 2
  2 1 19 1 2 2
  3 1 20 1 2 3
  4 2 16 1 2 2
  5 2 3 2 2 2
  6 3 4 1 2 2
  7 4 5 1 2 2
  8 4 8 2 2 2
  9 5 7 1 2 2
  10 5 6 2 2 2
  11 6 21 1 2 2
  12 6 30 1 2 2
  13 7 22 1 2 2
  14 7 28 2 2 2
  15 8 9 1 2 2
  16 8 17 1 2 2
  17 9 10 1 2 2
  18 9 16 2 2 2
  19 10 15 1 2 2
  20 10 11 2 2 2
  21 11 12 1 2 2
  22 11 23 1 2 2
  23 12 13 2 2 2
  24 12 24 1 2 2
  25 13 14 1 2 2
  26 13 25 1 2 2
  27 14 15 2 2 2
  28 14 26 1 2 2
  29 15 27 1 2 2
  30 17 18 3 2 2
  31 20 1 1 3 2
  32 20 37 1 3 2
  33 20 38 1 3 2
  34 20 39 1 3 2
  35 28 29 1 2 2
  36 28 32 1 2 2
  37 29 34 1 2 2
  38 30 31 1 2 2
  39 30 32 2 2 2
  40 32 33 1 2 2
  41 33 34 1 2 2
  42 34 35 1 2 2
  43 34 36 1 2 2
  44 37 20 1 2 3
  45 38 20 1 2 3
  46 39 20 1 2 3
  :::
 } 
} 

f_m_ct { 
 s_m_title
 i_m_ct_stereo_status
 s_m_entry_id
 s_m_entry_name
 s_m_Source_Path
 s_m_Source_File
 i_m_Source_File_Index
 s_m_source_file
 i_m_source_file_index
 i_lp_mmshare_version
 i_f3d_flags
 s_epik_input
 s_epik_cmdline
 r_lp_tautomer_probability
 r_epik_Ionization_Penalty
 r_epik_Ionization_Penalty_Charging
 r_epik_Ionization_Penalty_Neutral
 r_epik_State_Penalty
 r_epik_Charging_Adjusted_Penalty
 i_epik_Tot_Q
 i_epik_Tot_abs_Q
 s_lp_Force_Field
 r_lp_Energy
 b_lp_Chiralities_Consistent
 s_lp_Variant
 s_m_job_name
 s_i_glide_gridfile
 i_i_glide_lignum
 i_i_glide_rotatable_bonds
 r_i_docking_score
 r_i_glide_ligand_efficiency
 r_i_glide_ligand_efficiency_sa
 r_i_glide_ligand_efficiency_ln
 r_i_glide_gscore
 r_i_glide_lipo
 r_i_glide_hbond
 r_i_glide_metal
 r_i_glide_rewards
 r_i_glide_evdw
 r_i_glide_ecoul
 r_i_glide_erotb
 r_i_glide_esite
 r_i_glide_emodel
 r_i_glide_energy
 r_i_glide_einternal
 i_i_glide_confnum
 i_i_glide_posenum
 r_i_glide_eff_state_penalty
 s_m_subgroup_title
 s_m_subgroupid
 b_m_subgroup_collapsed
 i_m_ct_format
 :::
 19ap 
  1
  1960 
  combiomed_cipy_affinitydata.1 
  /Users/rubenprieto/Documents/Lab/A1-CIPY/0.Project 
  combiomed_cipy_affinitydata.smi 
  1
  ligprep.maegz 
  1
  53161
  0
  W2NIXTFbY0hdW2NIXVtjSF1bY0hdYzEtYyhuYzJbTkgyXSljKEMjTiljKG4yKS1jM1tjSF1bY0hdW2NIXVtjSF1bY0hdMw== 
  J2VwaWtfcHl0aG9uJywgJy1waCcsICc3LjAnLCAnLXRuJywgJzgnLCAnLW1hJywgJzUwMCcsICctaW1hZScsICc8aW5maWxlLm1hZT4nLCAnLW9tYWUnLCAnPG91dGZpbGUubWFlPic= 
  1
    0.0000 
    0.0000 
    0.0000 
    0.0000 
  0
  0
  0
  S-OPLS 
  40.810891
  1
  18a-1 
  a1-dock_grid 
  5n2s_hbond_grid 
  1
  2
  -7.67411119149082
  -0.365433866261468
  -1.00820432747402
  -1.89740848509433
  -7.67411119149082
  -3.0834739956045
  -0.32
  0
  -2.83011350152278
  -32.8430480957031
  -1.87801349163055
  0.483330734166189
  0
  -48.3805575941712
  -34.7210615873337
  3.16691470146179
  1
  17
  0
  "A1 CONFORMATION A" 
  dock_gromacs_a1 
  0
  2
 m_depend[8] { 
  # First column is dependency index #
  i_m_depend_dependency
  s_m_depend_property
  :::
  1 10 r_lp_tautomer_probability 
  2 10 r_epik_Ionization_Penalty 
  3 10 r_epik_Ionization_Penalty_Charging 
  4 10 r_epik_Ionization_Penalty_Neutral 
  5 10 r_epik_State_Penalty 
  6 10 r_epik_Charging_Adjusted_Penalty 
  7 10 i_epik_Tot_Q 
  8 30 s_m_job_name 
  :::
 } 
 m_atom[42] { 
  # First column is atom index #
  i_m_mmod_type
  r_m_x_coord
  r_m_y_coord
  r_m_z_coord
  i_m_residue_number
  i_m_color
  r_m_charge1
  r_m_charge2
  s_m_grow_name
  i_m_atomic_number
  i_m_visibility
  s_m_color_rgb
  s_m_atom_name
  r_epik_H2O_pKa
  r_epik_H2O_pKa_uncertainty
  i_m_minimize_atom_index
  i_m_minimize_constraint
  :::
  1 25 0.621715 6.883603 18.707613 900 38 -0.92000 -0.92000 "    " 7 1 2E2EFF  ""   -2.178    0.920  45024 1
  2 2 -0.407836 6.019283 18.430558 900 144 1.04200 1.04200 "    " 6 1 DA6BFF  ""  <> <> 45025 1
  3 25 -1.307605 6.366938 17.522227 900 38 -0.83900 -0.83900 "    " 7 1 2E2EFF  ""   -0.684    0.740  45026 1
  4 2 -2.353798 5.533930 17.335450 900 144 0.66400 0.66400 "    " 6 1 DA6BFF  ""  <> <> 45027 1
  5 2 -3.298039 5.929537 16.237157 900 144 0.00000 0.00000 "    " 6 1 DA6BFF  ""  <> <> 45028 1
  6 2 -3.958840 4.948832 15.434737 900 144 -0.11500 -0.11500 "    " 6 1 DA6BFF  ""  <> <> 45029 1
  7 2 -3.562613 7.294021 15.934215 900 144 -0.11500 -0.11500 "    " 6 1 DA6BFF  "C6140"  <> <> 45030 1
  8 2 -2.470839 4.358491 18.118162 900 144 -0.45700 -0.45700 "    " 6 1 DA6BFF  "C6141"  <> <> 45031 1
  9 2 -1.369320 4.011839 18.938839 900 144 0.66400 0.66400 "    " 6 1 DA6BFF  "C6142"  <> <> 45032 1
  10 2 -1.130626 2.664393 19.546688 900 144 0.00000 0.00000 "    " 6 1 DA6BFF  "C6143"  <> <> 45033 1
  11 2 -2.147498 1.880569 20.142613 900 144 -0.11500 -0.11500 "    " 6 1 DA6BFF  "C6144"  <> <> 45034 1
  12 2 -1.909122 0.555589 20.562453 900 144 -0.11500 -0.11500 "    " 6 1 DA6BFF  "C6145"  <> <> 45035 1
  13 2 -0.625816 -0.005806 20.446739 900 144 -0.11500 -0.11500 "    " 6 1 DA6BFF  "C6146"  <> <> 45036 1
  14 2 0.418729 0.765284 19.911906 900 144 -0.11500 -0.11500 "    " 6 1 DA6BFF  "C6147"  <> <> 45037 1
  15 2 0.162313 2.083776 19.488068 900 144 -0.11500 -0.11500 "    " 6 1 DA6BFF  "C6148"  <> <> 45038 1
  16 25 -0.345312 4.882761 19.092042 900 38 -0.83900 -0.83900 "    " 7 1 2E2EFF  "N6149"   -0.684    0.740  45039 1
  17 1 -3.660887 3.532469 18.023434 900 144 0.39500 0.39500 "    " 6 1 DA6BFF  "C6150"  <> <> 45040 1
  18 24 -4.608517 2.883553 17.913116 900 38 -0.43000 -0.43000 "    " 7 1 2E2EFF  "N6151"  <> <> 45041 1
  19 43 1.113094 6.728083 19.581914 900 21 0.36000 0.36000 "    " 1 0 FFFFFF  "H6152"   11.401    2.220  45042 1
  20 3 1.005299 8.027311 17.897115 900 144 0.36000 0.36000 "    " 6 1 DA6BFF  "C6153"   11.401    2.220  45043 1
  21 41 -3.718081 3.903018 15.534376 900 21 0.11500 0.11500 "    " 1 0 FFFFFF  "H6154"  <> <> 45044 1
  22 41 -3.046970 8.079424 16.465866 900 21 0.11500 0.11500 "    " 1 0 FFFFFF  "H6155"  <> <> 45045 1
  23 41 -3.138192 2.287093 20.256600 900 21 0.11500 0.11500 "    " 1 0 FFFFFF  "H6156"  <> <> 45046 1
  24 41 -2.715767 -0.035980 20.967657 900 21 0.11500 0.11500 "    " 1 0 FFFFFF  "H6157"  <> <> 45047 1
  25 41 -0.433390 -1.019631 20.769302 900 21 0.11500 0.11500 "    " 1 0 FFFFFF  "H6158"  <> <> 45048 1
  26 41 1.416737 0.353177 19.837454 900 21 0.11500 0.11500 "    " 1 0 FFFFFF  "H6159"  <> <> 45049 1
  27 41 0.986675 2.661286 19.104109 900 21 0.11500 0.11500 "    " 1 0 FFFFFF  "H6160"  <> <> 45050 1
  28 2 -4.496499 7.598513 14.921820 900 144 0.00000 0.00000 "  c1" 6 1 DA6BFF  "C6161"  <> <> 45051 1
  29 16 -4.867650 8.803354 14.420309 900 70 0.00000 0.00000 "    " 8 1 FF2E2E  "O6162"  <> <> 45052 1
  30 2 -4.962367 5.268284 14.500256 900 144 0.00000 0.00000 "  c1" 6 1 DA6BFF  "C6163"  <> <> 45053 1
  31 41 -5.474758 4.499525 13.941126 900 21 0.00000 0.00000 "    " 1 0 FFFFFF  "H6168"  <> <> 45054 1
  32 2 -5.200539 6.619516 14.259317 900 144 0.00000 0.00000 "  c1" 6 1 DA6BFF  "C6169"  <> <> 45055 1
  33 16 -6.056470 7.173744 13.369138 900 70 0.00000 0.00000 "  c1" 8 1 FF2E2E  "C6171"  <> <> 45056 1
  34 3 -5.926549 8.554957 13.532594 900 144 0.00000 0.00000 "  c1" 6 1 DA6BFF  "C6171"  <> <> 45057 1
  35 41 -6.853653 8.955500 13.944316 900 21 0.00000 0.00000 "    " 1 0 FFFFFF  ""  <> <> 45058 1
  36 41 -5.732673 9.028703 12.571618 900 21 0.00000 0.00000 "    " 1 0 FFFFFF  ""  <> <> 45059 1
  37 41 2.020347 7.862731 17.535421 900 21 0.00000 0.00000 "    " 1 0 FFFFFF  ""  <> <> 45060 1
  38 41 0.377207 8.108430 17.010198 900 21 0.00000 0.00000 "    " 1 0 FFFFFF  ""  <> <> 45061 1
  39 3 0.937840 9.322611 18.706580 900 144 0.00000 0.00000 "    " 6 1 DA6BFF  "C6172"  <> <> 45062 1
  40 41 1.237624 10.182757 18.107274 900 21 0.00000 0.00000 "    " 1 0 FFFFFF  ""  <> <> 45063 1
  41 41 -0.078269 9.503608 19.059269 900 21 0.00000 0.00000 "    " 1 0 FFFFFF  ""  <> <> 45064 1
  42 41 1.588632 9.288894 19.580849 900 21 0.00000 0.00000 "    " 1 0 FFFFFF  ""  <> <> 45065 1
  :::
 } 
 m_bond[45] { 
  # First column is bond index #
  i_m_from
  i_m_to
  i_m_order
  i_m_from_rep
  i_m_to_rep
  :::
  1 1 2 1 2 2
  2 1 19 1 2 2
  3 1 20 1 2 2
  4 2 16 1 2 2
  5 2 3 2 2 2
  6 3 4 1 2 2
  7 4 5 1 2 2
  8 4 8 2 2 2
  9 5 7 1 2 2
  10 5 6 2 2 2
  11 6 21 1 2 2
  12 6 30 1 2 2
  13 7 22 1 2 2
  14 7 28 2 2 2
  15 8 9 1 2 2
  16 8 17 1 2 2
  17 9 10 1 2 2
  18 9 16 2 2 2
  19 10 15 1 2 2
  20 10 11 2 2 2
  21 11 12 1 2 2
  22 11 23 1 2 2
  23 12 13 2 2 2
  24 12 24 1 2 2
  25 13 14 1 2 2
  26 13 25 1 2 2
  27 14 15 2 2 2
  28 14 26 1 2 2
  29 15 27 1 2 2
  30 17 18 3 2 2
  31 20 37 1 2 2
  32 20 38 1 2 2
  33 20 39 1 2 2
  34 28 29 1 2 2
  35 28 32 1 2 2
  36 29 34 1 2 2
  37 30 31 1 2 2
  38 30 32 2 2 2
  39 32 33 1 2 2
  40 33 34 1 2 2
  41 34 35 1 2 2
  42 34 36 1 2 2
  43 39 40 1 2 2
  44 39 41 1 2 2
  45 39 42 1 2 2
  :::
 } 
} 

f_m_ct { 
 s_m_title
 i_m_ct_stereo_status
 s_m_entry_id
 s_m_entry_name
 s_m_Source_Path
 s_m_Source_File
 i_m_Source_File_Index
 s_m_source_file
 i_m_source_file_index
 i_lp_mmshare_version
 i_f3d_flags
 s_epik_input
 s_epik_cmdline
 r_lp_tautomer_probability
 r_epik_Ionization_Penalty
 r_epik_Ionization_Penalty_Charging
 r_epik_Ionization_Penalty_Neutral
 r_epik_State_Penalty
 r_epik_Charging_Adjusted_Penalty
 i_epik_Tot_Q
 i_epik_Tot_abs_Q
 s_lp_Force_Field
 r_lp_Energy
 b_lp_Chiralities_Consistent
 s_lp_Variant
 s_m_job_name
 s_i_glide_gridfile
 i_i_glide_lignum
 i_i_glide_rotatable_bonds
 r_i_docking_score
 r_i_glide_ligand_efficiency
 r_i_glide_ligand_efficiency_sa
 r_i_glide_ligand_efficiency_ln
 r_i_glide_gscore
 r_i_glide_lipo
 r_i_glide_hbond
 r_i_glide_metal
 r_i_glide_rewards
 r_i_glide_evdw
 r_i_glide_ecoul
 r_i_glide_erotb
 r_i_glide_esite
 r_i_glide_emodel
 r_i_glide_energy
 r_i_glide_einternal
 i_i_glide_confnum
 i_i_glide_posenum
 r_i_glide_eff_state_penalty
 s_m_subgroup_title
 s_m_subgroupid
 b_m_subgroup_collapsed
 i_m_ct_format
 :::
 19aq 
  1
  1983 
  combiomed_cipy_affinitydata.1 
  /Users/rubenprieto/Documents/Lab/A1-CIPY/0.Project 
  combiomed_cipy_affinitydata.smi 
  1
  ligprep.maegz 
  1
  53161
  0
  W2NIXTFbY0hdW2NIXVtjSF1bY0hdYzEtYyhuYzJbTkgyXSljKEMjTiljKG4yKS1jM1tjSF1bY0hdW2NIXVtjSF1bY0hdMw== 
  J2VwaWtfcHl0aG9uJywgJy1waCcsICc3LjAnLCAnLXRuJywgJzgnLCAnLW1hJywgJzUwMCcsICctaW1hZScsICc8aW5maWxlLm1hZT4nLCAnLW9tYWUnLCAnPG91dGZpbGUubWFlPic= 
  1
    0.0000 
    0.0000 
    0.0000 
    0.0000 
  0
  0
  0
  S-OPLS 
  40.810891
  1
  18a-1 
  a1-dock_grid 
  5n2s_hbond_grid 
  1
  2
  -7.67411119149082
  -0.365433866261468
  -1.00820432747402
  -1.89740848509433
  -7.67411119149082
  -3.0834739956045
  -0.32
  0
  -2.83011350152278
  -32.8430480957031
  -1.87801349163055
  0.483330734166189
  0
  -48.3805575941712
  -34.7210615873337
  3.16691470146179
  1
  17
  0
  "A1 CONFORMATION A" 
  dock_gromacs_a1 
  0
  2
 m_depend[8] { 
  # First column is dependency index #
  i_m_depend_dependency
  s_m_depend_property
  :::
  1 10 r_lp_tautomer_probability 
  2 10 r_epik_Ionization_Penalty 
  3 10 r_epik_Ionization_Penalty_Charging 
  4 10 r_epik_Ionization_Penalty_Neutral 
  5 10 r_epik_State_Penalty 
  6 10 r_epik_Charging_Adjusted_Penalty 
  7 10 i_epik_Tot_Q 
  8 30 s_m_job_name 
  :::
 } 
 m_atom[46] { 
  # First column is atom index #
  i_m_mmod_type
  r_m_x_coord
  r_m_y_coord
  r_m_z_coord
  i_m_residue_number
  i_m_color
  r_m_charge1
  r_m_charge2
  s_m_grow_name
  i_m_atomic_number
  i_m_visibility
  s_m_color_rgb
  s_m_atom_name
  r_epik_H2O_pKa
  r_epik_H2O_pKa_uncertainty
  i_m_minimize_atom_index
  i_m_minimize_constraint
  :::
  1 25 0.254602 6.413372 19.051314 900 38 -0.92000 -0.92000 "    " 7 1 2E2EFF  ""   -2.178    0.920  <> <>
  2 2 -0.772713 5.684618 18.598641 900 144 1.04200 1.04200 "    " 6 1 DA6BFF  ""  <> <> <> <>
  3 25 -1.575425 6.245595 17.756103 900 38 -0.83900 -0.83900 "    " 7 1 2E2EFF  ""   -0.684    0.740  45026 3
  4 2 -2.677185 5.597102 17.399262 900 144 0.66400 0.66400 "    " 6 1 DA6BFF  ""  <> <> 45027 3
  5 2 -3.518936 6.509793 16.611789 900 144 0.00000 0.00000 "    " 6 1 DA6BFF  ""  <> <> 45028 3
  6 2 -4.785234 6.185401 16.099062 900 144 -0.11500 -0.11500 "    " 6 1 DA6BFF  ""  <> <> 45029 3
  7 2 -3.004939 7.789011 16.269897 900 144 -0.11500 -0.11500 "    " 6 1 DA6BFF  "C45030"  <> <> 45030 3
  8 2 -2.890862 4.273067 17.841279 900 144 -0.45700 -0.45700 "    " 6 1 DA6BFF  "C45031"  <> <> 45031 3
  9 2 -1.846277 3.711477 18.658056 900 144 0.66400 0.66400 "    " 6 1 DA6BFF  "C45032"  <> <> <> <>
  10 2 -1.608533 2.331023 19.199306 900 144 0.00000 0.00000 "    " 6 1 DA6BFF  "C45033"  <> <> <> <>
  11 2 -2.630607 1.474790 19.639891 900 144 -0.11500 -0.11500 "    " 6 1 DA6BFF  "C45034"  <> <> <> <>
  12 2 -2.347966 0.237323 20.263580 900 144 -0.11500 -0.11500 "    " 6 1 DA6BFF  "C45035"  <> <> <> <>
  13 2 -1.026734 -0.213314 20.400652 900 144 -0.11500 -0.11500 "    " 6 1 DA6BFF  "C45036"  <> <> <> <>
  14 2 0.017546 0.589035 19.928273 900 144 -0.11500 -0.11500 "    " 6 1 DA6BFF  "C45037"  <> <> <> <>
  15 2 -0.278003 1.847906 19.376483 900 144 -0.11500 -0.11500 "    " 6 1 DA6BFF  "C45038"  <> <> <> <>
  16 25 -0.813274 4.474128 19.047671 900 38 -0.83900 -0.83900 "    " 7 1 2E2EFF  "N45039"   -0.684    0.740  <> <>
  17 1 -4.090311 3.527716 17.497533 900 144 0.39500 0.39500 "    " 6 1 DA6BFF  "C45040"  <> <> 45040 3
  18 24 -5.045963 2.935407 17.212788 900 38 -0.43000 -0.43000 "    " 7 1 2E2EFF  "N45041"  <> <> 45041 3
  19 43 0.602536 6.058691 19.929883 900 21 0.36000 0.36000 "    " 1 0 FFFFFF  "H45042"   11.401    2.220  <> <>
  20 41 -5.139694 5.194902 15.946906 900 21 0.11500 0.11500 "    " 1 0 FFFFFF  "H45043"  <> <> 45043 3
  21 41 -2.088613 8.202698 16.646527 900 21 0.11500 0.11500 "    " 1 0 FFFFFF  "H45044"  <> <> 45044 3
  22 41 -3.638148 1.811721 19.520138 900 21 0.11500 0.11500 "    " 1 0 FFFFFF  "H45045"  <> <> <> <>
  23 41 -3.135178 -0.373920 20.665526 900 21 0.11500 0.11500 "    " 1 0 FFFFFF  "H45046"  <> <> <> <>
  24 41 -0.803713 -1.161642 20.866387 900 21 0.11500 0.11500 "    " 1 0 FFFFFF  "H45047"  <> <> <> <>
  25 41 1.043859 0.263693 20.033025 900 21 0.11500 0.11500 "    " 1 0 FFFFFF  "H45048"  <> <> <> <>
  26 41 0.562612 2.463050 19.092449 900 21 0.11500 0.11500 "    " 1 0 FFFFFF  "H45049"  <> <> <> <>
  27 2 -3.560952 8.510558 15.239210 900 144 0.00000 0.00000 "  c1" 6 1 DA6BFF  "C45050"  <> <> 45050 3
  28 2 -5.500632 7.099986 15.275808 900 144 0.00000 0.00000 "  c1" 6 1 DA6BFF  "C45051"  <> <> 45051 2
  29 2 2.127246 10.034064 18.412702 900 144 0.00000 0.00000 "  n1" 6 1 DA6BFF  "C45057"  <> <> <> <>
  30 2 2.309694 9.305816 19.559310 900 144 0.00000 0.00000 "  f1" 6 1 DA6BFF  "C45058"  <> <> <> <>
  31 2 1.391396 8.304578 19.800910 900 144 0.00000 0.00000 "  c3" 6 1 DA6BFF  "C45059"  <> <> <> <>
  32 2 0.688406 7.697043 18.784838 900 144 0.00000 0.00000 "  c1" 6 1 DA6BFF  "C45060"  <> <> <> <>
  33 2 0.559715 8.382550 17.576395 900 144 0.00000 0.00000 "    " 6 1 DA6BFF  "C45061"  <> <> <> <>
  34 2 1.164317 9.646327 17.518988 900 144 0.00000 0.00000 "  n3" 6 1 DA6BFF  "C45062"  <> <> <> <>
  35 41 2.697199 10.932071 18.232230 900 21 0.00000 0.00000 "  n2" 1 0 FFFFFF  "H45063"  <> <> <> <>
  36 41 3.035254 9.617105 20.280104 900 21 0.00000 0.00000 "    " 1 0 FFFFFF  "H45064"  <> <> <> <>
  37 41 1.274981 7.933624 20.766821 900 21 0.00000 0.00000 "    " 1 0 FFFFFF  "H45065"  <> <> <> <>
  38 41 0.002283 7.981246 16.746733 900 21 0.00000 0.00000 "    " 1 0 FFFFFF  "H45066"  <> <> <> <>
  39 41 1.116100 10.360594 16.736301 900 21 0.00000 0.00000 "    " 1 0 FFFFFF  "H45067"  <> <> <> <>
  40 41 -3.102059 9.426932 14.996407 900 21 0.00000 0.00000 "    " 1 0 FFFFFF  "H45068"  <> <> 45063 3
  41 2 -4.794074 8.130571 14.750858 900 144 0.00000 0.00000 "  c1" 6 1 DA6BFF  "C45069"  <> <> 45064 3
  42 16 -6.550944 6.959064 14.377266 900 70 0.00000 0.00000 "    " 8 1 FF2E2E  "O45065"  <> <> 45065 1
  43 16 -5.423827 8.728560 13.680885 900 70 0.00000 0.00000 "    " 8 1 FF2E2E  "O45066"  <> <> 45066 2
  44 3 -6.583399 8.108342 13.573836 900 144 0.00000 0.00000 "    " 6 1 DA6BFF  "C45069"  <> <> 45067 1
  45 41 -6.808535 7.593186 12.689344 900 21 0.00000 0.00000 "    " 1 0 FFFFFF  ""  <> <> 45072 2
  46 41 -7.307799 8.981979 13.698226 900 21 0.00000 0.00000 "    " 1 0 FFFFFF  ""  <> <> 45073 2
  :::
 } 
 m_bond[50] { 
  # First column is bond index #
  i_m_from
  i_m_to
  i_m_order
  i_m_from_rep
  i_m_to_rep
  :::
  1 1 2 1 2 2
  2 1 19 1 2 2
  3 1 32 1 2 2
  4 2 16 1 2 2
  5 2 3 2 2 2
  6 3 4 1 2 2
  7 4 5 1 2 2
  8 4 8 2 2 2
  9 5 7 1 2 2
  10 5 6 2 2 2
  11 6 20 1 2 2
  12 6 28 1 2 2
  13 7 21 1 2 2
  14 7 27 2 2 2
  15 8 9 1 2 2
  16 8 17 1 2 2
  17 9 10 1 2 2
  18 9 16 2 2 2
  19 10 15 1 2 2
  20 10 11 2 2 2
  21 11 12 1 2 2
  22 11 22 1 2 2
  23 12 13 2 2 2
  24 12 23 1 2 2
  25 13 14 1 2 2
  26 13 24 1 2 2
  27 14 15 2 2 2
  28 14 25 1 2 2
  29 15 26 1 2 2
  30 17 18 3 2 2
  31 27 40 1 2 2
  32 27 41 1 2 2
  33 28 41 2 2 2
  34 28 42 1 2 2
  35 29 30 2 2 2
  36 29 34 1 2 2
  37 29 35 1 2 2
  38 30 31 1 2 2
  39 30 36 1 2 2
  40 31 32 2 2 2
  41 31 37 1 2 2
  42 32 33 1 2 2
  43 33 34 2 2 2
  44 33 38 1 2 2
  45 34 39 1 2 2
  46 41 43 1 2 2
  47 42 44 1 2 2
  48 43 44 1 2 2
  49 44 45 1 2 2
  50 44 46 1 2 2
  :::
 } 
} 

f_m_ct { 
 s_m_title
 i_m_ct_stereo_status
 s_m_entry_id
 s_m_entry_name
 s_m_Source_Path
 s_m_Source_File
 i_m_Source_File_Index
 s_m_source_file
 i_m_source_file_index
 i_lp_mmshare_version
 i_f3d_flags
 s_epik_input
 s_epik_cmdline
 r_lp_tautomer_probability
 r_epik_Ionization_Penalty
 r_epik_Ionization_Penalty_Charging
 r_epik_Ionization_Penalty_Neutral
 r_epik_State_Penalty
 r_epik_Charging_Adjusted_Penalty
 i_epik_Tot_Q
 i_epik_Tot_abs_Q
 s_lp_Force_Field
 r_lp_Energy
 b_lp_Chiralities_Consistent
 s_lp_Variant
 s_m_job_name
 s_i_glide_gridfile
 i_i_glide_lignum
 i_i_glide_rotatable_bonds
 r_i_docking_score
 r_i_glide_ligand_efficiency
 r_i_glide_ligand_efficiency_sa
 r_i_glide_ligand_efficiency_ln
 r_i_glide_gscore
 r_i_glide_lipo
 r_i_glide_hbond
 r_i_glide_metal
 r_i_glide_rewards
 r_i_glide_evdw
 r_i_glide_ecoul
 r_i_glide_erotb
 r_i_glide_esite
 r_i_glide_emodel
 r_i_glide_energy
 r_i_glide_einternal
 i_i_glide_confnum
 i_i_glide_posenum
 r_i_glide_eff_state_penalty
 s_m_subgroup_title
 s_m_subgroupid
 b_m_subgroup_collapsed
 i_m_ct_format
 :::
 19at 
  1
  1961 
  combiomed_cipy_affinitydata.1 
  /Users/rubenprieto/Documents/Lab/A1-CIPY/0.Project 
  combiomed_cipy_affinitydata.smi 
  1
  ligprep.maegz 
  1
  53161
  0
  W2NIXTFbY0hdW2NIXVtjSF1bY0hdYzEtYyhuYzJbTkgyXSljKEMjTiljKG4yKS1jM1tjSF1bY0hdW2NIXVtjSF1bY0hdMw== 
  J2VwaWtfcHl0aG9uJywgJy1waCcsICc3LjAnLCAnLXRuJywgJzgnLCAnLW1hJywgJzUwMCcsICctaW1hZScsICc8aW5maWxlLm1hZT4nLCAnLW9tYWUnLCAnPG91dGZpbGUubWFlPic= 
  1
    0.0000 
    0.0000 
    0.0000 
    0.0000 
  0
  0
  0
  S-OPLS 
  40.810891
  1
  18a-1 
  a1-dock_grid 
  5n2s_hbond_grid 
  1
  2
  -7.67411119149082
  -0.365433866261468
  -1.00820432747402
  -1.89740848509433
  -7.67411119149082
  -3.0834739956045
  -0.32
  0
  -2.83011350152278
  -32.8430480957031
  -1.87801349163055
  0.483330734166189
  0
  -48.3805575941712
  -34.7210615873337
  3.16691470146179
  1
  17
  0
  "A1 CONFORMATION A" 
  dock_gromacs_a1 
  0
  2
 m_depend[8] { 
  # First column is dependency index #
  i_m_depend_dependency
  s_m_depend_property
  :::
  1 10 r_lp_tautomer_probability 
  2 10 r_epik_Ionization_Penalty 
  3 10 r_epik_Ionization_Penalty_Charging 
  4 10 r_epik_Ionization_Penalty_Neutral 
  5 10 r_epik_State_Penalty 
  6 10 r_epik_Charging_Adjusted_Penalty 
  7 10 i_epik_Tot_Q 
  8 30 s_m_job_name 
  :::
 } 
 m_atom[33] { 
  # First column is atom index #
  i_m_mmod_type
  r_m_x_coord
  r_m_y_coord
  r_m_z_coord
  i_m_residue_number
  i_m_color
  r_m_charge1
  r_m_charge2
  s_m_grow_name
  i_m_atomic_number
  i_m_visibility
  s_m_color_rgb
  s_m_atom_name
  r_epik_H2O_pKa
  r_epik_H2O_pKa_uncertainty
  i_m_minimize_atom_index
  i_m_minimize_constraint
  :::
  1 25 0.784645 7.069866 19.134692 900 38 -0.92000 -0.92000 "    " 7 1 2E2EFF  ""   -2.178    0.920  45024 1
  2 2 -0.215856 6.224728 18.722368 900 144 1.04200 1.04200 "    " 6 1 DA6BFF  ""  <> <> 45025 1
  3 25 -1.115044 6.697494 17.880338 900 38 -0.83900 -0.83900 "    " 7 1 2E2EFF  ""   -0.684    0.740  45026 1
  4 2 -2.151909 5.892105 17.569177 900 144 0.66400 0.66400 "    " 6 1 DA6BFF  ""  <> <> 45027 1
  5 2 -2.275037 4.604044 18.144352 900 144 -0.45700 -0.45700 "    " 6 1 DA6BFF  ""  <> <> 45028 1
  6 2 -1.196189 4.166960 18.956959 900 144 0.66400 0.66400 "    " 6 1 DA6BFF  ""  <> <> 45029 1
  7 2 -1.014334 2.788295 19.515103 900 144 0.00000 0.00000 "    " 6 1 DA6BFF  ""  <> <> 45030 1
  8 2 -2.070291 2.008753 20.048043 900 144 -0.11500 -0.11500 "    " 6 1 DA6BFF  ""  <> <> 45031 1
  9 2 -1.864025 0.681309 20.480585 900 144 -0.11500 -0.11500 "    " 6 1 DA6BFF  ""  <> <> 45032 1
  10 2 -0.585513 0.102571 20.413708 900 144 -0.11500 -0.11500 "    " 6 1 DA6BFF  ""  <> <> 45033 1
  11 2 0.488981 0.859718 19.921270 900 144 -0.11500 -0.11500 "    " 6 1 DA6BFF  ""  <> <> 45034 1
  12 2 0.270545 2.189118 19.510243 900 144 -0.11500 -0.11500 "    " 6 1 DA6BFF  ""  <> <> 45035 1
  13 25 -0.161244 5.005699 19.218165 900 38 -0.83900 -0.83900 "    " 7 1 2E2EFF  ""   -0.684    0.740  45036 1
  14 1 -3.459204 3.790268 17.901915 900 144 0.39500 0.39500 "    " 6 1 DA6BFF  ""  <> <> 45037 1
  15 24 -4.406629 3.154970 17.707829 900 38 -0.43000 -0.43000 "    " 7 1 2E2EFF  ""  <> <> 45038 1
  16 43 1.316167 6.766661 19.949688 900 21 0.36000 0.36000 "    " 1 0 FFFFFF  ""   11.401    2.220  45039 1
  17 3 0.794901 8.494786 18.838555 900 144 0.36000 0.36000 "    " 6 1 DA6BFF  "C6150"   11.401    2.220  45040 1
  18 41 -3.062255 2.424552 20.118354 900 21 0.11500 0.11500 "    " 1 0 FFFFFF  ""  <> <> 45041 1
  19 41 -2.687258 0.096607 20.859806 900 21 0.11500 0.11500 "    " 1 0 FFFFFF  ""  <> <> 45042 1
  20 41 -0.419801 -0.914629 20.740913 900 21 0.11500 0.11500 "    " 1 0 FFFFFF  ""  <> <> 45043 1
  21 41 1.482427 0.432424 19.886552 900 21 0.11500 0.11500 "    " 1 0 FFFFFF  ""  <> <> 45044 1
  22 41 1.119689 2.762937 19.180083 900 21 0.11500 0.11500 "    " 1 0 FFFFFF  ""  <> <> 45045 1
  23 2 -3.062588 6.497634 16.572009 900 144 0.00000 0.00000 "  c1" 6 1 DA6BFF  "C6156"  <> <> 45046 1
  24 2 -3.091311 7.742379 15.999828 900 144 0.00000 0.00000 "  c3" 6 1 DA6BFF  "C6157"  <> <> 45047 1
  25 2 -4.180050 7.767276 15.080454 900 144 0.00000 0.00000 "  n3" 6 1 DA6BFF  "C6158"  <> <> 45048 1
  26 2 -4.747980 6.530775 15.148110 900 144 0.00000 0.00000 "  n1" 6 1 DA6BFF  "C6159"  <> <> 45049 1
  27 16 -4.072641 5.751789 16.031512 900 70 0.00000 0.00000 "    " 8 1 FF2E2E  "O6160"  <> <> 45050 1
  28 41 -2.393634 8.530018 16.226965 900 21 0.00000 0.00000 "    " 1 0 FFFFFF  "H6161"  <> <> 45051 1
  29 41 -4.512310 8.580545 14.452197 900 21 0.00000 0.00000 "    " 1 0 FFFFFF  "H6162"  <> <> 45052 1
  30 41 -5.590090 6.056914 14.664930 900 21 0.00000 0.00000 "  n2" 1 0 FFFFFF  "H6163"  <> <> 45053 1
  31 41 1.571059 8.996861 19.417293 900 21 0.00000 0.00000 "    " 1 0 FFFFFF  ""  <> <> 45054 1
  32 41 0.989102 8.658352 17.778475 900 21 0.00000 0.00000 "    " 1 0 FFFFFF  ""  <> <> 45055 1
  33 41 -0.163125 8.951892 19.089167 900 21 0.00000 0.00000 "    " 1 0 FFFFFF  ""  <> <> 45056 1
  :::
 } 
 m_bond[35] { 
  # First column is bond index #
  i_m_from
  i_m_to
  i_m_order
  i_m_from_rep
  i_m_to_rep
  :::
  1 1 2 1 2 2
  2 1 16 1 2 2
  3 1 17 1 2 2
  4 2 13 1 2 2
  5 2 3 2 2 2
  6 3 4 1 2 2
  7 4 5 2 2 2
  8 4 23 1 2 2
  9 5 6 1 2 2
  10 5 14 1 2 2
  11 6 7 1 2 2
  12 6 13 2 2 2
  13 7 12 1 2 2
  14 7 8 2 2 2
  15 8 9 1 2 2
  16 8 18 1 2 2
  17 9 10 2 2 2
  18 9 19 1 2 2
  19 10 11 1 2 2
  20 10 20 1 2 2
  21 11 12 2 2 2
  22 11 21 1 2 2
  23 12 22 1 2 2
  24 14 15 3 2 2
  25 17 31 1 2 2
  26 17 32 1 2 2
  27 17 33 1 2 2
  28 23 24 2 2 2
  29 23 27 1 2 2
  30 24 25 1 2 2
  31 24 28 1 2 2
  32 25 26 2 2 2
  33 25 29 1 2 2
  34 26 27 1 2 2
  35 26 30 1 2 2
  :::
 } 
} 

f_m_ct { 
 s_m_title
 i_m_ct_stereo_status
 s_m_entry_id
 s_m_entry_name
 s_m_Source_Path
 s_m_Source_File
 i_m_Source_File_Index
 s_m_source_file
 i_m_source_file_index
 i_lp_mmshare_version
 i_f3d_flags
 s_epik_input
 s_epik_cmdline
 r_lp_tautomer_probability
 r_epik_Ionization_Penalty
 r_epik_Ionization_Penalty_Charging
 r_epik_Ionization_Penalty_Neutral
 r_epik_State_Penalty
 r_epik_Charging_Adjusted_Penalty
 i_epik_Tot_Q
 i_epik_Tot_abs_Q
 s_lp_Force_Field
 r_lp_Energy
 b_lp_Chiralities_Consistent
 s_lp_Variant
 s_m_job_name
 s_i_glide_gridfile
 i_i_glide_lignum
 i_i_glide_rotatable_bonds
 r_i_docking_score
 r_i_glide_ligand_efficiency
 r_i_glide_ligand_efficiency_sa
 r_i_glide_ligand_efficiency_ln
 r_i_glide_gscore
 r_i_glide_lipo
 r_i_glide_hbond
 r_i_glide_metal
 r_i_glide_rewards
 r_i_glide_evdw
 r_i_glide_ecoul
 r_i_glide_erotb
 r_i_glide_esite
 r_i_glide_emodel
 r_i_glide_energy
 r_i_glide_einternal
 i_i_glide_confnum
 i_i_glide_posenum
 r_i_glide_eff_state_penalty
 s_m_subgroup_title
 s_m_subgroupid
 b_m_subgroup_collapsed
 i_m_ct_format
 :::
 19au 
  1
  1962 
  combiomed_cipy_affinitydata.1 
  /Users/rubenprieto/Documents/Lab/A1-CIPY/0.Project 
  combiomed_cipy_affinitydata.smi 
  1
  ligprep.maegz 
  1
  53161
  0
  W2NIXTFbY0hdW2NIXVtjSF1bY0hdYzEtYyhuYzJbTkgyXSljKEMjTiljKG4yKS1jM1tjSF1bY0hdW2NIXVtjSF1bY0hdMw== 
  J2VwaWtfcHl0aG9uJywgJy1waCcsICc3LjAnLCAnLXRuJywgJzgnLCAnLW1hJywgJzUwMCcsICctaW1hZScsICc8aW5maWxlLm1hZT4nLCAnLW9tYWUnLCAnPG91dGZpbGUubWFlPic= 
  1
    0.0000 
    0.0000 
    0.0000 
    0.0000 
  0
  0
  0
  S-OPLS 
  40.810891
  1
  18a-1 
  a1-dock_grid 
  5n2s_hbond_grid 
  1
  2
  -7.67411119149082
  -0.365433866261468
  -1.00820432747402
  -1.89740848509433
  -7.67411119149082
  -3.0834739956045
  -0.32
  0
  -2.83011350152278
  -32.8430480957031
  -1.87801349163055
  0.483330734166189
  0
  -48.3805575941712
  -34.7210615873337
  3.16691470146179
  1
  17
  0
  "A1 CONFORMATION A" 
  dock_gromacs_a1 
  0
  2
 m_depend[8] { 
  # First column is dependency index #
  i_m_depend_dependency
  s_m_depend_property
  :::
  1 10 r_lp_tautomer_probability 
  2 10 r_epik_Ionization_Penalty 
  3 10 r_epik_Ionization_Penalty_Charging 
  4 10 r_epik_Ionization_Penalty_Neutral 
  5 10 r_epik_State_Penalty 
  6 10 r_epik_Charging_Adjusted_Penalty 
  7 10 i_epik_Tot_Q 
  8 30 s_m_job_name 
  :::
 } 
 m_atom[40] { 
  # First column is atom index #
  i_m_mmod_type
  r_m_x_coord
  r_m_y_coord
  r_m_z_coord
  i_m_residue_number
  i_m_color
  r_m_charge1
  r_m_charge2
  s_m_grow_name
  i_m_atomic_number
  i_m_visibility
  s_m_color_rgb
  s_m_atom_name
  r_epik_H2O_pKa
  r_epik_H2O_pKa_uncertainty
  i_m_minimize_atom_index
  i_m_minimize_constraint
  :::
  1 25 0.150155 6.639048 18.981374 900 38 -0.92000 -0.92000 "    " 7 1 2E2EFF  ""   -2.178    0.920  45024 1
  2 2 -0.877862 5.912292 18.522907 900 144 1.04200 1.04200 "    " 6 1 DA6BFF  ""  <> <> 45025 1
  3 25 -1.771866 6.435894 17.727804 900 38 -0.83900 -0.83900 "    " 7 1 2E2EFF  ""   -0.684    0.740  45026 1
  4 2 -2.837281 5.651976 17.471455 900 144 0.66400 0.66400 "    " 6 1 DA6BFF  ""  <> <> 45027 1
  5 2 -2.927316 4.315877 17.958946 900 144 -0.45700 -0.45700 "    " 6 1 DA6BFF  ""  <> <> 45028 1
  6 2 -1.802481 3.847538 18.706746 900 144 0.66400 0.66400 "    " 6 1 DA6BFF  ""  <> <> 45029 1
  7 2 -1.430404 2.504796 19.270277 900 144 0.00000 0.00000 "    " 6 1 DA6BFF  ""  <> <> 45030 1
  8 2 -2.362469 1.528215 19.662000 900 144 -0.11500 -0.11500 "    " 6 1 DA6BFF  ""  <> <> 45031 1
  9 2 -1.966605 0.330378 20.299940 900 144 -0.11500 -0.11500 "    " 6 1 DA6BFF  ""  <> <> 45032 1
  10 2 -0.608675 0.030935 20.482354 900 144 -0.11500 -0.11500 "    " 6 1 DA6BFF  ""  <> <> 45033 1
  11 2 0.353903 0.942320 20.034323 900 144 -0.11500 -0.11500 "    " 6 1 DA6BFF  ""  <> <> 45034 1
  12 2 -0.060974 2.169609 19.488757 900 144 -0.11500 -0.11500 "    " 6 1 DA6BFF  ""  <> <> 45035 1
  13 25 -0.820604 4.709722 18.997851 900 38 -0.83900 -0.83900 "    " 7 1 2E2EFF  ""   -0.684    0.740  45036 1
  14 1 -4.087628 3.501535 17.626158 900 144 0.39500 0.39500 "    " 6 1 DA6BFF  ""  <> <> 45037 1
  15 24 -5.007574 2.856472 17.338179 900 38 -0.43000 -0.43000 "    " 7 1 2E2EFF  ""  <> <> 45038 1
  16 43 0.524496 6.182234 19.797671 900 21 0.36000 0.36000 "    " 1 0 FFFFFF  ""   11.401    2.220  45039 1
  17 41 -3.395735 1.724142 19.478734 900 21 0.11500 0.11500 "    " 1 0 FFFFFF  "H6150"  <> <> 45040 1
  18 41 -2.692299 -0.378182 20.655972 900 21 0.11500 0.11500 "    " 1 0 FFFFFF  "H6151"  <> <> 45041 1
  19 41 -0.297374 -0.896202 20.942595 900 21 0.11500 0.11500 "    " 1 0 FFFFFF  "H6152"  <> <> 45042 1
  20 41 1.406718 0.724204 20.158212 900 21 0.11500 0.11500 "    " 1 0 FFFFFF  "H6153"  <> <> 45043 1
  21 41 0.719888 2.866330 19.224292 900 21 0.11500 0.11500 "    " 1 0 FFFFFF  "H6154"  <> <> 45044 1
  22 2 -3.792793 6.359760 16.603819 900 144 0.00000 0.00000 "  c1" 6 1 DA6BFF  "C6155"  <> <> 45045 1
  23 2 -3.611002 7.423187 15.755853 900 144 0.00000 0.00000 "  c3" 6 1 DA6BFF  "C6156"  <> <> 45046 1
  24 2 -4.872927 7.713379 15.168960 900 144 0.00000 0.00000 "  n3" 6 1 DA6BFF  "C6157"  <> <> 45047 1
  25 2 -5.741257 6.812956 15.711577 900 144 0.00000 0.00000 "  n1" 6 1 DA6BFF  "C6158"  <> <> 45048 1
  26 16 -5.102864 5.982038 16.578948 900 70 0.00000 0.00000 "    " 8 1 FF2E2E  "O6159"  <> <> 45049 1
  27 41 -2.666589 7.921484 15.592497 900 21 0.00000 0.00000 "    " 1 0 FFFFFF  "H6160"  <> <> 45050 1
  28 41 -5.120972 8.485884 14.454772 900 21 0.00000 0.00000 "    " 1 0 FFFFFF  "H6161"  <> <> 45051 1
  29 41 -6.797489 6.635587 15.601174 900 21 0.00000 0.00000 "  n2" 1 0 FFFFFF  "H6162"  <> <> 45052 1
  30 2 2.343585 10.122207 18.612666 900 144 0.00000 0.00000 "  n1" 6 1 DA6BFF  "C6163"  <> <> 45053 1
  31 2 2.405698 9.328506 19.728586 900 144 0.00000 0.00000 "  f1" 6 1 DA6BFF  "C6164"  <> <> 45054 1
  32 2 1.415057 8.361354 19.885820 900 144 0.00000 0.00000 "  c3" 6 1 DA6BFF  "C6165"  <> <> 45055 1
  33 2 0.672803 7.901715 18.817686 900 144 0.00000 0.00000 "  c1" 6 1 DA6BFF  "C6166"  <> <> 45056 1
  34 2 0.637656 8.656400 17.653262 900 144 0.00000 0.00000 "    " 6 1 DA6BFF  "C6167"  <> <> 45057 1
  35 2 1.397510 9.843944 17.655629 900 144 0.00000 0.00000 "  n3" 6 1 DA6BFF  "C6168"  <> <> 45058 1
  36 41 3.010492 10.963804 18.492956 900 21 0.00000 0.00000 "  n2" 1 0 FFFFFF  "H6169"  <> <> 45059 1
  37 41 3.175478 9.531783 20.444705 900 21 0.00000 0.00000 "    " 1 0 FFFFFF  "H6170"  <> <> 45060 1
  38 41 1.264226 7.845369 20.788896 900 21 0.00000 0.00000 "    " 1 0 FFFFFF  "H6171"  <> <> 45061 1
  39 41 0.039923 8.332914 16.814526 900 21 0.00000 0.00000 "    " 1 0 FFFFFF  "H6172"  <> <> 45062 1
  40 41 1.423479 10.585406 16.895341 900 21 0.00000 0.00000 "    " 1 0 FFFFFF  "H6173"  <> <> 45063 1
  :::
 } 
 m_bond[43] { 
  # First column is bond index #
  i_m_from
  i_m_to
  i_m_order
  i_m_from_rep
  i_m_to_rep
  :::
  1 1 2 1 2 2
  2 1 16 1 2 2
  3 1 33 1 2 2
  4 2 13 1 2 2
  5 2 3 2 2 2
  6 3 4 1 2 2
  7 4 5 2 2 2
  8 4 22 1 2 2
  9 5 6 1 2 2
  10 5 14 1 2 2
  11 6 7 1 2 2
  12 6 13 2 2 2
  13 7 12 1 2 2
  14 7 8 2 2 2
  15 8 9 1 2 2
  16 8 17 1 2 2
  17 9 10 2 2 2
  18 9 18 1 2 2
  19 10 11 1 2 2
  20 10 19 1 2 2
  21 11 12 2 2 2
  22 11 20 1 2 2
  23 12 21 1 2 2
  24 14 15 3 2 2
  25 22 23 2 2 2
  26 22 26 1 2 2
  27 23 24 1 2 2
  28 23 27 1 2 2
  29 24 25 2 2 2
  30 24 28 1 2 2
  31 25 26 1 2 2
  32 25 29 1 2 2
  33 30 31 2 2 2
  34 30 35 1 2 2
  35 30 36 1 2 2
  36 31 32 1 2 2
  37 31 37 1 2 2
  38 32 33 2 2 2
  39 32 38 1 2 2
  40 33 34 1 2 2
  41 34 35 2 2 2
  42 34 39 1 2 2
  43 35 40 1 2 2
  :::
 } 
} 

f_m_ct { 
 s_m_title
 i_m_ct_stereo_status
 s_m_entry_id
 s_m_entry_name
 s_m_Source_Path
 s_m_Source_File
 i_m_Source_File_Index
 s_m_source_file
 i_m_source_file_index
 i_lp_mmshare_version
 i_f3d_flags
 s_epik_input
 s_epik_cmdline
 r_lp_tautomer_probability
 r_epik_Ionization_Penalty
 r_epik_Ionization_Penalty_Charging
 r_epik_Ionization_Penalty_Neutral
 r_epik_State_Penalty
 r_epik_Charging_Adjusted_Penalty
 i_epik_Tot_Q
 i_epik_Tot_abs_Q
 s_lp_Force_Field
 r_lp_Energy
 b_lp_Chiralities_Consistent
 s_lp_Variant
 s_m_job_name
 s_i_glide_gridfile
 i_i_glide_lignum
 i_i_glide_rotatable_bonds
 r_i_docking_score
 r_i_glide_ligand_efficiency
 r_i_glide_ligand_efficiency_sa
 r_i_glide_ligand_efficiency_ln
 r_i_glide_gscore
 r_i_glide_lipo
 r_i_glide_hbond
 r_i_glide_metal
 r_i_glide_rewards
 r_i_glide_evdw
 r_i_glide_ecoul
 r_i_glide_erotb
 r_i_glide_esite
 r_i_glide_emodel
 r_i_glide_energy
 r_i_glide_einternal
 i_i_glide_confnum
 i_i_glide_posenum
 r_i_glide_eff_state_penalty
 s_m_subgroup_title
 s_m_subgroupid
 b_m_subgroup_collapsed
 i_m_ct_format
 :::
 19ax 
  1
  1928 
  combiomed_cipy_affinitydata.1 
  /Users/rubenprieto/Documents/Lab/A1-CIPY/0.Project 
  combiomed_cipy_affinitydata.smi 
  1
  ligprep.maegz 
  1
  53161
  0
  W2NIXTFbY0hdW2NIXVtjSF1bY0hdYzEtYyhuYzJbTkgyXSljKEMjTiljKG4yKS1jM1tjSF1bY0hdW2NIXVtjSF1bY0hdMw== 
  J2VwaWtfcHl0aG9uJywgJy1waCcsICc3LjAnLCAnLXRuJywgJzgnLCAnLW1hJywgJzUwMCcsICctaW1hZScsICc8aW5maWxlLm1hZT4nLCAnLW9tYWUnLCAnPG91dGZpbGUubWFlPic= 
  1
    0.0000 
    0.0000 
    0.0000 
    0.0000 
  0
  0
  0
  S-OPLS 
  40.810891
  1
  18a-1 
  a1-dock_grid 
  5n2s_hbond_grid 
  1
  2
  -7.67411119149082
  -0.365433866261468
  -1.00820432747402
  -1.89740848509433
  -7.67411119149082
  -3.0834739956045
  -0.32
  0
  -2.83011350152278
  -32.8430480957031
  -1.87801349163055
  0.483330734166189
  0
  -48.3805575941712
  -34.7210615873337
  3.16691470146179
  1
  17
  0
  "A1 CONFORMATION A" 
  dock_gromacs_a1 
  0
  2
 m_depend[8] { 
  # First column is dependency index #
  i_m_depend_dependency
  s_m_depend_property
  :::
  1 10 r_lp_tautomer_probability 
  2 10 r_epik_Ionization_Penalty 
  3 10 r_epik_Ionization_Penalty_Charging 
  4 10 r_epik_Ionization_Penalty_Neutral 
  5 10 r_epik_State_Penalty 
  6 10 r_epik_Charging_Adjusted_Penalty 
  7 10 i_epik_Tot_Q 
  8 30 s_m_job_name 
  :::
 } 
 m_atom[33] { 
  # First column is atom index #
  i_m_mmod_type
  r_m_x_coord
  r_m_y_coord
  r_m_z_coord
  i_m_residue_number
  i_m_color
  r_m_charge1
  r_m_charge2
  s_m_grow_name
  i_m_atomic_number
  i_m_visibility
  s_m_color_rgb
  s_m_atom_name
  r_epik_H2O_pKa
  r_epik_H2O_pKa_uncertainty
  i_m_minimize_atom_index
  i_m_minimize_constraint
  :::
  1 25 0.798256 7.148123 19.084950 900 38 -0.92000 -0.92000 "    " 7 1 2E2EFF  ""   -2.178    0.920  45024 1
  2 2 -0.196484 6.288735 18.688434 900 144 1.04200 1.04200 "    " 6 1 DA6BFF  ""  <> <> 45025 1
  3 25 -1.091643 6.741088 17.829565 900 38 -0.83900 -0.83900 "    " 7 1 2E2EFF  ""   -0.684    0.740  45026 1
  4 2 -2.118539 5.924458 17.523844 900 144 0.66400 0.66400 "    " 6 1 DA6BFF  ""  <> <> 45027 1
  5 2 -2.249205 4.658789 18.135947 900 144 -0.45700 -0.45700 "    " 6 1 DA6BFF  ""  <> <> 45028 1
  6 2 -1.171833 4.232063 18.953833 900 144 0.66400 0.66400 "    " 6 1 DA6BFF  ""  <> <> 45029 1
  7 2 -0.993000 2.852591 19.507476 900 144 0.00000 0.00000 "    " 6 1 DA6BFF  ""  <> <> 45030 1
  8 2 -2.050480 2.078842 20.046346 900 144 -0.11500 -0.11500 "    " 6 1 DA6BFF  ""  <> <> 45031 1
  9 2 -1.853231 0.744843 20.461035 900 144 -0.11500 -0.11500 "    " 6 1 DA6BFF  ""  <> <> 45032 1
  10 2 -0.578011 0.159686 20.386326 900 144 -0.11500 -0.11500 "    " 6 1 DA6BFF  ""  <> <> 45033 1
  11 2 0.499468 0.913049 19.892639 900 144 -0.11500 -0.11500 "    " 6 1 DA6BFF  ""  <> <> 45034 1
  12 2 0.286630 2.242702 19.480356 900 144 -0.11500 -0.11500 "    " 6 1 DA6BFF  ""  <> <> 45035 1
  13 25 -0.137672 5.075792 19.203761 900 38 -0.83900 -0.83900 "    " 7 1 2E2EFF  ""   -0.684    0.740  45036 1
  14 1 -3.446228 3.861666 17.915203 900 144 0.39500 0.39500 "    " 6 1 DA6BFF  ""  <> <> 45037 1
  15 24 -4.403784 3.240974 17.730556 900 38 -0.43000 -0.43000 "    " 7 1 2E2EFF  ""  <> <> 45038 1
  16 43 1.334767 6.866315 19.905232 900 21 0.36000 0.36000 "    " 1 0 FFFFFF  ""   11.401    2.220  45039 1
  17 3 0.810458 8.563669 18.745892 900 144 0.36000 0.36000 "    " 6 1 DA6BFF  "C6150"   11.401    2.220  45040 1
  18 41 -3.037988 2.502424 20.130995 900 21 0.11500 0.11500 "    " 1 0 FFFFFF  ""  <> <> 45041 1
  19 41 -2.681835 0.163439 20.834418 900 21 0.11500 0.11500 "    " 1 0 FFFFFF  ""  <> <> 45042 1
  20 41 -0.416989 -0.860461 20.706436 900 21 0.11500 0.11500 "    " 1 0 FFFFFF  ""  <> <> 45043 1
  21 41 1.490594 0.481164 19.851634 900 21 0.11500 0.11500 "    " 1 0 FFFFFF  ""  <> <> 45044 1
  22 41 1.135490 2.809847 19.137088 900 21 0.11500 0.11500 "    " 1 0 FFFFFF  ""  <> <> 45045 1
  23 2 -3.013072 6.473040 16.470543 900 144 0.00000 0.00000 "  c1" 6 1 DA6BFF  "C6156"  <> <> 45046 1
  24 2 -3.252543 7.846011 16.191092 900 144 0.00000 0.00000 "  c3" 6 1 DA6BFF  "C6157"  <> <> 45047 1
  25 2 -4.110647 7.867889 15.125226 900 144 0.00000 0.00000 "  n3" 6 1 DA6BFF  "C6158"  <> <> 45048 1
  26 16 -4.412327 6.607034 14.714930 900 70 0.00000 0.00000 "  n1" 8 1 FF2E2E  "O6159"  <> <> 45049 1
  27 2 -3.725546 5.767622 15.536995 900 144 0.00000 0.00000 "    " 6 1 DA6BFF  "C6160"  <> <> 45050 1
  28 41 -4.581669 8.651363 14.549745 900 21 0.00000 0.00000 "    " 1 0 FFFFFF  ""  <> <> 45051 1
  29 41 -2.834861 8.692652 16.711864 900 21 0.00000 0.00000 "    " 1 0 FFFFFF  ""  <> <> 45052 1
  30 41 -3.850969 4.715534 15.325046 900 21 0.00000 0.00000 "    " 1 0 FFFFFF  ""  <> <> 45053 1
  31 41 1.582076 9.084147 19.314924 900 21 0.00000 0.00000 "    " 1 0 FFFFFF  ""  <> <> 45054 1
  32 41 1.011809 8.696120 17.682960 900 21 0.00000 0.00000 "    " 1 0 FFFFFF  ""  <> <> 45055 1
  33 41 -0.149384 9.026985 18.975737 900 21 0.00000 0.00000 "    " 1 0 FFFFFF  ""  <> <> 45056 1
  :::
 } 
 m_bond[35] { 
  # First column is bond index #
  i_m_from
  i_m_to
  i_m_order
  i_m_from_rep
  i_m_to_rep
  :::
  1 1 2 1 2 2
  2 1 16 1 2 2
  3 1 17 1 2 2
  4 2 13 1 2 2
  5 2 3 2 2 2
  6 3 4 1 2 2
  7 4 5 2 2 2
  8 4 23 1 2 2
  9 5 6 1 2 2
  10 5 14 1 2 2
  11 6 7 1 2 2
  12 6 13 2 2 2
  13 7 12 1 2 2
  14 7 8 2 2 2
  15 8 9 1 2 2
  16 8 18 1 2 2
  17 9 10 2 2 2
  18 9 19 1 2 2
  19 10 11 1 2 2
  20 10 20 1 2 2
  21 11 12 2 2 2
  22 11 21 1 2 2
  23 12 22 1 2 2
  24 14 15 3 2 2
  25 17 31 1 2 2
  26 17 32 1 2 2
  27 17 33 1 2 2
  28 23 24 1 2 2
  29 23 27 2 2 2
  30 24 25 2 2 2
  31 24 29 1 2 2
  32 25 26 1 2 2
  33 25 28 1 2 2
  34 26 27 1 2 2
  35 27 30 1 2 2
  :::
 } 
} 

f_m_ct { 
 s_m_title
 i_m_ct_stereo_status
 s_m_entry_id
 s_m_entry_name
 s_m_Source_Path
 s_m_Source_File
 i_m_Source_File_Index
 s_m_source_file
 i_m_source_file_index
 i_lp_mmshare_version
 i_f3d_flags
 s_epik_input
 s_epik_cmdline
 r_lp_tautomer_probability
 r_epik_Ionization_Penalty
 r_epik_Ionization_Penalty_Charging
 r_epik_Ionization_Penalty_Neutral
 r_epik_State_Penalty
 r_epik_Charging_Adjusted_Penalty
 i_epik_Tot_Q
 i_epik_Tot_abs_Q
 s_lp_Force_Field
 r_lp_Energy
 b_lp_Chiralities_Consistent
 s_lp_Variant
 s_m_job_name
 s_i_glide_gridfile
 i_i_glide_lignum
 i_i_glide_rotatable_bonds
 r_i_docking_score
 r_i_glide_ligand_efficiency
 r_i_glide_ligand_efficiency_sa
 r_i_glide_ligand_efficiency_ln
 r_i_glide_gscore
 r_i_glide_lipo
 r_i_glide_hbond
 r_i_glide_metal
 r_i_glide_rewards
 r_i_glide_evdw
 r_i_glide_ecoul
 r_i_glide_erotb
 r_i_glide_esite
 r_i_glide_emodel
 r_i_glide_energy
 r_i_glide_einternal
 i_i_glide_confnum
 i_i_glide_posenum
 r_i_glide_eff_state_penalty
 s_m_subgroup_title
 s_m_subgroupid
 b_m_subgroup_collapsed
 i_m_ct_format
 :::
 19ay 
  1
  1963 
  combiomed_cipy_affinitydata.1 
  /Users/rubenprieto/Documents/Lab/A1-CIPY/0.Project 
  combiomed_cipy_affinitydata.smi 
  1
  ligprep.maegz 
  1
  53161
  0
  W2NIXTFbY0hdW2NIXVtjSF1bY0hdYzEtYyhuYzJbTkgyXSljKEMjTiljKG4yKS1jM1tjSF1bY0hdW2NIXVtjSF1bY0hdMw== 
  J2VwaWtfcHl0aG9uJywgJy1waCcsICc3LjAnLCAnLXRuJywgJzgnLCAnLW1hJywgJzUwMCcsICctaW1hZScsICc8aW5maWxlLm1hZT4nLCAnLW9tYWUnLCAnPG91dGZpbGUubWFlPic= 
  1
    0.0000 
    0.0000 
    0.0000 
    0.0000 
  0
  0
  0
  S-OPLS 
  40.810891
  1
  18a-1 
  a1-dock_grid 
  5n2s_hbond_grid 
  1
  2
  -7.67411119149082
  -0.365433866261468
  -1.00820432747402
  -1.89740848509433
  -7.67411119149082
  -3.0834739956045
  -0.32
  0
  -2.83011350152278
  -32.8430480957031
  -1.87801349163055
  0.483330734166189
  0
  -48.3805575941712
  -34.7210615873337
  3.16691470146179
  1
  17
  0
  "A1 CONFORMATION A" 
  dock_gromacs_a1 
  0
  2
 m_depend[8] { 
  # First column is dependency index #
  i_m_depend_dependency
  s_m_depend_property
  :::
  1 10 r_lp_tautomer_probability 
  2 10 r_epik_Ionization_Penalty 
  3 10 r_epik_Ionization_Penalty_Charging 
  4 10 r_epik_Ionization_Penalty_Neutral 
  5 10 r_epik_State_Penalty 
  6 10 r_epik_Charging_Adjusted_Penalty 
  7 10 i_epik_Tot_Q 
  8 30 s_m_job_name 
  :::
 } 
 m_atom[40] { 
  # First column is atom index #
  i_m_mmod_type
  r_m_x_coord
  r_m_y_coord
  r_m_z_coord
  i_m_residue_number
  i_m_color
  r_m_charge1
  r_m_charge2
  s_m_grow_name
  i_m_atomic_number
  i_m_visibility
  s_m_color_rgb
  s_m_atom_name
  r_epik_H2O_pKa
  r_epik_H2O_pKa_uncertainty
  i_m_minimize_atom_index
  i_m_minimize_constraint
  :::
  1 25 0.214970 6.565633 19.022639 900 38 -0.92000 -0.92000 "    " 7 1 2E2EFF  ""   -2.178    0.920  45024 1
  2 2 -0.822600 5.848069 18.586686 900 144 1.04200 1.04200 "    " 6 1 DA6BFF  ""  <> <> 45025 1
  3 25 -1.734626 6.336614 17.786752 900 38 -0.83900 -0.83900 "    " 7 1 2E2EFF  ""   -0.684    0.740  45026 1
  4 2 -2.764291 5.503206 17.525727 900 144 0.66400 0.66400 "    " 6 1 DA6BFF  ""  <> <> 45027 1
  5 2 -2.817847 4.186711 18.067148 900 144 -0.45700 -0.45700 "    " 6 1 DA6BFF  ""  <> <> 45028 1
  6 2 -1.679159 3.762722 18.821607 900 144 0.66400 0.66400 "    " 6 1 DA6BFF  ""  <> <> 45029 1
  7 2 -1.254141 2.447309 19.415812 900 144 0.00000 0.00000 "    " 6 1 DA6BFF  ""  <> <> 45030 1
  8 2 -2.146061 1.436714 19.808174 900 144 -0.11500 -0.11500 "    " 6 1 DA6BFF  ""  <> <> 45031 1
  9 2 -1.711542 0.262295 20.464960 900 144 -0.11500 -0.11500 "    " 6 1 DA6BFF  ""  <> <> 45032 1
  10 2 -0.345356 0.024230 20.673006 900 144 -0.11500 -0.11500 "    " 6 1 DA6BFF  ""  <> <> 45033 1
  11 2 0.583591 0.968161 20.222898 900 144 -0.11500 -0.11500 "    " 6 1 DA6BFF  ""  <> <> 45034 1
  12 2 0.125601 2.170885 19.656116 900 144 -0.11500 -0.11500 "    " 6 1 DA6BFF  ""  <> <> 45035 1
  13 25 -0.728018 4.659816 19.086434 900 38 -0.83900 -0.83900 "    " 7 1 2E2EFF  ""   -0.684    0.740  45036 1
  14 1 -3.980961 3.360675 17.791983 900 144 0.39500 0.39500 "    " 6 1 DA6BFF  ""  <> <> 45037 1
  15 24 -4.903236 2.708717 17.537228 900 38 -0.43000 -0.43000 "    " 7 1 2E2EFF  ""  <> <> 45038 1
  16 43 0.594120 6.072840 19.812704 900 21 0.36000 0.36000 "    " 1 0 FFFFFF  ""   11.401    2.220  45039 1
  17 41 -3.180623 1.594223 19.608700 900 21 0.11500 0.11500 "    " 1 0 FFFFFF  "H6150"  <> <> 45040 1
  18 41 -2.411343 -0.475355 20.814934 900 21 0.11500 0.11500 "    " 1 0 FFFFFF  "H6151"  <> <> 45041 1
  19 41 -0.002536 -0.880909 21.153464 900 21 0.11500 0.11500 "    " 1 0 FFFFFF  "H6152"  <> <> 45042 1
  20 41 1.641895 0.794420 20.364744 900 21 0.11500 0.11500 "    " 1 0 FFFFFF  "H6153"  <> <> 45043 1
  21 41 0.882109 2.894060 19.391747 900 21 0.11500 0.11500 "    " 1 0 FFFFFF  "H6154"  <> <> 45044 1
  22 2 -3.741330 6.136134 16.602587 900 144 0.00000 0.00000 "  c1" 6 1 DA6BFF  "C6155"  <> <> 45045 1
  23 2 -4.006826 7.531019 16.517802 900 144 0.00000 0.00000 "  c3" 6 1 DA6BFF  "C6156"  <> <> 45046 1
  24 2 -4.926338 7.683591 15.518022 900 144 0.00000 0.00000 "  n3" 6 1 DA6BFF  "C6157"  <> <> 45047 1
  25 16 -5.236983 6.478065 14.964351 900 70 0.00000 0.00000 "  n1" 8 1 FF2E2E  "O6158"  <> <> 45048 1
  26 2 -4.509110 5.541027 15.637607 900 144 0.00000 0.00000 "    " 6 1 DA6BFF  "C6159"  <> <> 45049 1
  27 41 -5.433682 8.535921 15.087508 900 21 0.00000 0.00000 "    " 1 0 FFFFFF  "H6160"  <> <> 45050 1
  28 41 -3.555109 8.303205 17.120304 900 21 0.00000 0.00000 "    " 1 0 FFFFFF  "H6161"  <> <> 45051 1
  29 41 -4.647967 4.521781 15.306275 900 21 0.00000 0.00000 "    " 1 0 FFFFFF  "H6162"  <> <> 45052 1
  30 2 2.520462 9.984329 18.859972 900 144 0.00000 0.00000 "  n1" 6 1 DA6BFF  "C6163"  <> <> 45053 1
  31 2 2.510117 9.132803 19.938514 900 144 0.00000 0.00000 "  f1" 6 1 DA6BFF  "C6164"  <> <> 45054 1
  32 2 1.481713 8.192772 20.039031 900 144 0.00000 0.00000 "  c3" 6 1 DA6BFF  "C6165"  <> <> 45055 1
  33 2 0.752193 7.824770 18.928092 900 144 0.00000 0.00000 "  c1" 6 1 DA6BFF  "C6166"  <> <> 45056 1
  34 2 0.787026 8.621901 17.792001 900 144 0.00000 0.00000 "    " 6 1 DA6BFF  "C6167"  <> <> 45057 1
  35 2 1.603939 9.773178 17.851890 900 144 0.00000 0.00000 "  n3" 6 1 DA6BFF  "C6168"  <> <> 45058 1
  36 41 3.230520 10.795518 18.793937 900 21 0.00000 0.00000 "  n2" 1 0 FFFFFF  "H6169"  <> <> 45059 1
  37 41 3.293028 9.226697 20.660155 900 21 0.00000 0.00000 "    " 1 0 FFFFFF  "H6170"  <> <> 45060 1
  38 41 1.317907 7.597183 20.905035 900 21 0.00000 0.00000 "    " 1 0 FFFFFF  "H6171"  <> <> 45061 1
  39 41 0.207694 8.344871 16.923502 900 21 0.00000 0.00000 "    " 1 0 FFFFFF  "H6172"  <> <> 45062 1
  40 41 1.670180 10.529146 17.107648 900 21 0.00000 0.00000 "    " 1 0 FFFFFF  "H6173"  <> <> 45063 1
  :::
 } 
 m_bond[43] { 
  # First column is bond index #
  i_m_from
  i_m_to
  i_m_order
  i_m_from_rep
  i_m_to_rep
  :::
  1 1 2 1 2 2
  2 1 16 1 2 2
  3 1 33 1 2 2
  4 2 13 1 2 2
  5 2 3 2 2 2
  6 3 4 1 2 2
  7 4 5 2 2 2
  8 4 22 1 2 2
  9 5 6 1 2 2
  10 5 14 1 2 2
  11 6 7 1 2 2
  12 6 13 2 2 2
  13 7 12 1 2 2
  14 7 8 2 2 2
  15 8 9 1 2 2
  16 8 17 1 2 2
  17 9 10 2 2 2
  18 9 18 1 2 2
  19 10 11 1 2 2
  20 10 19 1 2 2
  21 11 12 2 2 2
  22 11 20 1 2 2
  23 12 21 1 2 2
  24 14 15 3 2 2
  25 22 23 1 2 2
  26 22 26 2 2 2
  27 23 24 2 2 2
  28 23 28 1 2 2
  29 24 25 1 2 2
  30 24 27 1 2 2
  31 25 26 1 2 2
  32 26 29 1 2 2
  33 30 31 2 2 2
  34 30 35 1 2 2
  35 30 36 1 2 2
  36 31 32 1 2 2
  37 31 37 1 2 2
  38 32 33 2 2 2
  39 32 38 1 2 2
  40 33 34 1 2 2
  41 34 35 2 2 2
  42 34 39 1 2 2
  43 35 40 1 2 2
  :::
 } 
} 

f_m_ct { 
 s_m_title
 i_m_ct_stereo_status
 s_m_entry_id
 s_m_entry_name
 s_m_Source_Path
 s_m_Source_File
 i_m_Source_File_Index
 s_m_source_file
 i_m_source_file_index
 i_lp_mmshare_version
 i_f3d_flags
 s_epik_input
 s_epik_cmdline
 r_lp_tautomer_probability
 r_epik_Ionization_Penalty
 r_epik_Ionization_Penalty_Charging
 r_epik_Ionization_Penalty_Neutral
 r_epik_State_Penalty
 r_epik_Charging_Adjusted_Penalty
 i_epik_Tot_Q
 i_epik_Tot_abs_Q
 s_lp_Force_Field
 r_lp_Energy
 b_lp_Chiralities_Consistent
 s_lp_Variant
 s_m_job_name
 s_i_glide_gridfile
 i_i_glide_lignum
 i_i_glide_rotatable_bonds
 r_i_docking_score
 r_i_glide_ligand_efficiency
 r_i_glide_ligand_efficiency_sa
 r_i_glide_ligand_efficiency_ln
 r_i_glide_gscore
 r_i_glide_lipo
 r_i_glide_hbond
 r_i_glide_metal
 r_i_glide_rewards
 r_i_glide_evdw
 r_i_glide_ecoul
 r_i_glide_erotb
 r_i_glide_esite
 r_i_glide_emodel
 r_i_glide_energy
 r_i_glide_einternal
 i_i_glide_confnum
 i_i_glide_posenum
 r_i_glide_eff_state_penalty
 s_m_subgroup_title
 s_m_subgroupid
 b_m_subgroup_collapsed
 i_m_ct_format
 :::
 19az 
  1
  1966 
  combiomed_cipy_affinitydata.1 
  /Users/rubenprieto/Documents/Lab/A1-CIPY/0.Project 
  combiomed_cipy_affinitydata.smi 
  1
  ligprep.maegz 
  1
  53161
  0
  W2NIXTFbY0hdW2NIXVtjSF1bY0hdYzEtYyhuYzJbTkgyXSljKEMjTiljKG4yKS1jM1tjSF1bY0hdW2NIXVtjSF1bY0hdMw== 
  J2VwaWtfcHl0aG9uJywgJy1waCcsICc3LjAnLCAnLXRuJywgJzgnLCAnLW1hJywgJzUwMCcsICctaW1hZScsICc8aW5maWxlLm1hZT4nLCAnLW9tYWUnLCAnPG91dGZpbGUubWFlPic= 
  1
    0.0000 
    0.0000 
    0.0000 
    0.0000 
  0
  0
  0
  S-OPLS 
  40.810891
  1
  18a-1 
  a1-dock_grid 
  5n2s_hbond_grid 
  1
  2
  -7.67411119149082
  -0.365433866261468
  -1.00820432747402
  -1.89740848509433
  -7.67411119149082
  -3.0834739956045
  -0.32
  0
  -2.83011350152278
  -32.8430480957031
  -1.87801349163055
  0.483330734166189
  0
  -48.3805575941712
  -34.7210615873337
  3.16691470146179
  1
  17
  0
  "A1 CONFORMATION A" 
  dock_gromacs_a1 
  0
  2
 m_depend[8] { 
  # First column is dependency index #
  i_m_depend_dependency
  s_m_depend_property
  :::
  1 10 r_lp_tautomer_probability 
  2 10 r_epik_Ionization_Penalty 
  3 10 r_epik_Ionization_Penalty_Charging 
  4 10 r_epik_Ionization_Penalty_Neutral 
  5 10 r_epik_State_Penalty 
  6 10 r_epik_Charging_Adjusted_Penalty 
  7 10 i_epik_Tot_Q 
  8 30 s_m_job_name 
  :::
 } 
 m_atom[33] { 
  # First column is atom index #
  i_m_mmod_type
  r_m_x_coord
  r_m_y_coord
  r_m_z_coord
  i_m_residue_number
  i_m_color
  r_m_charge1
  r_m_charge2
  s_m_grow_name
  i_m_atomic_number
  i_m_visibility
  s_m_color_rgb
  s_m_atom_name
  r_epik_H2O_pKa
  r_epik_H2O_pKa_uncertainty
  i_m_minimize_atom_index
  i_m_minimize_constraint
  :::
  1 25 0.773733 7.155309 19.113761 900 38 -0.92000 -0.92000 "    " 7 1 2E2EFF  ""   -2.178    0.920  45024 1
  2 2 -0.253980 6.324224 18.739756 900 144 1.04200 1.04200 "    " 6 1 DA6BFF  ""  <> <> 45025 1
  3 25 -1.217251 6.835623 17.994976 900 38 -0.83900 -0.83900 "    " 7 1 2E2EFF  ""   -0.684    0.740  45026 1
  4 2 -2.275963 6.042900 17.742664 900 144 0.66400 0.66400 "    " 6 1 DA6BFF  ""  <> <> 45027 1
  5 2 -2.330955 4.710044 18.207780 900 144 -0.45700 -0.45700 "    " 6 1 DA6BFF  ""  <> <> 45028 1
  6 2 -1.211236 4.248180 18.947322 900 144 0.66400 0.66400 "    " 6 1 DA6BFF  ""  <> <> 45029 1
  7 2 -1.017042 2.859797 19.478375 900 144 0.00000 0.00000 "    " 6 1 DA6BFF  ""  <> <> 45030 1
  8 2 -2.068822 2.068535 20.004787 900 144 -0.11500 -0.11500 "    " 6 1 DA6BFF  ""  <> <> 45031 1
  9 2 -1.857726 0.738482 20.426412 900 144 -0.11500 -0.11500 "    " 6 1 DA6BFF  ""  <> <> 45032 1
  10 2 -0.575485 0.168300 20.357074 900 144 -0.11500 -0.11500 "    " 6 1 DA6BFF  ""  <> <> 45033 1
  11 2 0.494641 0.935380 19.869833 900 144 -0.11500 -0.11500 "    " 6 1 DA6BFF  ""  <> <> 45034 1
  12 2 0.270247 2.266588 19.468381 900 144 -0.11500 -0.11500 "    " 6 1 DA6BFF  ""  <> <> 45035 1
  13 25 -0.169128 5.085834 19.188121 900 38 -0.83900 -0.83900 "    " 7 1 2E2EFF  ""   -0.684    0.740  45036 1
  14 1 -3.486344 3.877713 17.901707 900 144 0.39500 0.39500 "    " 6 1 DA6BFF  ""  <> <> 45037 1
  15 24 -4.416555 3.234711 17.660279 900 38 -0.43000 -0.43000 "    " 7 1 2E2EFF  ""  <> <> 45038 1
  16 43 1.335699 6.839960 19.903186 900 21 0.36000 0.36000 "    " 1 0 FFFFFF  ""   11.401    2.220  45039 1
  17 3 0.779003 8.585630 18.842056 900 144 0.36000 0.36000 "    " 6 1 DA6BFF  "C6150"   11.401    2.220  45040 1
  18 41 -3.062848 2.477914 20.083234 900 21 0.11500 0.11500 "    " 1 0 FFFFFF  ""  <> <> 45041 1
  19 41 -2.679734 0.147661 20.800977 900 21 0.11500 0.11500 "    " 1 0 FFFFFF  ""  <> <> 45042 1
  20 41 -0.404339 -0.850218 20.677085 900 21 0.11500 0.11500 "    " 1 0 FFFFFF  ""  <> <> 45043 1
  21 41 1.490686 0.514893 19.833542 900 21 0.11500 0.11500 "    " 1 0 FFFFFF  ""  <> <> 45044 1
  22 41 1.115863 2.848151 19.144773 900 21 0.11500 0.11500 "    " 1 0 FFFFFF  ""  <> <> 45045 1
  23 2 -3.345462 6.667665 16.929794 900 144 0.00000 0.00000 "  c1" 6 1 DA6BFF  "C6156"  <> <> 45046 1
  24 2 -3.025484 7.432069 15.764254 900 144 0.00000 0.00000 "  c3" 6 1 DA6BFF  "C6157"  <> <> 45047 1
  25 2 -4.126157 7.841850 15.051841 900 144 0.00000 0.00000 "  n3" 6 1 DA6BFF  "C6158"  <> <> 45048 1
  26 49 -5.603217 7.367723 15.833121 900 143 0.00000 0.00000 "  n1" 16 1 FFFF6B  "S6159"  <> <> 45049 1
  27 2 -4.707857 6.598929 17.112439 900 144 0.00000 0.00000 "    " 6 1 DA6BFF  "C6160"  <> <> 45050 1
  28 41 -4.165705 8.370230 14.110722 900 21 0.00000 0.00000 "    " 1 0 FFFFFF  ""  <> <> 45051 1
  29 41 -1.997178 7.605240 15.479629 900 21 0.00000 0.00000 "    " 1 0 FFFFFF  ""  <> <> 45052 1
  30 41 -5.237119 6.073319 17.897886 900 21 0.00000 0.00000 "    " 1 0 FFFFFF  ""  <> <> 45053 1
  31 41 1.585650 9.074052 19.390340 900 21 0.00000 0.00000 "    " 1 0 FFFFFF  ""  <> <> 45054 1
  32 41 0.921628 8.766541 17.776686 900 21 0.00000 0.00000 "    " 1 0 FFFFFF  ""  <> <> 45055 1
  33 41 -0.162918 9.044440 19.144523 900 21 0.00000 0.00000 "    " 1 0 FFFFFF  ""  <> <> 45056 1
  :::
 } 
 m_bond[35] { 
  # First column is bond index #
  i_m_from
  i_m_to
  i_m_order
  i_m_from_rep
  i_m_to_rep
  :::
  1 1 2 1 2 2
  2 1 16 1 2 2
  3 1 17 1 2 2
  4 2 13 1 2 2
  5 2 3 2 2 2
  6 3 4 1 2 2
  7 4 5 2 2 2
  8 4 23 1 2 2
  9 5 6 1 2 2
  10 5 14 1 2 2
  11 6 7 1 2 2
  12 6 13 2 2 2
  13 7 12 1 2 2
  14 7 8 2 2 2
  15 8 9 1 2 2
  16 8 18 1 2 2
  17 9 10 2 2 2
  18 9 19 1 2 2
  19 10 11 1 2 2
  20 10 20 1 2 2
  21 11 12 2 2 2
  22 11 21 1 2 2
  23 12 22 1 2 2
  24 14 15 3 2 2
  25 17 31 1 2 2
  26 17 32 1 2 2
  27 17 33 1 2 2
  28 23 24 1 2 2
  29 23 27 2 2 2
  30 24 25 2 2 2
  31 24 29 1 2 2
  32 25 26 1 2 2
  33 25 28 1 2 2
  34 26 27 1 2 2
  35 27 30 1 2 2
  :::
 } 
} 

f_m_ct { 
 s_m_title
 i_m_ct_stereo_status
 s_m_entry_id
 s_m_entry_name
 s_m_Source_Path
 s_m_Source_File
 i_m_Source_File_Index
 s_m_source_file
 i_m_source_file_index
 i_lp_mmshare_version
 i_f3d_flags
 s_epik_input
 s_epik_cmdline
 r_lp_tautomer_probability
 r_epik_Ionization_Penalty
 r_epik_Ionization_Penalty_Charging
 r_epik_Ionization_Penalty_Neutral
 r_epik_State_Penalty
 r_epik_Charging_Adjusted_Penalty
 i_epik_Tot_Q
 i_epik_Tot_abs_Q
 s_lp_Force_Field
 r_lp_Energy
 b_lp_Chiralities_Consistent
 s_lp_Variant
 s_m_job_name
 s_i_glide_gridfile
 i_i_glide_lignum
 i_i_glide_rotatable_bonds
 r_i_docking_score
 r_i_glide_ligand_efficiency
 r_i_glide_ligand_efficiency_sa
 r_i_glide_ligand_efficiency_ln
 r_i_glide_gscore
 r_i_glide_lipo
 r_i_glide_hbond
 r_i_glide_metal
 r_i_glide_rewards
 r_i_glide_evdw
 r_i_glide_ecoul
 r_i_glide_erotb
 r_i_glide_esite
 r_i_glide_emodel
 r_i_glide_energy
 r_i_glide_einternal
 i_i_glide_confnum
 i_i_glide_posenum
 r_i_glide_eff_state_penalty
 s_m_subgroup_title
 s_m_subgroupid
 b_m_subgroup_collapsed
 i_m_ct_format
 :::
 19b 
  1
  1933 
  combiomed_cipy_affinitydata.19 
  /Users/rubenprieto/Documents/Lab/A1-CIPY/0.Project 
  combiomed_cipy_affinitydata.smi 
  19
  ligprep.maegz 
  19
  53161
  0
  W2NIXTFbY0hdW2NIXVtjSF1bY0hdYzEtYyhuYzJbTkhdW0NIM10pYyhDI04pYyhuMiktYzNbY0hdW2NIXVtjSF1bY0hdW2NIXTM= 
  J2VwaWtfcHl0aG9uJywgJy1waCcsICc3LjAnLCAnLXRuJywgJzgnLCAnLW1hJywgJzUwMCcsICctaW1hZScsICc8aW5maWxlLm1hZT4nLCAnLW9tYWUnLCAnPG91dGZpbGUubWFlPic= 
  1
    0.0000 
    0.0000 
    0.0000 
    0.0000 
  0
  0
  0
  S-OPLS 
  45.787561
  1
  19a-1 
  a1-dock_grid 
  5n2s_hbond_grid 
  2
  3
  -8.69212931700788
  -0.395096787136722
  -1.107076735832
  -2.12467345819708
  -8.69212931700788
  -3.25264322942359
  -0.32
  0
  -3.5039847668152
  -33.9125213623047
  -2.41893434524536
  0.44296489913295
  0
  -53.6020628865497
  -36.33145570755
  3.00970697402954
  12
  348
  0
  "A1 CONFORMATION A" 
  dock_gromacs_a1 
  0
  2
 m_depend[8] { 
  # First column is dependency index #
  i_m_depend_dependency
  s_m_depend_property
  :::
  1 10 r_lp_tautomer_probability 
  2 10 r_epik_Ionization_Penalty 
  3 10 r_epik_Ionization_Penalty_Charging 
  4 10 r_epik_Ionization_Penalty_Neutral 
  5 10 r_epik_State_Penalty 
  6 10 r_epik_Charging_Adjusted_Penalty 
  7 10 i_epik_Tot_Q 
  8 30 s_m_job_name 
  :::
 } 
 m_atom[39] { 
  # First column is atom index #
  i_m_mmod_type
  r_m_x_coord
  r_m_y_coord
  r_m_z_coord
  i_m_residue_number
  i_m_color
  r_m_charge1
  r_m_charge2
  s_m_grow_name
  i_m_atomic_number
  i_m_visibility
  s_m_color_rgb
  s_m_atom_name
  r_epik_H2O_pKa
  r_epik_H2O_pKa_uncertainty
  i_m_minimize_atom_index
  i_m_minimize_constraint
  :::
  1 25 0.782907 6.907722 18.811741 900 38 -0.70430 -0.70430 "    " 7 1 2E2EFF  ""   -2.002    0.920  45024 1
  2 2 -0.244588 6.044679 18.524840 900 144 0.96630 0.96630 "    " 6 1 DA6BFF  "C6135"  <> <> 45025 1
  3 25 -1.139320 6.404311 17.621087 900 38 -0.83900 -0.83900 "    " 7 1 2E2EFF  "N6136"   -0.684    0.740  45026 1
  4 2 -2.187499 5.576254 17.411878 900 144 0.66400 0.66400 "    " 6 1 DA6BFF  "C6137"  <> <> 45027 1
  5 2 -3.118566 6.021509 16.319655 900 144 0.00000 0.00000 "    " 6 1 DA6BFF  "C6138"  <> <> 45028 1
  6 2 -3.845311 5.108272 15.508898 900 144 -0.11500 -0.11500 "    " 6 1 DA6BFF  "C6139"  <> <> 45029 1
  7 2 -4.773889 5.528114 14.540919 900 144 -0.11500 -0.11500 "    " 6 1 DA6BFF  "C6140"  <> <> 45030 1
  8 2 -4.921129 6.892249 14.262131 900 144 -0.11500 -0.11500 "    " 6 1 DA6BFF  "C6141"  <> <> 45031 1
  9 2 -4.142534 7.817849 14.971131 900 144 -0.11500 -0.11500 "    " 6 1 DA6BFF  "C6142"  <> <> 45032 1
  10 2 -3.281900 7.395129 16.009097 900 144 -0.11500 -0.11500 "    " 6 1 DA6BFF  "C6143"  <> <> 45033 1
  11 2 -2.303222 4.382151 18.167382 900 144 -0.45700 -0.45700 "    " 6 1 DA6BFF  "C6144"  <> <> 45034 1
  12 2 -1.208653 4.031345 18.998178 900 144 0.66400 0.66400 "    " 6 1 DA6BFF  "C6145"  <> <> 45035 1
  13 2 -0.973901 2.688115 19.616233 900 144 0.00000 0.00000 "    " 6 1 DA6BFF  "C6146"  <> <> 45036 1
  14 2 -1.994419 1.905251 20.206360 900 144 -0.11500 -0.11500 "    " 6 1 DA6BFF  "C6147"  <> <> 45037 1
  15 2 -1.751738 0.590104 20.653498 900 144 -0.11500 -0.11500 "    " 6 1 DA6BFF  "C6148"  <> <> 45038 1
  16 2 -0.462158 0.038334 20.570752 900 144 -0.11500 -0.11500 "    " 6 1 DA6BFF  "C6149"  <> <> 45039 1
  17 2 0.584213 0.807169 20.036606 900 144 -0.11500 -0.11500 "    " 6 1 DA6BFF  "C6150"  <> <> 45040 1
  18 2 0.323610 2.115268 19.584293 900 144 -0.11500 -0.11500 "    " 6 1 DA6BFF  "C6151"  <> <> 45041 1
  19 25 -0.184673 4.899893 19.168462 900 38 -0.83900 -0.83900 "    " 7 1 2E2EFF  "N6152"   -0.684    0.740  45042 1
  20 1 -3.487297 3.548775 18.056446 900 144 0.39500 0.39500 "    " 6 1 DA6BFF  "C6153"  <> <> 45043 1
  21 24 -4.430263 2.891576 17.943875 900 38 -0.43000 -0.43000 "    " 7 1 2E2EFF  "N6154"  <> <> 45044 1
  22 43 1.272038 6.749255 19.688517 900 21 0.38000 0.38000 "    " 1 0 FFFFFF  "H6155"   11.702    2.220  45045 1
  23 41 2.251379 7.896340 17.738542 900 21 0.06000 0.06000 "    " 1 0 FFFFFF  "H6156"  <> <> 45046 1
  24 41 -3.706005 4.044073 15.603705 900 21 0.11500 0.11500 "    " 1 0 FFFFFF  "H6157"  <> <> 45047 1
  25 41 -5.318722 4.791473 13.969580 900 21 0.11500 0.11500 "    " 1 0 FFFFFF  "H6158"  <> <> 45048 1
  26 41 -5.589165 7.223168 13.478576 900 21 0.11500 0.11500 "    " 1 0 FFFFFF  "H6159"  <> <> 45049 1
  27 41 -4.213229 8.852479 14.687587 900 21 0.11500 0.11500 "    " 1 0 FFFFFF  "H6160"  <> <> 45050 1
  28 41 -2.710158 8.129481 16.556370 900 21 0.11500 0.11500 "    " 1 0 FFFFFF  "H6161"  <> <> 45051 1
  29 41 -2.989633 2.306247 20.299354 900 21 0.11500 0.11500 "    " 1 0 FFFFFF  "H6162"  <> <> 45052 1
  30 41 -2.559205 -0.001617 21.055784 900 21 0.11500 0.11500 "    " 1 0 FFFFFF  "H6163"  <> <> 45053 1
  31 41 -0.265584 -0.966602 20.916962 900 21 0.11500 0.11500 "    " 1 0 FFFFFF  "H6164"  <> <> 45054 1
  32 41 1.586184 0.401704 19.989015 900 21 0.11500 0.11500 "    " 1 0 FFFFFF  "H6165"  <> <> 45055 1
  33 41 1.148306 2.693782 19.202359 900 21 0.11500 0.11500 "    " 1 0 FFFFFF  "H6166"  <> <> 45056 1
  34 3 1.196804 8.026472 17.981385 900 144 0.00000 0.00000 "  c1" 6 1 DA6BFF  "C6167"  <> <> 45057 1
  35 41 0.664788 8.023137 17.029307 900 21 0.00000 0.00000 "    " 1 0 FFFFFF  "H6168"  <> <> 45058 1
  36 3 0.982407 9.357392 18.702039 900 144 0.00000 0.00000 "  c1" 6 1 DA6BFF  "C6169"  <> <> 45059 1
  37 41 1.308937 10.197718 18.088798 900 21 0.00000 0.00000 "  n2" 1 0 FFFFFF  "H6170"  <> <> 45060 1
  38 41 -0.072462 9.503919 18.935284 900 21 0.00000 0.00000 "    " 1 0 FFFFFF  "H6171"  <> <> 45061 1
  39 41 1.537320 9.400659 19.640123 900 21 0.00000 0.00000 "    " 1 0 FFFFFF  "H6172"  <> <> 45062 1
  :::
 } 
 m_bond[42] { 
  # First column is bond index #
  i_m_from
  i_m_to
  i_m_order
  i_m_from_rep
  i_m_to_rep
  r_glide_torcontrol_penalty
  s_glide_torcontrol_name
  :::
  1 1 2 1 2 2 2.59710579018706e-05 aromatic_amine 
  2 1 22 1 2 2 <> <>
  3 1 34 1 2 2 <> <>
  4 2 1 1 2 2 2.59710579018706e-05 aromatic_amine 
  5 2 19 1 2 2 <> <>
  6 2 3 2 2 2 <> <>
  7 3 4 1 2 2 <> <>
  8 4 5 1 2 2 <> <>
  9 4 11 2 2 2 <> <>
  10 5 10 1 2 2 <> <>
  11 5 6 2 2 2 <> <>
  12 6 7 1 2 2 <> <>
  13 6 24 1 2 2 <> <>
  14 7 8 2 2 2 <> <>
  15 7 25 1 2 2 <> <>
  16 8 9 1 2 2 <> <>
  17 8 26 1 2 2 <> <>
  18 9 10 2 2 2 <> <>
  19 9 27 1 2 2 <> <>
  20 10 28 1 2 2 <> <>
  21 11 12 1 2 2 <> <>
  22 11 20 1 2 2 <> <>
  23 12 13 1 2 2 <> <>
  24 12 19 2 2 2 <> <>
  25 13 18 1 2 2 <> <>
  26 13 14 2 2 2 <> <>
  27 14 15 1 2 2 <> <>
  28 14 29 1 2 2 <> <>
  29 15 16 2 2 2 <> <>
  30 15 30 1 2 2 <> <>
  31 16 17 1 2 2 <> <>
  32 16 31 1 2 2 <> <>
  33 17 18 2 2 2 <> <>
  34 17 32 1 2 2 <> <>
  35 18 33 1 2 2 <> <>
  36 20 21 3 2 2 <> <>
  37 23 34 1 2 2 <> <>
  38 34 35 1 2 2 <> <>
  39 34 36 1 2 2 <> <>
  40 36 37 1 2 2 <> <>
  41 36 38 1 2 2 <> <>
  42 36 39 1 2 2 <> <>
  :::
 } 
} 

f_m_ct { 
 s_m_title
 i_m_ct_stereo_status
 s_m_entry_id
 s_m_entry_name
 s_m_Source_Path
 s_m_Source_File
 i_m_Source_File_Index
 s_m_source_file
 i_m_source_file_index
 i_lp_mmshare_version
 i_f3d_flags
 s_epik_input
 s_epik_cmdline
 r_lp_tautomer_probability
 r_epik_Ionization_Penalty
 r_epik_Ionization_Penalty_Charging
 r_epik_Ionization_Penalty_Neutral
 r_epik_State_Penalty
 r_epik_Charging_Adjusted_Penalty
 i_epik_Tot_Q
 i_epik_Tot_abs_Q
 s_lp_Force_Field
 r_lp_Energy
 b_lp_Chiralities_Consistent
 s_lp_Variant
 s_m_job_name
 s_i_glide_gridfile
 i_i_glide_lignum
 i_i_glide_rotatable_bonds
 r_i_docking_score
 r_i_glide_ligand_efficiency
 r_i_glide_ligand_efficiency_sa
 r_i_glide_ligand_efficiency_ln
 r_i_glide_gscore
 r_i_glide_lipo
 r_i_glide_hbond
 r_i_glide_metal
 r_i_glide_rewards
 r_i_glide_evdw
 r_i_glide_ecoul
 r_i_glide_erotb
 r_i_glide_esite
 r_i_glide_emodel
 r_i_glide_energy
 r_i_glide_einternal
 i_i_glide_confnum
 i_i_glide_posenum
 r_i_glide_eff_state_penalty
 s_m_subgroup_title
 s_m_subgroupid
 b_m_subgroup_collapsed
 i_m_ct_format
 :::
 19ba 
  1
  1965 
  combiomed_cipy_affinitydata.1 
  /Users/rubenprieto/Documents/Lab/A1-CIPY/0.Project 
  combiomed_cipy_affinitydata.smi 
  1
  ligprep.maegz 
  1
  53161
  0
  W2NIXTFbY0hdW2NIXVtjSF1bY0hdYzEtYyhuYzJbTkgyXSljKEMjTiljKG4yKS1jM1tjSF1bY0hdW2NIXVtjSF1bY0hdMw== 
  J2VwaWtfcHl0aG9uJywgJy1waCcsICc3LjAnLCAnLXRuJywgJzgnLCAnLW1hJywgJzUwMCcsICctaW1hZScsICc8aW5maWxlLm1hZT4nLCAnLW9tYWUnLCAnPG91dGZpbGUubWFlPic= 
  1
    0.0000 
    0.0000 
    0.0000 
    0.0000 
  0
  0
  0
  S-OPLS 
  40.810891
  1
  18a-1 
  a1-dock_grid 
  5n2s_hbond_grid 
  1
  2
  -7.67411119149082
  -0.365433866261468
  -1.00820432747402
  -1.89740848509433
  -7.67411119149082
  -3.0834739956045
  -0.32
  0
  -2.83011350152278
  -32.8430480957031
  -1.87801349163055
  0.483330734166189
  0
  -48.3805575941712
  -34.7210615873337
  3.16691470146179
  1
  17
  0
  "A1 CONFORMATION A" 
  dock_gromacs_a1 
  0
  2
 m_depend[8] { 
  # First column is dependency index #
  i_m_depend_dependency
  s_m_depend_property
  :::
  1 10 r_lp_tautomer_probability 
  2 10 r_epik_Ionization_Penalty 
  3 10 r_epik_Ionization_Penalty_Charging 
  4 10 r_epik_Ionization_Penalty_Neutral 
  5 10 r_epik_State_Penalty 
  6 10 r_epik_Charging_Adjusted_Penalty 
  7 10 i_epik_Tot_Q 
  8 30 s_m_job_name 
  :::
 } 
 m_atom[40] { 
  # First column is atom index #
  i_m_mmod_type
  r_m_x_coord
  r_m_y_coord
  r_m_z_coord
  i_m_residue_number
  i_m_color
  r_m_charge1
  r_m_charge2
  s_m_grow_name
  i_m_atomic_number
  i_m_visibility
  s_m_color_rgb
  s_m_atom_name
  r_epik_H2O_pKa
  r_epik_H2O_pKa_uncertainty
  i_m_minimize_atom_index
  i_m_minimize_constraint
  :::
  1 25 0.162097 6.561949 19.038924 900 38 -0.92000 -0.92000 "    " 7 1 2E2EFF  ""   -2.178    0.920  45024 1
  2 2 -0.862022 5.828033 18.586611 900 144 1.04200 1.04200 "    " 6 1 DA6BFF  ""  <> <> 45025 1
  3 25 -1.763012 6.328154 17.780731 900 38 -0.83900 -0.83900 "    " 7 1 2E2EFF  ""   -0.684    0.740  45026 1
  4 2 -2.786929 5.498136 17.506964 900 144 0.66400 0.66400 "    " 6 1 DA6BFF  ""  <> <> 45027 1
  5 2 -2.866042 4.179219 18.029096 900 144 -0.45700 -0.45700 "    " 6 1 DA6BFF  ""  <> <> 45028 1
  6 2 -1.739737 3.740789 18.789724 900 144 0.66400 0.66400 "    " 6 1 DA6BFF  ""  <> <> 45029 1
  7 2 -1.343304 2.408469 19.360754 900 144 0.00000 0.00000 "    " 6 1 DA6BFF  ""  <> <> 45030 1
  8 2 -2.257198 1.410954 19.740416 900 144 -0.11500 -0.11500 "    " 6 1 DA6BFF  ""  <> <> 45031 1
  9 2 -1.843212 0.221013 20.381431 900 144 -0.11500 -0.11500 "    " 6 1 DA6BFF  ""  <> <> 45032 1
  10 2 -0.481859 -0.046305 20.584929 900 144 -0.11500 -0.11500 "    " 6 1 DA6BFF  ""  <> <> 45033 1
  11 2 0.465406 0.884032 20.143775 900 144 -0.11500 -0.11500 "    " 6 1 DA6BFF  ""  <> <> 45034 1
  12 2 0.030992 2.102035 19.590414 900 144 -0.11500 -0.11500 "    " 6 1 DA6BFF  ""  <> <> 45035 1
  13 25 -0.777040 4.627776 19.068722 900 38 -0.83900 -0.83900 "    " 7 1 2E2EFF  ""   -0.684    0.740  45036 1
  14 1 -4.037090 3.368734 17.727671 900 144 0.39500 0.39500 "    " 6 1 DA6BFF  ""  <> <> 45037 1
  15 24 -4.963833 2.728574 17.457289 900 38 -0.43000 -0.43000 "    " 7 1 2E2EFF  ""  <> <> 45038 1
  16 43 0.543845 6.095575 19.845432 900 21 0.36000 0.36000 "    " 1 0 FFFFFF  ""   11.401    2.220  45039 1
  17 41 -3.292172 1.582376 19.544116 900 21 0.11500 0.11500 "    " 1 0 FFFFFF  "H6150"  <> <> 45040 1
  18 41 -2.556784 -0.508055 20.722107 900 21 0.11500 0.11500 "    " 1 0 FFFFFF  "H6151"  <> <> 45041 1
  19 41 -0.156632 -0.965384 21.051663 900 21 0.11500 0.11500 "    " 1 0 FFFFFF  "H6152"  <> <> 45042 1
  20 41 1.520356 0.688374 20.282785 900 21 0.11500 0.11500 "    " 1 0 FFFFFF  "H6153"  <> <> 45043 1
  21 41 0.799686 2.814301 19.332017 900 21 0.11500 0.11500 "    " 1 0 FFFFFF  "H6154"  <> <> 45044 1
  22 2 -3.712182 6.056691 16.508520 900 144 0.00000 0.00000 "  c1" 6 1 DA6BFF  "C6155"  <> <> 45045 1
  23 2 -4.246234 7.377012 16.637944 900 144 0.00000 0.00000 "  c3" 6 1 DA6BFF  "C6156"  <> <> 45046 1
  24 2 -5.034356 7.758261 15.580353 900 144 0.00000 0.00000 "  n3" 6 1 DA6BFF  "C6157"  <> <> 45047 1
  25 49 -5.073322 6.532914 14.355894 900 143 0.00000 0.00000 "  n1" 16 1 FFFF6B  "S6158"  <> <> 45048 1
  26 2 -4.119071 5.466249 15.340376 900 144 0.00000 0.00000 "    " 6 1 DA6BFF  "C6159"  <> <> 45049 1
  27 41 -5.580535 8.678385 15.420349 900 21 0.00000 0.00000 "    " 1 0 FFFFFF  "H6160"  <> <> 45050 1
  28 41 -4.016400 7.981190 17.500307 900 21 0.00000 0.00000 "    " 1 0 FFFFFF  "H6161"  <> <> 45051 1
  29 41 -3.881855 4.469954 15.000819 900 21 0.00000 0.00000 "    " 1 0 FFFFFF  "H6162"  <> <> 45052 1
  30 2 2.415429 10.014462 18.725015 900 144 0.00000 0.00000 "  n1" 6 1 DA6BFF  "C6163"  <> <> 45053 1
  31 2 2.450123 9.200010 19.828404 900 144 0.00000 0.00000 "  f1" 6 1 DA6BFF  "C6164"  <> <> 45054 1
  32 2 1.442818 8.244576 19.966883 900 144 0.00000 0.00000 "  c3" 6 1 DA6BFF  "C6165"  <> <> 45055 1
  33 2 0.698680 7.819322 18.886964 900 144 0.00000 0.00000 "  c1" 6 1 DA6BFF  "C6166"  <> <> 45056 1
  34 2 0.691941 8.586081 17.729518 900 144 0.00000 0.00000 "    " 6 1 DA6BFF  "C6167"  <> <> 45057 1
  35 2 1.481326 9.756073 17.748552 900 144 0.00000 0.00000 "  n3" 6 1 DA6BFF  "C6168"  <> <> 45058 1
  36 41 3.099672 10.844611 18.622987 900 21 0.00000 0.00000 "  n2" 1 0 FFFFFF  "H6169"  <> <> 45059 1
  37 41 3.229652 9.361925 20.543519 900 21 0.00000 0.00000 "    " 1 0 FFFFFF  "H6170"  <> <> 45060 1
  38 41 1.286755 7.695866 20.855274 900 21 0.00000 0.00000 "    " 1 0 FFFFFF  "H6171"  <> <> 45061 1
  39 41 0.096172 8.281876 16.881328 900 21 0.00000 0.00000 "    " 1 0 FFFFFF  "H6172"  <> <> 45062 1
  40 41 1.525906 10.501318 16.993335 900 21 0.00000 0.00000 "    " 1 0 FFFFFF  "H6173"  <> <> 45063 1
  :::
 } 
 m_bond[43] { 
  # First column is bond index #
  i_m_from
  i_m_to
  i_m_order
  i_m_from_rep
  i_m_to_rep
  :::
  1 1 2 1 2 2
  2 1 16 1 2 2
  3 1 33 1 2 2
  4 2 13 1 2 2
  5 2 3 2 2 2
  6 3 4 1 2 2
  7 4 5 2 2 2
  8 4 22 1 2 2
  9 5 6 1 2 2
  10 5 14 1 2 2
  11 6 7 1 2 2
  12 6 13 2 2 2
  13 7 12 1 2 2
  14 7 8 2 2 2
  15 8 9 1 2 2
  16 8 17 1 2 2
  17 9 10 2 2 2
  18 9 18 1 2 2
  19 10 11 1 2 2
  20 10 19 1 2 2
  21 11 12 2 2 2
  22 11 20 1 2 2
  23 12 21 1 2 2
  24 14 15 3 2 2
  25 22 23 1 2 2
  26 22 26 2 2 2
  27 23 24 2 2 2
  28 23 28 1 2 2
  29 24 25 1 2 2
  30 24 27 1 2 2
  31 25 26 1 2 2
  32 26 29 1 2 2
  33 30 31 2 2 2
  34 30 35 1 2 2
  35 30 36 1 2 2
  36 31 32 1 2 2
  37 31 37 1 2 2
  38 32 33 2 2 2
  39 32 38 1 2 2
  40 33 34 1 2 2
  41 34 35 2 2 2
  42 34 39 1 2 2
  43 35 40 1 2 2
  :::
 } 
} 

f_m_ct { 
 s_m_title
 i_m_ct_stereo_status
 s_m_entry_id
 s_m_entry_name
 s_m_Source_Path
 s_m_Source_File
 i_m_Source_File_Index
 s_m_source_file
 i_m_source_file_index
 i_lp_mmshare_version
 i_f3d_flags
 s_epik_input
 s_epik_cmdline
 r_lp_tautomer_probability
 r_epik_Ionization_Penalty
 r_epik_Ionization_Penalty_Charging
 r_epik_Ionization_Penalty_Neutral
 r_epik_State_Penalty
 r_epik_Charging_Adjusted_Penalty
 i_epik_Tot_Q
 i_epik_Tot_abs_Q
 s_lp_Force_Field
 r_lp_Energy
 b_lp_Chiralities_Consistent
 s_lp_Variant
 s_m_job_name
 s_i_glide_gridfile
 i_i_glide_lignum
 i_i_glide_rotatable_bonds
 r_i_docking_score
 r_i_glide_ligand_efficiency
 r_i_glide_ligand_efficiency_sa
 r_i_glide_ligand_efficiency_ln
 r_i_glide_gscore
 r_i_glide_lipo
 r_i_glide_hbond
 r_i_glide_metal
 r_i_glide_rewards
 r_i_glide_evdw
 r_i_glide_ecoul
 r_i_glide_erotb
 r_i_glide_esite
 r_i_glide_emodel
 r_i_glide_energy
 r_i_glide_einternal
 i_i_glide_confnum
 i_i_glide_posenum
 r_i_glide_eff_state_penalty
 s_m_subgroup_title
 s_m_subgroupid
 b_m_subgroup_collapsed
 i_m_ct_format
 :::
 19bb 
  1
  1967 
  combiomed_cipy_affinitydata.1 
  /Users/rubenprieto/Documents/Lab/A1-CIPY/0.Project 
  combiomed_cipy_affinitydata.smi 
  1
  ligprep.maegz 
  1
  53161
  0
  W2NIXTFbY0hdW2NIXVtjSF1bY0hdYzEtYyhuYzJbTkgyXSljKEMjTiljKG4yKS1jM1tjSF1bY0hdW2NIXVtjSF1bY0hdMw== 
  J2VwaWtfcHl0aG9uJywgJy1waCcsICc3LjAnLCAnLXRuJywgJzgnLCAnLW1hJywgJzUwMCcsICctaW1hZScsICc8aW5maWxlLm1hZT4nLCAnLW9tYWUnLCAnPG91dGZpbGUubWFlPic= 
  1
    0.0000 
    0.0000 
    0.0000 
    0.0000 
  0
  0
  0
  S-OPLS 
  40.810891
  1
  18a-1 
  a1-dock_grid 
  5n2s_hbond_grid 
  1
  2
  -7.67411119149082
  -0.365433866261468
  -1.00820432747402
  -1.89740848509433
  -7.67411119149082
  -3.0834739956045
  -0.32
  0
  -2.83011350152278
  -32.8430480957031
  -1.87801349163055
  0.483330734166189
  0
  -48.3805575941712
  -34.7210615873337
  3.16691470146179
  1
  17
  0
  "A1 CONFORMATION A" 
  dock_gromacs_a1 
  0
  2
 m_depend[8] { 
  # First column is dependency index #
  i_m_depend_dependency
  s_m_depend_property
  :::
  1 10 r_lp_tautomer_probability 
  2 10 r_epik_Ionization_Penalty 
  3 10 r_epik_Ionization_Penalty_Charging 
  4 10 r_epik_Ionization_Penalty_Neutral 
  5 10 r_epik_State_Penalty 
  6 10 r_epik_Charging_Adjusted_Penalty 
  7 10 i_epik_Tot_Q 
  8 30 s_m_job_name 
  :::
 } 
 m_atom[35] { 
  # First column is atom index #
  i_m_mmod_type
  r_m_x_coord
  r_m_y_coord
  r_m_z_coord
  i_m_residue_number
  i_m_color
  r_m_charge1
  r_m_charge2
  s_m_grow_name
  i_m_atomic_number
  i_m_visibility
  s_m_color_rgb
  s_m_atom_name
  r_epik_H2O_pKa
  r_epik_H2O_pKa_uncertainty
  i_m_minimize_atom_index
  i_m_minimize_constraint
  :::
  1 25 0.831352 7.071002 19.017955 900 38 -0.92000 -0.92000 "    " 7 1 2E2EFF  ""   -2.178    0.920  45024 1
  2 2 -0.152661 6.183298 18.658244 900 144 1.04200 1.04200 "    " 6 1 DA6BFF  ""  <> <> 45025 1
  3 25 -1.050131 6.576031 17.773042 900 38 -0.83900 -0.83900 "    " 7 1 2E2EFF  ""   -0.684    0.740  45026 1
  4 2 -2.076547 5.730177 17.523142 900 144 0.66400 0.66400 "    " 6 1 DA6BFF  ""  <> <> 45027 1
  5 2 -3.002145 6.185457 16.440196 900 144 0.00000 0.00000 "    " 6 1 DA6BFF  ""  <> <> 45028 1
  6 2 -3.692677 5.295815 15.582502 900 144 -0.11500 -0.11500 "    " 6 1 DA6BFF  ""  <> <> 45029 1
  7 2 -4.606522 5.778800 14.639601 900 144 -0.11500 -0.11500 "    " 6 1 DA6BFF  ""  <> <> 45030 1
  8 25 -4.773762 7.085417 14.392062 900 38 -0.11500 -0.11500 "    " 7 1 2E2EFF  "N6141"  <> <> 45031 1
  9 2 -4.053635 7.942071 15.127922 900 144 -0.11500 -0.11500 "    " 6 1 DA6BFF  ""  <> <> 45032 1
  10 2 -3.198770 7.558527 16.174029 900 144 -0.11500 -0.11500 "    " 6 1 DA6BFF  ""  <> <> 45033 1
  11 2 -2.187855 4.512841 18.233578 900 144 -0.45700 -0.45700 "    " 6 1 DA6BFF  ""  <> <> 45034 1
  12 2 -1.089140 4.134422 19.042582 900 144 0.66400 0.66400 "    " 6 1 DA6BFF  ""  <> <> 45035 1
  13 2 -0.860356 2.774043 19.623930 900 144 0.00000 0.00000 "    " 6 1 DA6BFF  ""  <> <> 45036 1
  14 2 -1.885121 1.986754 20.203092 900 144 -0.11500 -0.11500 "    " 6 1 DA6BFF  ""  <> <> 45037 1
  15 2 -1.650674 0.663513 20.630196 900 144 -0.11500 -0.11500 "    " 6 1 DA6BFF  ""  <> <> 45038 1
  16 2 -0.365223 0.104259 20.528999 900 144 -0.11500 -0.11500 "    " 6 1 DA6BFF  ""  <> <> 45039 1
  17 2 0.683866 0.874544 20.000904 900 144 -0.11500 -0.11500 "    " 6 1 DA6BFF  ""  <> <> 45040 1
  18 2 0.432687 2.193121 19.574156 900 144 -0.11500 -0.11500 "    " 6 1 DA6BFF  ""  <> <> 45041 1
  19 25 -0.070588 5.007121 19.239324 900 38 -0.83900 -0.83900 "    " 7 1 2E2EFF  ""   -0.684    0.740  45042 1
  20 1 -3.382582 3.699259 18.100416 900 144 0.39500 0.39500 "    " 6 1 DA6BFF  ""  <> <> 45043 1
  21 24 -4.336354 3.063587 17.970219 900 38 -0.43000 -0.43000 "    " 7 1 2E2EFF  ""  <> <> 45044 1
  22 43 1.342734 6.836902 19.867055 900 21 0.36000 0.36000 "    " 1 0 FFFFFF  ""   11.401    2.220  45045 1
  23 41 -3.558237 4.227193 15.632612 900 21 0.11500 0.11500 "    " 1 0 FFFFFF  "H6156"  <> <> 45046 1
  24 41 -5.158033 5.093425 14.013239 900 21 0.11500 0.11500 "    " 1 0 FFFFFF  "H6157"  <> <> 45047 1
  25 41 -4.163227 8.974976 14.846696 900 21 0.11500 0.11500 "    " 1 0 FFFFFF  "H6158"  <> <> 45048 1
  26 41 -2.664931 8.298614 16.748059 900 21 0.11500 0.11500 "    " 1 0 FFFFFF  "H6159"  <> <> 45049 1
  27 41 -2.879065 2.388712 20.306740 900 21 0.11500 0.11500 "    " 1 0 FFFFFF  "H6160"  <> <> 45050 1
  28 41 -2.460862 0.072654 21.030544 900 21 0.11500 0.11500 "    " 1 0 FFFFFF  "H6161"  <> <> 45051 1
  29 41 -0.175326 -0.908383 20.856058 900 21 0.11500 0.11500 "    " 1 0 FFFFFF  "H6162"  <> <> 45052 1
  30 41 1.679556 0.457244 19.937430 900 21 0.11500 0.11500 "    " 1 0 FFFFFF  "H6163"  <> <> 45053 1
  31 41 1.260182 2.773107 19.201519 900 21 0.11500 0.11500 "    " 1 0 FFFFFF  "H6164"  <> <> 45054 1
  32 3 0.864508 8.448030 18.558679 900 144 0.00000 0.00000 "  c1" 6 1 DA6BFF  "C6165"  <> <> 45055 1
  33 41 1.647415 8.998395 19.079452 900 21 0.00000 0.00000 "  n2" 1 0 FFFFFF  "H6166"  <> <> 45056 1
  34 41 1.062461 8.476423 17.486561 900 21 0.00000 0.00000 "    " 1 0 FFFFFF  "H6167"  <> <> 45057 1
  35 41 -0.090826 8.938079 18.750396 900 21 0.00000 0.00000 "    " 1 0 FFFFFF  "H6168"  <> <> 45058 1
  :::
 } 
 m_bond[37] { 
  # First column is bond index #
  i_m_from
  i_m_to
  i_m_order
  i_m_from_rep
  i_m_to_rep
  :::
  1 1 2 1 2 2
  2 1 22 1 2 2
  3 1 32 1 2 2
  4 2 19 1 2 2
  5 2 3 2 2 2
  6 3 4 1 2 2
  7 4 5 1 2 2
  8 4 11 2 2 2
  9 5 10 1 2 2
  10 5 6 2 2 2
  11 6 7 1 2 2
  12 6 23 1 2 2
  13 7 8 2 2 2
  14 7 24 1 2 2
  15 8 9 1 2 2
  16 9 10 2 2 2
  17 9 25 1 2 2
  18 10 26 1 2 2
  19 11 12 1 2 2
  20 11 20 1 2 2
  21 12 13 1 2 2
  22 12 19 2 2 2
  23 13 18 1 2 2
  24 13 14 2 2 2
  25 14 15 1 2 2
  26 14 27 1 2 2
  27 15 16 2 2 2
  28 15 28 1 2 2
  29 16 17 1 2 2
  30 16 29 1 2 2
  31 17 18 2 2 2
  32 17 30 1 2 2
  33 18 31 1 2 2
  34 20 21 3 2 2
  35 32 33 1 2 2
  36 32 34 1 2 2
  37 32 35 1 2 2
  :::
 } 
} 

f_m_ct { 
 s_m_title
 i_m_ct_stereo_status
 s_m_entry_id
 s_m_entry_name
 s_m_Source_Path
 s_m_Source_File
 i_m_Source_File_Index
 s_m_source_file
 i_m_source_file_index
 i_lp_mmshare_version
 i_f3d_flags
 s_epik_input
 s_epik_cmdline
 r_lp_tautomer_probability
 r_epik_Ionization_Penalty
 r_epik_Ionization_Penalty_Charging
 r_epik_Ionization_Penalty_Neutral
 r_epik_State_Penalty
 r_epik_Charging_Adjusted_Penalty
 i_epik_Tot_Q
 i_epik_Tot_abs_Q
 s_lp_Force_Field
 r_lp_Energy
 b_lp_Chiralities_Consistent
 s_lp_Variant
 s_m_job_name
 s_i_glide_gridfile
 i_i_glide_lignum
 i_i_glide_rotatable_bonds
 r_i_docking_score
 r_i_glide_ligand_efficiency
 r_i_glide_ligand_efficiency_sa
 r_i_glide_ligand_efficiency_ln
 r_i_glide_gscore
 r_i_glide_lipo
 r_i_glide_hbond
 r_i_glide_metal
 r_i_glide_rewards
 r_i_glide_evdw
 r_i_glide_ecoul
 r_i_glide_erotb
 r_i_glide_esite
 r_i_glide_emodel
 r_i_glide_energy
 r_i_glide_einternal
 i_i_glide_confnum
 i_i_glide_posenum
 r_i_glide_eff_state_penalty
 s_m_subgroup_title
 s_m_subgroupid
 b_m_subgroup_collapsed
 i_m_ct_format
 :::
 19bc 
  1
  1968 
  combiomed_cipy_affinitydata.1 
  /Users/rubenprieto/Documents/Lab/A1-CIPY/0.Project 
  combiomed_cipy_affinitydata.smi 
  1
  ligprep.maegz 
  1
  53161
  0
  W2NIXTFbY0hdW2NIXVtjSF1bY0hdYzEtYyhuYzJbTkgyXSljKEMjTiljKG4yKS1jM1tjSF1bY0hdW2NIXVtjSF1bY0hdMw== 
  J2VwaWtfcHl0aG9uJywgJy1waCcsICc3LjAnLCAnLXRuJywgJzgnLCAnLW1hJywgJzUwMCcsICctaW1hZScsICc8aW5maWxlLm1hZT4nLCAnLW9tYWUnLCAnPG91dGZpbGUubWFlPic= 
  1
    0.0000 
    0.0000 
    0.0000 
    0.0000 
  0
  0
  0
  S-OPLS 
  40.810891
  1
  18a-1 
  a1-dock_grid 
  5n2s_hbond_grid 
  1
  2
  -7.67411119149082
  -0.365433866261468
  -1.00820432747402
  -1.89740848509433
  -7.67411119149082
  -3.0834739956045
  -0.32
  0
  -2.83011350152278
  -32.8430480957031
  -1.87801349163055
  0.483330734166189
  0
  -48.3805575941712
  -34.7210615873337
  3.16691470146179
  1
  17
  0
  "A1 CONFORMATION A" 
  dock_gromacs_a1 
  0
  2
 m_depend[8] { 
  # First column is dependency index #
  i_m_depend_dependency
  s_m_depend_property
  :::
  1 10 r_lp_tautomer_probability 
  2 10 r_epik_Ionization_Penalty 
  3 10 r_epik_Ionization_Penalty_Charging 
  4 10 r_epik_Ionization_Penalty_Neutral 
  5 10 r_epik_State_Penalty 
  6 10 r_epik_Charging_Adjusted_Penalty 
  7 10 i_epik_Tot_Q 
  8 30 s_m_job_name 
  :::
 } 
 m_atom[42] { 
  # First column is atom index #
  i_m_mmod_type
  r_m_x_coord
  r_m_y_coord
  r_m_z_coord
  i_m_residue_number
  i_m_color
  r_m_charge1
  r_m_charge2
  s_m_grow_name
  i_m_atomic_number
  i_m_visibility
  s_m_color_rgb
  s_m_atom_name
  r_epik_H2O_pKa
  r_epik_H2O_pKa_uncertainty
  i_m_minimize_atom_index
  i_m_minimize_constraint
  :::
  1 25 -0.118537 6.358076 18.839082 900 38 -0.92000 -0.92000 "    " 7 1 2E2EFF  ""   -2.178    0.920  45024 1
  2 2 -1.166010 5.634848 18.434727 900 144 1.04200 1.04200 "    " 6 1 DA6BFF  ""  <> <> 45025 1
  3 25 -2.096122 6.122412 17.656809 900 38 -0.83900 -0.83900 "    " 7 1 2E2EFF  ""   -0.684    0.740  45026 1
  4 2 -3.109031 5.267938 17.413187 900 144 0.66400 0.66400 "    " 6 1 DA6BFF  ""  <> <> 45027 1
  5 2 -4.055813 5.800169 16.419125 900 144 0.00000 0.00000 "    " 6 1 DA6BFF  ""  <> <> 45028 1
  6 2 -4.295957 5.097425 15.226723 900 144 -0.11500 -0.11500 "    " 6 1 DA6BFF  ""  <> <> 45029 1
  7 2 -5.120327 5.665974 14.254985 900 144 -0.11500 -0.11500 "    " 6 1 DA6BFF  ""  <> <> 45030 1
  8 25 -5.691922 6.872637 14.386787 900 38 -0.11500 -0.11500 "    " 7 1 2E2EFF  "N6141"  <> <> 45031 1
  9 2 -5.496596 7.535724 15.538659 900 144 -0.11500 -0.11500 "    " 6 1 DA6BFF  ""  <> <> 45032 1
  10 2 -4.675504 7.055381 16.570227 900 144 -0.11500 -0.11500 "    " 6 1 DA6BFF  ""  <> <> 45033 1
  11 2 -3.155666 3.956300 17.952012 900 144 -0.45700 -0.45700 "    " 6 1 DA6BFF  ""  <> <> 45034 1
  12 2 -2.006264 3.537264 18.683681 900 144 0.66400 0.66400 "    " 6 1 DA6BFF  ""  <> <> 45035 1
  13 2 -1.573050 2.216260 19.254043 900 144 0.00000 0.00000 "    " 6 1 DA6BFF  ""  <> <> 45036 1
  14 2 -2.460859 1.195479 19.631336 900 144 -0.11500 -0.11500 "    " 6 1 DA6BFF  ""  <> <> 45037 1
  15 2 -2.020970 0.012590 20.267327 900 144 -0.11500 -0.11500 "    " 6 1 DA6BFF  ""  <> <> 45038 1
  16 2 -0.653300 -0.218935 20.474310 900 144 -0.11500 -0.11500 "    " 6 1 DA6BFF  ""  <> <> 45039 1
  17 2 0.271141 0.736379 20.037488 900 144 -0.11500 -0.11500 "    " 6 1 DA6BFF  ""  <> <> 45040 1
  18 2 -0.191361 1.942822 19.481688 900 144 -0.11500 -0.11500 "    " 6 1 DA6BFF  ""  <> <> 45041 1
  19 25 -1.053479 4.441688 18.926958 900 38 -0.83900 -0.83900 "    " 7 1 2E2EFF  ""   -0.684    0.740  45042 1
  20 1 -4.318295 3.133823 17.656646 900 144 0.39500 0.39500 "    " 6 1 DA6BFF  ""  <> <> 45043 1
  21 24 -5.240744 2.488864 17.384437 900 38 -0.43000 -0.43000 "    " 7 1 2E2EFF  ""  <> <> 45044 1
  22 43 0.285907 5.870304 19.620463 900 21 0.36000 0.36000 "    " 1 0 FFFFFF  ""   11.401    2.220  45045 1
  23 41 -3.842517 4.131935 15.060272 900 21 0.11500 0.11500 "    " 1 0 FFFFFF  "H6156"  <> <> 45046 1
  24 41 -5.304041 5.141053 13.329793 900 21 0.11500 0.11500 "    " 1 0 FFFFFF  "H6157"  <> <> 45047 1
  25 41 -5.995781 8.488016 15.623470 900 21 0.11500 0.11500 "    " 1 0 FFFFFF  "H6158"  <> <> 45048 1
  26 41 -4.496803 7.628352 17.464460 900 21 0.11500 0.11500 "    " 1 0 FFFFFF  "H6159"  <> <> 45049 1
  27 41 -3.497693 1.346165 19.434845 900 21 0.11500 0.11500 "    " 1 0 FFFFFF  "H6160"  <> <> 45050 1
  28 41 -2.720373 -0.735858 20.596682 900 21 0.11500 0.11500 "    " 1 0 FFFFFF  "H6161"  <> <> 45051 1
  29 41 -0.304302 -1.129776 20.938460 900 21 0.11500 0.11500 "    " 1 0 FFFFFF  "H6162"  <> <> 45052 1
  30 41 1.330311 0.566603 20.179755 900 21 0.11500 0.11500 "    " 1 0 FFFFFF  "H6163"  <> <> 45053 1
  31 41 0.561099 2.672582 19.223600 900 21 0.11500 0.11500 "    " 1 0 FFFFFF  "H6164"  <> <> 45054 1
  32 2 2.162709 9.795851 18.646402 900 144 0.00000 0.00000 "  n1" 6 1 DA6BFF  "C6165"  <> <> 45055 1
  33 2 2.155061 8.954646 19.731881 900 144 0.00000 0.00000 "  f1" 6 1 DA6BFF  "C6166"  <> <> 45056 1
  34 2 1.132272 8.009284 19.839616 900 144 0.00000 0.00000 "  c3" 6 1 DA6BFF  "C6167"  <> <> 45057 1
  35 2 0.405144 7.623967 18.732863 900 144 0.00000 0.00000 "  c1" 6 1 DA6BFF  "C6168"  <> <> 45058 1
  36 2 0.435585 8.413249 17.589851 900 144 0.00000 0.00000 "    " 6 1 DA6BFF  "C6169"  <> <> 45059 1
  37 2 1.248928 9.567502 17.640523 900 144 0.00000 0.00000 "  n3" 6 1 DA6BFF  "C6170"  <> <> 45060 1
  38 41 2.868506 10.610319 18.573548 900 21 0.00000 0.00000 "  n2" 1 0 FFFFFF  "H6171"  <> <> 45061 1
  39 41 2.938483 9.061886 20.450747 900 21 0.00000 0.00000 "    " 1 0 FFFFFF  "H6172"  <> <> 45062 1
  40 41 0.973433 7.420771 20.710092 900 21 0.00000 0.00000 "    " 1 0 FFFFFF  "H6173"  <> <> 45063 1
  41 41 -0.141172 8.131484 16.721202 900 21 0.00000 0.00000 "    " 1 0 FFFFFF  "H6174"  <> <> 45064 1
  42 41 1.316620 10.317635 16.891607 900 21 0.00000 0.00000 "    " 1 0 FFFFFF  "H6175"  <> <> 45065 1
  :::
 } 
 m_bond[45] { 
  # First column is bond index #
  i_m_from
  i_m_to
  i_m_order
  i_m_from_rep
  i_m_to_rep
  :::
  1 1 2 1 2 2
  2 1 22 1 2 2
  3 1 35 1 2 2
  4 2 19 1 2 2
  5 2 3 2 2 2
  6 3 4 1 2 2
  7 4 5 1 2 2
  8 4 11 2 2 2
  9 5 10 1 2 2
  10 5 6 2 2 2
  11 6 7 1 2 2
  12 6 23 1 2 2
  13 7 8 2 2 2
  14 7 24 1 2 2
  15 8 9 1 2 2
  16 9 10 2 2 2
  17 9 25 1 2 2
  18 10 26 1 2 2
  19 11 12 1 2 2
  20 11 20 1 2 2
  21 12 13 1 2 2
  22 12 19 2 2 2
  23 13 18 1 2 2
  24 13 14 2 2 2
  25 14 15 1 2 2
  26 14 27 1 2 2
  27 15 16 2 2 2
  28 15 28 1 2 2
  29 16 17 1 2 2
  30 16 29 1 2 2
  31 17 18 2 2 2
  32 17 30 1 2 2
  33 18 31 1 2 2
  34 20 21 3 2 2
  35 32 33 2 2 2
  36 32 37 1 2 2
  37 32 38 1 2 2
  38 33 34 1 2 2
  39 33 39 1 2 2
  40 34 35 2 2 2
  41 34 40 1 2 2
  42 35 36 1 2 2
  43 36 37 2 2 2
  44 36 41 1 2 2
  45 37 42 1 2 2
  :::
 } 
} 

f_m_ct { 
 s_m_title
 i_m_ct_stereo_status
 s_m_entry_id
 s_m_entry_name
 s_m_Source_Path
 s_m_Source_File
 i_m_Source_File_Index
 s_m_source_file
 i_m_source_file_index
 i_lp_mmshare_version
 i_f3d_flags
 s_epik_input
 s_epik_cmdline
 r_lp_tautomer_probability
 r_epik_Ionization_Penalty
 r_epik_Ionization_Penalty_Charging
 r_epik_Ionization_Penalty_Neutral
 r_epik_State_Penalty
 r_epik_Charging_Adjusted_Penalty
 i_epik_Tot_Q
 i_epik_Tot_abs_Q
 s_lp_Force_Field
 r_lp_Energy
 b_lp_Chiralities_Consistent
 s_lp_Variant
 s_m_job_name
 s_i_glide_gridfile
 i_i_glide_lignum
 i_i_glide_rotatable_bonds
 r_i_docking_score
 r_i_glide_ligand_efficiency
 r_i_glide_ligand_efficiency_sa
 r_i_glide_ligand_efficiency_ln
 r_i_glide_gscore
 r_i_glide_lipo
 r_i_glide_hbond
 r_i_glide_metal
 r_i_glide_rewards
 r_i_glide_evdw
 r_i_glide_ecoul
 r_i_glide_erotb
 r_i_glide_esite
 r_i_glide_emodel
 r_i_glide_energy
 r_i_glide_einternal
 i_i_glide_confnum
 i_i_glide_posenum
 r_i_glide_eff_state_penalty
 s_m_subgroup_title
 s_m_subgroupid
 b_m_subgroup_collapsed
 i_m_ct_format
 :::
 19bd 
  1
  1969 
  combiomed_cipy_affinitydata.1 
  /Users/rubenprieto/Documents/Lab/A1-CIPY/0.Project 
  combiomed_cipy_affinitydata.smi 
  1
  ligprep.maegz 
  1
  53161
  0
  W2NIXTFbY0hdW2NIXVtjSF1bY0hdYzEtYyhuYzJbTkgyXSljKEMjTiljKG4yKS1jM1tjSF1bY0hdW2NIXVtjSF1bY0hdMw== 
  J2VwaWtfcHl0aG9uJywgJy1waCcsICc3LjAnLCAnLXRuJywgJzgnLCAnLW1hJywgJzUwMCcsICctaW1hZScsICc8aW5maWxlLm1hZT4nLCAnLW9tYWUnLCAnPG91dGZpbGUubWFlPic= 
  1
    0.0000 
    0.0000 
    0.0000 
    0.0000 
  0
  0
  0
  S-OPLS 
  40.810891
  1
  18a-1 
  a1-dock_grid 
  5n2s_hbond_grid 
  1
  2
  -7.67411119149082
  -0.365433866261468
  -1.00820432747402
  -1.89740848509433
  -7.67411119149082
  -3.0834739956045
  -0.32
  0
  -2.83011350152278
  -32.8430480957031
  -1.87801349163055
  0.483330734166189
  0
  -48.3805575941712
  -34.7210615873337
  3.16691470146179
  1
  17
  0
  "A1 CONFORMATION A" 
  dock_gromacs_a1 
  0
  2
 m_depend[8] { 
  # First column is dependency index #
  i_m_depend_dependency
  s_m_depend_property
  :::
  1 10 r_lp_tautomer_probability 
  2 10 r_epik_Ionization_Penalty 
  3 10 r_epik_Ionization_Penalty_Charging 
  4 10 r_epik_Ionization_Penalty_Neutral 
  5 10 r_epik_State_Penalty 
  6 10 r_epik_Charging_Adjusted_Penalty 
  7 10 i_epik_Tot_Q 
  8 30 s_m_job_name 
  :::
 } 
 m_atom[35] { 
  # First column is atom index #
  i_m_mmod_type
  r_m_x_coord
  r_m_y_coord
  r_m_z_coord
  i_m_residue_number
  i_m_color
  r_m_charge1
  r_m_charge2
  i_m_atomic_number
  i_m_visibility
  s_m_color_rgb
  s_m_atom_name
  r_epik_H2O_pKa
  r_epik_H2O_pKa_uncertainty
  i_m_minimize_atom_index
  i_m_minimize_constraint
  :::
  1 25 0.803436 7.089480 19.016973 900 38 -0.92000 -0.92000 7 1 2E2EFF  ""   -2.178    0.920  45024 1
  2 2 -0.181172 6.216956 18.623822 900 144 1.04200 1.04200 6 1 DA6BFF  ""  <> <> 45025 1
  3 25 -1.054405 6.639054 17.725932 900 38 -0.83900 -0.83900 7 1 2E2EFF  ""   -0.684    0.740  45026 1
  4 2 -2.101212 5.834814 17.433819 900 144 0.66400 0.66400 6 1 DA6BFF  ""  <> <> 45027 1
  5 2 -2.996744 6.372015 16.354033 900 144 0.00000 0.00000 6 1 DA6BFF  ""  <> <> 45028 1
  6 2 -3.775243 5.560938 15.489377 900 144 -0.11500 -0.11500 6 1 DA6BFF  ""  <> <> 45029 1
  7 2 -4.634488 6.136526 14.535911 900 144 -0.11500 -0.11500 6 1 DA6BFF  ""  <> <> 45030 1
  8 2 -4.641272 7.527705 14.393249 900 144 -0.11500 -0.11500 6 1 DA6BFF  ""  <> <> 45031 1
  9 25 -3.862215 8.323945 15.145510 900 38 -0.11500 -0.11500 7 1 2E2EFF  "N6142"  <> <> 45032 1
  10 2 -3.093429 7.758511 16.103195 900 144 -0.11500 -0.11500 6 1 DA6BFF  ""  <> <> 45033 1
  11 2 -2.244769 4.599190 18.116723 900 144 -0.45700 -0.45700 6 1 DA6BFF  ""  <> <> 45034 1
  12 2 -1.169150 4.184747 18.948531 900 144 0.66400 0.66400 6 1 DA6BFF  ""  <> <> 45035 1
  13 2 -0.982446 2.814645 19.523671 900 144 0.00000 0.00000 6 1 DA6BFF  ""  <> <> 45036 1
  14 2 -2.032135 2.045903 20.083110 900 144 -0.11500 -0.11500 6 1 DA6BFF  ""  <> <> 45037 1
  15 2 -1.828460 0.716778 20.509040 900 144 -0.11500 -0.11500 6 1 DA6BFF  ""  <> <> 45038 1
  16 2 -0.552634 0.133322 20.429453 900 144 -0.11500 -0.11500 6 1 DA6BFF  ""  <> <> 45039 1
  17 2 0.519217 0.883356 19.920193 900 144 -0.11500 -0.11500 6 1 DA6BFF  ""  <> <> 45040 1
  18 2 0.298900 2.207067 19.491726 900 144 -0.11500 -0.11500 6 1 DA6BFF  ""  <> <> 45041 1
  19 25 -0.134580 5.029970 19.184758 900 38 -0.83900 -0.83900 7 1 2E2EFF  ""   -0.684    0.740  45042 1
  20 1 -3.451463 3.802656 17.962701 900 144 0.39500 0.39500 6 1 DA6BFF  ""  <> <> 45043 1
  21 24 -4.414997 3.181100 17.825080 900 38 -0.43000 -0.43000 7 1 2E2EFF  ""  <> <> 45044 1
  22 43 1.300636 6.829880 19.868877 900 21 0.36000 0.36000 1 0 FFFFFF  ""   11.401    2.220  45045 1
  23 3 0.820001 8.488702 18.626898 900 144 0.36000 0.36000 6 1 DA6BFF  "C6156"   11.401    2.220  45046 1
  24 41 -3.729198 4.485054 15.525812 900 21 0.11500 0.11500 1 0 FFFFFF  ""  <> <> 45047 1
  25 41 -5.243407 5.515372 13.897248 900 21 0.11500 0.11500 1 0 FFFFFF  ""  <> <> 45048 1
  26 41 -5.262744 8.006365 13.650908 900 21 0.11500 0.11500 1 0 FFFFFF  ""  <> <> 45049 1
  27 41 -2.529656 8.465516 16.693235 900 21 0.11500 0.11500 1 0 FFFFFF  ""  <> <> 45050 1
  28 41 -3.020335 2.466596 20.173157 900 21 0.11500 0.11500 1 0 FFFFFF  ""  <> <> 45051 1
  29 41 -2.655047 0.138563 20.892520 900 21 0.11500 0.11500 1 0 FFFFFF  ""  <> <> 45052 1
  30 41 -0.386395 -0.882996 20.757885 900 21 0.11500 0.11500 1 0 FFFFFF  ""  <> <> 45053 1
  31 41 1.509136 0.449407 19.874542 900 21 0.11500 0.11500 1 0 FFFFFF  ""  <> <> 45054 1
  32 41 1.143841 2.769749 19.132234 900 21 0.11500 0.11500 1 0 FFFFFF  ""  <> <> 45055 1
  33 41 1.584529 9.024488 19.189126 900 21 0.00000 0.00000 1 0 FFFFFF  ""  <> <> 45056 1
  34 41 1.034498 8.575054 17.561161 900 21 0.00000 0.00000 1 0 FFFFFF  ""  <> <> 45057 1
  35 41 -0.146545 8.953716 18.826296 900 21 0.00000 0.00000 1 0 FFFFFF  ""  <> <> 45058 1
  :::
 } 
 m_bond[37] { 
  # First column is bond index #
  i_m_from
  i_m_to
  i_m_order
  i_m_from_rep
  i_m_to_rep
  :::
  1 1 2 1 2 2
  2 1 22 1 2 2
  3 1 23 1 2 2
  4 2 19 1 2 2
  5 2 3 2 2 2
  6 3 4 1 2 2
  7 4 5 1 2 2
  8 4 11 2 2 2
  9 5 10 1 2 2
  10 5 6 2 2 2
  11 6 7 1 2 2
  12 6 24 1 2 2
  13 7 8 2 2 2
  14 7 25 1 2 2
  15 8 9 1 2 2
  16 8 26 1 2 2
  17 9 10 2 2 2
  18 10 27 1 2 2
  19 11 12 1 2 2
  20 11 20 1 2 2
  21 12 13 1 2 2
  22 12 19 2 2 2
  23 13 18 1 2 2
  24 13 14 2 2 2
  25 14 15 1 2 2
  26 14 28 1 2 2
  27 15 16 2 2 2
  28 15 29 1 2 2
  29 16 17 1 2 2
  30 16 30 1 2 2
  31 17 18 2 2 2
  32 17 31 1 2 2
  33 18 32 1 2 2
  34 20 21 3 2 2
  35 23 33 1 2 2
  36 23 34 1 2 2
  37 23 35 1 2 2
  :::
 } 
} 

f_m_ct { 
 s_m_title
 i_m_ct_stereo_status
 s_m_entry_id
 s_m_entry_name
 s_m_Source_Path
 s_m_Source_File
 i_m_Source_File_Index
 s_m_source_file
 i_m_source_file_index
 i_lp_mmshare_version
 i_f3d_flags
 s_epik_input
 s_epik_cmdline
 r_lp_tautomer_probability
 r_epik_Ionization_Penalty
 r_epik_Ionization_Penalty_Charging
 r_epik_Ionization_Penalty_Neutral
 r_epik_State_Penalty
 r_epik_Charging_Adjusted_Penalty
 i_epik_Tot_Q
 i_epik_Tot_abs_Q
 s_lp_Force_Field
 r_lp_Energy
 b_lp_Chiralities_Consistent
 s_lp_Variant
 s_m_job_name
 s_i_glide_gridfile
 i_i_glide_lignum
 i_i_glide_rotatable_bonds
 r_i_docking_score
 r_i_glide_ligand_efficiency
 r_i_glide_ligand_efficiency_sa
 r_i_glide_ligand_efficiency_ln
 r_i_glide_gscore
 r_i_glide_lipo
 r_i_glide_hbond
 r_i_glide_metal
 r_i_glide_rewards
 r_i_glide_evdw
 r_i_glide_ecoul
 r_i_glide_erotb
 r_i_glide_esite
 r_i_glide_emodel
 r_i_glide_energy
 r_i_glide_einternal
 i_i_glide_confnum
 i_i_glide_posenum
 r_i_glide_eff_state_penalty
 s_m_subgroup_title
 s_m_subgroupid
 b_m_subgroup_collapsed
 i_m_ct_format
 :::
 19be 
  1
  1970 
  combiomed_cipy_affinitydata.1 
  /Users/rubenprieto/Documents/Lab/A1-CIPY/0.Project 
  combiomed_cipy_affinitydata.smi 
  1
  ligprep.maegz 
  1
  53161
  0
  W2NIXTFbY0hdW2NIXVtjSF1bY0hdYzEtYyhuYzJbTkgyXSljKEMjTiljKG4yKS1jM1tjSF1bY0hdW2NIXVtjSF1bY0hdMw== 
  J2VwaWtfcHl0aG9uJywgJy1waCcsICc3LjAnLCAnLXRuJywgJzgnLCAnLW1hJywgJzUwMCcsICctaW1hZScsICc8aW5maWxlLm1hZT4nLCAnLW9tYWUnLCAnPG91dGZpbGUubWFlPic= 
  1
    0.0000 
    0.0000 
    0.0000 
    0.0000 
  0
  0
  0
  S-OPLS 
  40.810891
  1
  18a-1 
  a1-dock_grid 
  5n2s_hbond_grid 
  1
  2
  -7.67411119149082
  -0.365433866261468
  -1.00820432747402
  -1.89740848509433
  -7.67411119149082
  -3.0834739956045
  -0.32
  0
  -2.83011350152278
  -32.8430480957031
  -1.87801349163055
  0.483330734166189
  0
  -48.3805575941712
  -34.7210615873337
  3.16691470146179
  1
  17
  0
  "A1 CONFORMATION A" 
  dock_gromacs_a1 
  0
  2
 m_depend[8] { 
  # First column is dependency index #
  i_m_depend_dependency
  s_m_depend_property
  :::
  1 10 r_lp_tautomer_probability 
  2 10 r_epik_Ionization_Penalty 
  3 10 r_epik_Ionization_Penalty_Charging 
  4 10 r_epik_Ionization_Penalty_Neutral 
  5 10 r_epik_State_Penalty 
  6 10 r_epik_Charging_Adjusted_Penalty 
  7 10 i_epik_Tot_Q 
  8 30 s_m_job_name 
  :::
 } 
 m_atom[38] { 
  # First column is atom index #
  i_m_mmod_type
  r_m_x_coord
  r_m_y_coord
  r_m_z_coord
  i_m_residue_number
  i_m_color
  r_m_charge1
  r_m_charge2
  s_m_grow_name
  i_m_atomic_number
  i_m_visibility
  s_m_color_rgb
  s_m_atom_name
  r_epik_H2O_pKa
  r_epik_H2O_pKa_uncertainty
  i_m_minimize_atom_index
  i_m_minimize_constraint
  :::
  1 25 0.824159 7.002053 18.778156 900 38 -0.92000 -0.92000 "    " 7 1 2E2EFF  ""   -2.178    0.920  45024 1
  2 2 -0.227141 6.174023 18.477752 900 144 1.04200 1.04200 "    " 6 1 DA6BFF  ""  <> <> 45025 1
  3 25 -1.101179 6.580319 17.574971 900 38 -0.83900 -0.83900 "    " 7 1 2E2EFF  ""   -0.684    0.740  45026 1
  4 2 -2.179309 5.807134 17.337412 900 144 0.66400 0.66400 "    " 6 1 DA6BFF  ""  <> <> 45027 1
  5 2 -3.084556 6.350677 16.271478 900 144 0.00000 0.00000 "    " 6 1 DA6BFF  ""  <> <> 45028 1
  6 2 -3.865431 5.541771 15.409246 900 144 -0.11500 -0.11500 "    " 6 1 DA6BFF  ""  <> <> 45029 1
  7 2 -4.733411 6.119017 14.465230 900 144 -0.11500 -0.11500 "    " 6 1 DA6BFF  ""  <> <> 45030 1
  8 2 -4.748581 7.511672 14.336088 900 144 -0.11500 -0.11500 "    " 6 1 DA6BFF  ""  <> <> 45031 1
  9 25 -3.973839 8.306973 15.092016 900 38 -0.11500 -0.11500 "    " 7 1 2E2EFF  "N6142"  <> <> 45032 1
  10 2 -3.187296 7.739938 16.035597 900 144 -0.11500 -0.11500 "    " 6 1 DA6BFF  ""  <> <> 45033 1
  11 2 -2.338127 4.588825 18.047293 900 144 -0.45700 -0.45700 "    " 6 1 DA6BFF  ""  <> <> 45034 1
  12 2 -1.263303 4.180547 18.883129 900 144 0.66400 0.66400 "    " 6 1 DA6BFF  ""  <> <> 45035 1
  13 2 -1.075860 2.816120 19.469953 900 144 0.00000 0.00000 "    " 6 1 DA6BFF  ""  <> <> 45036 1
  14 2 -2.124154 2.048981 20.032302 900 144 -0.11500 -0.11500 "    " 6 1 DA6BFF  ""  <> <> 45037 1
  15 2 -1.918141 0.721678 20.463269 900 144 -0.11500 -0.11500 "    " 6 1 DA6BFF  ""  <> <> 45038 1
  16 2 -0.641396 0.139727 20.386386 900 144 -0.11500 -0.11500 "    " 6 1 DA6BFF  ""  <> <> 45039 1
  17 2 0.429233 0.889313 19.874356 900 144 -0.11500 -0.11500 "    " 6 1 DA6BFF  ""  <> <> 45040 1
  18 2 0.206738 2.210314 19.440755 900 144 -0.11500 -0.11500 "    " 6 1 DA6BFF  ""  <> <> 45041 1
  19 25 -0.214851 5.012644 19.093685 900 38 -0.83900 -0.83900 "    " 7 1 2E2EFF  ""   -0.684    0.740  45042 1
  20 1 -3.548113 3.796916 17.899456 900 144 0.39500 0.39500 "    " 6 1 DA6BFF  ""  <> <> 45043 1
  21 24 -4.512731 3.175502 17.763420 900 38 -0.43000 -0.43000 "    " 7 1 2E2EFF  ""  <> <> 45044 1
  22 43 1.298786 6.831163 19.661655 900 21 0.36000 0.36000 "    " 1 0 FFFFFF  ""   11.401    2.220  45045 1
  23 41 -3.811236 4.466248 15.443254 900 21 0.11500 0.11500 "    " 1 0 FFFFFF  "H6156"  <> <> 45046 1
  24 41 -5.340430 5.499584 13.823906 900 21 0.11500 0.11500 "    " 1 0 FFFFFF  "H6157"  <> <> 45047 1
  25 41 -5.378496 7.994390 13.603361 900 21 0.11500 0.11500 "    " 1 0 FFFFFF  "H6158"  <> <> 45048 1
  26 41 -2.620697 8.443286 16.627654 900 21 0.11500 0.11500 "    " 1 0 FFFFFF  "H6159"  <> <> 45049 1
  27 41 -3.110841 2.472825 20.120017 900 21 0.11500 0.11500 "    " 1 0 FFFFFF  "H6160"  <> <> 45050 1
  28 41 -2.743239 0.143353 20.849565 900 21 0.11500 0.11500 "    " 1 0 FFFFFF  "H6161"  <> <> 45051 1
  29 41 -0.472508 -0.874407 20.719844 900 21 0.11500 0.11500 "    " 1 0 FFFFFF  "H6162"  <> <> 45052 1
  30 41 1.420574 0.458956 19.830807 900 21 0.11500 0.11500 "    " 1 0 FFFFFF  "H6163"  <> <> 45053 1
  31 41 1.050963 2.772639 19.077870 900 21 0.11500 0.11500 "    " 1 0 FFFFFF  "H6164"  <> <> 45054 1
  32 3 1.258667 8.128481 17.967161 900 144 0.00000 0.00000 "  c1" 6 1 DA6BFF  "C6165"  <> <> 45055 1
  33 41 2.318442 7.998689 17.750716 900 21 0.00000 0.00000 "  n2" 1 0 FFFFFF  "H6166"  <> <> 45056 1
  34 41 0.753886 8.132487 17.000206 900 21 0.00000 0.00000 "    " 1 0 FFFFFF  "H6167"  <> <> 45057 1
  35 3 1.025158 9.455567 18.689420 900 144 0.00000 0.00000 "  c1" 6 1 DA6BFF  "C6168"  <> <> 45058 1
  36 41 1.362064 10.299533 18.086694 900 21 0.00000 0.00000 "  n2" 1 0 FFFFFF  "H6169"  <> <> 45059 1
  37 41 -0.035408 9.600736 18.900123 900 21 0.00000 0.00000 "    " 1 0 FFFFFF  "H6170"  <> <> 45060 1
  38 41 1.559292 9.494944 19.639795 900 21 0.00000 0.00000 "    " 1 0 FFFFFF  "H6171"  <> <> 45061 1
  :::
 } 
 m_bond[40] { 
  # First column is bond index #
  i_m_from
  i_m_to
  i_m_order
  i_m_from_rep
  i_m_to_rep
  :::
  1 1 2 1 2 2
  2 1 22 1 2 2
  3 1 32 1 2 2
  4 2 19 1 2 2
  5 2 3 2 2 2
  6 3 4 1 2 2
  7 4 5 1 2 2
  8 4 11 2 2 2
  9 5 10 1 2 2
  10 5 6 2 2 2
  11 6 7 1 2 2
  12 6 23 1 2 2
  13 7 8 2 2 2
  14 7 24 1 2 2
  15 8 9 1 2 2
  16 8 25 1 2 2
  17 9 10 2 2 2
  18 10 26 1 2 2
  19 11 12 1 2 2
  20 11 20 1 2 2
  21 12 13 1 2 2
  22 12 19 2 2 2
  23 13 18 1 2 2
  24 13 14 2 2 2
  25 14 15 1 2 2
  26 14 27 1 2 2
  27 15 16 2 2 2
  28 15 28 1 2 2
  29 16 17 1 2 2
  30 16 29 1 2 2
  31 17 18 2 2 2
  32 17 30 1 2 2
  33 18 31 1 2 2
  34 20 21 3 2 2
  35 32 33 1 2 2
  36 32 34 1 2 2
  37 32 35 1 2 2
  38 35 36 1 2 2
  39 35 37 1 2 2
  40 35 38 1 2 2
  :::
 } 
} 

f_m_ct { 
 s_m_title
 i_m_ct_stereo_status
 s_m_entry_id
 s_m_entry_name
 s_m_Source_Path
 s_m_Source_File
 i_m_Source_File_Index
 s_m_source_file
 i_m_source_file_index
 i_lp_mmshare_version
 i_f3d_flags
 s_epik_input
 s_epik_cmdline
 r_lp_tautomer_probability
 r_epik_Ionization_Penalty
 r_epik_Ionization_Penalty_Charging
 r_epik_Ionization_Penalty_Neutral
 r_epik_State_Penalty
 r_epik_Charging_Adjusted_Penalty
 i_epik_Tot_Q
 i_epik_Tot_abs_Q
 s_lp_Force_Field
 r_lp_Energy
 b_lp_Chiralities_Consistent
 s_lp_Variant
 s_m_job_name
 s_i_glide_gridfile
 i_i_glide_lignum
 i_i_glide_rotatable_bonds
 r_i_docking_score
 r_i_glide_ligand_efficiency
 r_i_glide_ligand_efficiency_sa
 r_i_glide_ligand_efficiency_ln
 r_i_glide_gscore
 r_i_glide_lipo
 r_i_glide_hbond
 r_i_glide_metal
 r_i_glide_rewards
 r_i_glide_evdw
 r_i_glide_ecoul
 r_i_glide_erotb
 r_i_glide_esite
 r_i_glide_emodel
 r_i_glide_energy
 r_i_glide_einternal
 i_i_glide_confnum
 i_i_glide_posenum
 r_i_glide_eff_state_penalty
 s_m_subgroup_title
 s_m_subgroupid
 b_m_subgroup_collapsed
 i_m_ct_format
 :::
 19bf 
  1
  1971 
  combiomed_cipy_affinitydata.1 
  /Users/rubenprieto/Documents/Lab/A1-CIPY/0.Project 
  combiomed_cipy_affinitydata.smi 
  1
  ligprep.maegz 
  1
  53161
  0
  W2NIXTFbY0hdW2NIXVtjSF1bY0hdYzEtYyhuYzJbTkgyXSljKEMjTiljKG4yKS1jM1tjSF1bY0hdW2NIXVtjSF1bY0hdMw== 
  J2VwaWtfcHl0aG9uJywgJy1waCcsICc3LjAnLCAnLXRuJywgJzgnLCAnLW1hJywgJzUwMCcsICctaW1hZScsICc8aW5maWxlLm1hZT4nLCAnLW9tYWUnLCAnPG91dGZpbGUubWFlPic= 
  1
    0.0000 
    0.0000 
    0.0000 
    0.0000 
  0
  0
  0
  S-OPLS 
  40.810891
  1
  18a-1 
  a1-dock_grid 
  5n2s_hbond_grid 
  1
  2
  -7.67411119149082
  -0.365433866261468
  -1.00820432747402
  -1.89740848509433
  -7.67411119149082
  -3.0834739956045
  -0.32
  0
  -2.83011350152278
  -32.8430480957031
  -1.87801349163055
  0.483330734166189
  0
  -48.3805575941712
  -34.7210615873337
  3.16691470146179
  1
  17
  0
  "A1 CONFORMATION A" 
  dock_gromacs_a1 
  0
  2
 m_depend[8] { 
  # First column is dependency index #
  i_m_depend_dependency
  s_m_depend_property
  :::
  1 10 r_lp_tautomer_probability 
  2 10 r_epik_Ionization_Penalty 
  3 10 r_epik_Ionization_Penalty_Charging 
  4 10 r_epik_Ionization_Penalty_Neutral 
  5 10 r_epik_State_Penalty 
  6 10 r_epik_Charging_Adjusted_Penalty 
  7 10 i_epik_Tot_Q 
  8 30 s_m_job_name 
  :::
 } 
 m_atom[42] { 
  # First column is atom index #
  i_m_mmod_type
  r_m_x_coord
  r_m_y_coord
  r_m_z_coord
  i_m_residue_number
  i_m_color
  r_m_charge1
  r_m_charge2
  s_m_grow_name
  i_m_atomic_number
  i_m_visibility
  s_m_color_rgb
  s_m_atom_name
  r_epik_H2O_pKa
  r_epik_H2O_pKa_uncertainty
  i_m_minimize_atom_index
  i_m_minimize_constraint
  :::
  1 25 0.175879 6.529478 18.976006 900 38 -0.92000 -0.92000 "    " 7 1 2E2EFF  ""   -2.178    0.920  45024 1
  2 2 -0.879740 5.818805 18.572504 900 144 1.04200 1.04200 "    " 6 1 DA6BFF  ""  <> <> 45025 1
  3 25 -1.817390 6.317598 17.805661 900 38 -0.83900 -0.83900 "    " 7 1 2E2EFF  ""   -0.684    0.740  45026 1
  4 2 -2.850567 5.485149 17.569558 900 144 0.66400 0.66400 "    " 6 1 DA6BFF  ""  <> <> 45027 1
  5 2 -3.854698 6.095365 16.674800 900 144 0.00000 0.00000 "    " 6 1 DA6BFF  ""  <> <> 45028 1
  6 2 -4.010956 5.678750 15.343098 900 144 -0.11500 -0.11500 "    " 6 1 DA6BFF  ""  <> <> 45029 1
  7 2 -4.884295 6.381120 14.491485 900 144 -0.11500 -0.11500 "    " 6 1 DA6BFF  ""  <> <> 45030 1
  8 2 -5.604289 7.469248 15.014145 900 144 -0.11500 -0.11500 "    " 6 1 DA6BFF  ""  <> <> 45031 1
  9 25 -5.492458 7.861217 16.298043 900 38 -0.11500 -0.11500 "    " 7 1 2E2EFF  "N6142"  <> <> 45032 1
  10 2 -4.647175 7.174172 17.094953 900 144 -0.11500 -0.11500 "    " 6 1 DA6BFF  ""  <> <> 45033 1
  11 2 -2.883545 4.158784 18.077251 900 144 -0.45700 -0.45700 "    " 6 1 DA6BFF  ""  <> <> 45034 1
  12 2 -1.731621 3.728132 18.809608 900 144 0.66400 0.66400 "    " 6 1 DA6BFF  ""  <> <> 45035 1
  13 2 -1.298696 2.412141 19.392509 900 144 0.00000 0.00000 "    " 6 1 DA6BFF  ""  <> <> 45036 1
  14 2 -2.187406 1.399598 19.784237 900 144 -0.11500 -0.11500 "    " 6 1 DA6BFF  ""  <> <> 45037 1
  15 2 -1.748622 0.223297 20.434869 900 144 -0.11500 -0.11500 "    " 6 1 DA6BFF  ""  <> <> 45038 1
  16 2 -0.380999 -0.013701 20.635221 900 144 -0.11500 -0.11500 "    " 6 1 DA6BFF  ""  <> <> 45039 1
  17 2 0.544590 0.936519 20.191011 900 144 -0.11500 -0.11500 "    " 6 1 DA6BFF  ""  <> <> 45040 1
  18 2 0.082524 2.139194 19.627697 900 144 -0.11500 -0.11500 "    " 6 1 DA6BFF  ""  <> <> 45041 1
  19 25 -0.774340 4.625241 19.060341 900 38 -0.83900 -0.83900 "    " 7 1 2E2EFF  ""   -0.684    0.740  45042 1
  20 1 -4.044864 3.339939 17.765682 900 144 0.39500 0.39500 "    " 6 1 DA6BFF  ""  <> <> 45043 1
  21 24 -4.966124 2.697679 17.484488 900 38 -0.43000 -0.43000 "    " 7 1 2E2EFF  ""  <> <> 45044 1
  22 43 0.572636 6.031063 19.753900 900 21 0.36000 0.36000 "    " 1 0 FFFFFF  ""   11.401    2.220  45045 1
  23 41 -3.438951 4.839978 14.983839 900 21 0.11500 0.11500 "    " 1 0 FFFFFF  "H6156"  <> <> 45046 1
  24 41 -4.993761 6.100019 13.455389 900 21 0.11500 0.11500 "    " 1 0 FFFFFF  "H6157"  <> <> 45047 1
  25 41 -6.283334 8.032147 14.391149 900 21 0.11500 0.11500 "    " 1 0 FFFFFF  "H6158"  <> <> 45048 1
  26 41 -4.575479 7.512060 18.110125 900 21 0.11500 0.11500 "    " 1 0 FFFFFF  "H6159"  <> <> 45049 1
  27 41 -3.222267 1.559862 19.587543 900 21 0.11500 0.11500 "    " 1 0 FFFFFF  "H6160"  <> <> 45050 1
  28 41 -2.446717 -0.517729 20.781067 900 21 0.11500 0.11500 "    " 1 0 FFFFFF  "H6161"  <> <> 45051 1
  29 41 -0.033807 -0.924444 21.101374 900 21 0.11500 0.11500 "    " 1 0 FFFFFF  "H6162"  <> <> 45052 1
  30 41 1.604144 0.763846 20.325790 900 21 0.11500 0.11500 "    " 1 0 FFFFFF  "H6163"  <> <> 45053 1
  31 41 0.836400 2.865272 19.364380 900 21 0.11500 0.11500 "    " 1 0 FFFFFF  "H6164"  <> <> 45054 1
  32 2 2.463504 9.959484 18.835327 900 144 0.00000 0.00000 "  n1" 6 1 DA6BFF  "C6165"  <> <> 45055 1
  33 2 2.445262 9.106861 19.913055 900 144 0.00000 0.00000 "  f1" 6 1 DA6BFF  "C6166"  <> <> 45056 1
  34 2 1.416798 8.165845 20.009540 900 144 0.00000 0.00000 "  c3" 6 1 DA6BFF  "C6167"  <> <> 45057 1
  35 2 0.695482 7.797489 18.893236 900 144 0.00000 0.00000 "  c1" 6 1 DA6BFF  "C6168"  <> <> 45058 1
  36 2 0.733513 8.599272 17.759145 900 144 0.00000 0.00000 "    " 6 1 DA6BFF  "C6169"  <> <> 45059 1
  37 2 1.551594 9.749191 17.822546 900 144 0.00000 0.00000 "  n3" 6 1 DA6BFF  "C6170"  <> <> 45060 1
  38 41 3.176578 10.768008 18.774339 900 21 0.00000 0.00000 "  n2" 1 0 FFFFFF  "H6171"  <> <> 45061 1
  39 41 3.229242 9.195143 20.633618 900 21 0.00000 0.00000 "    " 1 0 FFFFFF  "H6172"  <> <> 45062 1
  40 41 1.253848 7.564443 20.873208 900 21 0.00000 0.00000 "    " 1 0 FFFFFF  "H6173"  <> <> 45063 1
  41 41 0.160174 8.324994 16.885972 900 21 0.00000 0.00000 "    " 1 0 FFFFFF  "H6174"  <> <> 45064 1
  42 41 1.622128 10.503757 17.077839 900 21 0.00000 0.00000 "    " 1 0 FFFFFF  "H6175"  <> <> 45065 1
  :::
 } 
 m_bond[45] { 
  # First column is bond index #
  i_m_from
  i_m_to
  i_m_order
  i_m_from_rep
  i_m_to_rep
  :::
  1 1 2 1 2 2
  2 1 22 1 2 2
  3 1 35 1 2 2
  4 2 19 1 2 2
  5 2 3 2 2 2
  6 3 4 1 2 2
  7 4 5 1 2 2
  8 4 11 2 2 2
  9 5 10 1 2 2
  10 5 6 2 2 2
  11 6 7 1 2 2
  12 6 23 1 2 2
  13 7 8 2 2 2
  14 7 24 1 2 2
  15 8 9 1 2 2
  16 8 25 1 2 2
  17 9 10 2 2 2
  18 10 26 1 2 2
  19 11 12 1 2 2
  20 11 20 1 2 2
  21 12 13 1 2 2
  22 12 19 2 2 2
  23 13 18 1 2 2
  24 13 14 2 2 2
  25 14 15 1 2 2
  26 14 27 1 2 2
  27 15 16 2 2 2
  28 15 28 1 2 2
  29 16 17 1 2 2
  30 16 29 1 2 2
  31 17 18 2 2 2
  32 17 30 1 2 2
  33 18 31 1 2 2
  34 20 21 3 2 2
  35 32 33 2 2 2
  36 32 37 1 2 2
  37 32 38 1 2 2
  38 33 34 1 2 2
  39 33 39 1 2 2
  40 34 35 2 2 2
  41 34 40 1 2 2
  42 35 36 1 2 2
  43 36 37 2 2 2
  44 36 41 1 2 2
  45 37 42 1 2 2
  :::
 } 
} 

f_m_ct { 
 s_m_title
 i_m_ct_stereo_status
 s_m_entry_id
 s_m_entry_name
 s_m_Source_Path
 s_m_Source_File
 i_m_Source_File_Index
 s_m_source_file
 i_m_source_file_index
 i_lp_mmshare_version
 i_f3d_flags
 s_epik_input
 s_epik_cmdline
 r_lp_tautomer_probability
 r_epik_Ionization_Penalty
 r_epik_Ionization_Penalty_Charging
 r_epik_Ionization_Penalty_Neutral
 r_epik_State_Penalty
 r_epik_Charging_Adjusted_Penalty
 i_epik_Tot_Q
 i_epik_Tot_abs_Q
 s_lp_Force_Field
 r_lp_Energy
 b_lp_Chiralities_Consistent
 s_lp_Variant
 s_m_job_name
 s_i_glide_gridfile
 i_i_glide_lignum
 i_i_glide_rotatable_bonds
 r_i_docking_score
 r_i_glide_ligand_efficiency
 r_i_glide_ligand_efficiency_sa
 r_i_glide_ligand_efficiency_ln
 r_i_glide_gscore
 r_i_glide_lipo
 r_i_glide_hbond
 r_i_glide_metal
 r_i_glide_rewards
 r_i_glide_evdw
 r_i_glide_ecoul
 r_i_glide_erotb
 r_i_glide_esite
 r_i_glide_emodel
 r_i_glide_energy
 r_i_glide_einternal
 i_i_glide_confnum
 i_i_glide_posenum
 r_i_glide_eff_state_penalty
 s_m_subgroup_title
 s_m_subgroupid
 b_m_subgroup_collapsed
 i_m_ct_format
 :::
 19c 
  1
  1914 
  combiomed_cipy_affinitydata.21 
  /Users/rubenprieto/Documents/Lab/A1-CIPY/0.Project 
  combiomed_cipy_affinitydata.smi 
  21
  ligprep.maegz 
  21
  53161
  0
  W2NIXTFbY0hdW2NIXVtjSF1bY0hdYzFbTkhdYzJuYygtYzNbY0hdW2NIXVtjSF1bY0hdW2NIXTMpYyhDI04pYyhuMiktYzRbY0hdW2NIXVtjSF1bY0hdW2NIXTQ= 
  J2VwaWtfcHl0aG9uJywgJy1waCcsICc3LjAnLCAnLXRuJywgJzgnLCAnLW1hJywgJzUwMCcsICctaW1hZScsICc8aW5maWxlLm1hZT4nLCAnLW9tYWUnLCAnPG91dGZpbGUubWFlPic= 
  1
    0.0000 
    0.0000 
    0.0000 
    0.0000 
  0
  0
  0
  S-OPLS 
  52.170412
  1
  19c-1 
  a1-dock_grid 
  5n2s_hbond_grid 
  4
  4
  -9.17504005497877
  -0.339816298332547
  -1.01944889387766
  -2.13579806244196
  -9.17504005497877
  -3.68443993608382
  -0.32
  0
  -3.21014403795026
  -37.0927886962891
  -4.69554758071899
  0.627310357674662
  -0.0287948666970576
  -63.0544510953837
  -41.7883362770081
  5.41040945053101
  59
  82
  0
  "A1 CONFORMATION A" 
  dock_gromacs_a1 
  0
  2
 m_depend[8] { 
  # First column is dependency index #
  i_m_depend_dependency
  s_m_depend_property
  :::
  1 10 r_lp_tautomer_probability 
  2 10 r_epik_Ionization_Penalty 
  3 10 r_epik_Ionization_Penalty_Charging 
  4 10 r_epik_Ionization_Penalty_Neutral 
  5 10 r_epik_State_Penalty 
  6 10 r_epik_Charging_Adjusted_Penalty 
  7 10 i_epik_Tot_Q 
  8 30 s_m_job_name 
  :::
 } 
 m_atom[43] { 
  # First column is atom index #
  i_m_mmod_type
  r_m_x_coord
  r_m_y_coord
  r_m_z_coord
  i_m_residue_number
  i_m_color
  r_m_charge1
  r_m_charge2
  i_m_atomic_number
  i_m_visibility
  s_m_color_rgb
  i_m_minimize_atom_index
  i_m_minimize_constraint
  r_epik_H2O_pKa
  r_epik_H2O_pKa_uncertainty
  :::
  1 25 0.121971 6.493390 19.032168 900 38 -0.70430 -0.70430 7 1 2E2EFF  45024 1 <> <>
  2 2 0.618215 7.762674 18.826947 900 144 0.20000 0.20000 6 1 DA6BFF  45025 1 <> <>
  3 2 1.371171 8.265522 19.868567 900 144 -0.11500 -0.11500 6 1 DA6BFF  45026 1 <> <>
  4 2 2.340767 9.244751 19.682579 900 144 -0.11500 -0.11500 6 1 DA6BFF  45027 1 <> <>
  5 2 2.247353 10.007815 18.549795 900 144 -0.11500 -0.11500 6 1 DA6BFF  45028 1 <> <>
  6 2 1.296291 9.687268 17.612785 900 144 -0.11500 -0.11500 6 1 DA6BFF  45029 1 <> <>
  7 2 0.552961 8.489979 17.645122 900 144 -0.11500 -0.11500 6 1 DA6BFF  45030 1 <> <>
  8 2 -0.902839 5.746342 18.592471 900 144 0.96630 0.96630 6 1 DA6BFF  45031 1 <> <>
  9 25 -0.821090 4.532618 19.044636 900 38 -0.83900 -0.83900 7 1 2E2EFF  45032 1  -1.207    0.740 
  10 2 -1.809097 3.673717 18.756187 900 144 0.66400 0.66400 6 1 DA6BFF  45033 1 <> <>
  11 2 -1.451454 2.318449 19.296289 900 144 0.00000 0.00000 6 1 DA6BFF  45034 1 <> <>
  12 2 -2.398138 1.354814 19.690225 900 144 -0.11500 -0.11500 6 1 DA6BFF  45035 1 <> <>
  13 2 -2.018050 0.137894 20.298610 900 144 -0.11500 -0.11500 6 1 DA6BFF  45036 1 <> <>
  14 2 -0.662563 -0.184336 20.465313 900 144 -0.11500 -0.11500 6 1 DA6BFF  45037 1 <> <>
  15 2 0.312481 0.717066 20.020751 900 144 -0.11500 -0.11500 6 1 DA6BFF  45038 1 <> <>
  16 2 -0.085824 1.956111 19.486456 900 144 -0.11500 -0.11500 6 1 DA6BFF  45039 1 <> <>
  17 2 -2.941115 4.142936 18.022075 900 144 -0.45700 -0.45700 6 1 DA6BFF  45040 1 <> <>
  18 2 -2.878406 5.486335 17.549268 900 144 0.66400 0.66400 6 1 DA6BFF  45041 1 <> <>
  19 2 -3.852869 6.172349 16.654818 900 144 0.00000 0.00000 6 1 DA6BFF  45042 1 <> <>
  20 2 -3.388927 7.019034 15.616170 900 144 -0.11500 -0.11500 6 1 DA6BFF  45043 1 <> <>
  21 2 -4.274237 7.634886 14.706405 900 144 -0.11500 -0.11500 6 1 DA6BFF  45044 1 <> <>
  22 2 -5.653289 7.407651 14.810806 900 144 -0.11500 -0.11500 6 1 DA6BFF  45045 1 <> <>
  23 2 -6.128865 6.591995 15.847051 900 144 -0.11500 -0.11500 6 1 DA6BFF  45046 1 <> <>
  24 2 -5.250142 6.017470 16.779731 900 144 -0.11500 -0.11500 6 1 DA6BFF  45047 1 <> <>
  25 25 -1.820063 6.272585 17.824948 900 38 -0.83900 -0.83900 7 1 2E2EFF  45048 1  -1.207    0.740 
  26 1 -4.089510 3.313259 17.688067 900 144 0.39500 0.39500 6 1 DA6BFF  45049 1 <> <>
  27 24 -5.002997 2.660286 17.401143 900 38 -0.43000 -0.43000 7 1 2E2EFF  45050 1 <> <>
  28 43 0.519111 6.062965 19.852292 900 21 0.38000 0.38000 1 0 FFFFFF  45051 1  13.135    2.000 
  29 41 1.240546 7.791011 20.790354 900 21 0.11500 0.11500 1 0 FFFFFF  45052 1 <> <>
  30 41 3.101946 9.489538 20.396332 900 21 0.11500 0.11500 1 0 FFFFFF  45053 1 <> <>
  31 41 2.890612 10.863597 18.405390 900 21 0.11500 0.11500 1 0 FFFFFF  45054 1 <> <>
  32 41 1.312507 10.414765 16.841252 900 21 0.11500 0.11500 1 0 FFFFFF  45055 1 <> <>
  33 41 -0.052968 8.145871 16.820197 900 21 0.11500 0.11500 1 0 FFFFFF  45056 1 <> <>
  34 41 -3.433337 1.568567 19.533938 900 21 0.11500 0.11500 1 0 FFFFFF  45057 1 <> <>
  35 41 -2.759970 -0.562640 20.640580 900 21 0.11500 0.11500 1 0 FFFFFF  45058 1 <> <>
  36 41 -0.362188 -1.123074 20.907724 900 21 0.11500 0.11500 1 0 FFFFFF  45059 1 <> <>
  37 41 1.362271 0.479710 20.131126 900 21 0.11500 0.11500 1 0 FFFFFF  45060 1 <> <>
  38 41 0.701630 2.643677 19.217100 900 21 0.11500 0.11500 1 0 FFFFFF  45061 1 <> <>
  39 41 -2.326561 7.180345 15.506558 900 21 0.11500 0.11500 1 0 FFFFFF  45062 1 <> <>
  40 41 -3.903268 8.254138 13.904278 900 21 0.11500 0.11500 1 0 FFFFFF  45063 1 <> <>
  41 41 -6.341215 7.851546 14.102864 900 21 0.11500 0.11500 1 0 FFFFFF  45064 1 <> <>
  42 41 -7.176161 6.388814 15.932674 900 21 0.11500 0.11500 1 0 FFFFFF  45065 1 <> <>
  43 41 -5.667663 5.422835 17.579003 900 21 0.11500 0.11500 1 0 FFFFFF  45066 1 <> <>
  :::
 } 
 m_bond[46] { 
  # First column is bond index #
  i_m_from
  i_m_to
  i_m_order
  i_m_from_rep
  i_m_to_rep
  :::
  1 1 2 1 2 2
  2 1 8 1 2 2
  3 1 28 1 2 2
  4 2 7 1 2 2
  5 2 3 2 2 2
  6 3 4 1 2 2
  7 3 29 1 2 2
  8 4 5 2 2 2
  9 4 30 1 2 2
  10 5 6 1 2 2
  11 5 31 1 2 2
  12 6 7 2 2 2
  13 6 32 1 2 2
  14 7 33 1 2 2
  15 8 25 1 2 2
  16 8 9 2 2 2
  17 9 10 1 2 2
  18 10 11 1 2 2
  19 10 17 2 2 2
  20 11 16 1 2 2
  21 11 12 2 2 2
  22 12 13 1 2 2
  23 12 34 1 2 2
  24 13 14 2 2 2
  25 13 35 1 2 2
  26 14 15 1 2 2
  27 14 36 1 2 2
  28 15 16 2 2 2
  29 15 37 1 2 2
  30 16 38 1 2 2
  31 17 18 1 2 2
  32 17 26 1 2 2
  33 18 19 1 2 2
  34 18 25 2 2 2
  35 19 24 1 2 2
  36 19 20 2 2 2
  37 20 21 1 2 2
  38 20 39 1 2 2
  39 21 22 2 2 2
  40 21 40 1 2 2
  41 22 23 1 2 2
  42 22 41 1 2 2
  43 23 24 2 2 2
  44 23 42 1 2 2
  45 24 43 1 2 2
  46 26 27 3 2 2
  :::
 } 
} 

f_m_ct { 
 s_m_title
 i_m_ct_stereo_status
 s_m_entry_id
 s_m_entry_name
 s_m_Source_Path
 s_m_Source_File
 i_m_Source_File_Index
 s_m_source_file
 i_m_source_file_index
 i_lp_mmshare_version
 i_f3d_flags
 s_epik_input
 s_epik_cmdline
 r_lp_tautomer_probability
 r_epik_Ionization_Penalty
 r_epik_Ionization_Penalty_Charging
 r_epik_Ionization_Penalty_Neutral
 r_epik_State_Penalty
 r_epik_Charging_Adjusted_Penalty
 i_epik_Tot_Q
 i_epik_Tot_abs_Q
 s_lp_Force_Field
 r_lp_Energy
 b_lp_Chiralities_Consistent
 s_lp_Variant
 s_m_job_name
 s_i_glide_gridfile
 i_i_glide_lignum
 i_i_glide_rotatable_bonds
 r_i_docking_score
 r_i_glide_ligand_efficiency
 r_i_glide_ligand_efficiency_sa
 r_i_glide_ligand_efficiency_ln
 r_i_glide_gscore
 r_i_glide_lipo
 r_i_glide_hbond
 r_i_glide_metal
 r_i_glide_rewards
 r_i_glide_evdw
 r_i_glide_ecoul
 r_i_glide_erotb
 r_i_glide_esite
 r_i_glide_emodel
 r_i_glide_energy
 r_i_glide_einternal
 i_i_glide_confnum
 i_i_glide_posenum
 r_i_glide_eff_state_penalty
 s_m_subgroup_title
 s_m_subgroupid
 b_m_subgroup_collapsed
 i_m_ct_format
 :::
 19d 
  1
  1934 
  combiomed_cipy_affinitydata.1 
  /Users/rubenprieto/Documents/Lab/A1-CIPY/0.Project 
  combiomed_cipy_affinitydata.smi 
  1
  ligprep.maegz 
  1
  53161
  0
  W2NIXTFbY0hdW2NIXVtjSF1bY0hdYzEtYyhuYzJbTkgyXSljKEMjTiljKG4yKS1jM1tjSF1bY0hdW2NIXVtjSF1bY0hdMw== 
  J2VwaWtfcHl0aG9uJywgJy1waCcsICc3LjAnLCAnLXRuJywgJzgnLCAnLW1hJywgJzUwMCcsICctaW1hZScsICc8aW5maWxlLm1hZT4nLCAnLW9tYWUnLCAnPG91dGZpbGUubWFlPic= 
  1
    0.0000 
    0.0000 
    0.0000 
    0.0000 
  0
  0
  0
  S-OPLS 
  40.810891
  1
  18a-1 
  a1-dock_grid 
  5n2s_hbond_grid 
  1
  2
  -7.67411119149082
  -0.365433866261468
  -1.00820432747402
  -1.89740848509433
  -7.67411119149082
  -3.0834739956045
  -0.32
  0
  -2.83011350152278
  -32.8430480957031
  -1.87801349163055
  0.483330734166189
  0
  -48.3805575941712
  -34.7210615873337
  3.16691470146179
  1
  17
  0
  "A1 CONFORMATION A" 
  dock_gromacs_a1 
  0
  2
 m_depend[8] { 
  # First column is dependency index #
  i_m_depend_dependency
  s_m_depend_property
  :::
  1 10 r_lp_tautomer_probability 
  2 10 r_epik_Ionization_Penalty 
  3 10 r_epik_Ionization_Penalty_Charging 
  4 10 r_epik_Ionization_Penalty_Neutral 
  5 10 r_epik_State_Penalty 
  6 10 r_epik_Charging_Adjusted_Penalty 
  7 10 i_epik_Tot_Q 
  8 30 s_m_job_name 
  :::
 } 
 m_atom[36] { 
  # First column is atom index #
  i_m_mmod_type
  r_m_x_coord
  r_m_y_coord
  r_m_z_coord
  i_m_residue_number
  i_m_color
  r_m_charge1
  r_m_charge2
  s_m_grow_name
  i_m_atomic_number
  i_m_visibility
  s_m_color_rgb
  s_m_atom_name
  r_epik_H2O_pKa
  r_epik_H2O_pKa_uncertainty
  i_m_minimize_atom_index
  i_m_minimize_constraint
  :::
  1 25 0.753513 6.970476 18.926316 900 38 -0.92000 -0.92000 "    " 7 1 2E2EFF  ""   -2.178    0.920  45024 1
  2 2 -0.218109 6.065032 18.575444 900 144 1.04200 1.04200 "    " 6 1 DA6BFF  ""  <> <> 45025 1
  3 25 -1.105799 6.423494 17.664962 900 38 -0.83900 -0.83900 "    " 7 1 2E2EFF  ""   -0.684    0.740  45026 1
  4 2 -2.153030 5.595786 17.445855 900 144 0.66400 0.66400 "    " 6 1 DA6BFF  ""  <> <> 45027 1
  5 2 -3.101670 6.015747 16.355632 900 144 0.00000 0.00000 "    " 6 1 DA6BFF  ""  <> <> 45028 1
  6 2 -3.716720 5.047248 15.514830 900 144 -0.11500 -0.11500 "    " 6 1 DA6BFF  ""  <> <> 45029 1
  7 2 -4.716186 5.370824 14.580792 900 144 -0.11500 -0.11500 "    " 6 1 DA6BFF  ""  <> <> 45030 1
  8 2 -5.031070 6.712309 14.341696 900 144 -0.11500 -0.11500 "    " 6 1 DA6BFF  ""  <> <> 45031 1
  9 2 -4.359997 7.703740 15.068353 900 144 -0.11500 -0.11500 "    " 6 1 DA6BFF  ""  <> <> 45032 1
  10 2 -2.259693 4.394143 18.193835 900 144 -0.45700 -0.45700 "    " 6 1 DA6BFF  "C6143"  <> <> 45033 1
  11 2 -1.160071 4.033075 19.013728 900 144 0.66400 0.66400 "    " 6 1 DA6BFF  "C6144"  <> <> 45034 1
  12 2 -0.929813 2.681688 19.617671 900 144 0.00000 0.00000 "    " 6 1 DA6BFF  "C6145"  <> <> 45035 1
  13 2 -1.951288 1.899481 20.210003 900 144 -0.11500 -0.11500 "    " 6 1 DA6BFF  "C6146"  <> <> 45036 1
  14 2 -1.713788 0.579941 20.646599 900 144 -0.11500 -0.11500 "    " 6 1 DA6BFF  "C6147"  <> <> 45037 1
  15 2 -0.428466 0.020264 20.546815 900 144 -0.11500 -0.11500 "    " 6 1 DA6BFF  "C6148"  <> <> 45038 1
  16 2 0.618319 0.786557 20.009023 900 144 -0.11500 -0.11500 "    " 6 1 DA6BFF  "C6149"  <> <> 45039 1
  17 2 0.363923 2.101422 19.572476 900 144 -0.11500 -0.11500 "    " 6 1 DA6BFF  "C6150"  <> <> 45040 1
  18 25 -0.141491 4.908845 19.195822 900 38 -0.83900 -0.83900 "    " 7 1 2E2EFF  "N6151"   -0.684    0.740  45041 1
  19 1 -3.449094 3.565806 18.086217 900 144 0.39500 0.39500 "    " 6 1 DA6BFF  "C6152"  <> <> 45042 1
  20 24 -4.396362 2.917055 17.973969 900 38 -0.43000 -0.43000 "    " 7 1 2E2EFF  "N6153"  <> <> 45043 1
  21 43 1.241971 6.754408 19.793076 900 21 0.36000 0.36000 "    " 1 0 FFFFFF  "H6154"   11.401    2.220  45044 1
  22 3 0.695566 8.364055 18.519892 900 144 0.36000 0.36000 "    " 6 1 DA6BFF  "C6155"   11.401    2.220  45045 1
  23 41 -3.447617 4.005233 15.589820 900 21 0.11500 0.11500 "    " 1 0 FFFFFF  "H6156"  <> <> 45046 1
  24 41 -5.187490 4.586132 14.005579 900 21 0.11500 0.11500 "    " 1 0 FFFFFF  "H6157"  <> <> 45047 1
  25 41 -5.755723 6.987081 13.587007 900 21 0.11500 0.11500 "    " 1 0 FFFFFF  "H6158"  <> <> 45048 1
  26 41 -4.583225 8.725021 14.822489 900 21 0.11500 0.11500 "    " 1 0 FFFFFF  "H6159"  <> <> 45049 1
  27 41 -2.945443 2.300839 20.314743 900 21 0.11500 0.11500 "    " 1 0 FFFFFF  "H6160"  <> <> 45050 1
  28 41 -2.522664 -0.007320 21.054114 900 21 0.11500 0.11500 "    " 1 0 FFFFFF  "H6161"  <> <> 45051 1
  29 41 -0.235314 -0.989560 20.881794 900 21 0.11500 0.11500 "    " 1 0 FFFFFF  "H6162"  <> <> 45052 1
  30 41 1.615784 0.372163 19.946953 900 21 0.11500 0.11500 "    " 1 0 FFFFFF  "H6163"  <> <> 45053 1
  31 41 1.190690 2.677624 19.193712 900 21 0.11500 0.11500 "    " 1 0 FFFFFF  "H6164"  <> <> 45054 1
  32 2 -3.433795 7.372960 16.084928 900 144 0.00000 0.00000 "  c1" 6 1 DA6BFF  "C6165"  <> <> 45055 1
  33 56 -2.872364 8.391728 16.784129 900 141 0.00000 0.00000 "    " 9 1 6BFFB5  "F6166"  <> <> 45056 1
  34 41 1.440686 8.944790 19.062216 900 21 0.00000 0.00000 "    " 1 0 FFFFFF  ""  <> <> 45057 1
  35 41 0.887867 8.445774 17.449612 900 21 0.00000 0.00000 "    " 1 0 FFFFFF  ""  <> <> 45058 1
  36 41 -0.290079 8.783950 18.727658 900 21 0.00000 0.00000 "    " 1 0 FFFFFF  ""  <> <> 45059 1
  :::
 } 
 m_bond[38] { 
  # First column is bond index #
  i_m_from
  i_m_to
  i_m_order
  i_m_from_rep
  i_m_to_rep
  :::
  1 1 2 1 2 2
  2 1 21 1 2 2
  3 1 22 1 2 2
  4 2 18 1 2 2
  5 2 3 2 2 2
  6 3 4 1 2 2
  7 4 5 1 2 2
  8 4 10 2 2 2
  9 5 6 2 2 2
  10 5 32 1 2 2
  11 6 7 1 2 2
  12 6 23 1 2 2
  13 7 8 2 2 2
  14 7 24 1 2 2
  15 8 9 1 2 2
  16 8 25 1 2 2
  17 9 26 1 2 2
  18 9 32 2 2 2
  19 10 11 1 2 2
  20 10 19 1 2 2
  21 11 12 1 2 2
  22 11 18 2 2 2
  23 12 17 1 2 2
  24 12 13 2 2 2
  25 13 14 1 2 2
  26 13 27 1 2 2
  27 14 15 2 2 2
  28 14 28 1 2 2
  29 15 16 1 2 2
  30 15 29 1 2 2
  31 16 17 2 2 2
  32 16 30 1 2 2
  33 17 31 1 2 2
  34 19 20 3 2 2
  35 22 34 1 2 2
  36 22 35 1 2 2
  37 22 36 1 2 2
  38 32 33 1 2 2
  :::
 } 
} 

f_m_ct { 
 s_m_title
 i_m_ct_stereo_status
 s_m_entry_id
 s_m_entry_name
 s_m_Source_Path
 s_m_Source_File
 i_m_Source_File_Index
 s_m_source_file
 i_m_source_file_index
 i_lp_mmshare_version
 i_f3d_flags
 s_epik_input
 s_epik_cmdline
 r_lp_tautomer_probability
 r_epik_Ionization_Penalty
 r_epik_Ionization_Penalty_Charging
 r_epik_Ionization_Penalty_Neutral
 r_epik_State_Penalty
 r_epik_Charging_Adjusted_Penalty
 i_epik_Tot_Q
 i_epik_Tot_abs_Q
 s_lp_Force_Field
 r_lp_Energy
 b_lp_Chiralities_Consistent
 s_lp_Variant
 s_m_job_name
 s_i_glide_gridfile
 i_i_glide_lignum
 i_i_glide_rotatable_bonds
 r_i_docking_score
 r_i_glide_ligand_efficiency
 r_i_glide_ligand_efficiency_sa
 r_i_glide_ligand_efficiency_ln
 r_i_glide_gscore
 r_i_glide_lipo
 r_i_glide_hbond
 r_i_glide_metal
 r_i_glide_rewards
 r_i_glide_evdw
 r_i_glide_ecoul
 r_i_glide_erotb
 r_i_glide_esite
 r_i_glide_emodel
 r_i_glide_energy
 r_i_glide_einternal
 i_i_glide_confnum
 i_i_glide_posenum
 r_i_glide_eff_state_penalty
 s_m_subgroup_title
 s_m_subgroupid
 b_m_subgroup_collapsed
 i_m_ct_format
 :::
 19e 
  1
  1975 
  combiomed_cipy_affinitydata.21 
  /Users/rubenprieto/Documents/Lab/A1-CIPY/0.Project 
  combiomed_cipy_affinitydata.smi 
  21
  ligprep.maegz 
  21
  53161
  0
  W2NIXTFbY0hdW2NIXVtjSF1bY0hdYzFbTkhdYzJuYygtYzNbY0hdW2NIXVtjSF1bY0hdW2NIXTMpYyhDI04pYyhuMiktYzRbY0hdW2NIXVtjSF1bY0hdW2NIXTQ= 
  J2VwaWtfcHl0aG9uJywgJy1waCcsICc3LjAnLCAnLXRuJywgJzgnLCAnLW1hJywgJzUwMCcsICctaW1hZScsICc8aW5maWxlLm1hZT4nLCAnLW9tYWUnLCAnPG91dGZpbGUubWFlPic= 
  1
    0.0000 
    0.0000 
    0.0000 
    0.0000 
  0
  0
  0
  S-OPLS 
  52.170412
  1
  19c-1 
  a1-dock_grid 
  5n2s_hbond_grid 
  4
  4
  -9.17504005497877
  -0.339816298332547
  -1.01944889387766
  -2.13579806244196
  -9.17504005497877
  -3.68443993608382
  -0.32
  0
  -3.21014403795026
  -37.0927886962891
  -4.69554758071899
  0.627310357674662
  -0.0287948666970576
  -63.0544510953837
  -41.7883362770081
  5.41040945053101
  59
  82
  0
  "A1 CONFORMATION A" 
  dock_gromacs_a1 
  0
  2
 m_depend[8] { 
  # First column is dependency index #
  i_m_depend_dependency
  s_m_depend_property
  :::
  1 10 r_lp_tautomer_probability 
  2 10 r_epik_Ionization_Penalty 
  3 10 r_epik_Ionization_Penalty_Charging 
  4 10 r_epik_Ionization_Penalty_Neutral 
  5 10 r_epik_State_Penalty 
  6 10 r_epik_Charging_Adjusted_Penalty 
  7 10 i_epik_Tot_Q 
  8 30 s_m_job_name 
  :::
 } 
 m_atom[43] { 
  # First column is atom index #
  i_m_mmod_type
  r_m_x_coord
  r_m_y_coord
  r_m_z_coord
  i_m_residue_number
  i_m_color
  r_m_charge1
  r_m_charge2
  s_m_grow_name
  i_m_atomic_number
  i_m_visibility
  s_m_color_rgb
  s_m_atom_name
  i_m_minimize_atom_index
  i_m_minimize_constraint
  r_epik_H2O_pKa
  r_epik_H2O_pKa_uncertainty
  :::
  1 25 0.121971 6.493390 19.032168 900 38 -0.70430 -0.70430 "    " 7 1 2E2EFF  ""  45024 1 <> <>
  2 2 0.618215 7.762674 18.826947 900 144 0.20000 0.20000 "    " 6 1 DA6BFF  ""  45025 1 <> <>
  3 2 1.371171 8.265522 19.868567 900 144 -0.11500 -0.11500 "    " 6 1 DA6BFF  ""  45026 1 <> <>
  4 2 2.340767 9.244751 19.682579 900 144 -0.11500 -0.11500 "    " 6 1 DA6BFF  ""  45027 1 <> <>
  5 2 2.247353 10.007815 18.549795 900 144 -0.11500 -0.11500 "    " 6 1 DA6BFF  ""  45028 1 <> <>
  6 2 1.296291 9.687268 17.612785 900 144 -0.11500 -0.11500 "    " 6 1 DA6BFF  ""  45029 1 <> <>
  7 2 0.552961 8.489979 17.645122 900 144 -0.11500 -0.11500 "    " 6 1 DA6BFF  ""  45030 1 <> <>
  8 2 -0.902839 5.746342 18.592471 900 144 0.96630 0.96630 "    " 6 1 DA6BFF  ""  45031 1 <> <>
  9 25 -0.821090 4.532618 19.044636 900 38 -0.83900 -0.83900 "    " 7 1 2E2EFF  ""  45032 1  -1.207    0.740 
  10 2 -1.809097 3.673717 18.756187 900 144 0.66400 0.66400 "    " 6 1 DA6BFF  ""  45033 1 <> <>
  11 2 -1.451454 2.318449 19.296289 900 144 0.00000 0.00000 "    " 6 1 DA6BFF  ""  45034 1 <> <>
  12 2 -2.398138 1.354814 19.690225 900 144 -0.11500 -0.11500 "    " 6 1 DA6BFF  ""  45035 1 <> <>
  13 2 -2.018050 0.137894 20.298610 900 144 -0.11500 -0.11500 "    " 6 1 DA6BFF  ""  45036 1 <> <>
  14 2 -0.662563 -0.184336 20.465313 900 144 -0.11500 -0.11500 "    " 6 1 DA6BFF  ""  45037 1 <> <>
  15 2 0.312481 0.717066 20.020751 900 144 -0.11500 -0.11500 "    " 6 1 DA6BFF  ""  45038 1 <> <>
  16 2 -0.085824 1.956111 19.486456 900 144 -0.11500 -0.11500 "    " 6 1 DA6BFF  ""  45039 1 <> <>
  17 2 -2.941115 4.142936 18.022075 900 144 -0.45700 -0.45700 "    " 6 1 DA6BFF  ""  45040 1 <> <>
  18 2 -2.878406 5.486335 17.549268 900 144 0.66400 0.66400 "    " 6 1 DA6BFF  ""  45041 1 <> <>
  19 2 -3.852869 6.172349 16.654818 900 144 0.00000 0.00000 "    " 6 1 DA6BFF  ""  45042 1 <> <>
  20 2 -4.274237 7.634886 14.706405 900 144 -0.11500 -0.11500 "    " 6 1 DA6BFF  "C45043"  45044 1 <> <>
  21 2 -5.653289 7.407651 14.810806 900 144 -0.11500 -0.11500 "    " 6 1 DA6BFF  "C45044"  45045 1 <> <>
  22 2 -6.128865 6.591995 15.847051 900 144 -0.11500 -0.11500 "    " 6 1 DA6BFF  "C45045"  45046 1 <> <>
  23 2 -5.250142 6.017470 16.779731 900 144 -0.11500 -0.11500 "    " 6 1 DA6BFF  "C45046"  45047 1 <> <>
  24 25 -1.820063 6.272585 17.824948 900 38 -0.83900 -0.83900 "    " 7 1 2E2EFF  "N45047"  45048 1  -1.207    0.740 
  25 1 -4.089510 3.313259 17.688067 900 144 0.39500 0.39500 "    " 6 1 DA6BFF  "C45048"  45049 1 <> <>
  26 24 -5.002997 2.660286 17.401143 900 38 -0.43000 -0.43000 "    " 7 1 2E2EFF  "N45049"  45050 1 <> <>
  27 43 0.519111 6.062965 19.852292 900 21 0.38000 0.38000 "    " 1 0 FFFFFF  "H45050"  45051 1  13.135    2.000 
  28 41 1.240546 7.791011 20.790354 900 21 0.11500 0.11500 "    " 1 0 FFFFFF  "H45051"  45052 1 <> <>
  29 41 3.101946 9.489538 20.396332 900 21 0.11500 0.11500 "    " 1 0 FFFFFF  "H45052"  45053 1 <> <>
  30 41 2.890612 10.863597 18.405390 900 21 0.11500 0.11500 "    " 1 0 FFFFFF  "H45053"  45054 1 <> <>
  31 41 1.312507 10.414765 16.841252 900 21 0.11500 0.11500 "    " 1 0 FFFFFF  "H45054"  45055 1 <> <>
  32 41 -0.052968 8.145871 16.820197 900 21 0.11500 0.11500 "    " 1 0 FFFFFF  "H45055"  45056 1 <> <>
  33 41 -3.433337 1.568567 19.533938 900 21 0.11500 0.11500 "    " 1 0 FFFFFF  "H45056"  45057 1 <> <>
  34 41 -2.759970 -0.562640 20.640580 900 21 0.11500 0.11500 "    " 1 0 FFFFFF  "H45057"  45058 1 <> <>
  35 41 -0.362188 -1.123074 20.907724 900 21 0.11500 0.11500 "    " 1 0 FFFFFF  "H45058"  45059 1 <> <>
  36 41 1.362271 0.479710 20.131126 900 21 0.11500 0.11500 "    " 1 0 FFFFFF  "H45059"  45060 1 <> <>
  37 41 0.701630 2.643677 19.217100 900 21 0.11500 0.11500 "    " 1 0 FFFFFF  "H45060"  45061 1 <> <>
  38 41 -3.903268 8.254138 13.904278 900 21 0.11500 0.11500 "    " 1 0 FFFFFF  "H45061"  45063 1 <> <>
  39 41 -6.341215 7.851546 14.102864 900 21 0.11500 0.11500 "    " 1 0 FFFFFF  "H45062"  45064 1 <> <>
  40 41 -7.176161 6.388814 15.932674 900 21 0.11500 0.11500 "    " 1 0 FFFFFF  "H45063"  45065 1 <> <>
  41 41 -5.667663 5.422835 17.579003 900 21 0.11500 0.11500 "    " 1 0 FFFFFF  "H45064"  45066 1 <> <>
  42 2 -3.304345 7.033329 15.608318 900 144 0.00000 0.00000 "  c1" 6 1 DA6BFF  "C45065"  <> <> <> <>
  43 56 -1.995205 7.253684 15.487953 900 141 0.00000 0.00000 "    " 9 1 6BFFB5  "F45066"  <> <> <> <>
  :::
 } 
 m_bond[46] { 
  # First column is bond index #
  i_m_from
  i_m_to
  i_m_order
  i_m_from_rep
  i_m_to_rep
  :::
  1 1 2 1 2 2
  2 1 8 1 2 2
  3 1 27 1 2 2
  4 2 7 1 2 2
  5 2 3 2 2 2
  6 3 4 1 2 2
  7 3 28 1 2 2
  8 4 5 2 2 2
  9 4 29 1 2 2
  10 5 6 1 2 2
  11 5 30 1 2 2
  12 6 7 2 2 2
  13 6 31 1 2 2
  14 7 32 1 2 2
  15 8 24 1 2 2
  16 8 9 2 2 2
  17 9 10 1 2 2
  18 10 11 1 2 2
  19 10 17 2 2 2
  20 11 16 1 2 2
  21 11 12 2 2 2
  22 12 13 1 2 2
  23 12 33 1 2 2
  24 13 14 2 2 2
  25 13 34 1 2 2
  26 14 15 1 2 2
  27 14 35 1 2 2
  28 15 16 2 2 2
  29 15 36 1 2 2
  30 16 37 1 2 2
  31 17 18 1 2 2
  32 17 25 1 2 2
  33 18 19 1 2 2
  34 18 24 2 2 2
  35 19 23 1 2 2
  36 19 42 2 2 2
  37 20 21 2 2 2
  38 20 38 1 2 2
  39 20 42 1 2 2
  40 21 22 1 2 2
  41 21 39 1 2 2
  42 22 23 2 2 2
  43 22 40 1 2 2
  44 23 41 1 2 2
  45 25 26 3 2 2
  46 42 43 1 2 2
  :::
 } 
} 

f_m_ct { 
 s_m_title
 i_m_ct_stereo_status
 s_m_entry_id
 s_m_entry_name
 s_m_Source_Path
 s_m_Source_File
 i_m_Source_File_Index
 s_m_source_file
 i_m_source_file_index
 i_lp_mmshare_version
 i_f3d_flags
 s_epik_input
 s_epik_cmdline
 r_lp_tautomer_probability
 r_epik_Ionization_Penalty
 r_epik_Ionization_Penalty_Charging
 r_epik_Ionization_Penalty_Neutral
 r_epik_State_Penalty
 r_epik_Charging_Adjusted_Penalty
 i_epik_Tot_Q
 i_epik_Tot_abs_Q
 s_lp_Force_Field
 r_lp_Energy
 b_lp_Chiralities_Consistent
 s_lp_Variant
 s_m_job_name
 s_i_glide_gridfile
 i_i_glide_lignum
 i_i_glide_rotatable_bonds
 r_i_docking_score
 r_i_glide_ligand_efficiency
 r_i_glide_ligand_efficiency_sa
 r_i_glide_ligand_efficiency_ln
 r_i_glide_gscore
 r_i_glide_lipo
 r_i_glide_hbond
 r_i_glide_metal
 r_i_glide_rewards
 r_i_glide_evdw
 r_i_glide_ecoul
 r_i_glide_erotb
 r_i_glide_esite
 r_i_glide_emodel
 r_i_glide_energy
 r_i_glide_einternal
 i_i_glide_confnum
 i_i_glide_posenum
 r_i_glide_eff_state_penalty
 s_m_subgroup_title
 s_m_subgroupid
 b_m_subgroup_collapsed
 i_m_ct_format
 :::
 19j 
  1
  1936 
  combiomed_cipy_affinitydata.1 
  /Users/rubenprieto/Documents/Lab/A1-CIPY/0.Project 
  combiomed_cipy_affinitydata.smi 
  1
  ligprep.maegz 
  1
  53161
  0
  W2NIXTFbY0hdW2NIXVtjSF1bY0hdYzEtYyhuYzJbTkgyXSljKEMjTiljKG4yKS1jM1tjSF1bY0hdW2NIXVtjSF1bY0hdMw== 
  J2VwaWtfcHl0aG9uJywgJy1waCcsICc3LjAnLCAnLXRuJywgJzgnLCAnLW1hJywgJzUwMCcsICctaW1hZScsICc8aW5maWxlLm1hZT4nLCAnLW9tYWUnLCAnPG91dGZpbGUubWFlPic= 
  1
    0.0000 
    0.0000 
    0.0000 
    0.0000 
  0
  0
  0
  S-OPLS 
  40.810891
  1
  18a-1 
  a1-dock_grid 
  5n2s_hbond_grid 
  1
  2
  -7.67411119149082
  -0.365433866261468
  -1.00820432747402
  -1.89740848509433
  -7.67411119149082
  -3.0834739956045
  -0.32
  0
  -2.83011350152278
  -32.8430480957031
  -1.87801349163055
  0.483330734166189
  0
  -48.3805575941712
  -34.7210615873337
  3.16691470146179
  1
  17
  0
  "A1 CONFORMATION A" 
  dock_gromacs_a1 
  0
  2
 m_depend[8] { 
  # First column is dependency index #
  i_m_depend_dependency
  s_m_depend_property
  :::
  1 10 r_lp_tautomer_probability 
  2 10 r_epik_Ionization_Penalty 
  3 10 r_epik_Ionization_Penalty_Charging 
  4 10 r_epik_Ionization_Penalty_Neutral 
  5 10 r_epik_State_Penalty 
  6 10 r_epik_Charging_Adjusted_Penalty 
  7 10 i_epik_Tot_Q 
  8 30 s_m_job_name 
  :::
 } 
 m_atom[36] { 
  # First column is atom index #
  i_m_mmod_type
  r_m_x_coord
  r_m_y_coord
  r_m_z_coord
  i_m_residue_number
  i_m_color
  r_m_charge1
  r_m_charge2
  s_m_grow_name
  i_m_atomic_number
  i_m_visibility
  s_m_color_rgb
  s_m_atom_name
  r_epik_H2O_pKa
  r_epik_H2O_pKa_uncertainty
  i_m_minimize_atom_index
  i_m_minimize_constraint
  :::
  1 25 0.695180 6.929887 18.904931 900 38 -0.92000 -0.92000 "    " 7 1 2E2EFF  ""   -2.178    0.920  45024 1
  2 2 -0.282734 6.029599 18.560010 900 144 1.04200 1.04200 "    " 6 1 DA6BFF  ""  <> <> 45025 1
  3 25 -1.181580 6.393158 17.658699 900 38 -0.83900 -0.83900 "    " 7 1 2E2EFF  ""   -0.684    0.740  45026 1
  4 2 -2.206852 5.540323 17.421511 900 144 0.66400 0.66400 "    " 6 1 DA6BFF  ""  <> <> 45027 1
  5 2 -3.133413 5.959802 16.312990 900 144 0.00000 0.00000 "    " 6 1 DA6BFF  ""  <> <> 45028 1
  6 2 -3.875696 5.031869 15.529336 900 144 -0.11500 -0.11500 "    " 6 1 DA6BFF  ""  <> <> 45029 1
  7 2 -4.810492 5.431515 14.559734 900 144 -0.11500 -0.11500 "    " 6 1 DA6BFF  ""  <> <> 45030 1
  8 2 -4.930442 6.786982 14.232730 900 144 -0.11500 -0.11500 "    " 6 1 DA6BFF  ""  <> <> 45031 1
  9 2 -3.271580 7.322493 15.950328 900 144 -0.11500 -0.11500 "    " 6 1 DA6BFF  "C6142"  <> <> 45032 1
  10 2 -2.310248 4.344928 18.176123 900 144 -0.45700 -0.45700 "    " 6 1 DA6BFF  "C6143"  <> <> 45033 1
  11 2 -1.208322 3.989409 18.994311 900 144 0.66400 0.66400 "    " 6 1 DA6BFF  "C6144"  <> <> 45034 1
  12 2 -0.967739 2.637781 19.594406 900 144 0.00000 0.00000 "    " 6 1 DA6BFF  "C6145"  <> <> 45035 1
  13 2 -1.984335 1.848213 20.184336 900 144 -0.11500 -0.11500 "    " 6 1 DA6BFF  "C6146"  <> <> 45036 1
  14 2 -1.741750 0.526328 20.612010 900 144 -0.11500 -0.11500 "    " 6 1 DA6BFF  "C6147"  <> <> 45037 1
  15 2 -0.455328 -0.028893 20.504604 900 144 -0.11500 -0.11500 "    " 6 1 DA6BFF  "C6148"  <> <> 45038 1
  16 2 0.587643 0.745151 19.970528 900 144 -0.11500 -0.11500 "    " 6 1 DA6BFF  "C6149"  <> <> 45039 1
  17 2 0.327917 2.062384 19.542538 900 144 -0.11500 -0.11500 "    " 6 1 DA6BFF  "C6150"  <> <> 45040 1
  18 25 -0.194130 4.870397 19.173520 900 38 -0.83900 -0.83900 "    " 7 1 2E2EFF  "N6151"   -0.684    0.740  45041 1
  19 1 -3.497548 3.517078 18.074975 900 144 0.39500 0.39500 "    " 6 1 DA6BFF  "C6152"  <> <> 45042 1
  20 24 -4.445506 2.869325 17.964215 900 38 -0.43000 -0.43000 "    " 7 1 2E2EFF  "N6153"  <> <> 45043 1
  21 43 1.197894 6.711546 19.761387 900 21 0.36000 0.36000 "    " 1 0 FFFFFF  "H6154"   11.401    2.220  45044 1
  22 3 0.692029 8.308562 18.448892 900 144 0.36000 0.36000 "    " 6 1 DA6BFF  "C6155"   11.401    2.220  45045 1
  23 41 -3.750058 3.967726 15.641567 900 21 0.11500 0.11500 "    " 1 0 FFFFFF  "H6156"  <> <> 45046 1
  24 41 -5.370611 4.685437 14.015145 900 21 0.11500 0.11500 "    " 1 0 FFFFFF  "H6157"  <> <> 45047 1
  25 41 -5.588819 7.111716 13.438833 900 21 0.11500 0.11500 "    " 1 0 FFFFFF  "H6158"  <> <> 45048 1
  26 41 -2.683991 8.071516 16.456820 900 21 0.11500 0.11500 "    " 1 0 FFFFFF  "H6159"  <> <> 45049 1
  27 41 -2.979001 2.246875 20.292959 900 21 0.11500 0.11500 "    " 1 0 FFFFFF  "H6160"  <> <> 45050 1
  28 41 -2.547860 -0.067275 21.016239 900 21 0.11500 0.11500 "    " 1 0 FFFFFF  "H6161"  <> <> 45051 1
  29 41 -0.259345 -1.039855 20.832635 900 21 0.11500 0.11500 "    " 1 0 FFFFFF  "H6162"  <> <> 45052 1
  30 41 1.585917 0.333030 19.903996 900 21 0.11500 0.11500 "    " 1 0 FFFFFF  "H6163"  <> <> 45053 1
  31 41 1.151016 2.644988 19.165309 900 21 0.11500 0.11500 "    " 1 0 FFFFFF  "H6164"  <> <> 45054 1
  32 2 -4.118730 7.717414 14.893335 900 144 0.00000 0.00000 "  c1" 6 1 DA6BFF  "C6165"  <> <> 45055 1
  33 56 -4.125599 8.995249 14.465212 900 141 0.00000 0.00000 "    " 9 1 6BFFB5  "F6166"  <> <> 45056 1
  34 41 1.474161 8.873724 18.955360 900 21 0.00000 0.00000 "    " 1 0 FFFFFF  ""  <> <> 45057 1
  35 41 0.869560 8.342576 17.373401 900 21 0.00000 0.00000 "    " 1 0 FFFFFF  ""  <> <> 45058 1
  36 41 -0.268527 8.780140 18.660381 900 21 0.00000 0.00000 "    " 1 0 FFFFFF  ""  <> <> 45059 1
  :::
 } 
 m_bond[38] { 
  # First column is bond index #
  i_m_from
  i_m_to
  i_m_order
  i_m_from_rep
  i_m_to_rep
  :::
  1 1 2 1 2 2
  2 1 21 1 2 2
  3 1 22 1 2 2
  4 2 18 1 2 2
  5 2 3 2 2 2
  6 3 4 1 2 2
  7 4 5 1 2 2
  8 4 10 2 2 2
  9 5 9 1 2 2
  10 5 6 2 2 2
  11 6 7 1 2 2
  12 6 23 1 2 2
  13 7 8 2 2 2
  14 7 24 1 2 2
  15 8 25 1 2 2
  16 8 32 1 2 2
  17 9 26 1 2 2
  18 9 32 2 2 2
  19 10 11 1 2 2
  20 10 19 1 2 2
  21 11 12 1 2 2
  22 11 18 2 2 2
  23 12 17 1 2 2
  24 12 13 2 2 2
  25 13 14 1 2 2
  26 13 27 1 2 2
  27 14 15 2 2 2
  28 14 28 1 2 2
  29 15 16 1 2 2
  30 15 29 1 2 2
  31 16 17 2 2 2
  32 16 30 1 2 2
  33 17 31 1 2 2
  34 19 20 3 2 2
  35 22 34 1 2 2
  36 22 35 1 2 2
  37 22 36 1 2 2
  38 32 33 1 2 2
  :::
 } 
} 

f_m_ct { 
 s_m_title
 i_m_ct_stereo_status
 s_m_entry_id
 s_m_entry_name
 s_m_Source_Path
 s_m_Source_File
 i_m_Source_File_Index
 s_m_source_file
 i_m_source_file_index
 i_lp_mmshare_version
 i_f3d_flags
 s_epik_input
 s_epik_cmdline
 r_lp_tautomer_probability
 r_epik_Ionization_Penalty
 r_epik_Ionization_Penalty_Charging
 r_epik_Ionization_Penalty_Neutral
 r_epik_State_Penalty
 r_epik_Charging_Adjusted_Penalty
 i_epik_Tot_Q
 i_epik_Tot_abs_Q
 s_lp_Force_Field
 r_lp_Energy
 b_lp_Chiralities_Consistent
 s_lp_Variant
 s_m_job_name
 s_i_glide_gridfile
 i_i_glide_lignum
 i_i_glide_rotatable_bonds
 r_i_docking_score
 r_i_glide_ligand_efficiency
 r_i_glide_ligand_efficiency_sa
 r_i_glide_ligand_efficiency_ln
 r_i_glide_gscore
 r_i_glide_lipo
 r_i_glide_hbond
 r_i_glide_metal
 r_i_glide_rewards
 r_i_glide_evdw
 r_i_glide_ecoul
 r_i_glide_erotb
 r_i_glide_esite
 r_i_glide_emodel
 r_i_glide_energy
 r_i_glide_einternal
 i_i_glide_confnum
 i_i_glide_posenum
 r_i_glide_eff_state_penalty
 s_m_subgroup_title
 s_m_subgroupid
 b_m_subgroup_collapsed
 i_m_ct_format
 :::
 19k 
  1
  1976 
  combiomed_cipy_affinitydata.21 
  /Users/rubenprieto/Documents/Lab/A1-CIPY/0.Project 
  combiomed_cipy_affinitydata.smi 
  21
  ligprep.maegz 
  21
  53161
  0
  W2NIXTFbY0hdW2NIXVtjSF1bY0hdYzFbTkhdYzJuYygtYzNbY0hdW2NIXVtjSF1bY0hdW2NIXTMpYyhDI04pYyhuMiktYzRbY0hdW2NIXVtjSF1bY0hdW2NIXTQ= 
  J2VwaWtfcHl0aG9uJywgJy1waCcsICc3LjAnLCAnLXRuJywgJzgnLCAnLW1hJywgJzUwMCcsICctaW1hZScsICc8aW5maWxlLm1hZT4nLCAnLW9tYWUnLCAnPG91dGZpbGUubWFlPic= 
  1
    0.0000 
    0.0000 
    0.0000 
    0.0000 
  0
  0
  0
  S-OPLS 
  52.170412
  1
  19c-1 
  a1-dock_grid 
  5n2s_hbond_grid 
  4
  4
  -9.17504005497877
  -0.339816298332547
  -1.01944889387766
  -2.13579806244196
  -9.17504005497877
  -3.68443993608382
  -0.32
  0
  -3.21014403795026
  -37.0927886962891
  -4.69554758071899
  0.627310357674662
  -0.0287948666970576
  -63.0544510953837
  -41.7883362770081
  5.41040945053101
  59
  82
  0
  "A1 CONFORMATION A" 
  dock_gromacs_a1 
  0
  2
 m_depend[8] { 
  # First column is dependency index #
  i_m_depend_dependency
  s_m_depend_property
  :::
  1 10 r_lp_tautomer_probability 
  2 10 r_epik_Ionization_Penalty 
  3 10 r_epik_Ionization_Penalty_Charging 
  4 10 r_epik_Ionization_Penalty_Neutral 
  5 10 r_epik_State_Penalty 
  6 10 r_epik_Charging_Adjusted_Penalty 
  7 10 i_epik_Tot_Q 
  8 30 s_m_job_name 
  :::
 } 
 m_atom[43] { 
  # First column is atom index #
  i_m_mmod_type
  r_m_x_coord
  r_m_y_coord
  r_m_z_coord
  i_m_residue_number
  i_m_color
  r_m_charge1
  r_m_charge2
  s_m_grow_name
  i_m_atomic_number
  i_m_visibility
  s_m_color_rgb
  s_m_atom_name
  i_m_minimize_atom_index
  i_m_minimize_constraint
  r_epik_H2O_pKa
  r_epik_H2O_pKa_uncertainty
  :::
  1 25 0.125373 6.492650 19.030960 900 38 -0.70430 -0.70430 "    " 7 1 2E2EFF  ""  45024 2 <> <>
  2 2 0.617665 7.763860 18.827774 900 144 0.20000 0.20000 "    " 6 1 DA6BFF  ""  45025 1 <> <>
  3 2 1.371489 8.265835 19.869137 900 144 -0.11500 -0.11500 "    " 6 1 DA6BFF  ""  45026 1 <> <>
  4 2 2.341071 9.244691 19.684125 900 144 -0.11500 -0.11500 "    " 6 1 DA6BFF  ""  45027 1 <> <>
  5 2 2.247866 10.007411 18.550421 900 144 -0.11500 -0.11500 "    " 6 1 DA6BFF  ""  45028 1 <> <>
  6 2 1.296252 9.687397 17.613076 900 144 -0.11500 -0.11500 "    " 6 1 DA6BFF  ""  45029 1 <> <>
  7 2 0.553067 8.490262 17.644985 900 144 -0.11500 -0.11500 "    " 6 1 DA6BFF  ""  45030 1 <> <>
  8 2 -0.902839 5.746342 18.592471 900 144 0.96630 0.96630 "    " 6 1 DA6BFF  ""  45031 3 <> <>
  9 25 -0.821090 4.532618 19.044636 900 38 -0.83900 -0.83900 "    " 7 1 2E2EFF  ""  45032 3  -1.207    0.740 
  10 2 -1.809097 3.673717 18.756187 900 144 0.66400 0.66400 "    " 6 1 DA6BFF  ""  45033 3 <> <>
  11 2 -1.451454 2.318449 19.296289 900 144 0.00000 0.00000 "    " 6 1 DA6BFF  ""  45034 3 <> <>
  12 2 -2.398138 1.354814 19.690225 900 144 -0.11500 -0.11500 "    " 6 1 DA6BFF  ""  <> <> <> <>
  13 2 -2.018050 0.137894 20.298610 900 144 -0.11500 -0.11500 "    " 6 1 DA6BFF  ""  <> <> <> <>
  14 2 -0.662563 -0.184336 20.465313 900 144 -0.11500 -0.11500 "    " 6 1 DA6BFF  ""  <> <> <> <>
  15 2 0.312481 0.717066 20.020751 900 144 -0.11500 -0.11500 "    " 6 1 DA6BFF  ""  <> <> <> <>
  16 2 -0.085824 1.956111 19.486456 900 144 -0.11500 -0.11500 "    " 6 1 DA6BFF  ""  45039 3 <> <>
  17 2 -2.941115 4.142936 18.022075 900 144 -0.45700 -0.45700 "    " 6 1 DA6BFF  ""  45040 3 <> <>
  18 2 -2.878406 5.486335 17.549268 900 144 0.66400 0.66400 "    " 6 1 DA6BFF  ""  45041 3 <> <>
  19 2 -3.852869 6.172349 16.654818 900 144 0.00000 0.00000 "    " 6 1 DA6BFF  ""  45042 3 <> <>
  20 2 -5.653289 7.407651 14.810806 900 144 -0.11500 -0.11500 "    " 6 1 DA6BFF  "C45043"  <> <> <> <>
  21 2 -6.128865 6.591995 15.847051 900 144 -0.11500 -0.11500 "    " 6 1 DA6BFF  "C45044"  <> <> <> <>
  22 2 -5.250142 6.017470 16.779731 900 144 -0.11500 -0.11500 "    " 6 1 DA6BFF  "C45045"  <> <> <> <>
  23 25 -1.820063 6.272585 17.824948 900 38 -0.83900 -0.83900 "    " 7 1 2E2EFF  "N45046"  45046 3  -1.207    0.740 
  24 1 -4.089510 3.313259 17.688067 900 144 0.39500 0.39500 "    " 6 1 DA6BFF  "C45047"  <> <> <> <>
  25 24 -5.002997 2.660286 17.401143 900 38 -0.43000 -0.43000 "    " 7 1 2E2EFF  "N45048"  <> <> <> <>
  26 43 0.519111 6.062965 19.852292 900 21 0.38000 0.38000 "    " 1 0 FFFFFF  "H45049"  45049 3  13.135    2.000 
  27 41 1.240471 7.791983 20.791136 900 21 0.11500 0.11500 "    " 1 0 FFFFFF  "H45050"  45050 2 <> <>
  28 41 3.100331 9.490032 20.399603 900 21 0.11500 0.11500 "    " 1 0 FFFFFF  "H45051"  45051 2 <> <>
  29 41 2.890227 10.864183 18.405218 900 21 0.11500 0.11500 "    " 1 0 FFFFFF  "H45052"  45052 2 <> <>
  30 41 1.312210 10.415109 16.841034 900 21 0.11500 0.11500 "    " 1 0 FFFFFF  "H45053"  45053 2 <> <>
  31 41 -0.053521 8.146152 16.819900 900 21 0.11500 0.11500 "    " 1 0 FFFFFF  "H45054"  45054 2 <> <>
  32 41 -3.433337 1.568567 19.533938 900 21 0.11500 0.11500 "    " 1 0 FFFFFF  "H45055"  <> <> <> <>
  33 41 -2.759970 -0.562640 20.640580 900 21 0.11500 0.11500 "    " 1 0 FFFFFF  "H45056"  <> <> <> <>
  34 41 -0.362188 -1.123074 20.907724 900 21 0.11500 0.11500 "    " 1 0 FFFFFF  "H45057"  <> <> <> <>
  35 41 1.362271 0.479710 20.131126 900 21 0.11500 0.11500 "    " 1 0 FFFFFF  "H45058"  <> <> <> <>
  36 41 0.701630 2.643677 19.217100 900 21 0.11500 0.11500 "    " 1 0 FFFFFF  "H45059"  45059 3 <> <>
  37 41 -6.341215 7.851546 14.102864 900 21 0.11500 0.11500 "    " 1 0 FFFFFF  "H45060"  <> <> <> <>
  38 41 -7.176161 6.388814 15.932674 900 21 0.11500 0.11500 "    " 1 0 FFFFFF  "H45061"  <> <> <> <>
  39 41 -5.667663 5.422835 17.579003 900 21 0.11500 0.11500 "    " 1 0 FFFFFF  "H45062"  <> <> <> <>
  40 2 -3.304345 7.033329 15.608318 900 144 0.00000 0.00000 "  c1" 6 1 DA6BFF  "C45063"  45063 3 <> <>
  41 41 -2.237745 7.189046 15.541111 900 21 0.00000 0.00000 "    " 1 0 FFFFFF  "H45064"  45064 3 <> <>
  42 2 -4.243732 7.691859 14.637552 900 144 0.00000 0.00000 "  c1" 6 1 DA6BFF  "C45065"  45065 3 <> <>
  43 56 -3.803203 8.494615 13.668838 900 141 0.00000 0.00000 "    " 9 1 6BFFB5  "F45066"  45066 3 <> <>
  :::
 } 
 m_bond[46] { 
  # First column is bond index #
  i_m_from
  i_m_to
  i_m_order
  i_m_from_rep
  i_m_to_rep
  :::
  1 1 2 1 2 2
  2 1 8 1 2 2
  3 1 26 1 2 2
  4 2 7 1 2 2
  5 2 3 2 2 2
  6 3 4 1 2 2
  7 3 27 1 2 2
  8 4 5 2 2 2
  9 4 28 1 2 2
  10 5 6 1 2 2
  11 5 29 1 2 2
  12 6 7 2 2 2
  13 6 30 1 2 2
  14 7 31 1 2 2
  15 8 23 1 2 2
  16 8 9 2 2 2
  17 9 10 1 2 2
  18 10 11 1 2 2
  19 10 17 2 2 2
  20 11 16 1 2 2
  21 11 12 2 2 2
  22 12 13 1 2 2
  23 12 32 1 2 2
  24 13 14 2 2 2
  25 13 33 1 2 2
  26 14 15 1 2 2
  27 14 34 1 2 2
  28 15 16 2 2 2
  29 15 35 1 2 2
  30 16 36 1 2 2
  31 17 18 1 2 2
  32 17 24 1 2 2
  33 18 19 1 2 2
  34 18 23 2 2 2
  35 19 22 1 2 2
  36 19 40 2 2 2
  37 20 21 1 2 2
  38 20 37 1 2 2
  39 20 42 2 2 2
  40 21 22 2 2 2
  41 21 38 1 2 2
  42 22 39 1 2 2
  43 24 25 3 2 2
  44 40 41 1 2 2
  45 40 42 1 2 2
  46 42 43 1 2 2
  :::
 } 
} 

f_m_ct { 
 s_m_title
 i_m_ct_stereo_status
 s_m_entry_id
 s_m_entry_name
 s_m_Source_Path
 s_m_Source_File
 i_m_Source_File_Index
 s_m_source_file
 i_m_source_file_index
 i_lp_mmshare_version
 i_f3d_flags
 s_epik_input
 s_epik_cmdline
 r_lp_tautomer_probability
 r_epik_Ionization_Penalty
 r_epik_Ionization_Penalty_Charging
 r_epik_Ionization_Penalty_Neutral
 r_epik_State_Penalty
 r_epik_Charging_Adjusted_Penalty
 i_epik_Tot_Q
 i_epik_Tot_abs_Q
 s_lp_Force_Field
 r_lp_Energy
 b_lp_Chiralities_Consistent
 s_lp_Variant
 s_m_job_name
 s_i_glide_gridfile
 i_i_glide_lignum
 i_i_glide_rotatable_bonds
 r_i_docking_score
 r_i_glide_ligand_efficiency
 r_i_glide_ligand_efficiency_sa
 r_i_glide_ligand_efficiency_ln
 r_i_glide_gscore
 r_i_glide_lipo
 r_i_glide_hbond
 r_i_glide_metal
 r_i_glide_rewards
 r_i_glide_evdw
 r_i_glide_ecoul
 r_i_glide_erotb
 r_i_glide_esite
 r_i_glide_emodel
 r_i_glide_energy
 r_i_glide_einternal
 i_i_glide_confnum
 i_i_glide_posenum
 r_i_glide_eff_state_penalty
 s_m_subgroup_title
 s_m_subgroupid
 b_m_subgroup_collapsed
 i_m_ct_format
 :::
 19l 
  1
  1939 
  combiomed_cipy_affinitydata.1 
  /Users/rubenprieto/Documents/Lab/A1-CIPY/0.Project 
  combiomed_cipy_affinitydata.smi 
  1
  ligprep.maegz 
  1
  53161
  0
  W2NIXTFbY0hdW2NIXVtjSF1bY0hdYzEtYyhuYzJbTkgyXSljKEMjTiljKG4yKS1jM1tjSF1bY0hdW2NIXVtjSF1bY0hdMw== 
  J2VwaWtfcHl0aG9uJywgJy1waCcsICc3LjAnLCAnLXRuJywgJzgnLCAnLW1hJywgJzUwMCcsICctaW1hZScsICc8aW5maWxlLm1hZT4nLCAnLW9tYWUnLCAnPG91dGZpbGUubWFlPic= 
  1
    0.0000 
    0.0000 
    0.0000 
    0.0000 
  0
  0
  0
  S-OPLS 
  40.810891
  1
  18a-1 
  a1-dock_grid 
  5n2s_hbond_grid 
  1
  2
  -7.67411119149082
  -0.365433866261468
  -1.00820432747402
  -1.89740848509433
  -7.67411119149082
  -3.0834739956045
  -0.32
  0
  -2.83011350152278
  -32.8430480957031
  -1.87801349163055
  0.483330734166189
  0
  -48.3805575941712
  -34.7210615873337
  3.16691470146179
  1
  17
  0
  "A1 CONFORMATION A" 
  dock_gromacs_a1 
  0
  2
 m_depend[8] { 
  # First column is dependency index #
  i_m_depend_dependency
  s_m_depend_property
  :::
  1 10 r_lp_tautomer_probability 
  2 10 r_epik_Ionization_Penalty 
  3 10 r_epik_Ionization_Penalty_Charging 
  4 10 r_epik_Ionization_Penalty_Neutral 
  5 10 r_epik_State_Penalty 
  6 10 r_epik_Charging_Adjusted_Penalty 
  7 10 i_epik_Tot_Q 
  8 30 s_m_job_name 
  :::
 } 
 m_atom[36] { 
  # First column is atom index #
  i_m_mmod_type
  r_m_x_coord
  r_m_y_coord
  r_m_z_coord
  i_m_residue_number
  i_m_color
  r_m_charge1
  r_m_charge2
  s_m_grow_name
  i_m_atomic_number
  i_m_visibility
  s_m_color_rgb
  s_m_atom_name
  r_epik_H2O_pKa
  r_epik_H2O_pKa_uncertainty
  i_m_minimize_atom_index
  i_m_minimize_constraint
  :::
  1 25 0.528887 6.950915 18.728557 900 38 -0.92000 -0.92000 "    " 7 1 2E2EFF  ""   -2.178    0.920  45024 1
  2 2 -0.452322 6.039383 18.429427 900 14 1.04200 1.04200 "    " 6 1 FF962E  ""  <> <> 45025 1
  3 25 -1.365393 6.359799 17.521975 900 38 -0.83900 -0.83900 "    " 7 1 2E2EFF  ""   -0.684    0.740  45026 1
  4 2 -2.373738 5.476035 17.326572 900 14 0.66400 0.66400 "    " 6 1 FF962E  ""  <> <> 45027 1
  5 2 -3.302151 5.787079 16.184454 900 14 0.00000 0.00000 "    " 6 1 FF962E  ""  <> <> 45028 1
  6 2 -3.911577 4.752228 15.421392 900 14 -0.11500 -0.11500 "    " 6 1 FF962E  ""  <> <> 45029 1
  7 2 -4.874704 4.994745 14.431892 900 14 -0.11500 -0.11500 "    " 6 1 FF962E  ""  <> <> 45030 1
  8 2 -5.126876 6.311501 14.043731 900 14 -0.11500 -0.11500 "    " 6 1 FF962E  ""  <> <> 45031 1
  9 2 -3.587816 7.114940 15.772080 900 14 -0.11500 -0.11500 "    " 6 1 FF962E  "C6142"  <> <> 45032 1
  10 2 -2.458295 4.313766 18.134517 900 14 -0.45700 -0.45700 "    " 6 1 FF962E  "C6143"  <> <> 45033 1
  11 2 -1.345269 4.008271 18.956053 900 14 0.66400 0.66400 "    " 6 1 FF962E  "C6144"  <> <> 45034 1
  12 2 -1.066033 2.676396 19.579177 900 14 0.00000 0.00000 "    " 6 1 FF962E  "C6145"  <> <> 45035 1
  13 2 -2.057630 1.869525 20.184857 900 14 -0.11500 -0.11500 "    " 6 1 FF962E  "C6146"  <> <> 45036 1
  14 2 -1.785182 0.549191 20.602057 900 14 -0.11500 -0.11500 "    " 6 1 FF962E  "C6147"  <> <> 45037 1
  15 2 -0.488746 0.020516 20.478125 900 14 -0.11500 -0.11500 "    " 6 1 FF962E  "C6148"  <> <> 45038 1
  16 2 0.533280 0.818633 19.939759 900 14 -0.11500 -0.11500 "    " 6 1 FF962E  "C6149"  <> <> 45039 1
  17 2 0.240566 2.131315 19.519959 900 14 -0.11500 -0.11500 "    " 6 1 FF962E  "C6150"  <> <> 45040 1
  18 25 -0.345001 4.909412 19.090796 900 38 -0.83900 -0.83900 "    " 7 1 2E2EFF  "N6151"   -0.684    0.740  45041 1
  19 1 -3.622172 3.450180 18.044961 900 14 0.39500 0.39500 "    " 6 1 FF962E  "C6152"  <> <> 45042 1
  20 24 -4.548462 2.773288 17.928900 900 38 -0.43000 -0.43000 "    " 7 1 2E2EFF  "N6153"  <> <> 45043 1
  21 43 1.046156 6.755900 19.578337 900 21 0.36000 0.36000 "    " 1 0 FFFFFF  "H6154"   11.401    2.220  45044 1
  22 3 0.539017 8.301591 18.202557 900 14 0.36000 0.36000 "    " 6 1 FF962E  "C6155"   11.401    2.220  45045 1
  23 41 -3.655065 3.717942 15.574279 900 21 0.11500 0.11500 "    " 1 0 FFFFFF  "H6156"  <> <> 45046 1
  24 41 -5.329606 4.171390 13.899976 900 21 0.11500 0.11500 "    " 1 0 FFFFFF  "H6157"  <> <> 45047 1
  25 41 -5.770953 6.540064 13.207868 900 21 0.11500 0.11500 "    " 1 0 FFFFFF  "H6158"  <> <> 45048 1
  26 41 -3.097041 7.940080 16.265709 900 21 0.11500 0.11500 "    " 1 0 FFFFFF  "H6159"  <> <> 45049 1
  27 41 -3.056227 2.254650 20.303642 900 21 0.11500 0.11500 "    " 1 0 FFFFFF  "H6160"  <> <> 45050 1
  28 41 -2.574402 -0.066508 21.007979 900 21 0.11500 0.11500 "    " 1 0 FFFFFF  "H6161"  <> <> 45051 1
  29 41 -0.269444 -0.989382 20.795242 900 21 0.11500 0.11500 "    " 1 0 FFFFFF  "H6162"  <> <> 45052 1
  30 41 1.539616 0.429332 19.862722 900 21 0.11500 0.11500 "    " 1 0 FFFFFF  "H6163"  <> <> 45053 1
  31 41 1.043391 2.731290 19.128351 900 21 0.11500 0.11500 "    " 1 0 FFFFFF  "H6164"  <> <> 45054 1
  32 2 -4.461266 7.357181 14.683725 900 14 0.00000 0.00000 "  c1" 6 1 FF962E  "C6165"  <> <> 45055 1
  33 57 -4.719133 8.917630 14.028159 900 9 0.00000 0.00000 "    " 17 1 008C00  "Cl6166"  <> <> 45056 1
  34 41 1.365753 8.865498 18.632161 900 21 0.00000 0.00000 "    " 1 0 FFFFFF  ""  <> <> 45057 1
  35 41 0.657735 8.271309 17.119380 900 21 0.00000 0.00000 "    " 1 0 FFFFFF  ""  <> <> 45058 1
  36 41 -0.393500 8.813451 18.442689 900 21 0.00000 0.00000 "    " 1 0 FFFFFF  ""  <> <> 45059 1
  :::
 } 
 m_bond[38] { 
  # First column is bond index #
  i_m_from
  i_m_to
  i_m_order
  i_m_from_rep
  i_m_to_rep
  :::
  1 1 2 1 2 2
  2 1 21 1 2 2
  3 1 22 1 2 2
  4 2 18 1 2 2
  5 2 3 2 2 2
  6 3 4 1 2 2
  7 4 5 1 2 2
  8 4 10 2 2 2
  9 5 9 1 2 2
  10 5 6 2 2 2
  11 6 7 1 2 2
  12 6 23 1 2 2
  13 7 8 2 2 2
  14 7 24 1 2 2
  15 8 25 1 2 2
  16 8 32 1 2 2
  17 9 26 1 2 2
  18 9 32 2 2 2
  19 10 11 1 2 2
  20 10 19 1 2 2
  21 11 12 1 2 2
  22 11 18 2 2 2
  23 12 17 1 2 2
  24 12 13 2 2 2
  25 13 14 1 2 2
  26 13 27 1 2 2
  27 14 15 2 2 2
  28 14 28 1 2 2
  29 15 16 1 2 2
  30 15 29 1 2 2
  31 16 17 2 2 2
  32 16 30 1 2 2
  33 17 31 1 2 2
  34 19 20 3 2 2
  35 22 34 1 2 2
  36 22 35 1 2 2
  37 22 36 1 2 2
  38 32 33 1 2 2
  :::
 } 
} 

f_m_ct { 
 s_m_title
 i_m_ct_stereo_status
 s_m_entry_id
 s_m_entry_name
 s_m_Source_Path
 s_m_Source_File
 i_m_Source_File_Index
 s_m_source_file
 i_m_source_file_index
 i_lp_mmshare_version
 i_f3d_flags
 s_epik_input
 s_epik_cmdline
 r_lp_tautomer_probability
 r_epik_Ionization_Penalty
 r_epik_Ionization_Penalty_Charging
 r_epik_Ionization_Penalty_Neutral
 r_epik_State_Penalty
 r_epik_Charging_Adjusted_Penalty
 i_epik_Tot_Q
 i_epik_Tot_abs_Q
 s_lp_Force_Field
 r_lp_Energy
 b_lp_Chiralities_Consistent
 s_lp_Variant
 s_m_job_name
 s_i_glide_gridfile
 i_i_glide_lignum
 i_i_glide_rotatable_bonds
 r_i_docking_score
 r_i_glide_ligand_efficiency
 r_i_glide_ligand_efficiency_sa
 r_i_glide_ligand_efficiency_ln
 r_i_glide_gscore
 r_i_glide_lipo
 r_i_glide_hbond
 r_i_glide_metal
 r_i_glide_rewards
 r_i_glide_evdw
 r_i_glide_ecoul
 r_i_glide_erotb
 r_i_glide_esite
 r_i_glide_emodel
 r_i_glide_energy
 r_i_glide_einternal
 i_i_glide_confnum
 i_i_glide_posenum
 r_i_glide_eff_state_penalty
 s_m_subgroup_title
 s_m_subgroupid
 b_m_subgroup_collapsed
 i_m_ct_format
 :::
 19m 
  1
  1940 
  combiomed_cipy_affinitydata.1 
  /Users/rubenprieto/Documents/Lab/A1-CIPY/0.Project 
  combiomed_cipy_affinitydata.smi 
  1
  ligprep.maegz 
  1
  53161
  0
  W2NIXTFbY0hdW2NIXVtjSF1bY0hdYzEtYyhuYzJbTkgyXSljKEMjTiljKG4yKS1jM1tjSF1bY0hdW2NIXVtjSF1bY0hdMw== 
  J2VwaWtfcHl0aG9uJywgJy1waCcsICc3LjAnLCAnLXRuJywgJzgnLCAnLW1hJywgJzUwMCcsICctaW1hZScsICc8aW5maWxlLm1hZT4nLCAnLW9tYWUnLCAnPG91dGZpbGUubWFlPic= 
  1
    0.0000 
    0.0000 
    0.0000 
    0.0000 
  0
  0
  0
  S-OPLS 
  40.810891
  1
  18a-1 
  a1-dock_grid 
  5n2s_hbond_grid 
  1
  2
  -7.67411119149082
  -0.365433866261468
  -1.00820432747402
  -1.89740848509433
  -7.67411119149082
  -3.0834739956045
  -0.32
  0
  -2.83011350152278
  -32.8430480957031
  -1.87801349163055
  0.483330734166189
  0
  -48.3805575941712
  -34.7210615873337
  3.16691470146179
  1
  17
  0
  "A1 CONFORMATION A" 
  dock_gromacs_a1 
  0
  2
 m_depend[8] { 
  # First column is dependency index #
  i_m_depend_dependency
  s_m_depend_property
  :::
  1 10 r_lp_tautomer_probability 
  2 10 r_epik_Ionization_Penalty 
  3 10 r_epik_Ionization_Penalty_Charging 
  4 10 r_epik_Ionization_Penalty_Neutral 
  5 10 r_epik_State_Penalty 
  6 10 r_epik_Charging_Adjusted_Penalty 
  7 10 i_epik_Tot_Q 
  8 30 s_m_job_name 
  :::
 } 
 m_atom[39] { 
  # First column is atom index #
  i_m_mmod_type
  r_m_x_coord
  r_m_y_coord
  r_m_z_coord
  i_m_residue_number
  i_m_color
  r_m_charge1
  r_m_charge2
  s_m_grow_name
  i_m_atomic_number
  i_m_visibility
  s_m_color_rgb
  s_m_atom_name
  r_epik_H2O_pKa
  r_epik_H2O_pKa_uncertainty
  i_m_minimize_atom_index
  i_m_minimize_constraint
  :::
  1 25 0.488755 6.939134 18.728297 900 38 -0.92000 -0.92000 "    " 7 1 2E2EFF  ""   -2.178    0.920  45024 1
  2 2 -0.481363 6.021597 18.415671 900 134 1.04200 1.04200 "    " 6 1 96FF2E  ""  <> <> 45025 1
  3 25 -1.385547 6.330648 17.495594 900 38 -0.83900 -0.83900 "    " 7 1 2E2EFF  ""   -0.684    0.740  45026 1
  4 2 -2.397290 5.453820 17.305560 900 134 0.66400 0.66400 "    " 6 1 96FF2E  ""  <> <> 45027 1
  5 2 -3.328368 5.773026 16.168655 900 134 0.00000 0.00000 "    " 6 1 96FF2E  ""  <> <> 45028 1
  6 2 -3.936301 4.741724 15.400099 900 134 -0.11500 -0.11500 "    " 6 1 96FF2E  ""  <> <> 45029 1
  7 2 -4.898426 4.990360 14.411364 900 134 -0.11500 -0.11500 "    " 6 1 96FF2E  ""  <> <> 45030 1
  8 2 -5.152247 6.309902 14.034119 900 134 -0.11500 -0.11500 "    " 6 1 96FF2E  ""  <> <> 45031 1
  9 2 -3.617691 7.104239 15.769186 900 134 -0.11500 -0.11500 "    " 6 1 96FF2E  "C6142"  <> <> 45032 1
  10 2 -2.482411 4.290852 18.112080 900 134 -0.45700 -0.45700 "    " 6 1 96FF2E  "C6143"  <> <> 45033 1
  11 2 -1.369296 3.985860 18.934397 900 134 0.66400 0.66400 "    " 6 1 96FF2E  "C6144"  <> <> 45034 1
  12 2 -1.086202 2.656999 19.563538 900 134 0.00000 0.00000 "    " 6 1 96FF2E  "C6145"  <> <> 45035 1
  13 2 -2.078638 1.849640 20.164724 900 134 -0.11500 -0.11500 "    " 6 1 96FF2E  "C6146"  <> <> 45036 1
  14 2 -1.802420 0.538697 20.604878 900 134 -0.11500 -0.11500 "    " 6 1 96FF2E  "C6147"  <> <> 45037 1
  15 2 -0.501975 0.015783 20.501481 900 134 -0.11500 -0.11500 "    " 6 1 96FF2E  "C6148"  <> <> 45038 1
  16 2 0.519862 0.811906 19.958859 900 134 -0.11500 -0.11500 "    " 6 1 96FF2E  "C6149"  <> <> 45039 1
  17 2 0.224846 2.118585 19.521805 900 134 -0.11500 -0.11500 "    " 6 1 96FF2E  "C6150"  <> <> 45040 1
  18 25 -0.373401 4.888819 19.076565 900 38 -0.83900 -0.83900 "    " 7 1 2E2EFF  "N6151"   -0.684    0.740  45041 1
  19 1 -3.650884 3.433912 18.023809 900 134 0.39500 0.39500 "    " 6 1 96FF2E  "C6152"  <> <> 45042 1
  20 24 -4.581004 2.760244 17.906974 900 38 -0.43000 -0.43000 "    " 7 1 2E2EFF  "N6153"  <> <> 45043 1
  21 43 0.980026 6.768755 19.596901 900 21 0.36000 0.36000 "    " 1 0 FFFFFF  "H6154"   11.401    2.220  45044 1
  22 3 0.554157 8.269460 18.153113 900 134 0.36000 0.36000 "    " 6 1 96FF2E  "C6155"   11.401    2.220  45045 1
  23 41 -3.675312 3.707699 15.549550 900 21 0.11500 0.11500 "    " 1 0 FFFFFF  "H6156"  <> <> 45046 1
  24 41 -5.350359 4.171318 13.872611 900 21 0.11500 0.11500 "    " 1 0 FFFFFF  "H6157"  <> <> 45047 1
  25 41 -5.794594 6.545405 13.199892 900 21 0.11500 0.11500 "    " 1 0 FFFFFF  "H6158"  <> <> 45048 1
  26 41 -3.130306 7.926904 16.270669 900 21 0.11500 0.11500 "    " 1 0 FFFFFF  "H6159"  <> <> 45049 1
  27 41 -3.078748 2.232255 20.267633 900 21 0.11500 0.11500 "    " 1 0 FFFFFF  "H6160"  <> <> 45050 1
  28 41 -2.592717 -0.070159 21.016412 900 21 0.11500 0.11500 "    " 1 0 FFFFFF  "H6161"  <> <> 45051 1
  29 41 -0.278612 -0.985296 20.843204 900 21 0.11500 0.11500 "    " 1 0 FFFFFF  "H6162"  <> <> 45052 1
  30 41 1.530891 0.431659 19.899864 900 21 0.11500 0.11500 "    " 1 0 FFFFFF  "H6163"  <> <> 45053 1
  31 41 1.030514 2.720188 19.135907 900 21 0.11500 0.11500 "    " 1 0 FFFFFF  "H6164"  <> <> 45054 1
  32 2 -4.489701 7.352842 14.681538 900 134 0.00000 0.00000 "  c1" 6 1 96FF2E  "C6165"  <> <> 45055 1
  33 57 -4.750226 8.914348 14.030837 900 9 0.00000 0.00000 "    " 17 1 008C00  "Cl6166"  <> <> 45056 1
  34 41 0.916135 8.179889 17.128803 900 21 0.00000 0.00000 "    " 1 0 FFFFFF  ""  <> <> 45057 1
  35 41 -0.447177 8.698946 18.106337 900 21 0.00000 0.00000 "    " 1 0 FFFFFF  ""  <> <> 45058 1
  36 3 1.470464 9.187955 18.962881 900 134 0.00000 0.00000 "    " 6 1 96FF2E  "C6169"  <> <> 45059 1
  37 41 1.597620 10.145625 18.457630 900 21 0.00000 0.00000 "    " 1 0 FFFFFF  ""  <> <> 45060 1
  38 41 1.048462 9.394206 19.947790 900 21 0.00000 0.00000 "    " 1 0 FFFFFF  ""  <> <> 45061 1
  39 41 2.457297 8.752186 19.111964 900 21 0.00000 0.00000 "    " 1 0 FFFFFF  ""  <> <> 45062 1
  :::
 } 
 m_bond[41] { 
  # First column is bond index #
  i_m_from
  i_m_to
  i_m_order
  i_m_from_rep
  i_m_to_rep
  :::
  1 1 2 1 2 2
  2 1 21 1 2 2
  3 1 22 1 2 2
  4 2 18 1 2 2
  5 2 3 2 2 2
  6 3 4 1 2 2
  7 4 5 1 2 2
  8 4 10 2 2 2
  9 5 9 1 2 2
  10 5 6 2 2 2
  11 6 7 1 2 2
  12 6 23 1 2 2
  13 7 8 2 2 2
  14 7 24 1 2 2
  15 8 25 1 2 2
  16 8 32 1 2 2
  17 9 26 1 2 2
  18 9 32 2 2 2
  19 10 11 1 2 2
  20 10 19 1 2 2
  21 11 12 1 2 2
  22 11 18 2 2 2
  23 12 17 1 2 2
  24 12 13 2 2 2
  25 13 14 1 2 2
  26 13 27 1 2 2
  27 14 15 2 2 2
  28 14 28 1 2 2
  29 15 16 1 2 2
  30 15 29 1 2 2
  31 16 17 2 2 2
  32 16 30 1 2 2
  33 17 31 1 2 2
  34 19 20 3 2 2
  35 22 34 1 2 2
  36 22 35 1 2 2
  37 22 36 1 2 2
  38 32 33 1 2 2
  39 36 37 1 2 2
  40 36 38 1 2 2
  41 36 39 1 2 2
  :::
 } 
} 

f_m_ct { 
 s_m_title
 i_m_ct_stereo_status
 s_m_entry_id
 s_m_entry_name
 s_m_Source_Path
 s_m_Source_File
 i_m_Source_File_Index
 s_m_source_file
 i_m_source_file_index
 i_lp_mmshare_version
 i_f3d_flags
 s_epik_input
 s_epik_cmdline
 r_lp_tautomer_probability
 r_epik_Ionization_Penalty
 r_epik_Ionization_Penalty_Charging
 r_epik_Ionization_Penalty_Neutral
 r_epik_State_Penalty
 r_epik_Charging_Adjusted_Penalty
 i_epik_Tot_Q
 i_epik_Tot_abs_Q
 s_lp_Force_Field
 r_lp_Energy
 b_lp_Chiralities_Consistent
 s_lp_Variant
 s_m_job_name
 s_i_glide_gridfile
 i_i_glide_lignum
 i_i_glide_rotatable_bonds
 r_i_docking_score
 r_i_glide_ligand_efficiency
 r_i_glide_ligand_efficiency_sa
 r_i_glide_ligand_efficiency_ln
 r_i_glide_gscore
 r_i_glide_lipo
 r_i_glide_hbond
 r_i_glide_metal
 r_i_glide_rewards
 r_i_glide_evdw
 r_i_glide_ecoul
 r_i_glide_erotb
 r_i_glide_esite
 r_i_glide_emodel
 r_i_glide_energy
 r_i_glide_einternal
 i_i_glide_confnum
 i_i_glide_posenum
 r_i_glide_eff_state_penalty
 s_m_subgroup_title
 s_m_subgroupid
 b_m_subgroup_collapsed
 i_m_ct_format
 :::
 19n 
  1
  1977 
  combiomed_cipy_affinitydata.21 
  /Users/rubenprieto/Documents/Lab/A1-CIPY/0.Project 
  combiomed_cipy_affinitydata.smi 
  21
  ligprep.maegz 
  21
  53161
  0
  W2NIXTFbY0hdW2NIXVtjSF1bY0hdYzFbTkhdYzJuYygtYzNbY0hdW2NIXVtjSF1bY0hdW2NIXTMpYyhDI04pYyhuMiktYzRbY0hdW2NIXVtjSF1bY0hdW2NIXTQ= 
  J2VwaWtfcHl0aG9uJywgJy1waCcsICc3LjAnLCAnLXRuJywgJzgnLCAnLW1hJywgJzUwMCcsICctaW1hZScsICc8aW5maWxlLm1hZT4nLCAnLW9tYWUnLCAnPG91dGZpbGUubWFlPic= 
  1
    0.0000 
    0.0000 
    0.0000 
    0.0000 
  0
  0
  0
  S-OPLS 
  52.170412
  1
  19c-1 
  a1-dock_grid 
  5n2s_hbond_grid 
  4
  4
  -9.17504005497877
  -0.339816298332547
  -1.01944889387766
  -2.13579806244196
  -9.17504005497877
  -3.68443993608382
  -0.32
  0
  -3.21014403795026
  -37.0927886962891
  -4.69554758071899
  0.627310357674662
  -0.0287948666970576
  -63.0544510953837
  -41.7883362770081
  5.41040945053101
  59
  82
  0
  "A1 CONFORMATION A" 
  dock_gromacs_a1 
  0
  2
 m_depend[8] { 
  # First column is dependency index #
  i_m_depend_dependency
  s_m_depend_property
  :::
  1 10 r_lp_tautomer_probability 
  2 10 r_epik_Ionization_Penalty 
  3 10 r_epik_Ionization_Penalty_Charging 
  4 10 r_epik_Ionization_Penalty_Neutral 
  5 10 r_epik_State_Penalty 
  6 10 r_epik_Charging_Adjusted_Penalty 
  7 10 i_epik_Tot_Q 
  8 30 s_m_job_name 
  :::
 } 
 m_atom[43] { 
  # First column is atom index #
  i_m_mmod_type
  r_m_x_coord
  r_m_y_coord
  r_m_z_coord
  i_m_residue_number
  i_m_color
  r_m_charge1
  r_m_charge2
  s_m_grow_name
  i_m_atomic_number
  i_m_visibility
  s_m_color_rgb
  s_m_atom_name
  i_m_minimize_atom_index
  i_m_minimize_constraint
  r_epik_H2O_pKa
  r_epik_H2O_pKa_uncertainty
  :::
  1 25 0.131794 6.494647 19.023257 900 38 -0.70430 -0.70430 "    " 7 1 2E2EFF  ""  11383 2 <> <>
  2 2 -0.902839 5.746342 18.592471 900 50 0.96630 0.96630 "    " 6 1 6BB5FF  ""  11390 3 <> <>
  3 25 -0.821090 4.532618 19.044636 900 38 -0.83900 -0.83900 "    " 7 1 2E2EFF  ""  11391 3  -1.207    0.740 
  4 2 -1.809097 3.673717 18.756187 900 50 0.66400 0.66400 "    " 6 1 6BB5FF  ""  11392 3 <> <>
  5 2 -1.451454 2.318449 19.296289 900 50 0.00000 0.00000 "    " 6 1 6BB5FF  ""  11393 3 <> <>
  6 2 -2.398138 1.354814 19.690225 900 50 -0.11500 -0.11500 "    " 6 1 6BB5FF  ""  <> <> <> <>
  7 2 -2.018050 0.137894 20.298610 900 50 -0.11500 -0.11500 "    " 6 1 6BB5FF  ""  <> <> <> <>
  8 2 -0.662563 -0.184336 20.465313 900 50 -0.11500 -0.11500 "    " 6 1 6BB5FF  ""  <> <> <> <>
  9 2 0.312481 0.717066 20.020751 900 50 -0.11500 -0.11500 "    " 6 1 6BB5FF  ""  <> <> <> <>
  10 2 -0.085824 1.956111 19.486456 900 50 -0.11500 -0.11500 "    " 6 1 6BB5FF  ""  11398 3 <> <>
  11 2 -2.941115 4.142936 18.022075 900 50 -0.45700 -0.45700 "    " 6 1 6BB5FF  ""  11399 3 <> <>
  12 2 -2.878406 5.486335 17.549268 900 50 0.66400 0.66400 "    " 6 1 6BB5FF  ""  11400 3 <> <>
  13 2 -3.852869 6.172349 16.654818 900 50 0.00000 0.00000 "    " 6 1 6BB5FF  ""  11401 3 <> <>
  14 2 -5.653289 7.407651 14.810806 900 50 -0.11500 -0.11500 "    " 6 1 6BB5FF  "C45043"  <> <> <> <>
  15 2 -6.128865 6.591995 15.847051 900 50 -0.11500 -0.11500 "    " 6 1 6BB5FF  "C45044"  <> <> <> <>
  16 2 -5.250142 6.017470 16.779731 900 50 -0.11500 -0.11500 "    " 6 1 6BB5FF  "C45045"  <> <> <> <>
  17 25 -1.820063 6.272585 17.824948 900 38 -0.83900 -0.83900 "    " 7 1 2E2EFF  "N45046"  11405 3  -1.207    0.740 
  18 1 -4.089510 3.313259 17.688067 900 50 0.39500 0.39500 "    " 6 1 6BB5FF  "C45047"  <> <> <> <>
  19 24 -5.002997 2.660286 17.401143 900 38 -0.43000 -0.43000 "    " 7 1 2E2EFF  "N45048"  <> <> <> <>
  20 43 0.519111 6.062965 19.852292 900 21 0.38000 0.38000 "    " 1 0 FFFFFF  "H45049"  11408 3  13.135    2.000 
  21 41 -3.433337 1.568567 19.533938 900 21 0.11500 0.11500 "    " 1 0 FFFFFF  "H45055"  <> <> <> <>
  22 41 -2.759970 -0.562640 20.640580 900 21 0.11500 0.11500 "    " 1 0 FFFFFF  "H45056"  <> <> <> <>
  23 41 -0.362188 -1.123074 20.907724 900 21 0.11500 0.11500 "    " 1 0 FFFFFF  "H45057"  <> <> <> <>
  24 41 1.362271 0.479710 20.131126 900 21 0.11500 0.11500 "    " 1 0 FFFFFF  "H45058"  <> <> <> <>
  25 41 0.701630 2.643677 19.217100 900 21 0.11500 0.11500 "    " 1 0 FFFFFF  "H45059"  11418 3 <> <>
  26 41 -6.341215 7.851546 14.102864 900 21 0.11500 0.11500 "    " 1 0 FFFFFF  "H45060"  <> <> <> <>
  27 41 -7.176161 6.388814 15.932674 900 21 0.11500 0.11500 "    " 1 0 FFFFFF  "H45061"  <> <> <> <>
  28 41 -5.667663 5.422835 17.579003 900 21 0.11500 0.11500 "    " 1 0 FFFFFF  "H45062"  <> <> <> <>
  29 2 -3.304345 7.033329 15.608318 900 50 0.00000 0.00000 "  c1" 6 1 6BB5FF  "C45063"  11422 3 <> <>
  30 41 -2.237745 7.189046 15.541111 900 21 0.00000 0.00000 "    " 1 0 FFFFFF  "H45064"  11423 3 <> <>
  31 2 -4.243732 7.691859 14.637552 900 50 0.00000 0.00000 "  c1" 6 1 6BB5FF  "C45065"  11424 3 <> <>
  32 57 -3.672003 8.733695 13.380332 900 9 0.00000 0.00000 "    " 17 1 008C00  "Cl45066"  <> <> <> <>
  33 2 1.211834 9.968697 16.946670 900 50 0.00000 0.00000 "  n1" 6 1 6BB5FF  "C11415"  <> <> <> <>
  34 2 1.928077 9.583783 18.091961 900 50 0.00000 0.00000 "  f1" 6 1 6BB5FF  "C11416"  <> <> <> <>
  35 2 1.565958 8.418994 18.788205 900 50 0.00000 0.00000 "  c3" 6 1 6BB5FF  "C11417"  <> <> <> <>
  36 2 0.487596 7.639118 18.339158 900 50 0.00000 0.00000 "  c1" 6 1 6BB5FF  "C11418"  <> <> <> <>
  37 2 -0.228672 8.023949 17.193917 900 50 0.00000 0.00000 "    " 6 1 6BB5FF  "C11419"  <> <> <> <>
  38 2 0.133472 9.188821 16.497623 900 50 0.00000 0.00000 "  n3" 6 1 6BB5FF  "C11420"  <> <> <> <>
  39 41 1.496321 10.883776 16.399688 900 21 0.00000 0.00000 "  n2" 1 0 FFFFFF  "H11421"  <> <> <> <>
  40 41 2.775275 10.196579 18.444654 900 21 0.00000 0.00000 "    " 1 0 FFFFFF  "H11422"  <> <> <> <>
  41 41 2.128643 8.116628 19.687930 900 21 0.00000 0.00000 "    " 1 0 FFFFFF  "H11423"  <> <> <> <>
  42 41 -1.075770 7.411252 16.841239 900 21 0.00000 0.00000 "    " 1 0 FFFFFF  "H11424"  <> <> <> <>
  43 41 -0.429212 9.491187 15.597898 900 21 0.00000 0.00000 "    " 1 0 FFFFFF  "H11425"  <> <> <> <>
  :::
 } 
 m_bond[46] { 
  # First column is bond index #
  i_m_from
  i_m_to
  i_m_order
  i_m_from_rep
  i_m_to_rep
  :::
  1 1 2 1 2 2
  2 1 20 1 2 2
  3 1 36 1 2 2
  4 2 17 1 2 2
  5 2 3 2 2 2
  6 3 4 1 2 2
  7 4 5 1 2 2
  8 4 11 2 2 2
  9 5 10 1 2 2
  10 5 6 2 2 2
  11 6 7 1 2 2
  12 6 21 1 2 2
  13 7 8 2 2 2
  14 7 22 1 2 2
  15 8 9 1 2 2
  16 8 23 1 2 2
  17 9 10 2 2 2
  18 9 24 1 2 2
  19 10 25 1 2 2
  20 11 12 1 2 2
  21 11 18 1 2 2
  22 12 13 1 2 2
  23 12 17 2 2 2
  24 13 16 1 2 2
  25 13 29 2 2 2
  26 14 15 1 2 2
  27 14 26 1 2 2
  28 14 31 2 2 2
  29 15 16 2 2 2
  30 15 27 1 2 2
  31 16 28 1 2 2
  32 18 19 3 2 2
  33 29 30 1 2 2
  34 29 31 1 2 2
  35 31 32 1 2 2
  36 33 34 2 2 2
  37 33 38 1 2 2
  38 33 39 1 2 2
  39 34 35 1 2 2
  40 34 40 1 2 2
  41 35 36 2 2 2
  42 35 41 1 2 2
  43 36 37 1 2 2
  44 37 38 2 2 2
  45 37 42 1 2 2
  46 38 43 1 2 2
  :::
 } 
} 

f_m_ct { 
 s_m_title
 i_m_ct_stereo_status
 s_m_entry_id
 s_m_entry_name
 s_m_Source_Path
 s_m_Source_File
 i_m_Source_File_Index
 s_m_source_file
 i_m_source_file_index
 i_lp_mmshare_version
 i_f3d_flags
 s_epik_input
 s_epik_cmdline
 r_lp_tautomer_probability
 r_epik_Ionization_Penalty
 r_epik_Ionization_Penalty_Charging
 r_epik_Ionization_Penalty_Neutral
 r_epik_State_Penalty
 r_epik_Charging_Adjusted_Penalty
 i_epik_Tot_Q
 i_epik_Tot_abs_Q
 s_lp_Force_Field
 r_lp_Energy
 b_lp_Chiralities_Consistent
 s_lp_Variant
 s_m_job_name
 s_i_glide_gridfile
 i_i_glide_lignum
 i_i_glide_rotatable_bonds
 r_i_docking_score
 r_i_glide_ligand_efficiency
 r_i_glide_ligand_efficiency_sa
 r_i_glide_ligand_efficiency_ln
 r_i_glide_gscore
 r_i_glide_lipo
 r_i_glide_hbond
 r_i_glide_metal
 r_i_glide_rewards
 r_i_glide_evdw
 r_i_glide_ecoul
 r_i_glide_erotb
 r_i_glide_esite
 r_i_glide_emodel
 r_i_glide_energy
 r_i_glide_einternal
 i_i_glide_confnum
 i_i_glide_posenum
 r_i_glide_eff_state_penalty
 s_m_subgroup_title
 s_m_subgroupid
 b_m_subgroup_collapsed
 i_m_ct_format
 :::
 19s 
  1
  1973 
  combiomed_cipy_affinitydata.1 
  /Users/rubenprieto/Documents/Lab/A1-CIPY/0.Project 
  combiomed_cipy_affinitydata.smi 
  1
  ligprep.maegz 
  1
  53161
  0
  W2NIXTFbY0hdW2NIXVtjSF1bY0hdYzEtYyhuYzJbTkgyXSljKEMjTiljKG4yKS1jM1tjSF1bY0hdW2NIXVtjSF1bY0hdMw== 
  J2VwaWtfcHl0aG9uJywgJy1waCcsICc3LjAnLCAnLXRuJywgJzgnLCAnLW1hJywgJzUwMCcsICctaW1hZScsICc8aW5maWxlLm1hZT4nLCAnLW9tYWUnLCAnPG91dGZpbGUubWFlPic= 
  1
    0.0000 
    0.0000 
    0.0000 
    0.0000 
  0
  0
  0
  S-OPLS 
  40.810891
  1
  18a-1 
  a1-dock_grid 
  5n2s_hbond_grid 
  1
  2
  -7.67411119149082
  -0.365433866261468
  -1.00820432747402
  -1.89740848509433
  -7.67411119149082
  -3.0834739956045
  -0.32
  0
  -2.83011350152278
  -32.8430480957031
  -1.87801349163055
  0.483330734166189
  0
  -48.3805575941712
  -34.7210615873337
  3.16691470146179
  1
  17
  0
  "A1 CONFORMATION A" 
  dock_gromacs_a1 
  0
  2
 m_depend[8] { 
  # First column is dependency index #
  i_m_depend_dependency
  s_m_depend_property
  :::
  1 10 r_lp_tautomer_probability 
  2 10 r_epik_Ionization_Penalty 
  3 10 r_epik_Ionization_Penalty_Charging 
  4 10 r_epik_Ionization_Penalty_Neutral 
  5 10 r_epik_State_Penalty 
  6 10 r_epik_Charging_Adjusted_Penalty 
  7 10 i_epik_Tot_Q 
  8 30 s_m_job_name 
  :::
 } 
 m_atom[37] { 
  # First column is atom index #
  i_m_mmod_type
  r_m_x_coord
  r_m_y_coord
  r_m_z_coord
  i_m_residue_number
  i_m_color
  r_m_charge1
  r_m_charge2
  s_m_grow_name
  i_m_atomic_number
  i_m_visibility
  s_m_color_rgb
  s_m_atom_name
  r_epik_H2O_pKa
  r_epik_H2O_pKa_uncertainty
  i_m_minimize_atom_index
  i_m_minimize_constraint
  :::
  1 25 0.586421 7.015764 18.833162 900 38 -0.92000 -0.92000 "    " 7 1 2E2EFF  ""   -2.178    0.920  45024 1
  2 2 -0.389028 6.091545 18.551990 900 144 1.04200 1.04200 "    " 6 1 DA6BFF  ""  <> <> 45025 1
  3 25 -1.334107 6.407737 17.674117 900 38 -0.83900 -0.83900 "    " 7 1 2E2EFF  ""   -0.684    0.740  45026 1
  4 2 -2.335272 5.521636 17.509323 900 144 0.66400 0.66400 "    " 6 1 DA6BFF  ""  <> <> 45027 1
  5 2 -3.271674 5.762143 16.364535 900 144 0.00000 0.00000 "    " 6 1 DA6BFF  ""  <> <> 45028 1
  6 2 -3.594182 4.658130 15.535260 900 144 -0.11500 -0.11500 "    " 6 1 DA6BFF  ""  <> <> 45029 1
  7 2 -4.587708 4.702939 14.556674 900 144 -0.11500 -0.11500 "    " 6 1 DA6BFF  ""  <> <> 45030 1
  8 2 -5.090846 5.946875 14.195816 900 144 -0.11500 -0.11500 "    " 6 1 DA6BFF  ""  <> <> 45031 1
  9 2 -3.879116 7.007310 16.043804 900 144 -0.11500 -0.11500 "    " 6 1 DA6BFF  "C6142"  <> <> 45032 1
[truncated: 41,749 more chars]
