# Supplementary material for: Optimization of 2-Amino-4,6-diarylpyrimidine-5-carbonitriles as Potent and Selective A1 Antagonists
Source: J Med Chem. 2022 Jan 22;65(3):2091–106. doi: 10.1021/acs.jmedchem.1c01636 (PMC8842224; doi:10.1021/acs.jmedchem.1c01636)
Supplement: Supplementary file 2 — jm1c01636_si_002.zip [file jm1c01636_si_002.zip › pdb files/Ligands/A1AR/CONFORMATION A/18u.pdb]

TITLE     18u
REMARK   4      COMPLIES WITH FORMAT V. 3.0, 1-DEC-2006
REMARK 888
REMARK 888 WRITTEN BY MAESTRO (A PRODUCT OF SCHRODINGER, LLC)
HETATM    1  N1  UNK   900       0.724   6.912  18.701  1.00  0.00           N  
HETATM    2  C1  UNK   900      -0.281   6.031  18.474  1.00  0.00           C  
HETATM    3  N2  UNK   900      -1.200   6.401  17.604  1.00  0.00           N  
HETATM    4  C2  UNK   900      -2.227   5.545  17.399  1.00  0.00           C  
HETATM    5  C3  UNK   900      -3.174   5.932  16.300  1.00  0.00           C  
HETATM    6  C4  UNK   900      -3.818   4.944  15.492  1.00  0.00           C  
HETATM    7  C5  UNK   900      -3.454   7.293  15.995  1.00  0.00           C  
HETATM    8  C6  UNK   900      -2.322   4.357  18.169  1.00  0.00           C  
HETATM    9  C7  UNK   900      -1.210   4.012  18.978  1.00  0.00           C  
HETATM   10  C8  UNK   900      -0.968   2.665  19.591  1.00  0.00           C  
HETATM   11  C9  UNK   900      -1.982   1.878  20.191  1.00  0.00           C  
HETATM   12  C10 UNK   900      -1.742   0.552  20.608  1.00  0.00           C  
HETATM   13  C11 UNK   900      -0.458  -0.008  20.490  1.00  0.00           C  
HETATM   14  C12 UNK   900       0.584   0.767  19.956  1.00  0.00           C  
HETATM   15  C13 UNK   900       0.325   2.086  19.533  1.00  0.00           C  
HETATM   16  N3  UNK   900      -0.189   4.889  19.121  1.00  0.00           N  
HETATM   17  C14 UNK   900      -3.504   3.520  18.077  1.00  0.00           C  
HETATM   18  N4  UNK   900      -4.445   2.861  17.974  1.00  0.00           N  
HETATM   19  C15 UNK   900      -4.381   7.589  14.973  1.00  0.00           C  
HETATM   20  O1  UNK   900      -4.764   8.790  14.469  1.00  0.00           O  
HETATM   21  C16 UNK   900      -4.814   5.253  14.547  1.00  0.00           C  
HETATM   22  C17 UNK   900      -5.064   6.602  14.301  1.00  0.00           C  
HETATM   23  O2  UNK   900      -5.913   7.147  13.398  1.00  0.00           O  
HETATM   24  C18 UNK   900      -5.806   8.529  13.565  1.00  0.00           C  
HETATM   25  H1  UNK   900       1.222   6.823  19.579  1.00  0.00           H  
HETATM   26  H2  UNK   900       0.579   7.847  18.361  1.00  0.00           H  
HETATM   27  H3  UNK   900      -3.569   3.900  15.590  1.00  0.00           H  
HETATM   28  H4  UNK   900      -2.951   8.084  16.530  1.00  0.00           H  
HETATM   29  H5  UNK   900      -2.973   2.284  20.313  1.00  0.00           H  
HETATM   30  H6  UNK   900      -2.547  -0.042  21.014  1.00  0.00           H  
HETATM   31  H7  UNK   900      -0.262  -1.021  20.812  1.00  0.00           H  
HETATM   32  H8  UNK   900       1.583   0.357  19.884  1.00  0.00           H  
HETATM   33  H9  UNK   900       1.146   2.667  19.148  1.00  0.00           H  
HETATM   34  H10 UNK   900      -5.311   4.475  13.986  1.00  0.00           H  
HETATM   35  H11 UNK   900      -6.745   8.913  13.964  1.00  0.00           H  
HETATM   36  H12 UNK   900      -5.606   9.008  12.607  1.00  0.00           H  
CONECT    1    2   25   26
CONECT    2    1   16    3
CONECT    2    3
CONECT    3    2    4
CONECT    3    2
CONECT    4    3    5    8
CONECT    4    8
CONECT    5    4    7    6
CONECT    5    6
CONECT    6    5   27   21
CONECT    6    5
CONECT    7    5   28   19
CONECT    7   19
CONECT    8    4    9   17
CONECT    8    4
CONECT    9    8   10   16
CONECT    9   16
CONECT   10    9   15   11
CONECT   10   11
CONECT   11   10   12   29
CONECT   11   10
CONECT   12   11   13   30
CONECT   12   13
CONECT   13   12   14   31
CONECT   13   12
CONECT   14   13   15   32
CONECT   14   15
CONECT   15   10   14   33
CONECT   15   14
CONECT   16    2    9
CONECT   16    9
CONECT   17    8   18
CONECT   17   18
CONECT   17   18
CONECT   18   17
CONECT   18   17
CONECT   18   17
CONECT   25    1
CONECT   26    1
CONECT   27    6
CONECT   28    7
CONECT   29   11
CONECT   30   12
CONECT   31   13
CONECT   32   14
CONECT   33   15
CONECT   19    7   20   22
CONECT   19    7
CONECT   20   19   24
CONECT   21    6   34   22
CONECT   21   22
CONECT   34   21
CONECT   22   19   21   23
CONECT   22   21
CONECT   23   22   24
CONECT   24   20   23   35   36
CONECT   35   24
CONECT   36   24
END   
