# Supplementary material for: Optimization of 2-Amino-4,6-diarylpyrimidine-5-carbonitriles as Potent and Selective A1 Antagonists
Source: J Med Chem. 2022 Jan 22;65(3):2091–106. doi: 10.1021/acs.jmedchem.1c01636 (PMC8842224; doi:10.1021/acs.jmedchem.1c01636)
Supplement: Supplementary file 2 — jm1c01636_si_002.zip [file jm1c01636_si_002.zip › pdb files/Ligands/A1AR/CONFORMATION A/18b.pdb]

TITLE     18b
REMARK   4      COMPLIES WITH FORMAT V. 3.0, 1-DEC-2006
REMARK 888
REMARK 888 WRITTEN BY MAESTRO (A PRODUCT OF SCHRODINGER, LLC)
HETATM    1  N1  UNK   900       0.783   6.975  18.766  1.00  0.00           N  
HETATM    2  C1  UNK   900      -0.236   6.116  18.522  1.00  0.00           C  
HETATM    3  N2  UNK   900      -1.130   6.510  17.644  1.00  0.00           N  
HETATM    4  C2  UNK   900      -2.202   5.710  17.442  1.00  0.00           C  
HETATM    5  C3  UNK   900      -3.150   6.156  16.363  1.00  0.00           C  
HETATM    6  C4  UNK   900      -3.769   5.207  15.503  1.00  0.00           C  
HETATM    7  C5  UNK   900      -4.759   5.558  14.568  1.00  0.00           C  
HETATM    8  C6  UNK   900      -5.061   6.907  14.353  1.00  0.00           C  
HETATM    9  C7  UNK   900      -4.391   7.878  15.107  1.00  0.00           C  
HETATM   10  C8  UNK   900      -2.324   4.504  18.182  1.00  0.00           C  
HETATM   11  C9  UNK   900      -1.222   4.119  18.991  1.00  0.00           C  
HETATM   12  C10 UNK   900      -1.004   2.763  19.589  1.00  0.00           C  
HETATM   13  C11 UNK   900      -2.034   1.987  20.174  1.00  0.00           C  
HETATM   14  C12 UNK   900      -1.809   0.664  20.607  1.00  0.00           C  
HETATM   15  C13 UNK   900      -0.527   0.094  20.511  1.00  0.00           C  
HETATM   16  C14 UNK   900       0.527   0.855  19.981  1.00  0.00           C  
HETATM   17  C15 UNK   900       0.285   2.173  19.547  1.00  0.00           C  
HETATM   18  N3  UNK   900      -0.182   4.969  19.159  1.00  0.00           N  
HETATM   19  C16 UNK   900      -3.522   3.692  18.060  1.00  0.00           C  
HETATM   20  N4  UNK   900      -4.476   3.054  17.934  1.00  0.00           N  
HETATM   21  C17 UNK   900      -3.475   7.520  16.123  1.00  0.00           C  
HETATM   22  F1  UNK   900      -2.919   8.516  16.855  1.00  0.00           F  
HETATM   23  H1  UNK   900       1.244   6.890  19.666  1.00  0.00           H  
HETATM   24  H2  UNK   900       0.644   7.914  18.433  1.00  0.00           H  
HETATM   25  H3  UNK   900      -3.505   4.163  15.561  1.00  0.00           H  
HETATM   26  H4  UNK   900      -5.230   4.789  13.973  1.00  0.00           H  
HETATM   27  H5  UNK   900      -5.774   7.203  13.597  1.00  0.00           H  
HETATM   28  H6  UNK   900      -4.604   8.907  14.884  1.00  0.00           H  
HETATM   29  H7  UNK   900      -3.022   2.401  20.276  1.00  0.00           H  
HETATM   30  H8  UNK   900      -2.622   0.081  21.011  1.00  0.00           H  
HETATM   31  H9  UNK   900      -0.343  -0.918  20.843  1.00  0.00           H  
HETATM   32  H10 UNK   900       1.522   0.435  19.922  1.00  0.00           H  
HETATM   33  H11 UNK   900       1.119   2.744  19.172  1.00  0.00           H  
CONECT    1    2   23   24
CONECT    2    1   18    3
CONECT    2    3
CONECT    3    2    4
CONECT    3    2
CONECT    4    3    5   10
CONECT    4   10
CONECT    5    4    6   21
CONECT    5    6
CONECT    6    5    7   25
CONECT    6    5
CONECT    7    6    8   26
CONECT    7    8
CONECT    8    7    9   27
CONECT    8    7
CONECT    9    8   28   21
CONECT    9   21
CONECT   10    4   11   19
CONECT   10    4
CONECT   11   10   12   18
CONECT   11   18
CONECT   12   11   17   13
CONECT   12   13
CONECT   13   12   14   29
CONECT   13   12
CONECT   14   13   15   30
CONECT   14   15
CONECT   15   14   16   31
CONECT   15   14
CONECT   16   15   17   32
CONECT   16   17
CONECT   17   12   16   33
CONECT   17   16
CONECT   18    2   11
CONECT   18   11
CONECT   19   10   20
CONECT   19   20
CONECT   19   20
CONECT   20   19
CONECT   20   19
CONECT   20   19
CONECT   23    1
CONECT   24    1
CONECT   25    6
CONECT   26    7
CONECT   27    8
CONECT   28    9
CONECT   29   13
CONECT   30   14
CONECT   31   15
CONECT   32   16
CONECT   33   17
CONECT   21    5    9   22
CONECT   21    9
CONECT   22   21
END   
