# Supplementary material for: Optimization of 2-Amino-4,6-diarylpyrimidine-5-carbonitriles as Potent and Selective A1 Antagonists
Source: J Med Chem. 2022 Jan 22;65(3):2091–106. doi: 10.1021/acs.jmedchem.1c01636 (PMC8842224; doi:10.1021/acs.jmedchem.1c01636)
Supplement: Supplementary file 2 — jm1c01636_si_002.zip [file jm1c01636_si_002.zip › pdb files/Ligands/A1AR/CONFORMATION A/19s.pdb]

TITLE     19s
REMARK   4      COMPLIES WITH FORMAT V. 3.0, 1-DEC-2006
REMARK 888
REMARK 888 WRITTEN BY MAESTRO (A PRODUCT OF SCHRODINGER, LLC)
HETATM    1  N1  UNK   900       0.586   7.016  18.833  1.00  0.00           N  
HETATM    2  C1  UNK   900      -0.389   6.092  18.552  1.00  0.00           C  
HETATM    3  N2  UNK   900      -1.334   6.408  17.674  1.00  0.00           N  
HETATM    4  C2  UNK   900      -2.335   5.522  17.509  1.00  0.00           C  
HETATM    5  C3  UNK   900      -3.272   5.762  16.365  1.00  0.00           C  
HETATM    6  C4  UNK   900      -3.594   4.658  15.535  1.00  0.00           C  
HETATM    7  C5  UNK   900      -4.588   4.703  14.557  1.00  0.00           C  
HETATM    8  C6  UNK   900      -5.091   5.947  14.196  1.00  0.00           C  
HETATM    9  C7  UNK   900      -3.879   7.007  16.044  1.00  0.00           C  
HETATM   10  C8  UNK   900      -2.378   4.337  18.284  1.00  0.00           C  
HETATM   11  C9  UNK   900      -1.235   4.025  19.056  1.00  0.00           C  
HETATM   12  C10 UNK   900      -0.943   2.674  19.636  1.00  0.00           C  
HETATM   13  C11 UNK   900      -1.925   1.854  20.244  1.00  0.00           C  
HETATM   14  C12 UNK   900      -1.649   0.528  20.635  1.00  0.00           C  
HETATM   15  C13 UNK   900      -0.355  -0.001  20.484  1.00  0.00           C  
HETATM   16  C14 UNK   900       0.659   0.806  19.939  1.00  0.00           C  
HETATM   17  C15 UNK   900       0.361   2.125  19.541  1.00  0.00           C  
HETATM   18  N3  UNK   900      -0.237   4.933  19.173  1.00  0.00           N  
HETATM   19  C16 UNK   900      -3.524   3.452  18.170  1.00  0.00           C  
HETATM   20  N4  UNK   900      -4.434   2.759  18.028  1.00  0.00           N  
HETATM   21  C17 UNK   900       0.448   8.419  18.468  1.00  0.00           C  
HETATM   22  C18 UNK   900      -4.764   7.087  14.933  1.00  0.00           C  
HETATM   23  N5  UNK   900      -5.961   9.206  14.029  1.00  0.00           N  
HETATM   24  C19 UNK   900      -5.416   8.282  14.449  1.00  0.00           C  
HETATM   25  H1  UNK   900       1.108   6.835  19.683  1.00  0.00           H  
HETATM   26  H2  UNK   900      -3.095   3.715  15.678  1.00  0.00           H  
HETATM   27  H3  UNK   900      -4.831   3.825  13.977  1.00  0.00           H  
HETATM   28  H4  UNK   900      -5.675   6.053  13.299  1.00  0.00           H  
HETATM   29  H5  UNK   900      -3.642   7.883  16.632  1.00  0.00           H  
HETATM   30  H6  UNK   900      -2.922   2.235  20.390  1.00  0.00           H  
HETATM   31  H7  UNK   900      -2.435  -0.087  21.046  1.00  0.00           H  
HETATM   32  H8  UNK   900      -0.132  -1.013  20.790  1.00  0.00           H  
HETATM   33  H9  UNK   900       1.665   0.422  19.845  1.00  0.00           H  
HETATM   34  H10 UNK   900       1.159   2.735  19.156  1.00  0.00           H  
HETATM   35  H11 UNK   900       1.217   9.022  18.950  1.00  0.00           H  
HETATM   36  H12 UNK   900       0.546   8.536  17.389  1.00  0.00           H  
HETATM   37  H13 UNK   900      -0.524   8.814  18.769  1.00  0.00           H  
CONECT    1    2   25   21
CONECT    2    1   18    3
CONECT    2    3
CONECT    3    2    4
CONECT    3    2
CONECT    4    3    5   10
CONECT    4   10
CONECT    5    4    9    6
CONECT    5    6
CONECT    6    5    7   26
CONECT    6    5
CONECT    7    6    8   27
CONECT    7    8
CONECT    8    7   28   22
CONECT    8    7
CONECT    9    5   29   22
CONECT    9   22
CONECT   10    4   11   19
CONECT   10    4
CONECT   11   10   12   18
CONECT   11   18
CONECT   12   11   17   13
CONECT   12   13
CONECT   13   12   14   30
CONECT   13   12
CONECT   14   13   15   31
CONECT   14   15
CONECT   15   14   16   32
CONECT   15   14
CONECT   16   15   17   33
CONECT   16   17
CONECT   17   12   16   34
CONECT   17   16
CONECT   18    2   11
CONECT   18   11
CONECT   19   10   20
CONECT   19   20
CONECT   19   20
CONECT   20   19
CONECT   20   19
CONECT   20   19
CONECT   25    1
CONECT   21    1   35   36   37
CONECT   26    6
CONECT   27    7
CONECT   28    8
CONECT   29    9
CONECT   30   13
CONECT   31   14
CONECT   32   15
CONECT   33   16
CONECT   34   17
CONECT   22    8    9   24
CONECT   22    9
CONECT   23   24
CONECT   23   24
CONECT   23   24
CONECT   24   22   23
CONECT   24   23
CONECT   24   23
CONECT   35   21
CONECT   36   21
CONECT   37   21
END   
