# Supplementary material for: Optimization of 2-Amino-4,6-diarylpyrimidine-5-carbonitriles as Potent and Selective A1 Antagonists
Source: J Med Chem. 2022 Jan 22;65(3):2091–106. doi: 10.1021/acs.jmedchem.1c01636 (PMC8842224; doi:10.1021/acs.jmedchem.1c01636)
Supplement: Supplementary file 2 — jm1c01636_si_002.zip [file jm1c01636_si_002.zip › pdb files/Ligands/A1AR/CONFORMATION A/19ay.pdb]

TITLE     19ay
REMARK   4      COMPLIES WITH FORMAT V. 3.0, 1-DEC-2006
REMARK 888
REMARK 888 WRITTEN BY MAESTRO (A PRODUCT OF SCHRODINGER, LLC)
HETATM    1  N1  UNK   900       0.215   6.566  19.023  1.00  0.00           N  
HETATM    2  C1  UNK   900      -0.823   5.848  18.587  1.00  0.00           C  
HETATM    3  N2  UNK   900      -1.735   6.337  17.787  1.00  0.00           N  
HETATM    4  C2  UNK   900      -2.764   5.503  17.526  1.00  0.00           C  
HETATM    5  C3  UNK   900      -2.818   4.187  18.067  1.00  0.00           C  
HETATM    6  C4  UNK   900      -1.679   3.763  18.822  1.00  0.00           C  
HETATM    7  C5  UNK   900      -1.254   2.447  19.416  1.00  0.00           C  
HETATM    8  C6  UNK   900      -2.146   1.437  19.808  1.00  0.00           C  
HETATM    9  C7  UNK   900      -1.712   0.262  20.465  1.00  0.00           C  
HETATM   10  C8  UNK   900      -0.345   0.024  20.673  1.00  0.00           C  
HETATM   11  C9  UNK   900       0.584   0.968  20.223  1.00  0.00           C  
HETATM   12  C10 UNK   900       0.126   2.171  19.656  1.00  0.00           C  
HETATM   13  N3  UNK   900      -0.728   4.660  19.086  1.00  0.00           N  
HETATM   14  C11 UNK   900      -3.981   3.361  17.792  1.00  0.00           C  
HETATM   15  N4  UNK   900      -4.903   2.709  17.537  1.00  0.00           N  
HETATM   16  C12 UNK   900      -3.741   6.136  16.603  1.00  0.00           C  
HETATM   17  C13 UNK   900      -4.007   7.531  16.518  1.00  0.00           C  
HETATM   18  C14 UNK   900      -4.926   7.684  15.518  1.00  0.00           C  
HETATM   19  O1  UNK   900      -5.237   6.478  14.964  1.00  0.00           O  
HETATM   20  C15 UNK   900      -4.509   5.541  15.638  1.00  0.00           C  
HETATM   21  C16 UNK   900       2.520   9.984  18.860  1.00  0.00           C  
HETATM   22  C17 UNK   900       2.510   9.133  19.939  1.00  0.00           C  
HETATM   23  C18 UNK   900       1.482   8.193  20.039  1.00  0.00           C  
HETATM   24  C19 UNK   900       0.752   7.825  18.928  1.00  0.00           C  
HETATM   25  C20 UNK   900       0.787   8.622  17.792  1.00  0.00           C  
HETATM   26  C21 UNK   900       1.604   9.773  17.852  1.00  0.00           C  
HETATM   27  H1  UNK   900       0.594   6.073  19.813  1.00  0.00           H  
HETATM   28  H2  UNK   900      -3.181   1.594  19.609  1.00  0.00           H  
HETATM   29  H3  UNK   900      -2.411  -0.475  20.815  1.00  0.00           H  
HETATM   30  H4  UNK   900      -0.003  -0.881  21.153  1.00  0.00           H  
HETATM   31  H5  UNK   900       1.642   0.794  20.365  1.00  0.00           H  
HETATM   32  H6  UNK   900       0.882   2.894  19.392  1.00  0.00           H  
HETATM   33  H7  UNK   900      -5.434   8.536  15.088  1.00  0.00           H  
HETATM   34  H8  UNK   900      -3.555   8.303  17.120  1.00  0.00           H  
HETATM   35  H9  UNK   900      -4.648   4.522  15.306  1.00  0.00           H  
HETATM   36  H10 UNK   900       3.231  10.796  18.794  1.00  0.00           H  
HETATM   37  H11 UNK   900       3.293   9.227  20.660  1.00  0.00           H  
HETATM   38  H12 UNK   900       1.318   7.597  20.905  1.00  0.00           H  
HETATM   39  H13 UNK   900       0.208   8.345  16.924  1.00  0.00           H  
HETATM   40  H14 UNK   900       1.670  10.529  17.108  1.00  0.00           H  
CONECT    1    2   27   24
CONECT    2    1   13    3
CONECT    2    3
CONECT    3    2    4
CONECT    3    2
CONECT    4    3    5   16
CONECT    4    5
CONECT    5    4    6   14
CONECT    5    4
CONECT    6    5    7   13
CONECT    6   13
CONECT    7    6   12    8
CONECT    7    8
CONECT    8    7    9   28
CONECT    8    7
CONECT    9    8   10   29
CONECT    9   10
CONECT   10    9   11   30
CONECT   10    9
CONECT   11   10   12   31
CONECT   11   12
CONECT   12    7   11   32
CONECT   12   11
CONECT   13    2    6
CONECT   13    6
CONECT   14    5   15
CONECT   14   15
CONECT   14   15
CONECT   15   14
CONECT   15   14
CONECT   15   14
CONECT   27    1
CONECT   28    8
CONECT   29    9
CONECT   30   10
CONECT   31   11
CONECT   32   12
CONECT   16    4   17   20
CONECT   16   20
CONECT   17   16   18   34
CONECT   17   18
CONECT   18   17   19   33
CONECT   18   17
CONECT   19   18   20
CONECT   20   16   19   35
CONECT   20   16
CONECT   33   18
CONECT   34   17
CONECT   35   20
CONECT   21   22   26   36
CONECT   21   22
CONECT   22   21   23   37
CONECT   22   21
CONECT   23   22   24   38
CONECT   23   24
CONECT   24    1   23   25
CONECT   24   23
CONECT   25   24   26   39
CONECT   25   26
CONECT   26   21   25   40
CONECT   26   25
CONECT   36   21
CONECT   37   22
CONECT   38   23
CONECT   39   25
CONECT   40   26
END   
