# Supplementary material for: Optimization of 2-Amino-4,6-diarylpyrimidine-5-carbonitriles as Potent and Selective A1 Antagonists
Source: J Med Chem. 2022 Jan 22;65(3):2091–106. doi: 10.1021/acs.jmedchem.1c01636 (PMC8842224; doi:10.1021/acs.jmedchem.1c01636)
Supplement: Supplementary file 2 — jm1c01636_si_002.zip [file jm1c01636_si_002.zip › pdb files/Ligands/A1AR/CONFORMATION A/19bb.pdb]

TITLE     19bb
REMARK   4      COMPLIES WITH FORMAT V. 3.0, 1-DEC-2006
REMARK 888
REMARK 888 WRITTEN BY MAESTRO (A PRODUCT OF SCHRODINGER, LLC)
HETATM    1  N1  UNK   900       0.831   7.071  19.018  1.00  0.00           N  
HETATM    2  C1  UNK   900      -0.153   6.183  18.658  1.00  0.00           C  
HETATM    3  N2  UNK   900      -1.050   6.576  17.773  1.00  0.00           N  
HETATM    4  C2  UNK   900      -2.077   5.730  17.523  1.00  0.00           C  
HETATM    5  C3  UNK   900      -3.002   6.185  16.440  1.00  0.00           C  
HETATM    6  C4  UNK   900      -3.693   5.296  15.583  1.00  0.00           C  
HETATM    7  C5  UNK   900      -4.607   5.779  14.640  1.00  0.00           C  
HETATM    8  N3  UNK   900      -4.774   7.085  14.392  1.00  0.00           N  
HETATM    9  C6  UNK   900      -4.054   7.942  15.128  1.00  0.00           C  
HETATM   10  C7  UNK   900      -3.199   7.559  16.174  1.00  0.00           C  
HETATM   11  C8  UNK   900      -2.188   4.513  18.234  1.00  0.00           C  
HETATM   12  C9  UNK   900      -1.089   4.134  19.043  1.00  0.00           C  
HETATM   13  C10 UNK   900      -0.860   2.774  19.624  1.00  0.00           C  
HETATM   14  C11 UNK   900      -1.885   1.987  20.203  1.00  0.00           C  
HETATM   15  C12 UNK   900      -1.651   0.664  20.630  1.00  0.00           C  
HETATM   16  C13 UNK   900      -0.365   0.104  20.529  1.00  0.00           C  
HETATM   17  C14 UNK   900       0.684   0.875  20.001  1.00  0.00           C  
HETATM   18  C15 UNK   900       0.433   2.193  19.574  1.00  0.00           C  
HETATM   19  N4  UNK   900      -0.071   5.007  19.239  1.00  0.00           N  
HETATM   20  C16 UNK   900      -3.383   3.699  18.100  1.00  0.00           C  
HETATM   21  N5  UNK   900      -4.336   3.064  17.970  1.00  0.00           N  
HETATM   22  C17 UNK   900       0.865   8.448  18.559  1.00  0.00           C  
HETATM   23  H1  UNK   900       1.343   6.837  19.867  1.00  0.00           H  
HETATM   24  H2  UNK   900      -3.558   4.227  15.633  1.00  0.00           H  
HETATM   25  H3  UNK   900      -5.158   5.093  14.013  1.00  0.00           H  
HETATM   26  H4  UNK   900      -4.163   8.975  14.847  1.00  0.00           H  
HETATM   27  H5  UNK   900      -2.665   8.299  16.748  1.00  0.00           H  
HETATM   28  H6  UNK   900      -2.879   2.389  20.307  1.00  0.00           H  
HETATM   29  H7  UNK   900      -2.461   0.073  21.031  1.00  0.00           H  
HETATM   30  H8  UNK   900      -0.175  -0.908  20.856  1.00  0.00           H  
HETATM   31  H9  UNK   900       1.680   0.457  19.937  1.00  0.00           H  
HETATM   32  H10 UNK   900       1.260   2.773  19.202  1.00  0.00           H  
HETATM   33  H11 UNK   900       1.647   8.998  19.079  1.00  0.00           H  
HETATM   34  H12 UNK   900       1.062   8.476  17.487  1.00  0.00           H  
HETATM   35  H13 UNK   900      -0.091   8.938  18.750  1.00  0.00           H  
CONECT    1    2   23   22
CONECT    2    1   19    3
CONECT    2    3
CONECT    3    2    4
CONECT    3    2
CONECT    4    3    5   11
CONECT    4   11
CONECT    5    4   10    6
CONECT    5    6
CONECT    6    5    7   24
CONECT    6    5
CONECT    7    6    8   25
CONECT    7    8
CONECT    8    7    9
CONECT    8    7
CONECT    9    8   10   26
CONECT    9   10
CONECT   10    5    9   27
CONECT   10    9
CONECT   11    4   12   20
CONECT   11    4
CONECT   12   11   13   19
CONECT   12   19
CONECT   13   12   18   14
CONECT   13   14
CONECT   14   13   15   28
CONECT   14   13
CONECT   15   14   16   29
CONECT   15   16
CONECT   16   15   17   30
CONECT   16   15
CONECT   17   16   18   31
CONECT   17   18
CONECT   18   13   17   32
CONECT   18   17
CONECT   19    2   12
CONECT   19   12
CONECT   20   11   21
CONECT   20   21
CONECT   20   21
CONECT   21   20
CONECT   21   20
CONECT   21   20
CONECT   23    1
CONECT   24    6
CONECT   25    7
CONECT   26    9
CONECT   27   10
CONECT   28   14
CONECT   29   15
CONECT   30   16
CONECT   31   17
CONECT   32   18
CONECT   22    1   33   34   35
CONECT   33   22
CONECT   34   22
CONECT   35   22
END   
