# Supplementary material for: Optimization of 2-Amino-4,6-diarylpyrimidine-5-carbonitriles as Potent and Selective A1 Antagonists
Source: J Med Chem. 2022 Jan 22;65(3):2091–106. doi: 10.1021/acs.jmedchem.1c01636 (PMC8842224; doi:10.1021/acs.jmedchem.1c01636)
Supplement: Supplementary file 2 — jm1c01636_si_002.zip [file jm1c01636_si_002.zip › pdb files/Ligands/A1AR/CONFORMATION A/19an.pdb]

TITLE     19an
REMARK   4      COMPLIES WITH FORMAT V. 3.0, 1-DEC-2006
REMARK 888
REMARK 888 WRITTEN BY MAESTRO (A PRODUCT OF SCHRODINGER, LLC)
HETATM    1  N1  UNK   900       0.255   6.413  19.051  1.00  0.00           N  
HETATM    2  C1  UNK   900      -0.773   5.685  18.599  1.00  0.00           C  
HETATM    3  N2  UNK   900      -1.575   6.246  17.756  1.00  0.00           N  
HETATM    4  C2  UNK   900      -2.680   5.611  17.368  1.00  0.00           C  
HETATM    5  C3  UNK   900      -3.437   6.512  16.417  1.00  0.00           C  
HETATM    6  C4  UNK   900      -4.634   6.180  15.753  1.00  0.00           C  
HETATM    7  C5  UNK   900      -4.643   8.303  14.483  1.00  0.00           C  
HETATM    8  C6  UNK   900      -2.930   7.813  16.101  1.00  0.00           C  
HETATM    9  C7  UNK   900      -2.891   4.273  17.841  1.00  0.00           C  
HETATM   10  C8  UNK   900      -1.846   3.711  18.658  1.00  0.00           C  
HETATM   11  C9  UNK   900      -1.609   2.331  19.199  1.00  0.00           C  
HETATM   12  C10 UNK   900      -2.631   1.475  19.640  1.00  0.00           C  
HETATM   13  C11 UNK   900      -2.348   0.237  20.264  1.00  0.00           C  
HETATM   14  C12 UNK   900      -1.027  -0.213  20.401  1.00  0.00           C  
HETATM   15  C13 UNK   900       0.018   0.589  19.928  1.00  0.00           C  
HETATM   16  C14 UNK   900      -0.278   1.848  19.376  1.00  0.00           C  
HETATM   17  N3  UNK   900      -0.813   4.474  19.048  1.00  0.00           N  
HETATM   18  C15 UNK   900      -4.090   3.528  17.498  1.00  0.00           C  
HETATM   19  N4  UNK   900      -5.046   2.935  17.213  1.00  0.00           N  
HETATM   20  C16 UNK   900      -3.491   8.696  15.157  1.00  0.00           C  
HETATM   21  O1  UNK   900      -2.991  10.019  15.166  1.00  0.00           O  
HETATM   22  C17 UNK   900      -5.206   7.062  14.813  1.00  0.00           C  
HETATM   23  O2  UNK   900      -6.185   6.614  14.007  1.00  0.00           O  
HETATM   24  C18 UNK   900      -3.397  11.475  14.436  1.00  0.00           C  
HETATM   25  C19 UNK   900      -5.553   5.899  12.967  1.00  0.00           C  
HETATM   26  C20 UNK   900       2.127  10.034  18.413  1.00  0.00           C  
HETATM   27  C21 UNK   900       2.310   9.306  19.559  1.00  0.00           C  
HETATM   28  C22 UNK   900       1.391   8.305  19.801  1.00  0.00           C  
HETATM   29  C23 UNK   900       0.688   7.697  18.785  1.00  0.00           C  
HETATM   30  C24 UNK   900       0.560   8.383  17.576  1.00  0.00           C  
HETATM   31  C25 UNK   900       1.164   9.646  17.519  1.00  0.00           C  
HETATM   32  H1  UNK   900       0.603   6.059  19.930  1.00  0.00           H  
HETATM   33  H2  UNK   900      -5.116   5.228  15.888  1.00  0.00           H  
HETATM   34  H3  UNK   900      -5.115   8.943  13.755  1.00  0.00           H  
HETATM   35  H4  UNK   900      -2.091   8.212  16.639  1.00  0.00           H  
HETATM   36  H5  UNK   900      -3.638   1.812  19.520  1.00  0.00           H  
HETATM   37  H6  UNK   900      -3.135  -0.374  20.666  1.00  0.00           H  
HETATM   38  H7  UNK   900      -0.804  -1.162  20.866  1.00  0.00           H  
HETATM   39  H8  UNK   900       1.044   0.264  20.033  1.00  0.00           H  
HETATM   40  H9  UNK   900       0.563   2.463  19.092  1.00  0.00           H  
HETATM   41  H10 UNK   900      -5.380   4.862  13.264  1.00  0.00           H  
HETATM   42  H11 UNK   900      -6.123   5.897  12.044  1.00  0.00           H  
HETATM   43  H12 UNK   900      -4.622   6.386  12.749  1.00  0.00           H  
HETATM   44  H13 UNK   900      -2.727  11.962  13.950  1.00  0.00           H  
HETATM   45  H14 UNK   900      -3.181  12.007  15.324  1.00  0.00           H  
HETATM   46  H15 UNK   900      -4.088  12.275  14.610  1.00  0.00           H  
HETATM   47  H16 UNK   900       2.697  10.932  18.232  1.00  0.00           H  
HETATM   48  H17 UNK   900       3.035   9.617  20.280  1.00  0.00           H  
HETATM   49  H18 UNK   900       1.275   7.934  20.767  1.00  0.00           H  
HETATM   50  H19 UNK   900       0.002   7.981  16.747  1.00  0.00           H  
HETATM   51  H20 UNK   900       1.116  10.361  16.736  1.00  0.00           H  
CONECT    1    2   32   29
CONECT    2    1   17    3
CONECT    2    3
CONECT    3    2    4
CONECT    3    2
CONECT    4    3    5    9
CONECT    4    9
CONECT    5    4    8    6
CONECT    5    6
CONECT    6    5   33   22
CONECT    6    5
CONECT    7   34   20   22
CONECT    7   22
CONECT    8    5   35   20
CONECT    8   20
CONECT    9    4   10   18
CONECT    9    4
CONECT   10    9   11   17
CONECT   10   17
CONECT   11   10   16   12
CONECT   11   12
CONECT   12   11   13   36
CONECT   12   11
CONECT   13   12   14   37
CONECT   13   14
CONECT   14   13   15   38
CONECT   14   13
CONECT   15   14   16   39
CONECT   15   16
CONECT   16   11   15   40
CONECT   16   15
CONECT   17    2   10
CONECT   17   10
CONECT   18    9   19
CONECT   18   19
CONECT   18   19
CONECT   19   18
CONECT   19   18
CONECT   19   18
CONECT   32    1
CONECT   33    6
CONECT   34    7
CONECT   35    8
CONECT   36   12
CONECT   37   13
CONECT   38   14
CONECT   39   15
CONECT   40   16
CONECT   20    7    8   21
CONECT   20    8
CONECT   21   20   24
CONECT   22    6    7   23
CONECT   22    7
CONECT   23   22   25
CONECT   24   21   44   45   46
CONECT   25   23   41   42   43
CONECT   41   25
CONECT   42   25
CONECT   43   25
CONECT   44   24
CONECT   45   24
CONECT   46   24
CONECT   26   27   31   47
CONECT   26   27
CONECT   27   26   28   48
CONECT   27   26
CONECT   28   27   29   49
CONECT   28   29
CONECT   29    1   28   30
CONECT   29   28
CONECT   30   29   31   50
CONECT   30   31
CONECT   31   26   30   51
CONECT   31   30
CONECT   47   26
CONECT   48   27
CONECT   49   28
CONECT   50   30
CONECT   51   31
END   
