# Supplementary material for: Optimization of 2-Amino-4,6-diarylpyrimidine-5-carbonitriles as Potent and Selective A1 Antagonists
Source: J Med Chem. 2022 Jan 22;65(3):2091–106. doi: 10.1021/acs.jmedchem.1c01636 (PMC8842224; doi:10.1021/acs.jmedchem.1c01636)
Supplement: Supplementary file 2 — jm1c01636_si_002.zip [file jm1c01636_si_002.zip › pdb files/Ligands/A1AR/CONFORMATION A/19ax.pdb]

TITLE     19ax
REMARK   4      COMPLIES WITH FORMAT V. 3.0, 1-DEC-2006
REMARK 888
REMARK 888 WRITTEN BY MAESTRO (A PRODUCT OF SCHRODINGER, LLC)
HETATM    1  N1  UNK   900       0.798   7.148  19.085  1.00  0.00           N  
HETATM    2  C1  UNK   900      -0.196   6.289  18.688  1.00  0.00           C  
HETATM    3  N2  UNK   900      -1.092   6.741  17.830  1.00  0.00           N  
HETATM    4  C2  UNK   900      -2.119   5.924  17.524  1.00  0.00           C  
HETATM    5  C3  UNK   900      -2.249   4.659  18.136  1.00  0.00           C  
HETATM    6  C4  UNK   900      -1.172   4.232  18.954  1.00  0.00           C  
HETATM    7  C5  UNK   900      -0.993   2.853  19.507  1.00  0.00           C  
HETATM    8  C6  UNK   900      -2.050   2.079  20.046  1.00  0.00           C  
HETATM    9  C7  UNK   900      -1.853   0.745  20.461  1.00  0.00           C  
HETATM   10  C8  UNK   900      -0.578   0.160  20.386  1.00  0.00           C  
HETATM   11  C9  UNK   900       0.499   0.913  19.893  1.00  0.00           C  
HETATM   12  C10 UNK   900       0.287   2.243  19.480  1.00  0.00           C  
HETATM   13  N3  UNK   900      -0.138   5.076  19.204  1.00  0.00           N  
HETATM   14  C11 UNK   900      -3.446   3.862  17.915  1.00  0.00           C  
HETATM   15  N4  UNK   900      -4.404   3.241  17.731  1.00  0.00           N  
HETATM   16  C12 UNK   900       0.810   8.564  18.746  1.00  0.00           C  
HETATM   17  C13 UNK   900      -3.013   6.473  16.471  1.00  0.00           C  
HETATM   18  C14 UNK   900      -3.253   7.846  16.191  1.00  0.00           C  
HETATM   19  C15 UNK   900      -4.111   7.868  15.125  1.00  0.00           C  
HETATM   20  O1  UNK   900      -4.412   6.607  14.715  1.00  0.00           O  
HETATM   21  C16 UNK   900      -3.726   5.768  15.537  1.00  0.00           C  
HETATM   22  H1  UNK   900       1.335   6.866  19.905  1.00  0.00           H  
HETATM   23  H2  UNK   900      -3.038   2.502  20.131  1.00  0.00           H  
HETATM   24  H3  UNK   900      -2.682   0.163  20.834  1.00  0.00           H  
HETATM   25  H4  UNK   900      -0.417  -0.860  20.706  1.00  0.00           H  
HETATM   26  H5  UNK   900       1.491   0.481  19.852  1.00  0.00           H  
HETATM   27  H6  UNK   900       1.135   2.810  19.137  1.00  0.00           H  
HETATM   28  H7  UNK   900      -4.582   8.651  14.550  1.00  0.00           H  
HETATM   29  H8  UNK   900      -2.835   8.693  16.712  1.00  0.00           H  
HETATM   30  H9  UNK   900      -3.851   4.716  15.325  1.00  0.00           H  
HETATM   31  H10 UNK   900       1.582   9.084  19.315  1.00  0.00           H  
HETATM   32  H11 UNK   900       1.012   8.696  17.683  1.00  0.00           H  
HETATM   33  H12 UNK   900      -0.149   9.027  18.976  1.00  0.00           H  
CONECT    1    2   22   16
CONECT    2    1   13    3
CONECT    2    3
CONECT    3    2    4
CONECT    3    2
CONECT    4    3    5   17
CONECT    4    5
CONECT    5    4    6   14
CONECT    5    4
CONECT    6    5    7   13
CONECT    6   13
CONECT    7    6   12    8
CONECT    7    8
CONECT    8    7    9   23
CONECT    8    7
CONECT    9    8   10   24
CONECT    9   10
CONECT   10    9   11   25
CONECT   10    9
CONECT   11   10   12   26
CONECT   11   12
CONECT   12    7   11   27
CONECT   12   11
CONECT   13    2    6
CONECT   13    6
CONECT   14    5   15
CONECT   14   15
CONECT   14   15
CONECT   15   14
CONECT   15   14
CONECT   15   14
CONECT   22    1
CONECT   16    1   31   32   33
CONECT   23    8
CONECT   24    9
CONECT   25   10
CONECT   26   11
CONECT   27   12
CONECT   17    4   18   21
CONECT   17   21
CONECT   18   17   19   29
CONECT   18   19
CONECT   19   18   20   28
CONECT   19   18
CONECT   20   19   21
CONECT   21   17   20   30
CONECT   21   17
CONECT   28   19
CONECT   29   18
CONECT   30   21
CONECT   31   16
CONECT   32   16
CONECT   33   16
END   
