# Supplementary material for: Optimization of 2-Amino-4,6-diarylpyrimidine-5-carbonitriles as Potent and Selective A1 Antagonists
Source: J Med Chem. 2022 Jan 22;65(3):2091–106. doi: 10.1021/acs.jmedchem.1c01636 (PMC8842224; doi:10.1021/acs.jmedchem.1c01636)
Supplement: Supplementary file 2 — jm1c01636_si_002.zip [file jm1c01636_si_002.zip › pdb files/Ligands/A1AR/CONFORMATION A/18l.pdb]

TITLE     18l
REMARK   4      COMPLIES WITH FORMAT V. 3.0, 1-DEC-2006
REMARK 888
REMARK 888 WRITTEN BY MAESTRO (A PRODUCT OF SCHRODINGER, LLC)
HETATM    1  N1  UNK   900       0.927   7.088  18.874  1.00  0.00           N  
HETATM    2  C1  UNK   900      -0.081   6.228  18.596  1.00  0.00           C  
HETATM    3  N2  UNK   900      -0.991   6.670  17.761  1.00  0.00           N  
HETATM    4  C2  UNK   900      -2.042   5.858  17.518  1.00  0.00           C  
HETATM    5  C3  UNK   900      -2.981   6.371  16.473  1.00  0.00           C  
HETATM    6  C4  UNK   900      -3.740   5.519  15.629  1.00  0.00           C  
HETATM    7  C5  UNK   900      -4.711   6.013  14.745  1.00  0.00           C  
HETATM    8  C6  UNK   900      -3.119   7.760  16.251  1.00  0.00           C  
HETATM    9  C7  UNK   900      -2.166   4.627  18.203  1.00  0.00           C  
HETATM   10  C8  UNK   900      -1.052   4.197  18.965  1.00  0.00           C  
HETATM   11  C9  UNK   900      -0.840   2.810  19.484  1.00  0.00           C  
HETATM   12  C10 UNK   900      -1.868   2.021  20.058  1.00  0.00           C  
HETATM   13  C11 UNK   900      -1.652   0.676  20.420  1.00  0.00           C  
HETATM   14  C12 UNK   900      -0.380   0.097  20.271  1.00  0.00           C  
HETATM   15  C13 UNK   900       0.673   0.866  19.749  1.00  0.00           C  
HETATM   16  C14 UNK   900       0.438   2.203  19.374  1.00  0.00           C  
HETATM   17  N3  UNK   900      -0.007   5.040  19.152  1.00  0.00           N  
HETATM   18  C15 UNK   900      -3.385   3.852  18.088  1.00  0.00           C  
HETATM   19  N4  UNK   900      -4.361   3.248  17.970  1.00  0.00           N  
HETATM   20  C16 UNK   900      -4.008   8.258  15.282  1.00  0.00           C  
HETATM   21  C17 UNK   900      -4.862   7.392  14.567  1.00  0.00           C  
HETATM   22  C18 UNK   900      -6.134   9.194  13.694  1.00  0.00           C  
HETATM   23  O1  UNK   900      -5.824   7.815  13.684  1.00  0.00           O  
HETATM   24  H1  UNK   900       1.439   6.941  19.742  1.00  0.00           H  
HETATM   25  H2  UNK   900       0.785   8.045  18.603  1.00  0.00           H  
HETATM   26  H3  UNK   900      -3.614   4.448  15.655  1.00  0.00           H  
HETATM   27  H4  UNK   900      -5.312   5.322  14.173  1.00  0.00           H  
HETATM   28  H5  UNK   900      -2.513   8.451  16.817  1.00  0.00           H  
HETATM   29  H6  UNK   900      -2.850   2.439  20.207  1.00  0.00           H  
HETATM   30  H7  UNK   900      -2.467   0.086  20.812  1.00  0.00           H  
HETATM   31  H8  UNK   900      -0.204  -0.931  20.554  1.00  0.00           H  
HETATM   32  H9  UNK   900       1.660   0.434  19.649  1.00  0.00           H  
HETATM   33  H10 UNK   900       1.269   2.780  19.002  1.00  0.00           H  
HETATM   34  H11 UNK   900      -4.019   9.312  15.090  1.00  0.00           H  
HETATM   35  H12 UNK   900      -7.039   9.358  13.124  1.00  0.00           H  
HETATM   36  H13 UNK   900      -6.317   9.571  14.702  1.00  0.00           H  
HETATM   37  H14 UNK   900      -5.335   9.765  13.224  1.00  0.00           H  
CONECT    1    2   24   25
CONECT    2    1   17    3
CONECT    2    3
CONECT    3    2    4
CONECT    3    2
CONECT    4    3    5    9
CONECT    4    9
CONECT    5    4    8    6
CONECT    5    6
CONECT    6    5    7   26
CONECT    6    5
CONECT    7    6   27   21
CONECT    7   21
CONECT    8    5   28   20
CONECT    8   20
CONECT    9    4   10   18
CONECT    9    4
CONECT   10    9   11   17
CONECT   10   17
CONECT   11   10   16   12
CONECT   11   12
CONECT   12   11   13   29
CONECT   12   11
CONECT   13   12   14   30
CONECT   13   14
CONECT   14   13   15   31
CONECT   14   13
CONECT   15   14   16   32
CONECT   15   16
CONECT   16   11   15   33
CONECT   16   15
CONECT   17    2   10
CONECT   17   10
CONECT   18    9   19
CONECT   18   19
CONECT   18   19
CONECT   19   18
CONECT   19   18
CONECT   19   18
CONECT   24    1
CONECT   25    1
CONECT   26    6
CONECT   27    7
CONECT   28    8
CONECT   29   12
CONECT   30   13
CONECT   31   14
CONECT   32   15
CONECT   33   16
CONECT   20    8   34   21
CONECT   20    8
CONECT   34   20
CONECT   21    7   20   23
CONECT   21    7
CONECT   22   35   36   37   23
CONECT   35   22
CONECT   36   22
CONECT   37   22
CONECT   23   21   22
END   
