# Supplementary material for: Optimization of 2-Amino-4,6-diarylpyrimidine-5-carbonitriles as Potent and Selective A1 Antagonists
Source: J Med Chem. 2022 Jan 22;65(3):2091–106. doi: 10.1021/acs.jmedchem.1c01636 (PMC8842224; doi:10.1021/acs.jmedchem.1c01636)
Supplement: Supplementary file 2 — jm1c01636_si_002.zip [file jm1c01636_si_002.zip › pdb files/Ligands/A1AR/CONFORMATION A/19au.pdb]

TITLE     19au
REMARK   4      COMPLIES WITH FORMAT V. 3.0, 1-DEC-2006
REMARK 888
REMARK 888 WRITTEN BY MAESTRO (A PRODUCT OF SCHRODINGER, LLC)
HETATM    1  N1  UNK   900       0.150   6.639  18.981  1.00  0.00           N  
HETATM    2  C1  UNK   900      -0.878   5.912  18.523  1.00  0.00           C  
HETATM    3  N2  UNK   900      -1.772   6.436  17.728  1.00  0.00           N  
HETATM    4  C2  UNK   900      -2.837   5.652  17.471  1.00  0.00           C  
HETATM    5  C3  UNK   900      -2.927   4.316  17.959  1.00  0.00           C  
HETATM    6  C4  UNK   900      -1.802   3.848  18.707  1.00  0.00           C  
HETATM    7  C5  UNK   900      -1.430   2.505  19.270  1.00  0.00           C  
HETATM    8  C6  UNK   900      -2.362   1.528  19.662  1.00  0.00           C  
HETATM    9  C7  UNK   900      -1.967   0.330  20.300  1.00  0.00           C  
HETATM   10  C8  UNK   900      -0.609   0.031  20.482  1.00  0.00           C  
HETATM   11  C9  UNK   900       0.354   0.942  20.034  1.00  0.00           C  
HETATM   12  C10 UNK   900      -0.061   2.170  19.489  1.00  0.00           C  
HETATM   13  N3  UNK   900      -0.821   4.710  18.998  1.00  0.00           N  
HETATM   14  C11 UNK   900      -4.088   3.502  17.626  1.00  0.00           C  
HETATM   15  N4  UNK   900      -5.008   2.856  17.338  1.00  0.00           N  
HETATM   16  C12 UNK   900      -3.793   6.360  16.604  1.00  0.00           C  
HETATM   17  C13 UNK   900      -3.611   7.423  15.756  1.00  0.00           C  
HETATM   18  C14 UNK   900      -4.873   7.713  15.169  1.00  0.00           C  
HETATM   19  C15 UNK   900      -5.741   6.813  15.712  1.00  0.00           C  
HETATM   20  O1  UNK   900      -5.103   5.982  16.579  1.00  0.00           O  
HETATM   21  C16 UNK   900       2.344  10.122  18.613  1.00  0.00           C  
HETATM   22  C17 UNK   900       2.406   9.329  19.729  1.00  0.00           C  
HETATM   23  C18 UNK   900       1.415   8.361  19.886  1.00  0.00           C  
HETATM   24  C19 UNK   900       0.673   7.902  18.818  1.00  0.00           C  
HETATM   25  C20 UNK   900       0.638   8.656  17.653  1.00  0.00           C  
HETATM   26  C21 UNK   900       1.398   9.844  17.656  1.00  0.00           C  
HETATM   27  H1  UNK   900       0.524   6.182  19.798  1.00  0.00           H  
HETATM   28  H2  UNK   900      -3.396   1.724  19.479  1.00  0.00           H  
HETATM   29  H3  UNK   900      -2.692  -0.378  20.656  1.00  0.00           H  
HETATM   30  H4  UNK   900      -0.297  -0.896  20.943  1.00  0.00           H  
HETATM   31  H5  UNK   900       1.407   0.724  20.158  1.00  0.00           H  
HETATM   32  H6  UNK   900       0.720   2.866  19.224  1.00  0.00           H  
HETATM   33  H7  UNK   900      -2.667   7.921  15.592  1.00  0.00           H  
HETATM   34  H8  UNK   900      -5.121   8.486  14.455  1.00  0.00           H  
HETATM   35  H9  UNK   900      -6.797   6.636  15.601  1.00  0.00           H  
HETATM   36  H10 UNK   900       3.010  10.964  18.493  1.00  0.00           H  
HETATM   37  H11 UNK   900       3.175   9.532  20.445  1.00  0.00           H  
HETATM   38  H12 UNK   900       1.264   7.845  20.789  1.00  0.00           H  
HETATM   39  H13 UNK   900       0.040   8.333  16.815  1.00  0.00           H  
HETATM   40  H14 UNK   900       1.423  10.585  16.895  1.00  0.00           H  
CONECT    1    2   27   24
CONECT    2    1   13    3
CONECT    2    3
CONECT    3    2    4
CONECT    3    2
CONECT    4    3    5   16
CONECT    4    5
CONECT    5    4    6   14
CONECT    5    4
CONECT    6    5    7   13
CONECT    6   13
CONECT    7    6   12    8
CONECT    7    8
CONECT    8    7    9   28
CONECT    8    7
CONECT    9    8   10   29
CONECT    9   10
CONECT   10    9   11   30
CONECT   10    9
CONECT   11   10   12   31
CONECT   11   12
CONECT   12    7   11   32
CONECT   12   11
CONECT   13    2    6
CONECT   13    6
CONECT   14    5   15
CONECT   14   15
CONECT   14   15
CONECT   15   14
CONECT   15   14
CONECT   15   14
CONECT   27    1
CONECT   28    8
CONECT   29    9
CONECT   30   10
CONECT   31   11
CONECT   32   12
CONECT   16    4   17   20
CONECT   16   17
CONECT   17   16   18   33
CONECT   17   16
CONECT   18   17   19   34
CONECT   18   19
CONECT   19   18   20   35
CONECT   19   18
CONECT   20   16   19
CONECT   33   17
CONECT   34   18
CONECT   35   19
CONECT   21   22   26   36
CONECT   21   22
CONECT   22   21   23   37
CONECT   22   21
CONECT   23   22   24   38
CONECT   23   24
CONECT   24    1   23   25
CONECT   24   23
CONECT   25   24   26   39
CONECT   25   26
CONECT   26   21   25   40
CONECT   26   25
CONECT   36   21
CONECT   37   22
CONECT   38   23
CONECT   39   25
CONECT   40   26
END   
