# Supplementary material for: Optimization of 2-Amino-4,6-diarylpyrimidine-5-carbonitriles as Potent and Selective A1 Antagonists
Source: J Med Chem. 2022 Jan 22;65(3):2091–106. doi: 10.1021/acs.jmedchem.1c01636 (PMC8842224; doi:10.1021/acs.jmedchem.1c01636)
Supplement: Supplementary file 2 — jm1c01636_si_002.zip [file jm1c01636_si_002.zip › pdb files/Ligands/A1AR/CONFORMATION A/19ab.pdb]

TITLE     19ab
REMARK   4      COMPLIES WITH FORMAT V. 3.0, 1-DEC-2006
REMARK 888
REMARK 888 WRITTEN BY MAESTRO (A PRODUCT OF SCHRODINGER, LLC)
HETATM    1  N1  UNK   900       0.785   7.049  19.028  1.00  0.00           N  
HETATM    2  C1  UNK   900      -0.168   6.134  18.653  1.00  0.00           C  
HETATM    3  N2  UNK   900      -1.059   6.512  17.757  1.00  0.00           N  
HETATM    4  C2  UNK   900      -2.078   5.662  17.508  1.00  0.00           C  
HETATM    5  C3  UNK   900      -3.004   6.113  16.423  1.00  0.00           C  
HETATM    6  C4  UNK   900      -3.720   5.209  15.596  1.00  0.00           C  
HETATM    7  C5  UNK   900      -4.682   5.642  14.671  1.00  0.00           C  
HETATM    8  C6  UNK   900      -3.175   7.489  16.147  1.00  0.00           C  
HETATM    9  C7  UNK   900      -2.189   4.452  18.230  1.00  0.00           C  
HETATM   10  C8  UNK   900      -1.087   4.073  19.031  1.00  0.00           C  
HETATM   11  C9  UNK   900      -0.861   2.704  19.593  1.00  0.00           C  
HETATM   12  C10 UNK   900      -1.885   1.918  20.178  1.00  0.00           C  
HETATM   13  C11 UNK   900      -1.655   0.589  20.587  1.00  0.00           C  
HETATM   14  C12 UNK   900      -0.372   0.026  20.476  1.00  0.00           C  
HETATM   15  C13 UNK   900       0.677   0.794  19.944  1.00  0.00           C  
HETATM   16  C14 UNK   900       0.428   2.114  19.519  1.00  0.00           C  
HETATM   17  N3  UNK   900      -0.073   4.954  19.228  1.00  0.00           N  
HETATM   18  C15 UNK   900      -3.393   3.650  18.124  1.00  0.00           C  
HETATM   19  N4  UNK   900      -4.355   3.028  18.014  1.00  0.00           N  
HETATM   20  C16 UNK   900       0.750   8.444  18.623  1.00  0.00           C  
HETATM   21  C17 UNK   900      -4.055   7.925  15.139  1.00  0.00           C  
HETATM   22  C18 UNK   900      -4.865   7.008  14.436  1.00  0.00           C  
HETATM   23  C19 UNK   900      -6.162   8.735  13.451  1.00  0.00           C  
HETATM   24  O1  UNK   900      -5.807   7.368  13.505  1.00  0.00           O  
HETATM   25  H1  UNK   900       1.302   6.817  19.878  1.00  0.00           H  
HETATM   26  H2  UNK   900      -3.570   4.144  15.666  1.00  0.00           H  
HETATM   27  H3  UNK   900      -5.252   4.915  14.112  1.00  0.00           H  
HETATM   28  H4  UNK   900      -2.606   8.215  16.705  1.00  0.00           H  
HETATM   29  H5  UNK   900      -2.877   2.322  20.302  1.00  0.00           H  
HETATM   30  H6  UNK   900      -2.467   0.000  20.985  1.00  0.00           H  
HETATM   31  H7  UNK   900      -0.182  -0.988  20.798  1.00  0.00           H  
HETATM   32  H8  UNK   900       1.672   0.375  19.874  1.00  0.00           H  
HETATM   33  H9  UNK   900       1.255   2.687  19.140  1.00  0.00           H  
HETATM   34  H10 UNK   900      -4.096   8.969  14.905  1.00  0.00           H  
HETATM   35  H11 UNK   900      -7.040   8.843  12.828  1.00  0.00           H  
HETATM   36  H12 UNK   900      -6.408   9.139  14.433  1.00  0.00           H  
HETATM   37  H13 UNK   900      -5.361   9.319  13.000  1.00  0.00           H  
HETATM   38  H14 UNK   900       1.502   9.011  19.171  1.00  0.00           H  
HETATM   39  H15 UNK   900       0.951   8.525  17.554  1.00  0.00           H  
HETATM   40  H16 UNK   900      -0.229   8.879  18.826  1.00  0.00           H  
CONECT    1    2   25   20
CONECT    2    1   17    3
CONECT    2    3
CONECT    3    2    4
CONECT    3    2
CONECT    4    3    5    9
CONECT    4    9
CONECT    5    4    8    6
CONECT    5    6
CONECT    6    5    7   26
CONECT    6    5
CONECT    7    6   27   22
CONECT    7   22
CONECT    8    5   28   21
CONECT    8   21
CONECT    9    4   10   18
CONECT    9    4
CONECT   10    9   11   17
CONECT   10   17
CONECT   11   10   16   12
CONECT   11   12
CONECT   12   11   13   29
CONECT   12   11
CONECT   13   12   14   30
CONECT   13   14
CONECT   14   13   15   31
CONECT   14   13
CONECT   15   14   16   32
CONECT   15   16
CONECT   16   11   15   33
CONECT   16   15
CONECT   17    2   10
CONECT   17   10
CONECT   18    9   19
CONECT   18   19
CONECT   18   19
CONECT   19   18
CONECT   19   18
CONECT   19   18
CONECT   25    1
CONECT   20    1   38   39   40
CONECT   26    6
CONECT   27    7
CONECT   28    8
CONECT   29   12
CONECT   30   13
CONECT   31   14
CONECT   32   15
CONECT   33   16
CONECT   21    8   34   22
CONECT   21    8
CONECT   34   21
CONECT   22    7   21   24
CONECT   22    7
CONECT   23   35   36   37   24
CONECT   35   23
CONECT   36   23
CONECT   37   23
CONECT   24   22   23
CONECT   38   20
CONECT   39   20
CONECT   40   20
END   
