# Supplementary material for: Optimization of 2-Amino-4,6-diarylpyrimidine-5-carbonitriles as Potent and Selective A1 Antagonists
Source: J Med Chem. 2022 Jan 22;65(3):2091–106. doi: 10.1021/acs.jmedchem.1c01636 (PMC8842224; doi:10.1021/acs.jmedchem.1c01636)
Supplement: Supplementary file 2 — jm1c01636_si_002.zip [file jm1c01636_si_002.zip › pdb files/Ligands/A1AR/CONFORMATION A/19at.pdb]

TITLE     19at
REMARK   4      COMPLIES WITH FORMAT V. 3.0, 1-DEC-2006
REMARK 888
REMARK 888 WRITTEN BY MAESTRO (A PRODUCT OF SCHRODINGER, LLC)
HETATM    1  N1  UNK   900       0.785   7.070  19.135  1.00  0.00           N  
HETATM    2  C1  UNK   900      -0.216   6.225  18.722  1.00  0.00           C  
HETATM    3  N2  UNK   900      -1.115   6.697  17.880  1.00  0.00           N  
HETATM    4  C2  UNK   900      -2.152   5.892  17.569  1.00  0.00           C  
HETATM    5  C3  UNK   900      -2.275   4.604  18.144  1.00  0.00           C  
HETATM    6  C4  UNK   900      -1.196   4.167  18.957  1.00  0.00           C  
HETATM    7  C5  UNK   900      -1.014   2.788  19.515  1.00  0.00           C  
HETATM    8  C6  UNK   900      -2.070   2.009  20.048  1.00  0.00           C  
HETATM    9  C7  UNK   900      -1.864   0.681  20.481  1.00  0.00           C  
HETATM   10  C8  UNK   900      -0.586   0.103  20.414  1.00  0.00           C  
HETATM   11  C9  UNK   900       0.489   0.860  19.921  1.00  0.00           C  
HETATM   12  C10 UNK   900       0.271   2.189  19.510  1.00  0.00           C  
HETATM   13  N3  UNK   900      -0.161   5.006  19.218  1.00  0.00           N  
HETATM   14  C11 UNK   900      -3.459   3.790  17.902  1.00  0.00           C  
HETATM   15  N4  UNK   900      -4.407   3.155  17.708  1.00  0.00           N  
HETATM   16  C12 UNK   900       0.795   8.495  18.839  1.00  0.00           C  
HETATM   17  C13 UNK   900      -3.063   6.498  16.572  1.00  0.00           C  
HETATM   18  C14 UNK   900      -3.091   7.742  16.000  1.00  0.00           C  
HETATM   19  C15 UNK   900      -4.180   7.767  15.080  1.00  0.00           C  
HETATM   20  C16 UNK   900      -4.748   6.531  15.148  1.00  0.00           C  
HETATM   21  O1  UNK   900      -4.073   5.752  16.032  1.00  0.00           O  
HETATM   22  H1  UNK   900       1.316   6.767  19.950  1.00  0.00           H  
HETATM   23  H2  UNK   900      -3.062   2.425  20.118  1.00  0.00           H  
HETATM   24  H3  UNK   900      -2.687   0.097  20.860  1.00  0.00           H  
HETATM   25  H4  UNK   900      -0.420  -0.915  20.741  1.00  0.00           H  
HETATM   26  H5  UNK   900       1.482   0.432  19.887  1.00  0.00           H  
HETATM   27  H6  UNK   900       1.120   2.763  19.180  1.00  0.00           H  
HETATM   28  H7  UNK   900      -2.394   8.530  16.227  1.00  0.00           H  
HETATM   29  H8  UNK   900      -4.512   8.581  14.452  1.00  0.00           H  
HETATM   30  H9  UNK   900      -5.590   6.057  14.665  1.00  0.00           H  
HETATM   31  H10 UNK   900       1.571   8.997  19.417  1.00  0.00           H  
HETATM   32  H11 UNK   900       0.989   8.658  17.778  1.00  0.00           H  
HETATM   33  H12 UNK   900      -0.163   8.952  19.089  1.00  0.00           H  
CONECT    1    2   22   16
CONECT    2    1   13    3
CONECT    2    3
CONECT    3    2    4
CONECT    3    2
CONECT    4    3    5   17
CONECT    4    5
CONECT    5    4    6   14
CONECT    5    4
CONECT    6    5    7   13
CONECT    6   13
CONECT    7    6   12    8
CONECT    7    8
CONECT    8    7    9   23
CONECT    8    7
CONECT    9    8   10   24
CONECT    9   10
CONECT   10    9   11   25
CONECT   10    9
CONECT   11   10   12   26
CONECT   11   12
CONECT   12    7   11   27
CONECT   12   11
CONECT   13    2    6
CONECT   13    6
CONECT   14    5   15
CONECT   14   15
CONECT   14   15
CONECT   15   14
CONECT   15   14
CONECT   15   14
CONECT   22    1
CONECT   16    1   31   32   33
CONECT   23    8
CONECT   24    9
CONECT   25   10
CONECT   26   11
CONECT   27   12
CONECT   17    4   18   21
CONECT   17   18
CONECT   18   17   19   28
CONECT   18   17
CONECT   19   18   20   29
CONECT   19   20
CONECT   20   19   21   30
CONECT   20   19
CONECT   21   17   20
CONECT   28   18
CONECT   29   19
CONECT   30   20
CONECT   31   16
CONECT   32   16
CONECT   33   16
END   
