# Supplementary material for: Optimization of 2-Amino-4,6-diarylpyrimidine-5-carbonitriles as Potent and Selective A1 Antagonists
Source: J Med Chem. 2022 Jan 22;65(3):2091–106. doi: 10.1021/acs.jmedchem.1c01636 (PMC8842224; doi:10.1021/acs.jmedchem.1c01636)
Supplement: Supplementary file 2 — jm1c01636_si_002.zip [file jm1c01636_si_002.zip › pdb files/Ligands/A1AR/CONFORMATION A/18m.pdb]

TITLE     18m
REMARK   4      COMPLIES WITH FORMAT V. 3.0, 1-DEC-2006
REMARK 888
REMARK 888 WRITTEN BY MAESTRO (A PRODUCT OF SCHRODINGER, LLC)
HETATM    1  N1  UNK   900       0.815   6.971  18.813  1.00  0.00           N  
HETATM    2  C1  UNK   900      -0.198   6.115  18.533  1.00  0.00           C  
HETATM    3  N2  UNK   900      -1.081   6.534  17.657  1.00  0.00           N  
HETATM    4  C2  UNK   900      -2.140   5.730  17.401  1.00  0.00           C  
HETATM    5  C3  UNK   900      -3.059   6.256  16.330  1.00  0.00           C  
HETATM    6  C4  UNK   900      -3.913   5.439  15.535  1.00  0.00           C  
HETATM    7  C5  UNK   900      -4.840   5.973  14.619  1.00  0.00           C  
HETATM    8  C6  UNK   900      -3.076   7.639  16.019  1.00  0.00           C  
HETATM    9  C7  UNK   900      -2.281   4.511  18.116  1.00  0.00           C  
HETATM   10  C8  UNK   900      -1.195   4.111  18.941  1.00  0.00           C  
HETATM   11  C9  UNK   900      -0.994   2.753  19.539  1.00  0.00           C  
HETATM   12  C10 UNK   900      -2.036   1.981  20.108  1.00  0.00           C  
HETATM   13  C11 UNK   900      -1.823   0.658  20.549  1.00  0.00           C  
HETATM   14  C12 UNK   900      -0.541   0.087  20.482  1.00  0.00           C  
HETATM   15  C13 UNK   900       0.525   0.842  19.966  1.00  0.00           C  
HETATM   16  C14 UNK   900       0.293   2.157  19.518  1.00  0.00           C  
HETATM   17  N3  UNK   900      -0.154   4.954  19.141  1.00  0.00           N  
HETATM   18  C15 UNK   900      -3.486   3.712  17.988  1.00  0.00           C  
HETATM   19  N4  UNK   900      -4.448   3.083  17.866  1.00  0.00           N  
HETATM   20  C16 UNK   900      -3.933   8.163  15.033  1.00  0.00           C  
HETATM   21  C17 UNK   900      -4.871   7.355  14.384  1.00  0.00           C  
HETATM   22  O1  UNK   900      -5.765   7.942  13.537  1.00  0.00           O  
HETATM   23  H1  UNK   900       1.267   6.856  19.715  1.00  0.00           H  
HETATM   24  H2  UNK   900       0.676   7.919  18.509  1.00  0.00           H  
HETATM   25  H3  UNK   900      -3.888   4.365  15.605  1.00  0.00           H  
HETATM   26  H4  UNK   900      -5.485   5.301  14.077  1.00  0.00           H  
HETATM   27  H5  UNK   900      -2.406   8.312  16.530  1.00  0.00           H  
HETATM   28  H6  UNK   900      -3.025   2.397  20.192  1.00  0.00           H  
HETATM   29  H7  UNK   900      -2.646   0.078  20.937  1.00  0.00           H  
HETATM   30  H8  UNK   900      -0.364  -0.922  20.826  1.00  0.00           H  
HETATM   31  H9  UNK   900       1.521   0.422  19.929  1.00  0.00           H  
HETATM   32  H10 UNK   900       1.135   2.723  19.150  1.00  0.00           H  
HETATM   33  H11 UNK   900      -3.894   9.200  14.761  1.00  0.00           H  
HETATM   34  H12 UNK   900      -6.570   7.472  13.362  1.00  0.00           H  
CONECT    1    2   23   24
CONECT    2    1   17    3
CONECT    2    3
CONECT    3    2    4
CONECT    3    2
CONECT    4    3    5    9
CONECT    4    9
CONECT    5    4    8    6
CONECT    5    6
CONECT    6    5    7   25
CONECT    6    5
CONECT    7    6   26   21
CONECT    7   21
CONECT    8    5   27   20
CONECT    8   20
CONECT    9    4   10   18
CONECT    9    4
CONECT   10    9   11   17
CONECT   10   17
CONECT   11   10   16   12
CONECT   11   12
CONECT   12   11   13   28
CONECT   12   11
CONECT   13   12   14   29
CONECT   13   14
CONECT   14   13   15   30
CONECT   14   13
CONECT   15   14   16   31
CONECT   15   16
CONECT   16   11   15   32
CONECT   16   15
CONECT   17    2   10
CONECT   17   10
CONECT   18    9   19
CONECT   18   19
CONECT   18   19
CONECT   19   18
CONECT   19   18
CONECT   19   18
CONECT   23    1
CONECT   24    1
CONECT   25    6
CONECT   26    7
CONECT   27    8
CONECT   28   12
CONECT   29   13
CONECT   30   14
CONECT   31   15
CONECT   32   16
CONECT   20    8   33   21
CONECT   20    8
CONECT   33   20
CONECT   21    7   20   22
CONECT   21    7
CONECT   34   22
CONECT   22   21   34
END   
