# Supplementary material for: Optimization of 2-Amino-4,6-diarylpyrimidine-5-carbonitriles as Potent and Selective A1 Antagonists
Source: J Med Chem. 2022 Jan 22;65(3):2091–106. doi: 10.1021/acs.jmedchem.1c01636 (PMC8842224; doi:10.1021/acs.jmedchem.1c01636)
Supplement: Supplementary file 2 — jm1c01636_si_002.zip [file jm1c01636_si_002.zip › pdb files/Ligands/A1AR/CONFORMATION A/18o.pdb]

TITLE     18o
REMARK   4      COMPLIES WITH FORMAT V. 3.0, 1-DEC-2006
REMARK 888
REMARK 888 WRITTEN BY MAESTRO (A PRODUCT OF SCHRODINGER, LLC)
HETATM    1  N1  UNK   900       0.799   6.974  18.672  1.00  0.00           N  
HETATM    2  C1  UNK   900      -0.223   6.115  18.442  1.00  0.00           C  
HETATM    3  N2  UNK   900      -1.122   6.506  17.567  1.00  0.00           N  
HETATM    4  C2  UNK   900      -2.194   5.706  17.372  1.00  0.00           C  
HETATM    5  C3  UNK   900      -3.145   6.150  16.296  1.00  0.00           C  
HETATM    6  C4  UNK   900      -3.774   5.200  15.444  1.00  0.00           C  
HETATM    7  C5  UNK   900      -4.759   5.555  14.506  1.00  0.00           C  
HETATM    8  C6  UNK   900      -2.313   4.503  18.116  1.00  0.00           C  
HETATM    9  C7  UNK   900      -1.210   4.120  18.923  1.00  0.00           C  
HETATM   10  C8  UNK   900      -0.995   2.764  19.522  1.00  0.00           C  
HETATM   11  C9  UNK   900      -2.025   1.991  20.110  1.00  0.00           C  
HETATM   12  C10 UNK   900      -1.805   0.664  20.535  1.00  0.00           C  
HETATM   13  C11 UNK   900      -0.526   0.091  20.437  1.00  0.00           C  
HETATM   14  C12 UNK   900       0.530   0.849  19.908  1.00  0.00           C  
HETATM   15  C13 UNK   900       0.292   2.168  19.473  1.00  0.00           C  
HETATM   16  N3  UNK   900      -0.168   4.970  19.083  1.00  0.00           N  
HETATM   17  C14 UNK   900      -3.508   3.686  18.003  1.00  0.00           C  
HETATM   18  N4  UNK   900      -4.459   3.043  17.886  1.00  0.00           N  
HETATM   19  C15 UNK   900      -4.368   7.877  15.029  1.00  0.00           C  
HETATM   20  C16 UNK   900      -5.042   6.905  14.282  1.00  0.00           C  
HETATM   21  F1  UNK   900      -5.931   7.272  13.334  1.00  0.00           F  
HETATM   22  C17 UNK   900      -3.458   7.516  16.048  1.00  0.00           C  
HETATM   23  F2  UNK   900      -2.896   8.512  16.777  1.00  0.00           F  
HETATM   24  H1  UNK   900       1.265   6.900  19.570  1.00  0.00           H  
HETATM   25  H2  UNK   900       0.663   7.909  18.325  1.00  0.00           H  
HETATM   26  H3  UNK   900      -3.526   4.153  15.507  1.00  0.00           H  
HETATM   27  H4  UNK   900      -5.245   4.794  13.913  1.00  0.00           H  
HETATM   28  H5  UNK   900      -3.012   2.408  20.220  1.00  0.00           H  
HETATM   29  H6  UNK   900      -2.621   0.082  20.934  1.00  0.00           H  
HETATM   30  H7  UNK   900      -0.345  -0.922  20.768  1.00  0.00           H  
HETATM   31  H8  UNK   900       1.525   0.428  19.849  1.00  0.00           H  
HETATM   32  H9  UNK   900       1.126   2.735  19.093  1.00  0.00           H  
HETATM   33  H10 UNK   900      -4.579   8.904  14.795  1.00  0.00           H  
CONECT    1    2   24   25
CONECT    2    1   16    3
CONECT    2    3
CONECT    3    2    4
CONECT    3    2
CONECT    4    3    5    8
CONECT    4    8
CONECT    5    4    6   22
CONECT    5    6
CONECT    6    5    7   26
CONECT    6    5
CONECT    7    6   27   20
CONECT    7   20
CONECT    8    4    9   17
CONECT    8    4
CONECT    9    8   10   16
CONECT    9   16
CONECT   10    9   15   11
CONECT   10   11
CONECT   11   10   12   28
CONECT   11   10
CONECT   12   11   13   29
CONECT   12   13
CONECT   13   12   14   30
CONECT   13   12
CONECT   14   13   15   31
CONECT   14   15
CONECT   15   10   14   32
CONECT   15   14
CONECT   16    2    9
CONECT   16    9
CONECT   17    8   18
CONECT   17   18
CONECT   17   18
CONECT   18   17
CONECT   18   17
CONECT   18   17
CONECT   24    1
CONECT   25    1
CONECT   26    6
CONECT   27    7
CONECT   28   11
CONECT   29   12
CONECT   30   13
CONECT   31   14
CONECT   32   15
CONECT   19   33   20   22
CONECT   19   22
CONECT   33   19
CONECT   20    7   19   21
CONECT   20    7
CONECT   21   20
CONECT   22    5   19   23
CONECT   22   19
CONECT   23   22
END   
