# Supplementary material for: Optimization of 2-Amino-4,6-diarylpyrimidine-5-carbonitriles as Potent and Selective A1 Antagonists
Source: J Med Chem. 2022 Jan 22;65(3):2091–106. doi: 10.1021/acs.jmedchem.1c01636 (PMC8842224; doi:10.1021/acs.jmedchem.1c01636)
Supplement: Supplementary file 2 — jm1c01636_si_002.zip [file jm1c01636_si_002.zip › pdb files/Ligands/A1AR/CONFORMATION A/18x.pdb]

TITLE     18x
REMARK   4      COMPLIES WITH FORMAT V. 3.0, 1-DEC-2006
REMARK 888
REMARK 888 WRITTEN BY MAESTRO (A PRODUCT OF SCHRODINGER, LLC)
HETATM    1  N1  UNK   900       0.854   7.127  19.010  1.00  0.00           N  
HETATM    2  C1  UNK   900      -0.194   6.328  18.697  1.00  0.00           C  
HETATM    3  N2  UNK   900      -1.119   6.880  17.950  1.00  0.00           N  
HETATM    4  C2  UNK   900      -2.201   6.120  17.684  1.00  0.00           C  
HETATM    5  C3  UNK   900      -2.316   4.792  18.160  1.00  0.00           C  
HETATM    6  C4  UNK   900      -1.219   4.296  18.916  1.00  0.00           C  
HETATM    7  C5  UNK   900      -1.051   2.904  19.446  1.00  0.00           C  
HETATM    8  C6  UNK   900      -2.120   2.123  19.951  1.00  0.00           C  
HETATM    9  C7  UNK   900      -1.923   0.796  20.390  1.00  0.00           C  
HETATM   10  C8  UNK   900      -0.644   0.218  20.360  1.00  0.00           C  
HETATM   11  C9  UNK   900       0.441   0.972  19.886  1.00  0.00           C  
HETATM   12  C10 UNK   900       0.232   2.299  19.464  1.00  0.00           C  
HETATM   13  N3  UNK   900      -0.155   5.100  19.163  1.00  0.00           N  
HETATM   14  C11 UNK   900      -3.489   3.994  17.825  1.00  0.00           C  
HETATM   15  N4  UNK   900      -4.427   3.373  17.554  1.00  0.00           N  
HETATM   16  C12 UNK   900      -3.158   6.791  16.790  1.00  0.00           C  
HETATM   17  C13 UNK   900      -2.972   7.683  15.768  1.00  0.00           C  
HETATM   18  C14 UNK   900      -4.245   7.902  15.169  1.00  0.00           C  
HETATM   19  C15 UNK   900      -5.133   7.171  15.904  1.00  0.00           C  
HETATM   20  O1  UNK   900      -4.490   6.503  16.899  1.00  0.00           O  
HETATM   21  H1  UNK   900       1.389   6.886  19.842  1.00  0.00           H  
HETATM   22  H2  UNK   900       0.715   8.109  18.853  1.00  0.00           H  
HETATM   23  H3  UNK   900      -3.111   2.542  20.001  1.00  0.00           H  
HETATM   24  H4  UNK   900      -2.752   0.207  20.750  1.00  0.00           H  
HETATM   25  H5  UNK   900      -0.487  -0.798  20.696  1.00  0.00           H  
HETATM   26  H6  UNK   900       1.435   0.545  19.875  1.00  0.00           H  
HETATM   27  H7  UNK   900       1.090   2.868  19.145  1.00  0.00           H  
HETATM   28  H8  UNK   900      -2.014   8.082  15.467  1.00  0.00           H  
HETATM   29  H9  UNK   900      -4.486   8.516  14.313  1.00  0.00           H  
HETATM   30  H10 UNK   900      -6.202   7.010  15.852  1.00  0.00           H  
CONECT    1    2   21   22
CONECT    2    1   13    3
CONECT    2    3
CONECT    3    2    4
CONECT    3    2
CONECT    4    3    5   16
CONECT    4    5
CONECT    5    4    6   14
CONECT    5    4
CONECT    6    5    7   13
CONECT    6   13
CONECT    7    6   12    8
CONECT    7    8
CONECT    8    7    9   23
CONECT    8    7
CONECT    9    8   10   24
CONECT    9   10
CONECT   10    9   11   25
CONECT   10    9
CONECT   11   10   12   26
CONECT   11   12
CONECT   12    7   11   27
CONECT   12   11
CONECT   13    2    6
CONECT   13    6
CONECT   14    5   15
CONECT   14   15
CONECT   14   15
CONECT   15   14
CONECT   15   14
CONECT   15   14
CONECT   21    1
CONECT   22    1
CONECT   23    8
CONECT   24    9
CONECT   25   10
CONECT   26   11
CONECT   27   12
CONECT   16    4   17   20
CONECT   16   17
CONECT   17   16   18   28
CONECT   17   16
CONECT   18   17   19   29
CONECT   18   19
CONECT   19   18   20   30
CONECT   19   18
CONECT   20   16   19
CONECT   28   17
CONECT   29   18
CONECT   30   19
END   
