# Supplementary material for: Optimization of 2-Amino-4,6-diarylpyrimidine-5-carbonitriles as Potent and Selective A1 Antagonists
Source: J Med Chem. 2022 Jan 22;65(3):2091–106. doi: 10.1021/acs.jmedchem.1c01636 (PMC8842224; doi:10.1021/acs.jmedchem.1c01636)
Supplement: Supplementary file 2 — jm1c01636_si_002.zip [file jm1c01636_si_002.zip › pdb files/Ligands/A1AR/CONFORMATION A/19j.pdb]

TITLE     19j
REMARK   4      COMPLIES WITH FORMAT V. 3.0, 1-DEC-2006
REMARK 888
REMARK 888 WRITTEN BY MAESTRO (A PRODUCT OF SCHRODINGER, LLC)
HETATM    1  N1  UNK   900       0.695   6.930  18.905  1.00  0.00           N  
HETATM    2  C1  UNK   900      -0.283   6.030  18.560  1.00  0.00           C  
HETATM    3  N2  UNK   900      -1.182   6.393  17.659  1.00  0.00           N  
HETATM    4  C2  UNK   900      -2.207   5.540  17.422  1.00  0.00           C  
HETATM    5  C3  UNK   900      -3.133   5.960  16.313  1.00  0.00           C  
HETATM    6  C4  UNK   900      -3.876   5.032  15.529  1.00  0.00           C  
HETATM    7  C5  UNK   900      -4.810   5.432  14.560  1.00  0.00           C  
HETATM    8  C6  UNK   900      -4.930   6.787  14.233  1.00  0.00           C  
HETATM    9  C7  UNK   900      -3.272   7.322  15.950  1.00  0.00           C  
HETATM   10  C8  UNK   900      -2.310   4.345  18.176  1.00  0.00           C  
HETATM   11  C9  UNK   900      -1.208   3.989  18.994  1.00  0.00           C  
HETATM   12  C10 UNK   900      -0.968   2.638  19.594  1.00  0.00           C  
HETATM   13  C11 UNK   900      -1.984   1.848  20.184  1.00  0.00           C  
HETATM   14  C12 UNK   900      -1.742   0.526  20.612  1.00  0.00           C  
HETATM   15  C13 UNK   900      -0.455  -0.029  20.505  1.00  0.00           C  
HETATM   16  C14 UNK   900       0.588   0.745  19.971  1.00  0.00           C  
HETATM   17  C15 UNK   900       0.328   2.062  19.543  1.00  0.00           C  
HETATM   18  N3  UNK   900      -0.194   4.870  19.174  1.00  0.00           N  
HETATM   19  C16 UNK   900      -3.498   3.517  18.075  1.00  0.00           C  
HETATM   20  N4  UNK   900      -4.446   2.869  17.964  1.00  0.00           N  
HETATM   21  C17 UNK   900       0.692   8.309  18.449  1.00  0.00           C  
HETATM   22  C18 UNK   900      -4.119   7.717  14.893  1.00  0.00           C  
HETATM   23  F1  UNK   900      -4.126   8.995  14.465  1.00  0.00           F  
HETATM   24  H1  UNK   900       1.198   6.712  19.761  1.00  0.00           H  
HETATM   25  H2  UNK   900      -3.750   3.968  15.642  1.00  0.00           H  
HETATM   26  H3  UNK   900      -5.371   4.685  14.015  1.00  0.00           H  
HETATM   27  H4  UNK   900      -5.589   7.112  13.439  1.00  0.00           H  
HETATM   28  H5  UNK   900      -2.684   8.072  16.457  1.00  0.00           H  
HETATM   29  H6  UNK   900      -2.979   2.247  20.293  1.00  0.00           H  
HETATM   30  H7  UNK   900      -2.548  -0.067  21.016  1.00  0.00           H  
HETATM   31  H8  UNK   900      -0.259  -1.040  20.833  1.00  0.00           H  
HETATM   32  H9  UNK   900       1.586   0.333  19.904  1.00  0.00           H  
HETATM   33  H10 UNK   900       1.151   2.645  19.165  1.00  0.00           H  
HETATM   34  H11 UNK   900       1.474   8.874  18.955  1.00  0.00           H  
HETATM   35  H12 UNK   900       0.870   8.343  17.373  1.00  0.00           H  
HETATM   36  H13 UNK   900      -0.269   8.780  18.660  1.00  0.00           H  
CONECT    1    2   24   21
CONECT    2    1   18    3
CONECT    2    3
CONECT    3    2    4
CONECT    3    2
CONECT    4    3    5   10
CONECT    4   10
CONECT    5    4    9    6
CONECT    5    6
CONECT    6    5    7   25
CONECT    6    5
CONECT    7    6    8   26
CONECT    7    8
CONECT    8    7   27   22
CONECT    8    7
CONECT    9    5   28   22
CONECT    9   22
CONECT   10    4   11   19
CONECT   10    4
CONECT   11   10   12   18
CONECT   11   18
CONECT   12   11   17   13
CONECT   12   13
CONECT   13   12   14   29
CONECT   13   12
CONECT   14   13   15   30
CONECT   14   15
CONECT   15   14   16   31
CONECT   15   14
CONECT   16   15   17   32
CONECT   16   17
CONECT   17   12   16   33
CONECT   17   16
CONECT   18    2   11
CONECT   18   11
CONECT   19   10   20
CONECT   19   20
CONECT   19   20
CONECT   20   19
CONECT   20   19
CONECT   20   19
CONECT   24    1
CONECT   21    1   34   35   36
CONECT   25    6
CONECT   26    7
CONECT   27    8
CONECT   28    9
CONECT   29   13
CONECT   30   14
CONECT   31   15
CONECT   32   16
CONECT   33   17
CONECT   22    8    9   23
CONECT   22    9
CONECT   23   22
CONECT   34   21
CONECT   35   21
CONECT   36   21
END   
