# Supplementary material for: Optimization of 2-Amino-4,6-diarylpyrimidine-5-carbonitriles as Potent and Selective A1 Antagonists
Source: J Med Chem. 2022 Jan 22;65(3):2091–106. doi: 10.1021/acs.jmedchem.1c01636 (PMC8842224; doi:10.1021/acs.jmedchem.1c01636)
Supplement: Supplementary file 2 — jm1c01636_si_002.zip [file jm1c01636_si_002.zip › pdb files/Ligands/A1AR/CONFORMATION A/19n.pdb]

TITLE     19n
REMARK   4      COMPLIES WITH FORMAT V. 3.0, 1-DEC-2006
REMARK 888
REMARK 888 WRITTEN BY MAESTRO (A PRODUCT OF SCHRODINGER, LLC)
HETATM    1  N1  UNK   900       0.132   6.495  19.023  1.00  0.00           N  
HETATM    2  C1  UNK   900      -0.903   5.746  18.592  1.00  0.00           C  
HETATM    3  N2  UNK   900      -0.821   4.533  19.045  1.00  0.00           N  
HETATM    4  C2  UNK   900      -1.809   3.674  18.756  1.00  0.00           C  
HETATM    5  C3  UNK   900      -1.451   2.318  19.296  1.00  0.00           C  
HETATM    6  C4  UNK   900      -2.398   1.355  19.690  1.00  0.00           C  
HETATM    7  C5  UNK   900      -2.018   0.138  20.299  1.00  0.00           C  
HETATM    8  C6  UNK   900      -0.663  -0.184  20.465  1.00  0.00           C  
HETATM    9  C7  UNK   900       0.312   0.717  20.021  1.00  0.00           C  
HETATM   10  C8  UNK   900      -0.086   1.956  19.486  1.00  0.00           C  
HETATM   11  C9  UNK   900      -2.941   4.143  18.022  1.00  0.00           C  
HETATM   12  C10 UNK   900      -2.878   5.486  17.549  1.00  0.00           C  
HETATM   13  C11 UNK   900      -3.853   6.172  16.655  1.00  0.00           C  
HETATM   14  C12 UNK   900      -5.653   7.408  14.811  1.00  0.00           C  
HETATM   15  C13 UNK   900      -6.129   6.592  15.847  1.00  0.00           C  
HETATM   16  C14 UNK   900      -5.250   6.017  16.780  1.00  0.00           C  
HETATM   17  N3  UNK   900      -1.820   6.273  17.825  1.00  0.00           N  
HETATM   18  C15 UNK   900      -4.090   3.313  17.688  1.00  0.00           C  
HETATM   19  N4  UNK   900      -5.003   2.660  17.401  1.00  0.00           N  
HETATM   20  C16 UNK   900      -3.304   7.033  15.608  1.00  0.00           C  
HETATM   21  C17 UNK   900      -4.244   7.692  14.638  1.00  0.00           C  
HETATM   22 CL1  UNK   900      -3.672   8.734  13.380  1.00  0.00          Cl  
HETATM   23  C18 UNK   900       1.212   9.969  16.947  1.00  0.00           C  
HETATM   24  C19 UNK   900       1.928   9.584  18.092  1.00  0.00           C  
HETATM   25  C20 UNK   900       1.566   8.419  18.788  1.00  0.00           C  
HETATM   26  C21 UNK   900       0.488   7.639  18.339  1.00  0.00           C  
HETATM   27  C22 UNK   900      -0.229   8.024  17.194  1.00  0.00           C  
HETATM   28  C23 UNK   900       0.133   9.189  16.498  1.00  0.00           C  
HETATM   29  H1  UNK   900       0.519   6.063  19.852  1.00  0.00           H  
HETATM   30  H2  UNK   900      -3.433   1.569  19.534  1.00  0.00           H  
HETATM   31  H3  UNK   900      -2.760  -0.563  20.641  1.00  0.00           H  
HETATM   32  H4  UNK   900      -0.362  -1.123  20.908  1.00  0.00           H  
HETATM   33  H5  UNK   900       1.362   0.480  20.131  1.00  0.00           H  
HETATM   34  H6  UNK   900       0.702   2.644  19.217  1.00  0.00           H  
HETATM   35  H7  UNK   900      -6.341   7.852  14.103  1.00  0.00           H  
HETATM   36  H8  UNK   900      -7.176   6.389  15.933  1.00  0.00           H  
HETATM   37  H9  UNK   900      -5.668   5.423  17.579  1.00  0.00           H  
HETATM   38  H10 UNK   900      -2.238   7.189  15.541  1.00  0.00           H  
HETATM   39  H11 UNK   900       1.496  10.884  16.400  1.00  0.00           H  
HETATM   40  H12 UNK   900       2.775  10.197  18.445  1.00  0.00           H  
HETATM   41  H13 UNK   900       2.129   8.117  19.688  1.00  0.00           H  
HETATM   42  H14 UNK   900      -1.076   7.411  16.841  1.00  0.00           H  
HETATM   43  H15 UNK   900      -0.429   9.491  15.598  1.00  0.00           H  
CONECT    1    2   29   26
CONECT    2    1   17    3
CONECT    2    3
CONECT    3    2    4
CONECT    3    2
CONECT    4    3    5   11
CONECT    4   11
CONECT    5    4   10    6
CONECT    5    6
CONECT    6    5    7   30
CONECT    6    5
CONECT    7    6    8   31
CONECT    7    8
CONECT    8    7    9   32
CONECT    8    7
CONECT    9    8   10   33
CONECT    9   10
CONECT   10    5    9   34
CONECT   10    9
CONECT   11    4   12   18
CONECT   11    4
CONECT   12   11   13   17
CONECT   12   17
CONECT   13   12   16   20
CONECT   13   20
CONECT   14   15   35   21
CONECT   14   21
CONECT   15   14   16   36
CONECT   15   16
CONECT   16   13   15   37
CONECT   16   15
CONECT   17    2   12
CONECT   17   12
CONECT   18   11   19
CONECT   18   19
CONECT   18   19
CONECT   19   18
CONECT   19   18
CONECT   19   18
CONECT   29    1
CONECT   30    6
CONECT   31    7
CONECT   32    8
CONECT   33    9
CONECT   34   10
CONECT   35   14
CONECT   36   15
CONECT   37   16
CONECT   20   13   38   21
CONECT   20   13
CONECT   38   20
CONECT   21   14   20   22
CONECT   21   14
CONECT   22   21
CONECT   23   24   28   39
CONECT   23   24
CONECT   24   23   25   40
CONECT   24   23
CONECT   25   24   26   41
CONECT   25   26
CONECT   26    1   25   27
CONECT   26   25
CONECT   27   26   28   42
CONECT   27   28
CONECT   28   23   27   43
CONECT   28   27
CONECT   39   23
CONECT   40   24
CONECT   41   25
CONECT   42   27
CONECT   43   28
END   
