# Supplementary material for: Optimization of 2-Amino-4,6-diarylpyrimidine-5-carbonitriles as Potent and Selective A1 Antagonists
Source: J Med Chem. 2022 Jan 22;65(3):2091–106. doi: 10.1021/acs.jmedchem.1c01636 (PMC8842224; doi:10.1021/acs.jmedchem.1c01636)
Supplement: Supplementary file 2 — jm1c01636_si_002.zip [file jm1c01636_si_002.zip › pdb files/Ligands/A1AR/CONFORMATION A/19ad.pdb]

TITLE     19ad
REMARK   4      COMPLIES WITH FORMAT V. 3.0, 1-DEC-2006
REMARK 888
REMARK 888 WRITTEN BY MAESTRO (A PRODUCT OF SCHRODINGER, LLC)
HETATM    1  N1  UNK   900       0.859   7.043  19.081  1.00  0.00           N  
HETATM    2  C1  UNK   900      -0.102   6.141  18.694  1.00  0.00           C  
HETATM    3  N2  UNK   900      -0.973   6.524  17.781  1.00  0.00           N  
HETATM    4  C2  UNK   900      -2.013   5.705  17.510  1.00  0.00           C  
HETATM    5  C3  UNK   900      -2.929   6.219  16.436  1.00  0.00           C  
HETATM    6  C4  UNK   900      -3.775   5.391  15.647  1.00  0.00           C  
HETATM    7  C5  UNK   900      -4.723   5.919  14.751  1.00  0.00           C  
HETATM    8  C6  UNK   900      -2.958   7.601  16.129  1.00  0.00           C  
HETATM    9  C7  UNK   900      -2.148   4.489  18.223  1.00  0.00           C  
HETATM   10  C8  UNK   900      -1.061   4.099  19.046  1.00  0.00           C  
HETATM   11  C9  UNK   900      -0.858   2.731  19.621  1.00  0.00           C  
HETATM   12  C10 UNK   900      -1.894   1.960  20.203  1.00  0.00           C  
HETATM   13  C11 UNK   900      -1.681   0.629  20.618  1.00  0.00           C  
HETATM   14  C12 UNK   900      -0.405   0.048  20.509  1.00  0.00           C  
HETATM   15  C13 UNK   900       0.655   0.803  19.983  1.00  0.00           C  
HETATM   16  C14 UNK   900       0.424   2.126  19.561  1.00  0.00           C  
HETATM   17  N3  UNK   900      -0.037   4.958  19.269  1.00  0.00           N  
HETATM   18  C15 UNK   900      -3.356   3.693  18.111  1.00  0.00           C  
HETATM   19  N4  UNK   900      -4.321   3.069  18.006  1.00  0.00           N  
HETATM   20  C16 UNK   900       0.808   8.452  18.717  1.00  0.00           C  
HETATM   21  C17 UNK   900      -3.828   8.120  15.153  1.00  0.00           C  
HETATM   22  C18 UNK   900      -4.771   7.301  14.521  1.00  0.00           C  
HETATM   23  C19 UNK   900      -5.816   7.910  13.612  1.00  0.00           C  
HETATM   24  H1  UNK   900       1.361   6.817  19.939  1.00  0.00           H  
HETATM   25  H2  UNK   900      -3.741   4.318  15.720  1.00  0.00           H  
HETATM   26  H3  UNK   900      -5.390   5.249  14.231  1.00  0.00           H  
HETATM   27  H4  UNK   900      -2.291   8.277  16.642  1.00  0.00           H  
HETATM   28  H5  UNK   900      -2.880   2.380  20.318  1.00  0.00           H  
HETATM   29  H6  UNK   900      -2.503   0.052  21.015  1.00  0.00           H  
HETATM   30  H7  UNK   900      -0.231  -0.970  20.828  1.00  0.00           H  
HETATM   31  H8  UNK   900       1.646   0.373  19.912  1.00  0.00           H  
HETATM   32  H9  UNK   900       1.259   2.693  19.187  1.00  0.00           H  
HETATM   33  H10 UNK   900      -3.784   9.159  14.892  1.00  0.00           H  
HETATM   34  H11 UNK   900      -6.695   8.196  14.190  1.00  0.00           H  
HETATM   35  H12 UNK   900      -6.129   7.202  12.848  1.00  0.00           H  
HETATM   36  H13 UNK   900      -5.436   8.801  13.114  1.00  0.00           H  
HETATM   37  H14 UNK   900       1.572   9.011  19.258  1.00  0.00           H  
HETATM   38  H15 UNK   900       0.978   8.574  17.647  1.00  0.00           H  
HETATM   39  H16 UNK   900      -0.164   8.883  18.963  1.00  0.00           H  
CONECT    1    2   24   20
CONECT    2    1   17    3
CONECT    2    3
CONECT    3    2    4
CONECT    3    2
CONECT    4    3    5    9
CONECT    4    9
CONECT    5    4    8    6
CONECT    5    6
CONECT    6    5    7   25
CONECT    6    5
CONECT    7    6   26   22
CONECT    7   22
CONECT    8    5   27   21
CONECT    8   21
CONECT    9    4   10   18
CONECT    9    4
CONECT   10    9   11   17
CONECT   10   17
CONECT   11   10   16   12
CONECT   11   12
CONECT   12   11   13   28
CONECT   12   11
CONECT   13   12   14   29
CONECT   13   14
CONECT   14   13   15   30
CONECT   14   13
CONECT   15   14   16   31
CONECT   15   16
CONECT   16   11   15   32
CONECT   16   15
CONECT   17    2   10
CONECT   17   10
CONECT   18    9   19
CONECT   18   19
CONECT   18   19
CONECT   19   18
CONECT   19   18
CONECT   19   18
CONECT   24    1
CONECT   20    1   37   38   39
CONECT   25    6
CONECT   26    7
CONECT   27    8
CONECT   28   12
CONECT   29   13
CONECT   30   14
CONECT   31   15
CONECT   32   16
CONECT   21    8   33   22
CONECT   21    8
CONECT   33   21
CONECT   22    7   21   23
CONECT   22    7
CONECT   34   23
CONECT   23   22   34   35   36
CONECT   35   23
CONECT   36   23
CONECT   37   20
CONECT   38   20
CONECT   39   20
END   
