# Supplementary material for: Optimization of 2-Amino-4,6-diarylpyrimidine-5-carbonitriles as Potent and Selective A1 Antagonists
Source: J Med Chem. 2022 Jan 22;65(3):2091–106. doi: 10.1021/acs.jmedchem.1c01636 (PMC8842224; doi:10.1021/acs.jmedchem.1c01636)
Supplement: Supplementary file 2 — jm1c01636_si_002.zip [file jm1c01636_si_002.zip › pdb files/Ligands/A1AR/CONFORMATION A/19ae.pdb]

TITLE     19ae
REMARK   4      COMPLIES WITH FORMAT V. 3.0, 1-DEC-2006
REMARK 888
REMARK 888 WRITTEN BY MAESTRO (A PRODUCT OF SCHRODINGER, LLC)
HETATM    1  N1  UNK   900       0.125   6.493  19.031  1.00  0.00           N  
HETATM    2  C1  UNK   900       0.618   7.764  18.828  1.00  0.00           C  
HETATM    3  C2  UNK   900       1.371   8.266  19.869  1.00  0.00           C  
HETATM    4  C3  UNK   900       2.341   9.245  19.684  1.00  0.00           C  
HETATM    5  C4  UNK   900       2.248  10.007  18.550  1.00  0.00           C  
HETATM    6  C5  UNK   900       1.296   9.687  17.613  1.00  0.00           C  
HETATM    7  C6  UNK   900       0.553   8.490  17.645  1.00  0.00           C  
HETATM    8  C7  UNK   900      -0.903   5.746  18.592  1.00  0.00           C  
HETATM    9  N2  UNK   900      -0.821   4.533  19.045  1.00  0.00           N  
HETATM   10  C8  UNK   900      -1.809   3.674  18.756  1.00  0.00           C  
HETATM   11  C9  UNK   900      -1.451   2.318  19.296  1.00  0.00           C  
HETATM   12  C10 UNK   900      -2.398   1.355  19.690  1.00  0.00           C  
HETATM   13  C11 UNK   900      -2.018   0.138  20.299  1.00  0.00           C  
HETATM   14  C12 UNK   900      -0.663  -0.184  20.465  1.00  0.00           C  
HETATM   15  C13 UNK   900       0.312   0.717  20.021  1.00  0.00           C  
HETATM   16  C14 UNK   900      -0.086   1.956  19.486  1.00  0.00           C  
HETATM   17  C15 UNK   900      -2.941   4.143  18.022  1.00  0.00           C  
HETATM   18  C16 UNK   900      -2.878   5.486  17.549  1.00  0.00           C  
HETATM   19  C17 UNK   900      -3.853   6.172  16.655  1.00  0.00           C  
HETATM   20  C18 UNK   900      -6.129   6.592  15.847  1.00  0.00           C  
HETATM   21  C19 UNK   900      -5.250   6.017  16.780  1.00  0.00           C  
HETATM   22  N3  UNK   900      -1.820   6.273  17.825  1.00  0.00           N  
HETATM   23  C20 UNK   900      -4.090   3.313  17.688  1.00  0.00           C  
HETATM   24  N4  UNK   900      -5.003   2.660  17.401  1.00  0.00           N  
HETATM   25  C21 UNK   900      -3.304   7.033  15.608  1.00  0.00           C  
HETATM   26  C22 UNK   900      -4.244   7.692  14.638  1.00  0.00           C  
HETATM   27  C23 UNK   900      -5.644   7.424  14.789  1.00  0.00           C  
HETATM   28  C24 UNK   900      -6.641   8.060  13.803  1.00  0.00           C  
HETATM   29  H1  UNK   900       0.519   6.063  19.852  1.00  0.00           H  
HETATM   30  H2  UNK   900       1.240   7.792  20.791  1.00  0.00           H  
HETATM   31  H3  UNK   900       3.100   9.490  20.400  1.00  0.00           H  
HETATM   32  H4  UNK   900       2.890  10.864  18.405  1.00  0.00           H  
HETATM   33  H5  UNK   900       1.312  10.415  16.841  1.00  0.00           H  
HETATM   34  H6  UNK   900      -0.054   8.146  16.820  1.00  0.00           H  
HETATM   35  H7  UNK   900      -3.433   1.569  19.534  1.00  0.00           H  
HETATM   36  H8  UNK   900      -2.760  -0.563  20.641  1.00  0.00           H  
HETATM   37  H9  UNK   900      -0.362  -1.123  20.908  1.00  0.00           H  
HETATM   38  H10 UNK   900       1.362   0.480  20.131  1.00  0.00           H  
HETATM   39  H11 UNK   900       0.702   2.644  19.217  1.00  0.00           H  
HETATM   40  H12 UNK   900      -7.176   6.389  15.933  1.00  0.00           H  
HETATM   41  H13 UNK   900      -5.668   5.423  17.579  1.00  0.00           H  
HETATM   42  H14 UNK   900      -2.238   7.189  15.541  1.00  0.00           H  
HETATM   43  H15 UNK   900      -3.919   8.347  13.843  1.00  0.00           H  
HETATM   44  H16 UNK   900      -6.353   8.061  12.741  1.00  0.00           H  
HETATM   45  H17 UNK   900      -6.854   9.082  14.117  1.00  0.00           H  
HETATM   46  H18 UNK   900      -7.611   7.576  13.911  1.00  0.00           H  
CONECT    1    2    8   29
CONECT    2    1    7    3
CONECT    2    3
CONECT    3    2    4   30
CONECT    3    2
CONECT    4    3    5   31
CONECT    4    5
CONECT    5    4    6   32
CONECT    5    4
CONECT    6    5    7   33
CONECT    6    7
CONECT    7    2    6   34
CONECT    7    6
CONECT    8    1   22    9
CONECT    8    9
CONECT    9    8   10
CONECT    9    8
CONECT   10    9   11   17
CONECT   10   17
CONECT   11   10   16   12
CONECT   11   12
CONECT   12   11   13   35
CONECT   12   11
CONECT   13   12   14   36
CONECT   13   14
CONECT   14   13   15   37
CONECT   14   13
CONECT   15   14   16   38
CONECT   15   16
CONECT   16   11   15   39
CONECT   16   15
CONECT   17   10   18   23
CONECT   17   10
CONECT   18   17   19   22
CONECT   18   22
CONECT   19   18   21   25
CONECT   19   25
CONECT   20   21   40   27
CONECT   20   21
CONECT   21   19   20   41
CONECT   21   20
CONECT   22    8   18
CONECT   22   18
CONECT   23   17   24
CONECT   23   24
CONECT   23   24
CONECT   24   23
CONECT   24   23
CONECT   24   23
CONECT   29    1
CONECT   30    3
CONECT   31    4
CONECT   32    5
CONECT   33    6
CONECT   34    7
CONECT   35   12
CONECT   36   13
CONECT   37   14
CONECT   38   15
CONECT   39   16
CONECT   40   20
CONECT   41   21
CONECT   25   19   42   26
CONECT   25   19
CONECT   42   25
CONECT   26   25   43   27
CONECT   26   27
CONECT   43   26
CONECT   27   20   26   28
CONECT   27   26
CONECT   28   27   44   45   46
CONECT   44   28
CONECT   45   28
CONECT   46   28
END   
