# Supplementary material for: Optimization of 2-Amino-4,6-diarylpyrimidine-5-carbonitriles as Potent and Selective A1 Antagonists
Source: J Med Chem. 2022 Jan 22;65(3):2091–106. doi: 10.1021/acs.jmedchem.1c01636 (PMC8842224; doi:10.1021/acs.jmedchem.1c01636)
Supplement: Supplementary file 2 — jm1c01636_si_002.zip [file jm1c01636_si_002.zip › pdb files/Ligands/A1AR/CONFORMATION A/19m.pdb]

TITLE     19m
REMARK   4      COMPLIES WITH FORMAT V. 3.0, 1-DEC-2006
REMARK 888
REMARK 888 WRITTEN BY MAESTRO (A PRODUCT OF SCHRODINGER, LLC)
HETATM    1  N1  UNK   900       0.489   6.939  18.728  1.00  0.00           N  
HETATM    2  C1  UNK   900      -0.481   6.022  18.416  1.00  0.00           C  
HETATM    3  N2  UNK   900      -1.386   6.331  17.496  1.00  0.00           N  
HETATM    4  C2  UNK   900      -2.397   5.454  17.306  1.00  0.00           C  
HETATM    5  C3  UNK   900      -3.328   5.773  16.169  1.00  0.00           C  
HETATM    6  C4  UNK   900      -3.936   4.742  15.400  1.00  0.00           C  
HETATM    7  C5  UNK   900      -4.898   4.990  14.411  1.00  0.00           C  
HETATM    8  C6  UNK   900      -5.152   6.310  14.034  1.00  0.00           C  
HETATM    9  C7  UNK   900      -3.618   7.104  15.769  1.00  0.00           C  
HETATM   10  C8  UNK   900      -2.482   4.291  18.112  1.00  0.00           C  
HETATM   11  C9  UNK   900      -1.369   3.986  18.934  1.00  0.00           C  
HETATM   12  C10 UNK   900      -1.086   2.657  19.564  1.00  0.00           C  
HETATM   13  C11 UNK   900      -2.079   1.850  20.165  1.00  0.00           C  
HETATM   14  C12 UNK   900      -1.802   0.539  20.605  1.00  0.00           C  
HETATM   15  C13 UNK   900      -0.502   0.016  20.501  1.00  0.00           C  
HETATM   16  C14 UNK   900       0.520   0.812  19.959  1.00  0.00           C  
HETATM   17  C15 UNK   900       0.225   2.119  19.522  1.00  0.00           C  
HETATM   18  N3  UNK   900      -0.373   4.889  19.077  1.00  0.00           N  
HETATM   19  C16 UNK   900      -3.651   3.434  18.024  1.00  0.00           C  
HETATM   20  N4  UNK   900      -4.581   2.760  17.907  1.00  0.00           N  
HETATM   21  C17 UNK   900       0.554   8.269  18.153  1.00  0.00           C  
HETATM   22  C18 UNK   900      -4.490   7.353  14.682  1.00  0.00           C  
HETATM   23 CL1  UNK   900      -4.750   8.914  14.031  1.00  0.00          Cl  
HETATM   24  C19 UNK   900       1.470   9.188  18.963  1.00  0.00           C  
HETATM   25  H1  UNK   900       0.980   6.769  19.597  1.00  0.00           H  
HETATM   26  H2  UNK   900      -3.675   3.708  15.550  1.00  0.00           H  
HETATM   27  H3  UNK   900      -5.350   4.171  13.873  1.00  0.00           H  
HETATM   28  H4  UNK   900      -5.795   6.545  13.200  1.00  0.00           H  
HETATM   29  H5  UNK   900      -3.130   7.927  16.271  1.00  0.00           H  
HETATM   30  H6  UNK   900      -3.079   2.232  20.268  1.00  0.00           H  
HETATM   31  H7  UNK   900      -2.593  -0.070  21.016  1.00  0.00           H  
HETATM   32  H8  UNK   900      -0.279  -0.985  20.843  1.00  0.00           H  
HETATM   33  H9  UNK   900       1.531   0.432  19.900  1.00  0.00           H  
HETATM   34  H10 UNK   900       1.031   2.720  19.136  1.00  0.00           H  
HETATM   35  H11 UNK   900       0.916   8.180  17.129  1.00  0.00           H  
HETATM   36  H12 UNK   900      -0.447   8.699  18.106  1.00  0.00           H  
HETATM   37  H13 UNK   900       1.598  10.146  18.458  1.00  0.00           H  
HETATM   38  H14 UNK   900       1.048   9.394  19.948  1.00  0.00           H  
HETATM   39  H15 UNK   900       2.457   8.752  19.112  1.00  0.00           H  
CONECT    1    2   25   21
CONECT    2    1   18    3
CONECT    2    3
CONECT    3    2    4
CONECT    3    2
CONECT    4    3    5   10
CONECT    4   10
CONECT    5    4    9    6
CONECT    5    6
CONECT    6    5    7   26
CONECT    6    5
CONECT    7    6    8   27
CONECT    7    8
CONECT    8    7   28   22
CONECT    8    7
CONECT    9    5   29   22
CONECT    9   22
CONECT   10    4   11   19
CONECT   10    4
CONECT   11   10   12   18
CONECT   11   18
CONECT   12   11   17   13
CONECT   12   13
CONECT   13   12   14   30
CONECT   13   12
CONECT   14   13   15   31
CONECT   14   15
CONECT   15   14   16   32
CONECT   15   14
CONECT   16   15   17   33
CONECT   16   17
CONECT   17   12   16   34
CONECT   17   16
CONECT   18    2   11
CONECT   18   11
CONECT   19   10   20
CONECT   19   20
CONECT   19   20
CONECT   20   19
CONECT   20   19
CONECT   20   19
CONECT   25    1
CONECT   21    1   35   36   24
CONECT   26    6
CONECT   27    7
CONECT   28    8
CONECT   29    9
CONECT   30   13
CONECT   31   14
CONECT   32   15
CONECT   33   16
CONECT   34   17
CONECT   22    8    9   23
CONECT   22    9
CONECT   23   22
CONECT   35   21
CONECT   36   21
CONECT   24   21   37   38   39
CONECT   37   24
CONECT   38   24
CONECT   39   24
END   
