# Supplementary material for: Optimization of 2-Amino-4,6-diarylpyrimidine-5-carbonitriles as Potent and Selective A1 Antagonists
Source: J Med Chem. 2022 Jan 22;65(3):2091–106. doi: 10.1021/acs.jmedchem.1c01636 (PMC8842224; doi:10.1021/acs.jmedchem.1c01636)
Supplement: Supplementary file 2 — jm1c01636_si_002.zip [file jm1c01636_si_002.zip › pdb files/Ligands/A1AR/CONFORMATION A/18i.pdb]

TITLE     18i
REMARK   4      COMPLIES WITH FORMAT V. 3.0, 1-DEC-2006
REMARK 888
REMARK 888 WRITTEN BY MAESTRO (A PRODUCT OF SCHRODINGER, LLC)
HETATM    1  N1  UNK   900       0.521   6.997  18.612  1.00  0.00           N  
HETATM    2  C1  UNK   900      -0.471   6.089  18.446  1.00  0.00           C  
HETATM    3  N2  UNK   900      -1.431   6.416  17.600  1.00  0.00           N  
HETATM    4  C2  UNK   900      -2.434   5.526  17.458  1.00  0.00           C  
HETATM    5  C3  UNK   900      -3.377   5.764  16.320  1.00  0.00           C  
HETATM    6  C4  UNK   900      -3.704   4.666  15.483  1.00  0.00           C  
HETATM    7  C5  UNK   900      -4.669   4.736  14.476  1.00  0.00           C  
HETATM    8  C6  UNK   900      -5.151   5.990  14.120  1.00  0.00           C  
HETATM    9  C7  UNK   900      -3.977   7.015  16.009  1.00  0.00           C  
HETATM   10  C8  UNK   900      -2.467   4.346  18.241  1.00  0.00           C  
HETATM   11  C9  UNK   900      -1.320   4.048  19.014  1.00  0.00           C  
HETATM   12  C10 UNK   900      -1.017   2.708  19.613  1.00  0.00           C  
HETATM   13  C11 UNK   900      -1.993   1.882  20.222  1.00  0.00           C  
HETATM   14  C12 UNK   900      -1.706   0.558  20.614  1.00  0.00           C  
HETATM   15  C13 UNK   900      -0.409   0.040  20.460  1.00  0.00           C  
HETATM   16  C14 UNK   900       0.599   0.856  19.918  1.00  0.00           C  
HETATM   17  C15 UNK   900       0.292   2.173  19.525  1.00  0.00           C  
HETATM   18  N3  UNK   900      -0.319   4.956  19.103  1.00  0.00           N  
HETATM   19  C16 UNK   900      -3.603   3.448  18.123  1.00  0.00           C  
HETATM   20  N4  UNK   900      -4.505   2.745  17.977  1.00  0.00           N  
HETATM   21  C17 UNK   900      -4.848   7.113  14.891  1.00  0.00           C  
HETATM   22  N5  UNK   900      -6.067   9.240  14.041  1.00  0.00           N  
HETATM   23  C18 UNK   900      -5.512   8.312  14.437  1.00  0.00           C  
HETATM   24  H1  UNK   900       1.044   6.934  19.475  1.00  0.00           H  
HETATM   25  H2  UNK   900       0.311   7.929  18.293  1.00  0.00           H  
HETATM   26  H3  UNK   900      -3.218   3.715  15.623  1.00  0.00           H  
HETATM   27  H4  UNK   900      -4.900   3.869  13.875  1.00  0.00           H  
HETATM   28  H5  UNK   900      -5.709   6.119  13.208  1.00  0.00           H  
HETATM   29  H6  UNK   900      -3.741   7.882  16.610  1.00  0.00           H  
HETATM   30  H7  UNK   900      -2.993   2.257  20.362  1.00  0.00           H  
HETATM   31  H8  UNK   900      -2.487  -0.064  21.025  1.00  0.00           H  
HETATM   32  H9  UNK   900      -0.178  -0.973  20.762  1.00  0.00           H  
HETATM   33  H10 UNK   900       1.608   0.480  19.819  1.00  0.00           H  
HETATM   34  H11 UNK   900       1.085   2.791  19.140  1.00  0.00           H  
CONECT    1    2   24   25
CONECT    2    1   18    3
CONECT    2    3
CONECT    3    2    4
CONECT    3    2
CONECT    4    3    5   10
CONECT    4   10
CONECT    5    4    9    6
CONECT    5    6
CONECT    6    5    7   26
CONECT    6    5
CONECT    7    6    8   27
CONECT    7    8
CONECT    8    7   28   21
CONECT    8    7
CONECT    9    5   29   21
CONECT    9   21
CONECT   10    4   11   19
CONECT   10    4
CONECT   11   10   12   18
CONECT   11   18
CONECT   12   11   17   13
CONECT   12   13
CONECT   13   12   14   30
CONECT   13   12
CONECT   14   13   15   31
CONECT   14   15
CONECT   15   14   16   32
CONECT   15   14
CONECT   16   15   17   33
CONECT   16   17
CONECT   17   12   16   34
CONECT   17   16
CONECT   18    2   11
CONECT   18   11
CONECT   19   10   20
CONECT   19   20
CONECT   19   20
CONECT   20   19
CONECT   20   19
CONECT   20   19
CONECT   24    1
CONECT   25    1
CONECT   26    6
CONECT   27    7
CONECT   28    8
CONECT   29    9
CONECT   30   13
CONECT   31   14
CONECT   32   15
CONECT   33   16
CONECT   34   17
CONECT   21    8    9   23
CONECT   21    9
CONECT   22   23
CONECT   22   23
CONECT   22   23
CONECT   23   21   22
CONECT   23   22
CONECT   23   22
END   
