# Supplementary material for: Optimization of 2-Amino-4,6-diarylpyrimidine-5-carbonitriles as Potent and Selective A1 Antagonists
Source: J Med Chem. 2022 Jan 22;65(3):2091–106. doi: 10.1021/acs.jmedchem.1c01636 (PMC8842224; doi:10.1021/acs.jmedchem.1c01636)
Supplement: Supplementary file 2 — jm1c01636_si_002.zip [file jm1c01636_si_002.zip › pdb files/Ligands/A1AR/CONFORMATION A/19ag.pdb]

TITLE     19ag
REMARK   4      COMPLIES WITH FORMAT V. 3.0, 1-DEC-2006
REMARK 888
REMARK 888 WRITTEN BY MAESTRO (A PRODUCT OF SCHRODINGER, LLC)
HETATM    1  N1  UNK   900       0.734   6.736  18.681  1.00  0.00           N  
HETATM    2  C1  UNK   900      -0.320   5.879  18.477  1.00  0.00           C  
HETATM    3  N2  UNK   900      -1.238   6.225  17.601  1.00  0.00           N  
HETATM    4  C2  UNK   900      -2.298   5.424  17.410  1.00  0.00           C  
HETATM    5  C3  UNK   900      -3.289   5.942  16.409  1.00  0.00           C  
HETATM    6  C4  UNK   900      -3.888   5.085  15.449  1.00  0.00           C  
HETATM    7  C5  UNK   900      -4.858   5.542  14.536  1.00  0.00           C  
HETATM    8  C6  UNK   900      -2.351   4.175  18.083  1.00  0.00           C  
HETATM    9  C7  UNK   900      -1.261   3.852  18.939  1.00  0.00           C  
HETATM   10  C8  UNK   900      -1.023   2.515  19.565  1.00  0.00           C  
HETATM   11  C9  UNK   900      -2.054   1.747  20.155  1.00  0.00           C  
HETATM   12  C10 UNK   900      -1.828   0.434  20.616  1.00  0.00           C  
HETATM   13  C11 UNK   900      -0.540  -0.125  20.556  1.00  0.00           C  
HETATM   14  C12 UNK   900       0.518   0.634  20.026  1.00  0.00           C  
HETATM   15  C13 UNK   900       0.272   1.938  19.551  1.00  0.00           C  
HETATM   16  N3  UNK   900      -0.250   4.735  19.126  1.00  0.00           N  
HETATM   17  C14 UNK   900      -3.462   3.267  17.859  1.00  0.00           C  
HETATM   18  N4  UNK   900      -4.349   2.553  17.663  1.00  0.00           N  
HETATM   19  C15 UNK   900      -4.617   7.782  15.418  1.00  0.00           C  
HETATM   20  C16 UNK   900      -5.215   6.898  14.510  1.00  0.00           C  
HETATM   21  F1  UNK   900      -6.099   7.351  13.593  1.00  0.00           F  
HETATM   22  C17 UNK   900      -3.665   7.315  16.346  1.00  0.00           C  
HETATM   23  F2  UNK   900      -3.102   8.232  17.158  1.00  0.00           F  
HETATM   24  C18 UNK   900       2.091  10.297  16.837  1.00  0.00           C  
HETATM   25  C19 UNK   900       2.533   9.933  18.123  1.00  0.00           C  
HETATM   26  C20 UNK   900       2.068   8.751  18.728  1.00  0.00           C  
HETATM   27  C21 UNK   900       1.185   7.897  18.037  1.00  0.00           C  
HETATM   28  C22 UNK   900       0.809   8.233  16.713  1.00  0.00           C  
HETATM   29  C23 UNK   900       1.241   9.434  16.125  1.00  0.00           C  
HETATM   30  H1  UNK   900       1.131   6.621  19.605  1.00  0.00           H  
HETATM   31  H2  UNK   900      -3.606   4.046  15.389  1.00  0.00           H  
HETATM   32  H3  UNK   900      -5.297   4.855  13.829  1.00  0.00           H  
HETATM   33  H4  UNK   900      -3.043   2.165  20.235  1.00  0.00           H  
HETATM   34  H5  UNK   900      -2.640  -0.154  21.020  1.00  0.00           H  
HETATM   35  H6  UNK   900      -0.370  -1.129  20.919  1.00  0.00           H  
HETATM   36  H7  UNK   900       1.517   0.223  19.994  1.00  0.00           H  
HETATM   37  H8  UNK   900       1.101   2.510  19.167  1.00  0.00           H  
HETATM   38  H9  UNK   900      -4.880   8.829  15.398  1.00  0.00           H  
HETATM   39  H10 UNK   900       2.370  11.245  16.405  1.00  0.00           H  
HETATM   40  H11 UNK   900       3.195  10.577  18.679  1.00  0.00           H  
HETATM   41  H12 UNK   900       2.381   8.526  19.738  1.00  0.00           H  
HETATM   42  H13 UNK   900       0.154   7.597  16.138  1.00  0.00           H  
HETATM   43  H14 UNK   900       0.896   9.700  15.136  1.00  0.00           H  
CONECT    1    2   30   27
CONECT    2    1   16    3
CONECT    2    3
CONECT    3    2    4
CONECT    3    2
CONECT    4    3    5    8
CONECT    4    8
CONECT    5    4    6   22
CONECT    5    6
CONECT    6    5    7   31
CONECT    6    5
CONECT    7    6   32   20
CONECT    7   20
CONECT    8    4    9   17
CONECT    8    4
CONECT    9    8   10   16
CONECT    9   16
CONECT   10    9   15   11
CONECT   10   11
CONECT   11   10   12   33
CONECT   11   10
CONECT   12   11   13   34
CONECT   12   13
CONECT   13   12   14   35
CONECT   13   12
CONECT   14   13   15   36
CONECT   14   15
CONECT   15   10   14   37
CONECT   15   14
CONECT   16    2    9
CONECT   16    9
CONECT   17    8   18
CONECT   17   18
CONECT   17   18
CONECT   18   17
CONECT   18   17
CONECT   18   17
CONECT   30    1
CONECT   31    6
CONECT   32    7
CONECT   33   11
CONECT   34   12
CONECT   35   13
CONECT   36   14
CONECT   37   15
CONECT   19   38   20   22
CONECT   19   22
CONECT   38   19
CONECT   20    7   19   21
CONECT   20    7
CONECT   21   20
CONECT   22    5   19   23
CONECT   22   19
CONECT   23   22
CONECT   24   25   29   39
CONECT   24   25
CONECT   25   24   26   40
CONECT   25   24
CONECT   26   25   27   41
CONECT   26   27
CONECT   27    1   26   28
CONECT   27   26
CONECT   28   27   29   42
CONECT   28   29
CONECT   29   24   28   43
CONECT   29   28
CONECT   39   24
CONECT   40   25
CONECT   41   26
CONECT   42   28
CONECT   43   29
END   
