# Supplementary material for: Optimization of 2-Amino-4,6-diarylpyrimidine-5-carbonitriles as Potent and Selective A1 Antagonists
Source: J Med Chem. 2022 Jan 22;65(3):2091–106. doi: 10.1021/acs.jmedchem.1c01636 (PMC8842224; doi:10.1021/acs.jmedchem.1c01636)
Supplement: Supplementary file 2 — jm1c01636_si_002.zip [file jm1c01636_si_002.zip › pdb files/Ligands/A1AR/CONFORMATION A/19ap.pdb]

TITLE     19ap
REMARK   4      COMPLIES WITH FORMAT V. 3.0, 1-DEC-2006
REMARK 888
REMARK 888 WRITTEN BY MAESTRO (A PRODUCT OF SCHRODINGER, LLC)
HETATM    1  N1  UNK   900       0.622   6.884  18.708  1.00  0.00           N  
HETATM    2  C1  UNK   900      -0.408   6.019  18.431  1.00  0.00           C  
HETATM    3  N2  UNK   900      -1.308   6.367  17.522  1.00  0.00           N  
HETATM    4  C2  UNK   900      -2.354   5.534  17.335  1.00  0.00           C  
HETATM    5  C3  UNK   900      -3.298   5.930  16.237  1.00  0.00           C  
HETATM    6  C4  UNK   900      -3.959   4.949  15.435  1.00  0.00           C  
HETATM    7  C5  UNK   900      -3.563   7.294  15.934  1.00  0.00           C  
HETATM    8  C6  UNK   900      -2.471   4.358  18.118  1.00  0.00           C  
HETATM    9  C7  UNK   900      -1.369   4.012  18.939  1.00  0.00           C  
HETATM   10  C8  UNK   900      -1.131   2.664  19.547  1.00  0.00           C  
HETATM   11  C9  UNK   900      -2.147   1.881  20.143  1.00  0.00           C  
HETATM   12  C10 UNK   900      -1.909   0.556  20.562  1.00  0.00           C  
HETATM   13  C11 UNK   900      -0.626  -0.006  20.447  1.00  0.00           C  
HETATM   14  C12 UNK   900       0.419   0.765  19.912  1.00  0.00           C  
HETATM   15  C13 UNK   900       0.162   2.084  19.488  1.00  0.00           C  
HETATM   16  N3  UNK   900      -0.345   4.883  19.092  1.00  0.00           N  
HETATM   17  C14 UNK   900      -3.661   3.532  18.023  1.00  0.00           C  
HETATM   18  N4  UNK   900      -4.609   2.884  17.913  1.00  0.00           N  
HETATM   19  C15 UNK   900       1.005   8.027  17.897  1.00  0.00           C  
HETATM   20  C16 UNK   900      -4.496   7.599  14.922  1.00  0.00           C  
HETATM   21  O1  UNK   900      -4.868   8.803  14.420  1.00  0.00           O  
HETATM   22  C17 UNK   900      -4.962   5.268  14.500  1.00  0.00           C  
HETATM   23  C18 UNK   900      -5.201   6.620  14.259  1.00  0.00           C  
HETATM   24  O2  UNK   900      -6.056   7.174  13.369  1.00  0.00           O  
HETATM   25  C19 UNK   900      -5.927   8.555  13.533  1.00  0.00           C  
HETATM   26  C20 UNK   900       0.938   9.323  18.707  1.00  0.00           C  
HETATM   27  H1  UNK   900       1.113   6.728  19.582  1.00  0.00           H  
HETATM   28  H2  UNK   900      -3.718   3.903  15.534  1.00  0.00           H  
HETATM   29  H3  UNK   900      -3.047   8.079  16.466  1.00  0.00           H  
HETATM   30  H4  UNK   900      -3.138   2.287  20.257  1.00  0.00           H  
HETATM   31  H5  UNK   900      -2.716  -0.036  20.968  1.00  0.00           H  
HETATM   32  H6  UNK   900      -0.433  -1.020  20.769  1.00  0.00           H  
HETATM   33  H7  UNK   900       1.417   0.353  19.837  1.00  0.00           H  
HETATM   34  H8  UNK   900       0.987   2.661  19.104  1.00  0.00           H  
HETATM   35  H9  UNK   900      -5.475   4.500  13.941  1.00  0.00           H  
HETATM   36  H10 UNK   900      -6.854   8.956  13.944  1.00  0.00           H  
HETATM   37  H11 UNK   900      -5.733   9.029  12.572  1.00  0.00           H  
HETATM   38  H12 UNK   900       2.020   7.863  17.535  1.00  0.00           H  
HETATM   39  H13 UNK   900       0.377   8.108  17.010  1.00  0.00           H  
HETATM   40  H14 UNK   900       1.238  10.183  18.107  1.00  0.00           H  
HETATM   41  H15 UNK   900      -0.078   9.504  19.059  1.00  0.00           H  
HETATM   42  H16 UNK   900       1.589   9.289  19.581  1.00  0.00           H  
CONECT    1    2   27   19
CONECT    2    1   16    3
CONECT    2    3
CONECT    3    2    4
CONECT    3    2
CONECT    4    3    5    8
CONECT    4    8
CONECT    5    4    7    6
CONECT    5    6
CONECT    6    5   28   22
CONECT    6    5
CONECT    7    5   29   20
CONECT    7   20
CONECT    8    4    9   17
CONECT    8    4
CONECT    9    8   10   16
CONECT    9   16
CONECT   10    9   15   11
CONECT   10   11
CONECT   11   10   12   30
CONECT   11   10
CONECT   12   11   13   31
CONECT   12   13
CONECT   13   12   14   32
CONECT   13   12
CONECT   14   13   15   33
CONECT   14   15
CONECT   15   10   14   34
CONECT   15   14
CONECT   16    2    9
CONECT   16    9
CONECT   17    8   18
CONECT   17   18
CONECT   17   18
CONECT   18   17
CONECT   18   17
CONECT   18   17
CONECT   27    1
CONECT   19    1   38   39   26
CONECT   28    6
CONECT   29    7
CONECT   30   11
CONECT   31   12
CONECT   32   13
CONECT   33   14
CONECT   34   15
CONECT   20    7   21   23
CONECT   20    7
CONECT   21   20   25
CONECT   22    6   35   23
CONECT   22   23
CONECT   35   22
CONECT   23   20   22   24
CONECT   23   22
CONECT   24   23   25
CONECT   25   21   24   36   37
CONECT   36   25
CONECT   37   25
CONECT   38   19
CONECT   39   19
CONECT   26   19   40   41   42
CONECT   40   26
CONECT   41   26
CONECT   42   26
END   
