# Supplementary material for: Optimization of 2-Amino-4,6-diarylpyrimidine-5-carbonitriles as Potent and Selective A1 Antagonists
Source: J Med Chem. 2022 Jan 22;65(3):2091–106. doi: 10.1021/acs.jmedchem.1c01636 (PMC8842224; doi:10.1021/acs.jmedchem.1c01636)
Supplement: Supplementary file 2 — jm1c01636_si_002.zip [file jm1c01636_si_002.zip › pdb files/Ligands/A1AR/CONFORMATION A/19aq.pdb]

TITLE     19aq
REMARK   4      COMPLIES WITH FORMAT V. 3.0, 1-DEC-2006
REMARK 888
REMARK 888 WRITTEN BY MAESTRO (A PRODUCT OF SCHRODINGER, LLC)
HETATM    1  N1  UNK   900       0.255   6.413  19.051  1.00  0.00           N  
HETATM    2  C1  UNK   900      -0.773   5.685  18.599  1.00  0.00           C  
HETATM    3  N2  UNK   900      -1.575   6.246  17.756  1.00  0.00           N  
HETATM    4  C2  UNK   900      -2.677   5.597  17.399  1.00  0.00           C  
HETATM    5  C3  UNK   900      -3.519   6.510  16.612  1.00  0.00           C  
HETATM    6  C4  UNK   900      -4.785   6.185  16.099  1.00  0.00           C  
HETATM    7  C5  UNK   900      -3.005   7.789  16.270  1.00  0.00           C  
HETATM    8  C6  UNK   900      -2.891   4.273  17.841  1.00  0.00           C  
HETATM    9  C7  UNK   900      -1.846   3.711  18.658  1.00  0.00           C  
HETATM   10  C8  UNK   900      -1.609   2.331  19.199  1.00  0.00           C  
HETATM   11  C9  UNK   900      -2.631   1.475  19.640  1.00  0.00           C  
HETATM   12  C10 UNK   900      -2.348   0.237  20.264  1.00  0.00           C  
HETATM   13  C11 UNK   900      -1.027  -0.213  20.401  1.00  0.00           C  
HETATM   14  C12 UNK   900       0.018   0.589  19.928  1.00  0.00           C  
HETATM   15  C13 UNK   900      -0.278   1.848  19.376  1.00  0.00           C  
HETATM   16  N3  UNK   900      -0.813   4.474  19.048  1.00  0.00           N  
HETATM   17  C14 UNK   900      -4.090   3.528  17.498  1.00  0.00           C  
HETATM   18  N4  UNK   900      -5.046   2.935  17.213  1.00  0.00           N  
HETATM   19  C15 UNK   900      -3.561   8.511  15.239  1.00  0.00           C  
HETATM   20  C16 UNK   900      -5.501   7.100  15.276  1.00  0.00           C  
HETATM   21  C17 UNK   900       2.127  10.034  18.413  1.00  0.00           C  
HETATM   22  C18 UNK   900       2.310   9.306  19.559  1.00  0.00           C  
HETATM   23  C19 UNK   900       1.391   8.305  19.801  1.00  0.00           C  
HETATM   24  C20 UNK   900       0.688   7.697  18.785  1.00  0.00           C  
HETATM   25  C21 UNK   900       0.560   8.383  17.576  1.00  0.00           C  
HETATM   26  C22 UNK   900       1.164   9.646  17.519  1.00  0.00           C  
HETATM   27  C23 UNK   900      -4.794   8.131  14.751  1.00  0.00           C  
HETATM   28  O1  UNK   900      -6.551   6.959  14.377  1.00  0.00           O  
HETATM   29  O2  UNK   900      -5.424   8.729  13.681  1.00  0.00           O  
HETATM   30  C24 UNK   900      -6.583   8.108  13.574  1.00  0.00           C  
HETATM   31  H1  UNK   900       0.603   6.059  19.930  1.00  0.00           H  
HETATM   32  H2  UNK   900      -5.140   5.195  15.947  1.00  0.00           H  
HETATM   33  H3  UNK   900      -2.089   8.203  16.647  1.00  0.00           H  
HETATM   34  H4  UNK   900      -3.638   1.812  19.520  1.00  0.00           H  
HETATM   35  H5  UNK   900      -3.135  -0.374  20.666  1.00  0.00           H  
HETATM   36  H6  UNK   900      -0.804  -1.162  20.866  1.00  0.00           H  
HETATM   37  H7  UNK   900       1.044   0.264  20.033  1.00  0.00           H  
HETATM   38  H8  UNK   900       0.563   2.463  19.092  1.00  0.00           H  
HETATM   39  H9  UNK   900       2.697  10.932  18.232  1.00  0.00           H  
HETATM   40  H10 UNK   900       3.035   9.617  20.280  1.00  0.00           H  
HETATM   41  H11 UNK   900       1.275   7.934  20.767  1.00  0.00           H  
HETATM   42  H12 UNK   900       0.002   7.981  16.747  1.00  0.00           H  
HETATM   43  H13 UNK   900       1.116  10.361  16.736  1.00  0.00           H  
HETATM   44  H14 UNK   900      -3.102   9.427  14.996  1.00  0.00           H  
HETATM   45  H15 UNK   900      -6.809   7.593  12.689  1.00  0.00           H  
HETATM   46  H16 UNK   900      -7.308   8.982  13.698  1.00  0.00           H  
CONECT    1    2   31   24
CONECT    2    1   16    3
CONECT    2    3
CONECT    3    2    4
CONECT    3    2
CONECT    4    3    5    8
CONECT    4    8
CONECT    5    4    7    6
CONECT    5    6
CONECT    6    5   32   20
CONECT    6    5
CONECT    7    5   33   19
CONECT    7   19
CONECT    8    4    9   17
CONECT    8    4
CONECT    9    8   10   16
CONECT    9   16
CONECT   10    9   15   11
CONECT   10   11
CONECT   11   10   12   34
CONECT   11   10
CONECT   12   11   13   35
CONECT   12   13
CONECT   13   12   14   36
CONECT   13   12
CONECT   14   13   15   37
CONECT   14   15
CONECT   15   10   14   38
CONECT   15   14
CONECT   16    2    9
CONECT   16    9
CONECT   17    8   18
CONECT   17   18
CONECT   17   18
CONECT   18   17
CONECT   18   17
CONECT   18   17
CONECT   31    1
CONECT   32    6
CONECT   33    7
CONECT   34   11
CONECT   35   12
CONECT   36   13
CONECT   37   14
CONECT   38   15
CONECT   19    7   44   27
CONECT   19    7
CONECT   20    6   27   28
CONECT   20   27
CONECT   21   22   26   39
CONECT   21   22
CONECT   22   21   23   40
CONECT   22   21
CONECT   23   22   24   41
CONECT   23   24
CONECT   24    1   23   25
CONECT   24   23
CONECT   25   24   26   42
CONECT   25   26
CONECT   26   21   25   43
CONECT   26   25
CONECT   39   21
CONECT   40   22
CONECT   41   23
CONECT   42   25
CONECT   43   26
CONECT   44   19
CONECT   27   19   20   29
CONECT   27   20
CONECT   28   20   30
CONECT   29   27   30
CONECT   30   28   29   45   46
CONECT   45   30
CONECT   46   30
END   
