# Supplementary material for: Optimization of 2-Amino-4,6-diarylpyrimidine-5-carbonitriles as Potent and Selective A1 Antagonists
Source: J Med Chem. 2022 Jan 22;65(3):2091–106. doi: 10.1021/acs.jmedchem.1c01636 (PMC8842224; doi:10.1021/acs.jmedchem.1c01636)
Supplement: Supplementary file 2 — jm1c01636_si_002.zip [file jm1c01636_si_002.zip › pdb files/Ligands/A1AR/CONFORMATION A/19af.pdb]

TITLE     19af
REMARK   4      COMPLIES WITH FORMAT V. 3.0, 1-DEC-2006
REMARK 888
REMARK 888 WRITTEN BY MAESTRO (A PRODUCT OF SCHRODINGER, LLC)
HETATM    1  N1  UNK   900       0.782   7.033  18.905  1.00  0.00           N  
HETATM    2  C1  UNK   900      -0.197   6.137  18.552  1.00  0.00           C  
HETATM    3  N2  UNK   900      -1.087   6.512  17.651  1.00  0.00           N  
HETATM    4  C2  UNK   900      -2.141   5.695  17.428  1.00  0.00           C  
HETATM    5  C3  UNK   900      -3.089   6.133  16.346  1.00  0.00           C  
HETATM    6  C4  UNK   900      -3.718   5.177  15.501  1.00  0.00           C  
HETATM    7  C5  UNK   900      -4.709   5.522  14.565  1.00  0.00           C  
HETATM    8  C6  UNK   900      -2.252   4.486  18.163  1.00  0.00           C  
HETATM    9  C7  UNK   900      -1.151   4.106  18.972  1.00  0.00           C  
HETATM   10  C8  UNK   900      -0.931   2.744  19.557  1.00  0.00           C  
HETATM   11  C9  UNK   900      -1.958   1.965  20.144  1.00  0.00           C  
HETATM   12  C10 UNK   900      -1.735   0.636  20.559  1.00  0.00           C  
HETATM   13  C11 UNK   900      -0.455   0.066  20.453  1.00  0.00           C  
HETATM   14  C12 UNK   900       0.599   0.829  19.925  1.00  0.00           C  
HETATM   15  C13 UNK   900       0.356   2.150  19.498  1.00  0.00           C  
HETATM   16  N3  UNK   900      -0.124   4.972  19.158  1.00  0.00           N  
HETATM   17  C14 UNK   900      -3.446   3.667  18.055  1.00  0.00           C  
HETATM   18  N4  UNK   900      -4.398   3.026  17.943  1.00  0.00           N  
HETATM   19  C15 UNK   900       0.751   8.426  18.490  1.00  0.00           C  
HETATM   20  C16 UNK   900      -4.320   7.848  15.069  1.00  0.00           C  
HETATM   21  C17 UNK   900      -4.996   6.869  14.333  1.00  0.00           C  
HETATM   22  F1  UNK   900      -5.890   7.229  13.386  1.00  0.00           F  
HETATM   23  C18 UNK   900      -3.402   7.497  16.085  1.00  0.00           C  
HETATM   24  F2  UNK   900      -2.829   8.504  16.793  1.00  0.00           F  
HETATM   25  H1  UNK   900       1.277   6.810  19.766  1.00  0.00           H  
HETATM   26  H2  UNK   900      -3.471   4.129  15.567  1.00  0.00           H  
HETATM   27  H3  UNK   900      -5.198   4.755  13.980  1.00  0.00           H  
HETATM   28  H4  UNK   900      -2.947   2.377  20.262  1.00  0.00           H  
HETATM   29  H5  UNK   900      -2.551   0.050  20.956  1.00  0.00           H  
HETATM   30  H6  UNK   900      -0.270  -0.948  20.778  1.00  0.00           H  
HETATM   31  H7  UNK   900       1.594   0.409  19.862  1.00  0.00           H  
HETATM   32  H8  UNK   900       1.187   2.720  19.119  1.00  0.00           H  
HETATM   33  H9  UNK   900      -4.536   8.871  14.826  1.00  0.00           H  
HETATM   34  H10 UNK   900       1.506   8.996  19.030  1.00  0.00           H  
HETATM   35  H11 UNK   900       0.948   8.498  17.420  1.00  0.00           H  
HETATM   36  H12 UNK   900      -0.226   8.867  18.692  1.00  0.00           H  
CONECT    1    2   25   19
CONECT    2    1   16    3
CONECT    2    3
CONECT    3    2    4
CONECT    3    2
CONECT    4    3    5    8
CONECT    4    8
CONECT    5    4    6   23
CONECT    5    6
CONECT    6    5    7   26
CONECT    6    5
CONECT    7    6   27   21
CONECT    7   21
CONECT    8    4    9   17
CONECT    8    4
CONECT    9    8   10   16
CONECT    9   16
CONECT   10    9   15   11
CONECT   10   11
CONECT   11   10   12   28
CONECT   11   10
CONECT   12   11   13   29
CONECT   12   13
CONECT   13   12   14   30
CONECT   13   12
CONECT   14   13   15   31
CONECT   14   15
CONECT   15   10   14   32
CONECT   15   14
CONECT   16    2    9
CONECT   16    9
CONECT   17    8   18
CONECT   17   18
CONECT   17   18
CONECT   18   17
CONECT   18   17
CONECT   18   17
CONECT   25    1
CONECT   19    1   34   35   36
CONECT   26    6
CONECT   27    7
CONECT   28   11
CONECT   29   12
CONECT   30   13
CONECT   31   14
CONECT   32   15
CONECT   20   33   21   23
CONECT   20   23
CONECT   33   20
CONECT   21    7   20   22
CONECT   21    7
CONECT   22   21
CONECT   23    5   20   24
CONECT   23   20
CONECT   24   23
CONECT   34   19
CONECT   35   19
CONECT   36   19
END   
