# Supplementary material for: Optimization of 2-Amino-4,6-diarylpyrimidine-5-carbonitriles as Potent and Selective A1 Antagonists
Source: J Med Chem. 2022 Jan 22;65(3):2091–106. doi: 10.1021/acs.jmedchem.1c01636 (PMC8842224; doi:10.1021/acs.jmedchem.1c01636)
Supplement: Supplementary file 2 — jm1c01636_si_002.zip [file jm1c01636_si_002.zip › pdb files/Ligands/A1AR/CONFORMATION A/19l.pdb]

TITLE     19l
REMARK   4      COMPLIES WITH FORMAT V. 3.0, 1-DEC-2006
REMARK 888
REMARK 888 WRITTEN BY MAESTRO (A PRODUCT OF SCHRODINGER, LLC)
HETATM    1  N1  UNK   900       0.529   6.951  18.729  1.00  0.00           N  
HETATM    2  C1  UNK   900      -0.452   6.039  18.429  1.00  0.00           C  
HETATM    3  N2  UNK   900      -1.365   6.360  17.522  1.00  0.00           N  
HETATM    4  C2  UNK   900      -2.374   5.476  17.327  1.00  0.00           C  
HETATM    5  C3  UNK   900      -3.302   5.787  16.184  1.00  0.00           C  
HETATM    6  C4  UNK   900      -3.912   4.752  15.421  1.00  0.00           C  
HETATM    7  C5  UNK   900      -4.875   4.995  14.432  1.00  0.00           C  
HETATM    8  C6  UNK   900      -5.127   6.312  14.044  1.00  0.00           C  
HETATM    9  C7  UNK   900      -3.588   7.115  15.772  1.00  0.00           C  
HETATM   10  C8  UNK   900      -2.458   4.314  18.135  1.00  0.00           C  
HETATM   11  C9  UNK   900      -1.345   4.008  18.956  1.00  0.00           C  
HETATM   12  C10 UNK   900      -1.066   2.676  19.579  1.00  0.00           C  
HETATM   13  C11 UNK   900      -2.058   1.870  20.185  1.00  0.00           C  
HETATM   14  C12 UNK   900      -1.785   0.549  20.602  1.00  0.00           C  
HETATM   15  C13 UNK   900      -0.489   0.021  20.478  1.00  0.00           C  
HETATM   16  C14 UNK   900       0.533   0.819  19.940  1.00  0.00           C  
HETATM   17  C15 UNK   900       0.241   2.131  19.520  1.00  0.00           C  
HETATM   18  N3  UNK   900      -0.345   4.909  19.091  1.00  0.00           N  
HETATM   19  C16 UNK   900      -3.622   3.450  18.045  1.00  0.00           C  
HETATM   20  N4  UNK   900      -4.548   2.773  17.929  1.00  0.00           N  
HETATM   21  C17 UNK   900       0.539   8.302  18.203  1.00  0.00           C  
HETATM   22  C18 UNK   900      -4.461   7.357  14.684  1.00  0.00           C  
HETATM   23 CL1  UNK   900      -4.719   8.918  14.028  1.00  0.00          Cl  
HETATM   24  H1  UNK   900       1.046   6.756  19.578  1.00  0.00           H  
HETATM   25  H2  UNK   900      -3.655   3.718  15.574  1.00  0.00           H  
HETATM   26  H3  UNK   900      -5.330   4.171  13.900  1.00  0.00           H  
HETATM   27  H4  UNK   900      -5.771   6.540  13.208  1.00  0.00           H  
HETATM   28  H5  UNK   900      -3.097   7.940  16.266  1.00  0.00           H  
HETATM   29  H6  UNK   900      -3.056   2.255  20.304  1.00  0.00           H  
HETATM   30  H7  UNK   900      -2.574  -0.067  21.008  1.00  0.00           H  
HETATM   31  H8  UNK   900      -0.269  -0.989  20.795  1.00  0.00           H  
HETATM   32  H9  UNK   900       1.540   0.429  19.863  1.00  0.00           H  
HETATM   33  H10 UNK   900       1.043   2.731  19.128  1.00  0.00           H  
HETATM   34  H11 UNK   900       1.366   8.865  18.632  1.00  0.00           H  
HETATM   35  H12 UNK   900       0.658   8.271  17.119  1.00  0.00           H  
HETATM   36  H13 UNK   900      -0.394   8.813  18.443  1.00  0.00           H  
CONECT    1    2   24   21
CONECT    2    1   18    3
CONECT    2    3
CONECT    3    2    4
CONECT    3    2
CONECT    4    3    5   10
CONECT    4   10
CONECT    5    4    9    6
CONECT    5    6
CONECT    6    5    7   25
CONECT    6    5
CONECT    7    6    8   26
CONECT    7    8
CONECT    8    7   27   22
CONECT    8    7
CONECT    9    5   28   22
CONECT    9   22
CONECT   10    4   11   19
CONECT   10    4
CONECT   11   10   12   18
CONECT   11   18
CONECT   12   11   17   13
CONECT   12   13
CONECT   13   12   14   29
CONECT   13   12
CONECT   14   13   15   30
CONECT   14   15
CONECT   15   14   16   31
CONECT   15   14
CONECT   16   15   17   32
CONECT   16   17
CONECT   17   12   16   33
CONECT   17   16
CONECT   18    2   11
CONECT   18   11
CONECT   19   10   20
CONECT   19   20
CONECT   19   20
CONECT   20   19
CONECT   20   19
CONECT   20   19
CONECT   24    1
CONECT   21    1   34   35   36
CONECT   25    6
CONECT   26    7
CONECT   27    8
CONECT   28    9
CONECT   29   13
CONECT   30   14
CONECT   31   15
CONECT   32   16
CONECT   33   17
CONECT   22    8    9   23
CONECT   22    9
CONECT   23   22
CONECT   34   21
CONECT   35   21
CONECT   36   21
END   
