# Supplementary material for: Optimization of 2-Amino-4,6-diarylpyrimidine-5-carbonitriles as Potent and Selective A1 Antagonists
Source: J Med Chem. 2022 Jan 22;65(3):2091–106. doi: 10.1021/acs.jmedchem.1c01636 (PMC8842224; doi:10.1021/acs.jmedchem.1c01636)
Supplement: Supplementary file 2 — jm1c01636_si_002.zip [file jm1c01636_si_002.zip › pdb files/Ligands/A1AR/CONFORMATION A/18aa.pdb]

TITLE     18aa
REMARK   4      COMPLIES WITH FORMAT V. 3.0, 1-DEC-2006
REMARK 888
REMARK 888 WRITTEN BY MAESTRO (A PRODUCT OF SCHRODINGER, LLC)
HETATM    1  N1  UNK   900       0.819   7.001  19.029  1.00  0.00           N  
HETATM    2  C1  UNK   900      -0.225   6.187  18.741  1.00  0.00           C  
HETATM    3  N2  UNK   900      -1.189   6.728  18.032  1.00  0.00           N  
HETATM    4  C2  UNK   900      -2.260   5.945  17.787  1.00  0.00           C  
HETATM    5  C3  UNK   900      -2.325   4.610  18.248  1.00  0.00           C  
HETATM    6  C4  UNK   900      -1.202   4.133  18.975  1.00  0.00           C  
HETATM    7  C5  UNK   900      -1.009   2.746  19.510  1.00  0.00           C  
HETATM    8  C6  UNK   900      -2.062   1.959  20.039  1.00  0.00           C  
HETATM    9  C7  UNK   900      -1.849   0.635  20.476  1.00  0.00           C  
HETATM   10  C8  UNK   900      -0.566   0.066  20.421  1.00  0.00           C  
HETATM   11  C9  UNK   900       0.506   0.830  19.931  1.00  0.00           C  
HETATM   12  C10 UNK   900       0.280   2.154  19.510  1.00  0.00           C  
HETATM   13  N3  UNK   900      -0.146   4.956  19.199  1.00  0.00           N  
HETATM   14  C11 UNK   900      -3.487   3.788  17.939  1.00  0.00           C  
HETATM   15  N4  UNK   900      -4.422   3.152  17.694  1.00  0.00           N  
HETATM   16  C12 UNK   900      -3.325   6.583  16.978  1.00  0.00           C  
HETATM   17  C13 UNK   900      -2.998   7.344  15.812  1.00  0.00           C  
HETATM   18  C14 UNK   900      -4.095   7.772  15.105  1.00  0.00           C  
HETATM   19  S1  UNK   900      -5.575   7.315  15.888  1.00  0.00           S  
HETATM   20  C15 UNK   900      -4.687   6.531  17.164  1.00  0.00           C  
HETATM   21  H1  UNK   900       1.358   6.775  19.862  1.00  0.00           H  
HETATM   22  H2  UNK   900       0.660   7.980  18.874  1.00  0.00           H  
HETATM   23  H3  UNK   900      -3.055   2.370  20.108  1.00  0.00           H  
HETATM   24  H4  UNK   900      -2.672   0.046  20.850  1.00  0.00           H  
HETATM   25  H5  UNK   900      -0.395  -0.948  20.755  1.00  0.00           H  
HETATM   26  H6  UNK   900       1.503   0.411  19.903  1.00  0.00           H  
HETATM   27  H7  UNK   900       1.127   2.731  19.178  1.00  0.00           H  
HETATM   28  H8  UNK   900      -4.128   8.304  14.165  1.00  0.00           H  
HETATM   29  H9  UNK   900      -1.969   7.504  15.520  1.00  0.00           H  
HETATM   30  H10 UNK   900      -5.220   6.010  17.949  1.00  0.00           H  
CONECT    1    2   21   22
CONECT    2    1   13    3
CONECT    2    3
CONECT    3    2    4
CONECT    3    2
CONECT    4    3    5   16
CONECT    4    5
CONECT    5    4    6   14
CONECT    5    4
CONECT    6    5    7   13
CONECT    6   13
CONECT    7    6   12    8
CONECT    7    8
CONECT    8    7    9   23
CONECT    8    7
CONECT    9    8   10   24
CONECT    9   10
CONECT   10    9   11   25
CONECT   10    9
CONECT   11   10   12   26
CONECT   11   12
CONECT   12    7   11   27
CONECT   12   11
CONECT   13    2    6
CONECT   13    6
CONECT   14    5   15
CONECT   14   15
CONECT   14   15
CONECT   15   14
CONECT   15   14
CONECT   15   14
CONECT   21    1
CONECT   22    1
CONECT   23    8
CONECT   24    9
CONECT   25   10
CONECT   26   11
CONECT   27   12
CONECT   16    4   17   20
CONECT   16   20
CONECT   17   16   18   29
CONECT   17   18
CONECT   18   17   19   28
CONECT   18   17
CONECT   19   18   20
CONECT   20   16   19   30
CONECT   20   16
CONECT   28   18
CONECT   29   17
CONECT   30   20
END   
