# Supplementary material for: Optimization of 2-Amino-4,6-diarylpyrimidine-5-carbonitriles as Potent and Selective A1 Antagonists
Source: J Med Chem. 2022 Jan 22;65(3):2091–106. doi: 10.1021/acs.jmedchem.1c01636 (PMC8842224; doi:10.1021/acs.jmedchem.1c01636)
Supplement: Supplementary file 2 — jm1c01636_si_002.zip [file jm1c01636_si_002.zip › pdb files/Ligands/A1AR/CONFORMATION B/19v.pdb]

TITLE     19v
REMARK   4      COMPLIES WITH FORMAT V. 3.0, 1-DEC-2006
REMARK 888
REMARK 888 WRITTEN BY MAESTRO (A PRODUCT OF SCHRODINGER, LLC)
HETATM    1  N1  UNK   900       0.793   6.942  19.180  1.00  0.00           N  
HETATM    2  C1  UNK   900      -0.171   6.062  18.758  1.00  0.00           C  
HETATM    3  N2  UNK   900      -1.051   6.495  17.880  1.00  0.00           N  
HETATM    4  C2  UNK   900      -2.068   5.683  17.531  1.00  0.00           C  
HETATM    5  C3  UNK   900      -3.024   6.312  16.565  1.00  0.00           C  
HETATM    6  C4  UNK   900      -3.718   5.588  15.562  1.00  0.00           C  
HETATM    7  C5  UNK   900      -4.665   6.207  14.721  1.00  0.00           C  
HETATM    8  C6  UNK   900      -3.263   7.708  16.616  1.00  0.00           C  
HETATM    9  C7  UNK   900      -2.154   4.381  18.090  1.00  0.00           C  
HETATM   10  C8  UNK   900      -1.106   3.991  18.965  1.00  0.00           C  
HETATM   11  C9  UNK   900      -0.938   2.624  19.551  1.00  0.00           C  
HETATM   12  C10 UNK   900      -2.011   1.892  20.115  1.00  0.00           C  
HETATM   13  C11 UNK   900      -1.841   0.569  20.572  1.00  0.00           C  
HETATM   14  C12 UNK   900      -0.579  -0.044  20.519  1.00  0.00           C  
HETATM   15  C13 UNK   900       0.515   0.672  20.003  1.00  0.00           C  
HETATM   16  C14 UNK   900       0.332   1.993  19.545  1.00  0.00           C  
HETATM   17  N3  UNK   900      -0.102   4.848  19.267  1.00  0.00           N  
HETATM   18  C15 UNK   900      -3.262   3.487  17.783  1.00  0.00           C  
HETATM   19  N4  UNK   900      -4.142   2.776  17.540  1.00  0.00           N  
HETATM   20  C16 UNK   900       0.776   8.360  18.848  1.00  0.00           C  
HETATM   21  F1  UNK   900      -0.418  -1.308  20.972  1.00  0.00           F  
HETATM   22  C17 UNK   900      -4.197   8.341  15.773  1.00  0.00           C  
HETATM   23  C18 UNK   900      -4.916   7.585  14.832  1.00  0.00           C  
HETATM   24  H1  UNK   900       1.311   6.687  20.020  1.00  0.00           H  
HETATM   25  H2  UNK   900      -3.538   4.535  15.416  1.00  0.00           H  
HETATM   26  H3  UNK   900      -5.193   5.622  13.982  1.00  0.00           H  
HETATM   27  H4  UNK   900      -2.706   8.311  17.314  1.00  0.00           H  
HETATM   28  H5  UNK   900      -2.988   2.343  20.185  1.00  0.00           H  
HETATM   29  H6  UNK   900      -2.677   0.014  20.968  1.00  0.00           H  
HETATM   30  H7  UNK   900       1.495   0.217  19.977  1.00  0.00           H  
HETATM   31  H8  UNK   900       1.191   2.537  19.186  1.00  0.00           H  
HETATM   32  H9  UNK   900      -4.361   9.407  15.850  1.00  0.00           H  
HETATM   33  H10 UNK   900       1.582   8.880  19.366  1.00  0.00           H  
HETATM   34  H11 UNK   900       0.902   8.503  17.775  1.00  0.00           H  
HETATM   35  H12 UNK   900      -0.169   8.817  19.146  1.00  0.00           H  
HETATM   36  H13 UNK   900      -5.642   8.063  14.190  1.00  0.00           H  
CONECT    1    2   24   20
CONECT    2    1   17    3
CONECT    2    3
CONECT    3    2    4
CONECT    3    2
CONECT    4    3    5    9
CONECT    4    9
CONECT    5    4    8    6
CONECT    5    6
CONECT    6    5    7   25
CONECT    6    5
CONECT    7    6   26   23
CONECT    7   23
CONECT    8    5   27   22
CONECT    8   22
CONECT    9    4   10   18
CONECT    9    4
CONECT   10    9   11   17
CONECT   10   17
CONECT   11   10   16   12
CONECT   11   12
CONECT   12   11   13   28
CONECT   12   11
CONECT   13   12   14   29
CONECT   13   14
CONECT   14   13   15   21
CONECT   14   13
CONECT   15   14   16   30
CONECT   15   16
CONECT   16   11   15   31
CONECT   16   15
CONECT   17    2   10
CONECT   17   10
CONECT   18    9   19
CONECT   18   19
CONECT   18   19
CONECT   19   18
CONECT   19   18
CONECT   19   18
CONECT   24    1
CONECT   20    1   33   34   35
CONECT   25    6
CONECT   26    7
CONECT   27    8
CONECT   28   12
CONECT   29   13
CONECT   21   14
CONECT   30   15
CONECT   31   16
CONECT   22    8   32   23
CONECT   22    8
CONECT   32   22
CONECT   23    7   22   36
CONECT   23    7
CONECT   33   20
CONECT   34   20
CONECT   35   20
CONECT   36   23
END   
