# Supplementary material for: Optimization of 2-Amino-4,6-diarylpyrimidine-5-carbonitriles as Potent and Selective A1 Antagonists
Source: J Med Chem. 2022 Jan 22;65(3):2091–106. doi: 10.1021/acs.jmedchem.1c01636 (PMC8842224; doi:10.1021/acs.jmedchem.1c01636)
Supplement: Supplementary file 2 — jm1c01636_si_002.zip [file jm1c01636_si_002.zip › pdb files/Ligands/A1AR/CONFORMATION B/18e.pdb]

TITLE     18e
REMARK   4      COMPLIES WITH FORMAT V. 3.0, 1-DEC-2006
REMARK 888
REMARK 888 WRITTEN BY MAESTRO (A PRODUCT OF SCHRODINGER, LLC)
HETATM    1  N1  UNK   900       0.821   6.842  18.986  1.00  0.00           N  
HETATM    2  C1  UNK   900      -0.193   5.997  18.685  1.00  0.00           C  
HETATM    3  N2  UNK   900      -1.086   6.456  17.843  1.00  0.00           N  
HETATM    4  C2  UNK   900      -2.124   5.653  17.528  1.00  0.00           C  
HETATM    5  C3  UNK   900      -3.086   6.274  16.565  1.00  0.00           C  
HETATM    6  C4  UNK   900      -3.763   5.540  15.557  1.00  0.00           C  
HETATM    7  C5  UNK   900      -4.711   6.147  14.709  1.00  0.00           C  
HETATM    8  C6  UNK   900      -4.981   7.522  14.821  1.00  0.00           C  
HETATM    9  C7  UNK   900      -3.344   7.666  16.618  1.00  0.00           C  
HETATM   10  C8  UNK   900      -2.221   4.357  18.103  1.00  0.00           C  
HETATM   11  C9  UNK   900      -1.162   3.960  18.963  1.00  0.00           C  
HETATM   12  C10 UNK   900      -0.993   2.603  19.560  1.00  0.00           C  
HETATM   13  C11 UNK   900      -2.059   1.870  20.136  1.00  0.00           C  
HETATM   14  C12 UNK   900      -1.881   0.546  20.586  1.00  0.00           C  
HETATM   15  C13 UNK   900      -0.618  -0.064  20.508  1.00  0.00           C  
HETATM   16  C14 UNK   900       0.465   0.659  19.982  1.00  0.00           C  
HETATM   17  C15 UNK   900       0.277   1.980  19.540  1.00  0.00           C  
HETATM   18  N3  UNK   900      -0.138   4.802  19.228  1.00  0.00           N  
HETATM   19  C16 UNK   900      -3.347   3.478  17.820  1.00  0.00           C  
HETATM   20  N4  UNK   900      -4.242   2.781  17.596  1.00  0.00           N  
HETATM   21  F1  UNK   900       1.682   0.081  19.885  1.00  0.00           F  
HETATM   22  C17 UNK   900      -4.282   8.287  15.769  1.00  0.00           C  
HETATM   23  H1  UNK   900       1.296   6.704  19.875  1.00  0.00           H  
HETATM   24  H2  UNK   900       0.678   7.802  18.721  1.00  0.00           H  
HETATM   25  H3  UNK   900      -3.566   4.489  15.415  1.00  0.00           H  
HETATM   26  H4  UNK   900      -5.222   5.554  13.965  1.00  0.00           H  
HETATM   27  H5  UNK   900      -5.707   7.991  14.172  1.00  0.00           H  
HETATM   28  H6  UNK   900      -2.798   8.273  17.320  1.00  0.00           H  
HETATM   29  H7  UNK   900      -3.035   2.322  20.213  1.00  0.00           H  
HETATM   30  H8  UNK   900      -2.713  -0.014  20.984  1.00  0.00           H  
HETATM   31  H9  UNK   900      -0.474  -1.081  20.840  1.00  0.00           H  
HETATM   32  H10 UNK   900       1.133   2.519  19.167  1.00  0.00           H  
HETATM   33  H11 UNK   900      -4.461   9.350  15.844  1.00  0.00           H  
CONECT    1    2   23   24
CONECT    2    1   18    3
CONECT    2    3
CONECT    3    2    4
CONECT    3    2
CONECT    4    3    5   10
CONECT    4   10
CONECT    5    4    9    6
CONECT    5    6
CONECT    6    5    7   25
CONECT    6    5
CONECT    7    6    8   26
CONECT    7    8
CONECT    8    7   27   22
CONECT    8    7
CONECT    9    5   28   22
CONECT    9   22
CONECT   10    4   11   19
CONECT   10    4
CONECT   11   10   12   18
CONECT   11   18
CONECT   12   11   17   13
CONECT   12   13
CONECT   13   12   14   29
CONECT   13   12
CONECT   14   13   15   30
CONECT   14   15
CONECT   15   14   16   31
CONECT   15   14
CONECT   16   15   17   21
CONECT   16   17
CONECT   17   12   16   32
CONECT   17   16
CONECT   18    2   11
CONECT   18   11
CONECT   19   10   20
CONECT   19   20
CONECT   19   20
CONECT   20   19
CONECT   20   19
CONECT   20   19
CONECT   23    1
CONECT   24    1
CONECT   25    6
CONECT   26    7
CONECT   27    8
CONECT   28    9
CONECT   29   13
CONECT   30   14
CONECT   31   15
CONECT   21   16
CONECT   32   17
CONECT   22    8    9   33
CONECT   22    9
CONECT   33   22
END   
