# Supplementary material for: Optimization of 2-Amino-4,6-diarylpyrimidine-5-carbonitriles as Potent and Selective A1 Antagonists
Source: J Med Chem. 2022 Jan 22;65(3):2091–106. doi: 10.1021/acs.jmedchem.1c01636 (PMC8842224; doi:10.1021/acs.jmedchem.1c01636)
Supplement: Supplementary file 2 — jm1c01636_si_002.zip [file jm1c01636_si_002.zip › pdb files/Ligands/A1AR/CONFORMATION B/19ak.pdb]

TITLE     19ak
REMARK   4      COMPLIES WITH FORMAT V. 3.0, 1-DEC-2006
REMARK 888
REMARK 888 WRITTEN BY MAESTRO (A PRODUCT OF SCHRODINGER, LLC)
HETATM    1  N1  UNK   900       0.873   6.977  18.919  1.00  0.00           N  
HETATM    2  C1  UNK   900      -0.204   6.171  18.667  1.00  0.00           C  
HETATM    3  N2  UNK   900      -1.100   6.555  17.782  1.00  0.00           N  
HETATM    4  C2  UNK   900      -2.148   5.739  17.543  1.00  0.00           C  
HETATM    5  C3  UNK   900      -3.127   6.306  16.569  1.00  0.00           C  
HETATM    6  C4  UNK   900      -3.781   5.525  15.585  1.00  0.00           C  
HETATM    7  C5  UNK   900      -5.051   7.451  14.793  1.00  0.00           C  
HETATM    8  C6  UNK   900      -3.421   7.692  16.586  1.00  0.00           C  
HETATM    9  C7  UNK   900      -2.221   4.467  18.173  1.00  0.00           C  
HETATM   10  C8  UNK   900      -1.154   4.132  19.038  1.00  0.00           C  
HETATM   11  C9  UNK   900      -0.842   2.774  19.566  1.00  0.00           C  
HETATM   12  C10 UNK   900      -1.763   1.836  20.091  1.00  0.00           C  
HETATM   13  C11 UNK   900      -1.331   0.533  20.436  1.00  0.00           C  
HETATM   14  C12 UNK   900       0.001   0.133  20.251  1.00  0.00           C  
HETATM   15  C13 UNK   900       0.910   1.051  19.722  1.00  0.00           C  
HETATM   16  C14 UNK   900       0.500   2.357  19.474  1.00  0.00           C  
HETATM   17  N3  UNK   900      -0.159   5.013  19.277  1.00  0.00           N  
HETATM   18  C15 UNK   900      -3.307   3.535  17.920  1.00  0.00           C  
HETATM   19  N4  UNK   900      -4.167   2.789  17.716  1.00  0.00           N  
HETATM   20  C16 UNK   900       1.284   8.095  18.091  1.00  0.00           C  
HETATM   21 CL1  UNK   900      -2.417  -0.633  21.049  1.00  0.00          Cl  
HETATM   22 CL2  UNK   900       2.498   0.601  19.275  1.00  0.00          Cl  
HETATM   23  C17 UNK   900      -4.376   8.262  15.721  1.00  0.00           C  
HETATM   24  C18 UNK   900      -4.743   6.082  14.720  1.00  0.00           C  
HETATM   25  C19 UNK   900       0.712   9.410  18.610  1.00  0.00           C  
HETATM   26  H1  UNK   900       1.365   6.823  19.796  1.00  0.00           H  
HETATM   27  H2  UNK   900      -3.553   4.477  15.478  1.00  0.00           H  
HETATM   28  H3  UNK   900      -5.790   7.882  14.131  1.00  0.00           H  
HETATM   29  H4  UNK   900      -2.892   8.333  17.272  1.00  0.00           H  
HETATM   30  H5  UNK   900      -2.802   2.104  20.216  1.00  0.00           H  
HETATM   31  H6  UNK   900       0.307  -0.881  20.462  1.00  0.00           H  
HETATM   32  H7  UNK   900       1.249   3.047  19.154  1.00  0.00           H  
HETATM   33  H8  UNK   900       2.373   8.140  18.089  1.00  0.00           H  
HETATM   34  H9  UNK   900       0.974   7.930  17.057  1.00  0.00           H  
HETATM   35  H10 UNK   900       1.056  10.247  18.002  1.00  0.00           H  
HETATM   36  H11 UNK   900      -0.378   9.405  18.585  1.00  0.00           H  
HETATM   37  H12 UNK   900       1.022   9.597  19.640  1.00  0.00           H  
HETATM   38  H13 UNK   900      -4.588   9.321  15.768  1.00  0.00           H  
HETATM   39  H14 UNK   900      -5.236   5.454  13.992  1.00  0.00           H  
CONECT    1    2   26   20
CONECT    2    1   17    3
CONECT    2    3
CONECT    3    2    4
CONECT    3    2
CONECT    4    3    5    9
CONECT    4    9
CONECT    5    4    8    6
CONECT    5    6
CONECT    6    5   27   24
CONECT    6    5
CONECT    7   28   23   24
CONECT    7   24
CONECT    8    5   29   23
CONECT    8   23
CONECT    9    4   10   18
CONECT    9    4
CONECT   10    9   11   17
CONECT   10   17
CONECT   11   10   16   12
CONECT   11   12
CONECT   12   11   13   30
CONECT   12   11
CONECT   13   12   14   21
CONECT   13   14
CONECT   14   13   15   31
CONECT   14   13
CONECT   15   14   16   22
CONECT   15   16
CONECT   16   11   15   32
CONECT   16   15
CONECT   17    2   10
CONECT   17   10
CONECT   18    9   19
CONECT   18   19
CONECT   18   19
CONECT   19   18
CONECT   19   18
CONECT   19   18
CONECT   26    1
CONECT   20    1   33   34   25
CONECT   27    6
CONECT   28    7
CONECT   29    8
CONECT   30   12
CONECT   21   13
CONECT   31   14
CONECT   22   15
CONECT   32   16
CONECT   23    7    8   38
CONECT   23    8
CONECT   24    6    7   39
CONECT   24    7
CONECT   33   20
CONECT   34   20
CONECT   25   20   35   36   37
CONECT   35   25
CONECT   36   25
CONECT   37   25
CONECT   38   23
CONECT   39   24
END   
