# Supplementary material for: Optimization of 2-Amino-4,6-diarylpyrimidine-5-carbonitriles as Potent and Selective A1 Antagonists
Source: J Med Chem. 2022 Jan 22;65(3):2091–106. doi: 10.1021/acs.jmedchem.1c01636 (PMC8842224; doi:10.1021/acs.jmedchem.1c01636)
Supplement: Supplementary file 2 — jm1c01636_si_002.zip [file jm1c01636_si_002.zip › pdb files/Ligands/A1AR/CONFORMATION B/19bf.pdb]

TITLE     19bf
REMARK   4      COMPLIES WITH FORMAT V. 3.0, 1-DEC-2006
REMARK 888
REMARK 888 WRITTEN BY MAESTRO (A PRODUCT OF SCHRODINGER, LLC)
HETATM    1  N1  UNK   900       0.785   6.754  18.757  1.00  0.00           N  
HETATM    2  C1  UNK   900      -0.277   5.904  18.567  1.00  0.00           C  
HETATM    3  N2  UNK   900      -1.222   6.290  17.737  1.00  0.00           N  
HETATM    4  C2  UNK   900      -2.251   5.462  17.499  1.00  0.00           C  
HETATM    5  C3  UNK   900      -3.259   6.031  16.559  1.00  0.00           C  
HETATM    6  C4  UNK   900      -3.859   5.277  15.522  1.00  0.00           C  
HETATM    7  C5  UNK   900      -4.846   5.834  14.684  1.00  0.00           C  
HETATM    8  C6  UNK   900      -5.237   7.174  14.846  1.00  0.00           C  
HETATM    9  C7  UNK   900      -3.639   7.389  16.670  1.00  0.00           C  
HETATM   10  C8  UNK   900      -2.288   4.184  18.105  1.00  0.00           C  
HETATM   11  C9  UNK   900      -1.198   3.841  18.952  1.00  0.00           C  
HETATM   12  C10 UNK   900      -0.983   2.498  19.573  1.00  0.00           C  
HETATM   13  C11 UNK   900      -2.022   1.746  20.165  1.00  0.00           C  
HETATM   14  C12 UNK   900      -1.782   0.437  20.624  1.00  0.00           C  
HETATM   15  C13 UNK   900      -0.485  -0.085  20.526  1.00  0.00           C  
HETATM   16  N3  UNK   900       0.538   0.625  20.015  1.00  0.00           N  
HETATM   17  C14 UNK   900       0.286   1.874  19.564  1.00  0.00           C  
HETATM   18  N4  UNK   900      -0.195   4.728  19.168  1.00  0.00           N  
HETATM   19  C15 UNK   900      -3.394   3.279  17.838  1.00  0.00           C  
HETATM   20  N5  UNK   900      -4.274   2.563  17.619  1.00  0.00           N  
HETATM   21  C16 UNK   900       2.195  10.168  16.685  1.00  0.00           C  
HETATM   22  C17 UNK   900       2.546   9.946  18.031  1.00  0.00           C  
HETATM   23  C18 UNK   900       2.071   8.811  18.715  1.00  0.00           C  
HETATM   24  C19 UNK   900       1.254   7.873  18.052  1.00  0.00           C  
HETATM   25  C20 UNK   900       0.956   8.076  16.682  1.00  0.00           C  
HETATM   26  C21 UNK   900       1.411   9.221  16.006  1.00  0.00           C  
HETATM   27  C22 UNK   900      -4.619   7.959  15.834  1.00  0.00           C  
HETATM   28  H1  UNK   900       1.210   6.650  19.671  1.00  0.00           H  
HETATM   29  H2  UNK   900      -3.568   4.251  15.357  1.00  0.00           H  
HETATM   30  H3  UNK   900      -5.290   5.227  13.910  1.00  0.00           H  
HETATM   31  H4  UNK   900      -5.995   7.605  14.206  1.00  0.00           H  
HETATM   32  H5  UNK   900      -3.152   8.004  17.407  1.00  0.00           H  
HETATM   33  H6  UNK   900      -3.010   2.165  20.246  1.00  0.00           H  
HETATM   34  H7  UNK   900      -2.574  -0.174  21.033  1.00  0.00           H  
HETATM   35  H8  UNK   900      -0.263  -1.086  20.866  1.00  0.00           H  
HETATM   36  H9  UNK   900       1.148   2.393  19.175  1.00  0.00           H  
HETATM   37  H10 UNK   900       2.494  11.069  16.173  1.00  0.00           H  
HETATM   38  H11 UNK   900       3.152  10.660  18.567  1.00  0.00           H  
HETATM   39  H12 UNK   900       2.324   8.684  19.760  1.00  0.00           H  
HETATM   40  H13 UNK   900       0.351   7.370  16.134  1.00  0.00           H  
HETATM   41  H14 UNK   900       1.137   9.379  14.973  1.00  0.00           H  
HETATM   42  H15 UNK   900      -4.892   8.998  15.949  1.00  0.00           H  
CONECT    1    2   28   24
CONECT    2    1   18    3
CONECT    2    3
CONECT    3    2    4
CONECT    3    2
CONECT    4    3    5   10
CONECT    4   10
CONECT    5    4    9    6
CONECT    5    6
CONECT    6    5    7   29
CONECT    6    5
CONECT    7    6    8   30
CONECT    7    8
CONECT    8    7   31   27
CONECT    8    7
CONECT    9    5   32   27
CONECT    9   27
CONECT   10    4   11   19
CONECT   10    4
CONECT   11   10   12   18
CONECT   11   18
CONECT   12   11   17   13
CONECT   12   13
CONECT   13   12   14   33
CONECT   13   12
CONECT   14   13   15   34
CONECT   14   15
CONECT   15   14   16   35
CONECT   15   14
CONECT   16   15   17
CONECT   16   17
CONECT   17   12   16   36
CONECT   17   16
CONECT   18    2   11
CONECT   18   11
CONECT   19   10   20
CONECT   19   20
CONECT   19   20
CONECT   20   19
CONECT   20   19
CONECT   20   19
CONECT   28    1
CONECT   29    6
CONECT   30    7
CONECT   31    8
CONECT   32    9
CONECT   33   13
CONECT   34   14
CONECT   35   15
CONECT   36   17
CONECT   21   22   26   37
CONECT   21   22
CONECT   22   21   23   38
CONECT   22   21
CONECT   23   22   24   39
CONECT   23   24
CONECT   24    1   23   25
CONECT   24   23
CONECT   25   24   26   40
CONECT   25   26
CONECT   26   21   25   41
CONECT   26   25
CONECT   37   21
CONECT   38   22
CONECT   39   23
CONECT   40   25
CONECT   41   26
CONECT   27    8    9   42
CONECT   27    9
CONECT   42   27
END   
