# Supplementary material for: Optimization of 2-Amino-4,6-diarylpyrimidine-5-carbonitriles as Potent and Selective A1 Antagonists
Source: J Med Chem. 2022 Jan 22;65(3):2091–106. doi: 10.1021/acs.jmedchem.1c01636 (PMC8842224; doi:10.1021/acs.jmedchem.1c01636)
Supplement: Supplementary file 2 — jm1c01636_si_002.zip [file jm1c01636_si_002.zip › pdb files/Ligands/A1AR/CONFORMATION B/19aj.pdb]

TITLE     19aj
REMARK   4      COMPLIES WITH FORMAT V. 3.0, 1-DEC-2006
REMARK 888
REMARK 888 WRITTEN BY MAESTRO (A PRODUCT OF SCHRODINGER, LLC)
HETATM    1  N1  UNK   900       0.751   7.232  19.126  1.00  0.00           N  
HETATM    2  C1  UNK   900      -0.226   6.346  18.747  1.00  0.00           C  
HETATM    3  N2  UNK   900      -1.134   6.742  17.879  1.00  0.00           N  
HETATM    4  C2  UNK   900      -2.139   5.897  17.567  1.00  0.00           C  
HETATM    5  C3  UNK   900      -3.107   6.467  16.577  1.00  0.00           C  
HETATM    6  C4  UNK   900      -3.771   5.686  15.596  1.00  0.00           C  
HETATM    7  C5  UNK   900      -5.004   7.624  14.772  1.00  0.00           C  
HETATM    8  C6  UNK   900      -3.378   7.858  16.569  1.00  0.00           C  
HETATM    9  C7  UNK   900      -2.190   4.605  18.160  1.00  0.00           C  
HETATM   10  C8  UNK   900      -1.116   4.258  19.016  1.00  0.00           C  
HETATM   11  C9  UNK   900      -0.821   2.890  19.537  1.00  0.00           C  
HETATM   12  C10 UNK   900      -1.754   1.953  20.049  1.00  0.00           C  
HETATM   13  C11 UNK   900      -1.337   0.641  20.384  1.00  0.00           C  
HETATM   14  C12 UNK   900      -0.010   0.230  20.203  1.00  0.00           C  
HETATM   15  C13 UNK   900       0.914   1.146  19.697  1.00  0.00           C  
HETATM   16  C14 UNK   900       0.518   2.460  19.460  1.00  0.00           C  
HETATM   17  N3  UNK   900      -0.130   5.147  19.278  1.00  0.00           N  
HETATM   18  C15 UNK   900      -3.271   3.668  17.897  1.00  0.00           C  
HETATM   19  N4  UNK   900      -4.126   2.919  17.688  1.00  0.00           N  
HETATM   20  C16 UNK   900       0.649   8.663  18.872  1.00  0.00           C  
HETATM   21 CL1  UNK   900      -2.428  -0.531  20.981  1.00  0.00          Cl  
HETATM   22 CL2  UNK   900       2.506   0.676  19.284  1.00  0.00          Cl  
HETATM   23  C17 UNK   900      -4.317   8.434  15.691  1.00  0.00           C  
HETATM   24  C18 UNK   900      -4.718   6.249  14.717  1.00  0.00           C  
HETATM   25  H1  UNK   900       1.300   6.964  19.941  1.00  0.00           H  
HETATM   26  H2  UNK   900      -3.561   4.634  15.493  1.00  0.00           H  
HETATM   27  H3  UNK   900      -5.731   8.060  14.100  1.00  0.00           H  
HETATM   28  H4  UNK   900      -2.841   8.505  17.243  1.00  0.00           H  
HETATM   29  H5  UNK   900      -2.791   2.227  20.172  1.00  0.00           H  
HETATM   30  H6  UNK   900       0.283  -0.789  20.409  1.00  0.00           H  
HETATM   31  H7  UNK   900       1.273   3.155  19.172  1.00  0.00           H  
HETATM   32  H8  UNK   900       1.475   9.194  19.348  1.00  0.00           H  
HETATM   33  H9  UNK   900       0.677   8.867  17.802  1.00  0.00           H  
HETATM   34  H10 UNK   900      -0.284   9.063  19.272  1.00  0.00           H  
HETATM   35  H11 UNK   900      -4.506   9.497  15.722  1.00  0.00           H  
HETATM   36  H12 UNK   900      -5.219   5.623  13.994  1.00  0.00           H  
CONECT    1    2   25   20
CONECT    2    1   17    3
CONECT    2    3
CONECT    3    2    4
CONECT    3    2
CONECT    4    3    5    9
CONECT    4    9
CONECT    5    4    8    6
CONECT    5    6
CONECT    6    5   26   24
CONECT    6    5
CONECT    7   27   23   24
CONECT    7   24
CONECT    8    5   28   23
CONECT    8   23
CONECT    9    4   10   18
CONECT    9    4
CONECT   10    9   11   17
CONECT   10   17
CONECT   11   10   16   12
CONECT   11   12
CONECT   12   11   13   29
CONECT   12   11
CONECT   13   12   14   21
CONECT   13   14
CONECT   14   13   15   30
CONECT   14   13
CONECT   15   14   16   22
CONECT   15   16
CONECT   16   11   15   31
CONECT   16   15
CONECT   17    2   10
CONECT   17   10
CONECT   18    9   19
CONECT   18   19
CONECT   18   19
CONECT   19   18
CONECT   19   18
CONECT   19   18
CONECT   25    1
CONECT   20    1   32   33   34
CONECT   26    6
CONECT   27    7
CONECT   28    8
CONECT   29   12
CONECT   21   13
CONECT   30   14
CONECT   22   15
CONECT   31   16
CONECT   23    7    8   35
CONECT   23    8
CONECT   24    6    7   36
CONECT   24    7
CONECT   32   20
CONECT   33   20
CONECT   34   20
CONECT   35   23
CONECT   36   24
END   
