# Supplementary material for: Optimization of 2-Amino-4,6-diarylpyrimidine-5-carbonitriles as Potent and Selective A1 Antagonists
Source: J Med Chem. 2022 Jan 22;65(3):2091–106. doi: 10.1021/acs.jmedchem.1c01636 (PMC8842224; doi:10.1021/acs.jmedchem.1c01636)
Supplement: Supplementary file 2 — jm1c01636_si_002.zip [file jm1c01636_si_002.zip › pdb files/Ligands/A1AR/CONFORMATION B/19w.pdb]

TITLE     19w
REMARK   4      COMPLIES WITH FORMAT V. 3.0, 1-DEC-2006
REMARK 888
REMARK 888 WRITTEN BY MAESTRO (A PRODUCT OF SCHRODINGER, LLC)
HETATM    1  N1  UNK   900       0.625   6.905  18.780  1.00  0.00           N  
HETATM    2  C1  UNK   900      -0.376   5.988  18.554  1.00  0.00           C  
HETATM    3  N2  UNK   900      -1.329   6.330  17.715  1.00  0.00           N  
HETATM    4  C2  UNK   900      -2.324   5.466  17.468  1.00  0.00           C  
HETATM    5  C3  UNK   900      -3.351   6.002  16.529  1.00  0.00           C  
HETATM    6  C4  UNK   900      -3.904   5.236  15.475  1.00  0.00           C  
HETATM    7  C5  UNK   900      -4.901   5.762  14.630  1.00  0.00           C  
HETATM    8  C6  UNK   900      -3.799   7.337  16.661  1.00  0.00           C  
HETATM    9  C7  UNK   900      -2.317   4.189  18.071  1.00  0.00           C  
HETATM   10  C8  UNK   900      -1.225   3.897  18.931  1.00  0.00           C  
HETATM   11  C9  UNK   900      -0.978   2.562  19.557  1.00  0.00           C  
HETATM   12  C10 UNK   900      -2.010   1.797  20.151  1.00  0.00           C  
HETATM   13  C11 UNK   900      -1.783   0.486  20.618  1.00  0.00           C  
HETATM   14  C12 UNK   900      -0.497  -0.075  20.554  1.00  0.00           C  
HETATM   15  C13 UNK   900       0.560   0.678  20.014  1.00  0.00           C  
HETATM   16  C14 UNK   900       0.316   1.984  19.542  1.00  0.00           C  
HETATM   17  N3  UNK   900      -0.248   4.814  19.151  1.00  0.00           N  
HETATM   18  C15 UNK   900      -3.380   3.236  17.788  1.00  0.00           C  
HETATM   19  N4  UNK   900      -4.226   2.483  17.558  1.00  0.00           N  
HETATM   20  F1  UNK   900      -0.277  -1.327  21.018  1.00  0.00           F  
HETATM   21  C16 UNK   900      -4.791   7.876  15.819  1.00  0.00           C  
HETATM   22  C17 UNK   900      -5.354   7.081  14.805  1.00  0.00           C  
HETATM   23  C18 UNK   900       2.464   9.854  16.344  1.00  0.00           C  
HETATM   24  C19 UNK   900       3.186   9.197  17.358  1.00  0.00           C  
HETATM   25  C20 UNK   900       2.550   8.248  18.178  1.00  0.00           C  
HETATM   26  C21 UNK   900       1.189   7.927  17.995  1.00  0.00           C  
HETATM   27  C22 UNK   900       0.462   8.630  17.003  1.00  0.00           C  
HETATM   28  C23 UNK   900       1.096   9.580  16.181  1.00  0.00           C  
HETATM   29  H1  UNK   900       1.143   6.721  19.630  1.00  0.00           H  
HETATM   30  H2  UNK   900      -3.568   4.226  15.303  1.00  0.00           H  
HETATM   31  H3  UNK   900      -5.307   5.146  13.841  1.00  0.00           H  
HETATM   32  H4  UNK   900      -3.361   7.958  17.423  1.00  0.00           H  
HETATM   33  H5  UNK   900      -3.001   2.214  20.229  1.00  0.00           H  
HETATM   34  H6  UNK   900      -2.594  -0.097  21.026  1.00  0.00           H  
HETATM   35  H7  UNK   900       1.557   0.263  19.982  1.00  0.00           H  
HETATM   36  H8  UNK   900       1.143   2.557  19.156  1.00  0.00           H  
HETATM   37  H9  UNK   900      -5.120   8.897  15.949  1.00  0.00           H  
HETATM   38  H10 UNK   900       2.938  10.573  15.694  1.00  0.00           H  
HETATM   39  H11 UNK   900       4.231   9.405  17.518  1.00  0.00           H  
HETATM   40  H12 UNK   900       3.131   7.764  18.945  1.00  0.00           H  
HETATM   41  H13 UNK   900      -0.590   8.459  16.846  1.00  0.00           H  
HETATM   42  H14 UNK   900       0.525  10.099  15.426  1.00  0.00           H  
HETATM   43  H15 UNK   900      -6.121   7.489  14.161  1.00  0.00           H  
CONECT    1    2   29   26
CONECT    2    1   17    3
CONECT    2    3
CONECT    3    2    4
CONECT    3    2
CONECT    4    3    5    9
CONECT    4    9
CONECT    5    4    8    6
CONECT    5    6
CONECT    6    5    7   30
CONECT    6    5
CONECT    7    6   31   22
CONECT    7   22
CONECT    8    5   32   21
CONECT    8   21
CONECT    9    4   10   18
CONECT    9    4
CONECT   10    9   11   17
CONECT   10   17
CONECT   11   10   16   12
CONECT   11   12
CONECT   12   11   13   33
CONECT   12   11
CONECT   13   12   14   34
CONECT   13   14
CONECT   14   13   15   20
CONECT   14   13
CONECT   15   14   16   35
CONECT   15   16
CONECT   16   11   15   36
CONECT   16   15
CONECT   17    2   10
CONECT   17   10
CONECT   18    9   19
CONECT   18   19
CONECT   18   19
CONECT   19   18
CONECT   19   18
CONECT   19   18
CONECT   29    1
CONECT   30    6
CONECT   31    7
CONECT   32    8
CONECT   33   12
CONECT   34   13
CONECT   20   14
CONECT   35   15
CONECT   36   16
CONECT   21    8   37   22
CONECT   21    8
CONECT   37   21
CONECT   22    7   21   43
CONECT   22    7
CONECT   23   24   28   38
CONECT   23   24
CONECT   24   23   25   39
CONECT   24   23
CONECT   25   24   26   40
CONECT   25   26
CONECT   26    1   25   27
CONECT   26   25
CONECT   27   26   28   41
CONECT   27   28
CONECT   28   23   27   42
CONECT   28   27
CONECT   38   23
CONECT   39   24
CONECT   40   25
CONECT   41   27
CONECT   42   28
CONECT   43   22
END   
