# Supplementary material for: Optimization of 2-Amino-4,6-diarylpyrimidine-5-carbonitriles as Potent and Selective A1 Antagonists
Source: J Med Chem. 2022 Jan 22;65(3):2091–106. doi: 10.1021/acs.jmedchem.1c01636 (PMC8842224; doi:10.1021/acs.jmedchem.1c01636)
Supplement: Supplementary file 2 — jm1c01636_si_002.zip [file jm1c01636_si_002.zip › pdb files/Ligands/A1AR/CONFORMATION B/18s.pdb]

TITLE     18s
REMARK   4      COMPLIES WITH FORMAT V. 3.0, 1-DEC-2006
REMARK 888
REMARK 888 WRITTEN BY MAESTRO (A PRODUCT OF SCHRODINGER, LLC)
HETATM    1  N1  UNK   900       0.694   7.119  18.891  1.00  0.00           N  
HETATM    2  C1  UNK   900      -0.308   6.242  18.646  1.00  0.00           C  
HETATM    3  N2  UNK   900      -1.243   6.631  17.814  1.00  0.00           N  
HETATM    4  C2  UNK   900      -2.245   5.764  17.545  1.00  0.00           C  
HETATM    5  C3  UNK   900      -3.242   6.291  16.565  1.00  0.00           C  
HETATM    6  C4  UNK   900      -3.837   5.488  15.560  1.00  0.00           C  
HETATM    7  C5  UNK   900      -5.192   7.354  14.763  1.00  0.00           C  
HETATM    8  C6  UNK   900      -3.614   7.657  16.592  1.00  0.00           C  
HETATM    9  C7  UNK   900      -2.265   4.481  18.157  1.00  0.00           C  
HETATM   10  C8  UNK   900      -1.171   4.164  18.999  1.00  0.00           C  
HETATM   11  C9  UNK   900      -0.845   2.813  19.541  1.00  0.00           C  
HETATM   12  C10 UNK   900      -1.763   1.871  20.068  1.00  0.00           C  
HETATM   13  C11 UNK   900      -1.330   0.569  20.416  1.00  0.00           C  
HETATM   14  C12 UNK   900       0.003   0.172  20.234  1.00  0.00           C  
HETATM   15  C13 UNK   900       0.912   1.094  19.713  1.00  0.00           C  
HETATM   16  C14 UNK   900       0.501   2.402  19.465  1.00  0.00           C  
HETATM   17  N3  UNK   900      -0.190   5.068  19.219  1.00  0.00           N  
HETATM   18  C15 UNK   900      -3.333   3.526  17.906  1.00  0.00           C  
HETATM   19  N4  UNK   900      -4.178   2.764  17.704  1.00  0.00           N  
HETATM   20 CL1  UNK   900      -2.416  -0.601  21.024  1.00  0.00          Cl  
HETATM   21 CL2  UNK   900       2.503   0.640  19.279  1.00  0.00          Cl  
HETATM   22  C16 UNK   900      -4.580   8.186  15.714  1.00  0.00           C  
HETATM   23  C17 UNK   900      -4.809   6.004  14.680  1.00  0.00           C  
HETATM   24  H1  UNK   900       1.225   6.990  19.746  1.00  0.00           H  
HETATM   25  H2  UNK   900       0.520   8.074  18.623  1.00  0.00           H  
HETATM   26  H3  UNK   900      -3.549   4.455  15.443  1.00  0.00           H  
HETATM   27  H4  UNK   900      -5.938   7.754  14.089  1.00  0.00           H  
HETATM   28  H5  UNK   900      -3.133   8.317  17.292  1.00  0.00           H  
HETATM   29  H6  UNK   900      -2.803   2.133  20.188  1.00  0.00           H  
HETATM   30  H7  UNK   900       0.307  -0.842  20.447  1.00  0.00           H  
HETATM   31  H8  UNK   900       1.247   3.100  19.158  1.00  0.00           H  
HETATM   32  H9  UNK   900      -4.847   9.232  15.768  1.00  0.00           H  
HETATM   33  H10 UNK   900      -5.251   5.361  13.933  1.00  0.00           H  
CONECT    1    2   24   25
CONECT    2    1   17    3
CONECT    2    3
CONECT    3    2    4
CONECT    3    2
CONECT    4    3    5    9
CONECT    4    9
CONECT    5    4    8    6
CONECT    5    6
CONECT    6    5   26   23
CONECT    6    5
CONECT    7   27   22   23
CONECT    7   23
CONECT    8    5   28   22
CONECT    8   22
CONECT    9    4   10   18
CONECT    9    4
CONECT   10    9   11   17
CONECT   10   17
CONECT   11   10   16   12
CONECT   11   12
CONECT   12   11   13   29
CONECT   12   11
CONECT   13   12   14   20
CONECT   13   14
CONECT   14   13   15   30
CONECT   14   13
CONECT   15   14   16   21
CONECT   15   16
CONECT   16   11   15   31
CONECT   16   15
CONECT   17    2   10
CONECT   17   10
CONECT   18    9   19
CONECT   18   19
CONECT   18   19
CONECT   19   18
CONECT   19   18
CONECT   19   18
CONECT   24    1
CONECT   25    1
CONECT   26    6
CONECT   27    7
CONECT   28    8
CONECT   29   12
CONECT   20   13
CONECT   30   14
CONECT   21   15
CONECT   31   16
CONECT   22    7    8   32
CONECT   22    8
CONECT   23    6    7   33
CONECT   23    7
CONECT   32   22
CONECT   33   23
END   
