# Supplementary material for: Optimization of 2-Amino-4,6-diarylpyrimidine-5-carbonitriles as Potent and Selective A1 Antagonists
Source: J Med Chem. 2022 Jan 22;65(3):2091–106. doi: 10.1021/acs.jmedchem.1c01636 (PMC8842224; doi:10.1021/acs.jmedchem.1c01636)
Supplement: Supplementary file 2 — jm1c01636_si_002.zip [file jm1c01636_si_002.zip › pdb files/Ligands/A1AR/CONFORMATION B/19u.pdb]

TITLE     19u
REMARK   4      COMPLIES WITH FORMAT V. 3.0, 1-DEC-2006
REMARK 888
REMARK 888 WRITTEN BY MAESTRO (A PRODUCT OF SCHRODINGER, LLC)
HETATM    1  N1  UNK   900       0.350   7.364  18.549  1.00  0.00           N  
HETATM    2  C1  UNK   900      -0.707   6.522  18.327  1.00  0.00           C  
HETATM    3  N2  UNK   900      -1.663   6.905  17.508  1.00  0.00           N  
HETATM    4  C2  UNK   900      -2.692   6.066  17.298  1.00  0.00           C  
HETATM    5  C3  UNK   900      -3.683   6.592  16.323  1.00  0.00           C  
HETATM    6  C4  UNK   900      -4.131   5.819  15.228  1.00  0.00           C  
HETATM    7  C5  UNK   900      -5.050   6.338  14.295  1.00  0.00           C  
HETATM    8  C6  UNK   900      -5.546   7.645  14.442  1.00  0.00           C  
HETATM    9  C7  UNK   900      -4.169   7.916  16.433  1.00  0.00           C  
HETATM   10  C8  UNK   900      -2.737   4.802  17.934  1.00  0.00           C  
HETATM   11  C9  UNK   900      -1.640   4.483  18.774  1.00  0.00           C  
HETATM   12  C10 UNK   900      -1.368   3.154  19.395  1.00  0.00           C  
HETATM   13  C11 UNK   900      -2.342   2.293  19.953  1.00  0.00           C  
HETATM   14  C12 UNK   900      -2.015   0.980  20.364  1.00  0.00           C  
HETATM   15  C13 UNK   900      -0.707   0.492  20.216  1.00  0.00           C  
HETATM   16  C14 UNK   900       0.279   1.347  19.697  1.00  0.00           C  
HETATM   17  C15 UNK   900      -0.046   2.670  19.367  1.00  0.00           C  
HETATM   18  N3  UNK   900      -0.625   5.362  18.942  1.00  0.00           N  
HETATM   19  C16 UNK   900      -3.843   3.881  17.707  1.00  0.00           C  
HETATM   20  N4  UNK   900      -4.719   3.148  17.527  1.00  0.00           N  
HETATM   21  C17 UNK   900      -5.097   8.439  15.511  1.00  0.00           C  
HETATM   22  C18 UNK   900       2.638   9.917  16.073  1.00  0.00           C  
HETATM   23  C19 UNK   900       3.201   9.316  17.217  1.00  0.00           C  
HETATM   24  C20 UNK   900       2.414   8.499  18.048  1.00  0.00           C  
HETATM   25  C21 UNK   900       1.060   8.259  17.739  1.00  0.00           C  
HETATM   26  C22 UNK   900       0.493   8.894  16.608  1.00  0.00           C  
HETATM   27  C23 UNK   900       1.278   9.716  15.779  1.00  0.00           C  
HETATM   28  N5  UNK   900       2.674   0.513  19.140  1.00  0.00           N  
HETATM   29  C24 UNK   900       1.616   0.878  19.405  1.00  0.00           C  
HETATM   30  H1  UNK   900       0.860   7.102  19.379  1.00  0.00           H  
HETATM   31  H2  UNK   900      -3.754   4.818  15.087  1.00  0.00           H  
HETATM   32  H3  UNK   900      -5.360   5.730  13.459  1.00  0.00           H  
HETATM   33  H4  UNK   900      -6.258   8.043  13.731  1.00  0.00           H  
HETATM   34  H5  UNK   900      -3.807   8.545  17.229  1.00  0.00           H  
HETATM   35  H6  UNK   900      -3.356   2.640  20.046  1.00  0.00           H  
HETATM   36  H7  UNK   900      -2.765   0.313  20.759  1.00  0.00           H  
HETATM   37  H8  UNK   900      -0.470  -0.530  20.482  1.00  0.00           H  
HETATM   38  H9  UNK   900       0.734   3.310  18.993  1.00  0.00           H  
HETATM   39  H10 UNK   900       3.234  10.530  15.415  1.00  0.00           H  
HETATM   40  H11 UNK   900       4.238   9.459  17.470  1.00  0.00           H  
HETATM   41  H12 UNK   900       2.866   8.050  18.920  1.00  0.00           H  
HETATM   42  H13 UNK   900      -0.547   8.760  16.353  1.00  0.00           H  
HETATM   43  H14 UNK   900       0.830  10.188  14.917  1.00  0.00           H  
HETATM   44  H15 UNK   900      -5.454   9.454  15.614  1.00  0.00           H  
CONECT    1    2   30   25
CONECT    2    1   18    3
CONECT    2    3
CONECT    3    2    4
CONECT    3    2
CONECT    4    3    5   10
CONECT    4   10
CONECT    5    4    9    6
CONECT    5    6
CONECT    6    5    7   31
CONECT    6    5
CONECT    7    6    8   32
CONECT    7    8
CONECT    8    7   33   21
CONECT    8    7
CONECT    9    5   34   21
CONECT    9   21
CONECT   10    4   11   19
CONECT   10    4
CONECT   11   10   12   18
CONECT   11   18
CONECT   12   11   17   13
CONECT   12   13
CONECT   13   12   14   35
CONECT   13   12
CONECT   14   13   15   36
CONECT   14   15
CONECT   15   14   16   37
CONECT   15   14
CONECT   16   15   17   29
CONECT   16   17
CONECT   17   12   16   38
CONECT   17   16
CONECT   18    2   11
CONECT   18   11
CONECT   19   10   20
CONECT   19   20
CONECT   19   20
CONECT   20   19
CONECT   20   19
CONECT   20   19
CONECT   30    1
CONECT   31    6
CONECT   32    7
CONECT   33    8
CONECT   34    9
CONECT   35   13
CONECT   36   14
CONECT   37   15
CONECT   38   17
CONECT   21    8    9   44
CONECT   21    9
CONECT   22   23   27   39
CONECT   22   23
CONECT   23   22   24   40
CONECT   23   22
CONECT   24   23   25   41
CONECT   24   25
CONECT   25    1   24   26
CONECT   25   24
CONECT   26   25   27   42
CONECT   26   27
CONECT   27   22   26   43
CONECT   27   26
CONECT   39   22
CONECT   40   23
CONECT   41   24
CONECT   42   26
CONECT   43   27
CONECT   28   29
CONECT   28   29
CONECT   28   29
CONECT   29   16   28
CONECT   29   28
CONECT   29   28
CONECT   44   21
END   
