# Supplementary material for: Optimization of 2-Amino-4,6-diarylpyrimidine-5-carbonitriles as Potent and Selective A1 Antagonists
Source: J Med Chem. 2022 Jan 22;65(3):2091–106. doi: 10.1021/acs.jmedchem.1c01636 (PMC8842224; doi:10.1021/acs.jmedchem.1c01636)
Supplement: Supplementary file 2 — jm1c01636_si_002.zip [file jm1c01636_si_002.zip › pdb files/Ligands/A1AR/CONFORMATION B/18f.pdb]

TITLE     18f
REMARK   4      COMPLIES WITH FORMAT V. 3.0, 1-DEC-2006
REMARK 888
REMARK 888 WRITTEN BY MAESTRO (A PRODUCT OF SCHRODINGER, LLC)
HETATM    1  N1  UNK   900       0.768   7.173  18.784  1.00  0.00           N  
HETATM    2  C1  UNK   900      -0.296   6.378  18.520  1.00  0.00           C  
HETATM    3  N2  UNK   900      -1.196   6.855  17.691  1.00  0.00           N  
HETATM    4  C2  UNK   900      -2.264   6.075  17.414  1.00  0.00           C  
HETATM    5  C3  UNK   900      -3.218   6.684  16.439  1.00  0.00           C  
HETATM    6  C4  UNK   900      -3.863   5.932  15.425  1.00  0.00           C  
HETATM    7  C5  UNK   900      -4.799   6.519  14.551  1.00  0.00           C  
HETATM    8  C6  UNK   900      -5.097   7.888  14.653  1.00  0.00           C  
HETATM    9  C7  UNK   900      -3.497   8.072  16.482  1.00  0.00           C  
HETATM   10  C8  UNK   900      -2.400   4.800  18.025  1.00  0.00           C  
HETATM   11  C9  UNK   900      -1.340   4.386  18.872  1.00  0.00           C  
HETATM   12  C10 UNK   900      -1.169   3.025  19.460  1.00  0.00           C  
HETATM   13  C11 UNK   900      -2.208   2.224  19.995  1.00  0.00           C  
HETATM   14  C12 UNK   900      -1.973   0.887  20.389  1.00  0.00           C  
HETATM   15  C13 UNK   900      -0.694   0.323  20.262  1.00  0.00           C  
HETATM   16  C14 UNK   900       0.354   1.116  19.771  1.00  0.00           C  
HETATM   17  C15 UNK   900       0.118   2.452  19.435  1.00  0.00           C  
HETATM   18  N3  UNK   900      -0.280   5.197  19.091  1.00  0.00           N  
HETATM   19  C16 UNK   900      -3.564   3.955  17.792  1.00  0.00           C  
HETATM   20  N4  UNK   900      -4.488   3.283  17.607  1.00  0.00           N  
HETATM   21 CL1  UNK   900       1.929   0.471  19.548  1.00  0.00          Cl  
HETATM   22  C17 UNK   900      -4.431   8.670  15.612  1.00  0.00           C  
HETATM   23  H1  UNK   900       1.281   6.996  19.641  1.00  0.00           H  
HETATM   24  H2  UNK   900       0.686   8.136  18.506  1.00  0.00           H  
HETATM   25  H3  UNK   900      -3.642   4.883  15.301  1.00  0.00           H  
HETATM   26  H4  UNK   900      -5.281   5.916  13.795  1.00  0.00           H  
HETATM   27  H5  UNK   900      -5.819   8.341  13.987  1.00  0.00           H  
HETATM   28  H6  UNK   900      -2.973   8.693  17.188  1.00  0.00           H  
HETATM   29  H7  UNK   900      -3.204   2.630  20.088  1.00  0.00           H  
HETATM   30  H8  UNK   900      -2.769   0.268  20.767  1.00  0.00           H  
HETATM   31  H9  UNK   900      -0.518  -0.709  20.527  1.00  0.00           H  
HETATM   32  H10 UNK   900       0.953   3.040  19.098  1.00  0.00           H  
HETATM   33  H11 UNK   900      -4.633   9.729  15.678  1.00  0.00           H  
CONECT    1    2   23   24
CONECT    2    1   18    3
CONECT    2    3
CONECT    3    2    4
CONECT    3    2
CONECT    4    3    5   10
CONECT    4   10
CONECT    5    4    9    6
CONECT    5    6
CONECT    6    5    7   25
CONECT    6    5
CONECT    7    6    8   26
CONECT    7    8
CONECT    8    7   27   22
CONECT    8    7
CONECT    9    5   28   22
CONECT    9   22
CONECT   10    4   11   19
CONECT   10    4
CONECT   11   10   12   18
CONECT   11   18
CONECT   12   11   17   13
CONECT   12   13
CONECT   13   12   14   29
CONECT   13   12
CONECT   14   13   15   30
CONECT   14   15
CONECT   15   14   16   31
CONECT   15   14
CONECT   16   15   17   21
CONECT   16   17
CONECT   17   12   16   32
CONECT   17   16
CONECT   18    2   11
CONECT   18   11
CONECT   19   10   20
CONECT   19   20
CONECT   19   20
CONECT   20   19
CONECT   20   19
CONECT   20   19
CONECT   23    1
CONECT   24    1
CONECT   25    6
CONECT   26    7
CONECT   27    8
CONECT   28    9
CONECT   29   13
CONECT   30   14
CONECT   31   15
CONECT   21   16
CONECT   32   17
CONECT   22    8    9   33
CONECT   22    9
CONECT   33   22
END   
