# Supplementary material for: Optimization of 2-Amino-4,6-diarylpyrimidine-5-carbonitriles as Potent and Selective A1 Antagonists
Source: J Med Chem. 2022 Jan 22;65(3):2091–106. doi: 10.1021/acs.jmedchem.1c01636 (PMC8842224; doi:10.1021/acs.jmedchem.1c01636)
Supplement: Supplementary file 2 — jm1c01636_si_002.zip [file jm1c01636_si_002.zip › pdb files/Ligands/A1AR/CONFORMATION B/19bd.pdb]

TITLE     19bd
REMARK   4      COMPLIES WITH FORMAT V. 3.0, 1-DEC-2006
REMARK 888
REMARK 888 WRITTEN BY MAESTRO (A PRODUCT OF SCHRODINGER, LLC)
HETATM    1  N1  UNK   900       0.758   6.966  19.195  1.00  0.00           N  
HETATM    2  C1  UNK   900      -0.199   6.078  18.771  1.00  0.00           C  
HETATM    3  N2  UNK   900      -1.091   6.508  17.901  1.00  0.00           N  
HETATM    4  C2  UNK   900      -2.096   5.686  17.545  1.00  0.00           C  
HETATM    5  C3  UNK   900      -3.057   6.305  16.575  1.00  0.00           C  
HETATM    6  C4  UNK   900      -3.733   5.572  15.566  1.00  0.00           C  
HETATM    7  C5  UNK   900      -4.678   6.177  14.714  1.00  0.00           C  
HETATM    8  C6  UNK   900      -4.946   7.552  14.819  1.00  0.00           C  
HETATM    9  C7  UNK   900      -3.315   7.697  16.622  1.00  0.00           C  
HETATM   10  C8  UNK   900      -2.168   4.379  18.098  1.00  0.00           C  
HETATM   11  C9  UNK   900      -1.114   3.988  18.970  1.00  0.00           C  
HETATM   12  C10 UNK   900      -0.950   2.622  19.561  1.00  0.00           C  
HETATM   13  C11 UNK   900      -2.018   1.895  20.135  1.00  0.00           C  
HETATM   14  C12 UNK   900      -1.826   0.571  20.571  1.00  0.00           C  
HETATM   15  C13 UNK   900      -0.549   0.004  20.468  1.00  0.00           C  
HETATM   16  N3  UNK   900       0.500   0.685  19.971  1.00  0.00           N  
HETATM   17  C14 UNK   900       0.297   1.954  19.551  1.00  0.00           C  
HETATM   18  N4  UNK   900      -0.123   4.858  19.276  1.00  0.00           N  
HETATM   19  C15 UNK   900      -3.274   3.481  17.791  1.00  0.00           C  
HETATM   20  N5  UNK   900      -4.152   2.767  17.550  1.00  0.00           N  
HETATM   21  C16 UNK   900       0.761   8.379  18.838  1.00  0.00           C  
HETATM   22  C17 UNK   900      -4.248   8.318  15.767  1.00  0.00           C  
HETATM   23  H1  UNK   900       1.319   6.710  20.006  1.00  0.00           H  
HETATM   24  H2  UNK   900      -3.533   4.522  15.422  1.00  0.00           H  
HETATM   25  H3  UNK   900      -5.184   5.584  13.968  1.00  0.00           H  
HETATM   26  H4  UNK   900      -5.666   8.021  14.162  1.00  0.00           H  
HETATM   27  H5  UNK   900      -2.767   8.309  17.319  1.00  0.00           H  
HETATM   28  H6  UNK   900      -2.995   2.344  20.220  1.00  0.00           H  
HETATM   29  H7  UNK   900      -2.639  -0.019  20.969  1.00  0.00           H  
HETATM   30  H8  UNK   900      -0.366  -1.011  20.789  1.00  0.00           H  
HETATM   31  H9  UNK   900       1.178   2.450  19.177  1.00  0.00           H  
HETATM   32  H10 UNK   900       1.574   8.899  19.347  1.00  0.00           H  
HETATM   33  H11 UNK   900       0.895   8.506  17.763  1.00  0.00           H  
HETATM   34  H12 UNK   900      -0.178   8.854  19.124  1.00  0.00           H  
HETATM   35  H13 UNK   900      -4.420   9.382  15.837  1.00  0.00           H  
CONECT    1    2   23   21
CONECT    2    1   18    3
CONECT    2    3
CONECT    3    2    4
CONECT    3    2
CONECT    4    3    5   10
CONECT    4   10
CONECT    5    4    9    6
CONECT    5    6
CONECT    6    5    7   24
CONECT    6    5
CONECT    7    6    8   25
CONECT    7    8
CONECT    8    7   26   22
CONECT    8    7
CONECT    9    5   27   22
CONECT    9   22
CONECT   10    4   11   19
CONECT   10    4
CONECT   11   10   12   18
CONECT   11   18
CONECT   12   11   17   13
CONECT   12   13
CONECT   13   12   14   28
CONECT   13   12
CONECT   14   13   15   29
CONECT   14   15
CONECT   15   14   16   30
CONECT   15   14
CONECT   16   15   17
CONECT   16   17
CONECT   17   12   16   31
CONECT   17   16
CONECT   18    2   11
CONECT   18   11
CONECT   19   10   20
CONECT   19   20
CONECT   19   20
CONECT   20   19
CONECT   20   19
CONECT   20   19
CONECT   23    1
CONECT   21    1   32   33   34
CONECT   24    6
CONECT   25    7
CONECT   26    8
CONECT   27    9
CONECT   28   13
CONECT   29   14
CONECT   30   15
CONECT   31   17
CONECT   32   21
CONECT   33   21
CONECT   34   21
CONECT   22    8    9   35
CONECT   22    9
CONECT   35   22
END   
