# Supplementary material for: Optimization of 2-Amino-4,6-diarylpyrimidine-5-carbonitriles as Potent and Selective A1 Antagonists
Source: J Med Chem. 2022 Jan 22;65(3):2091–106. doi: 10.1021/acs.jmedchem.1c01636 (PMC8842224; doi:10.1021/acs.jmedchem.1c01636)
Supplement: Supplementary file 2 — jm1c01636_si_002.zip [file jm1c01636_si_002.zip › pdb files/Ligands/A1AR/CONFORMATION B/19be.pdb]

TITLE     19be
REMARK   4      COMPLIES WITH FORMAT V. 3.0, 1-DEC-2006
REMARK 888
REMARK 888 WRITTEN BY MAESTRO (A PRODUCT OF SCHRODINGER, LLC)
HETATM    1  N1  UNK   900       0.860   6.807  19.035  1.00  0.00           N  
HETATM    2  C1  UNK   900      -0.167   5.972  18.680  1.00  0.00           C  
HETATM    3  N2  UNK   900      -1.033   6.402  17.789  1.00  0.00           N  
HETATM    4  C2  UNK   900      -2.088   5.619  17.493  1.00  0.00           C  
HETATM    5  C3  UNK   900      -3.047   6.259  16.541  1.00  0.00           C  
HETATM    6  C4  UNK   900      -3.747   5.544  15.538  1.00  0.00           C  
HETATM    7  C5  UNK   900      -4.689   6.176  14.702  1.00  0.00           C  
HETATM    8  C6  UNK   900      -4.929   7.556  14.822  1.00  0.00           C  
HETATM    9  C7  UNK   900      -3.279   7.656  16.609  1.00  0.00           C  
HETATM   10  C8  UNK   900      -2.203   4.331  18.082  1.00  0.00           C  
HETATM   11  C9  UNK   900      -1.154   3.928  18.954  1.00  0.00           C  
HETATM   12  C10 UNK   900      -0.994   2.570  19.558  1.00  0.00           C  
HETATM   13  C11 UNK   900      -2.060   1.845  20.134  1.00  0.00           C  
HETATM   14  C12 UNK   900      -1.857   0.529  20.594  1.00  0.00           C  
HETATM   15  C13 UNK   900      -0.572  -0.025  20.507  1.00  0.00           C  
HETATM   16  N3  UNK   900       0.471   0.654  20.000  1.00  0.00           N  
HETATM   17  C14 UNK   900       0.257   1.911  19.556  1.00  0.00           C  
HETATM   18  N4  UNK   900      -0.140   4.777  19.239  1.00  0.00           N  
HETATM   19  C15 UNK   900      -3.342   3.468  17.805  1.00  0.00           C  
HETATM   20  N5  UNK   900      -4.247   2.782  17.585  1.00  0.00           N  
HETATM   21  C16 UNK   900       1.278   7.981  18.285  1.00  0.00           C  
HETATM   22  C17 UNK   900       0.713   9.269  18.879  1.00  0.00           C  
HETATM   23  C18 UNK   900      -4.209   8.301  15.771  1.00  0.00           C  
HETATM   24  H1  UNK   900       1.322   6.631  19.925  1.00  0.00           H  
HETATM   25  H2  UNK   900      -3.572   4.490  15.392  1.00  0.00           H  
HETATM   26  H3  UNK   900      -5.218   5.599  13.958  1.00  0.00           H  
HETATM   27  H4  UNK   900      -5.650   8.043  14.180  1.00  0.00           H  
HETATM   28  H5  UNK   900      -2.718   8.246  17.316  1.00  0.00           H  
HETATM   29  H6  UNK   900      -3.038   2.291  20.209  1.00  0.00           H  
HETATM   30  H7  UNK   900      -2.670  -0.053  20.999  1.00  0.00           H  
HETATM   31  H8  UNK   900      -0.378  -1.030  20.854  1.00  0.00           H  
HETATM   32  H9  UNK   900       1.137   2.407  19.177  1.00  0.00           H  
HETATM   33  H10 UNK   900       2.368   8.022  18.299  1.00  0.00           H  
HETATM   34  H11 UNK   900       0.983   7.888  17.239  1.00  0.00           H  
HETATM   35  H12 UNK   900       1.065  10.131  18.311  1.00  0.00           H  
HETATM   36  H13 UNK   900      -0.377   9.277  18.859  1.00  0.00           H  
HETATM   37  H14 UNK   900       1.030   9.409  19.913  1.00  0.00           H  
HETATM   38  H15 UNK   900      -4.365   9.367  15.855  1.00  0.00           H  
CONECT    1    2   24   21
CONECT    2    1   18    3
CONECT    2    3
CONECT    3    2    4
CONECT    3    2
CONECT    4    3    5   10
CONECT    4   10
CONECT    5    4    9    6
CONECT    5    6
CONECT    6    5    7   25
CONECT    6    5
CONECT    7    6    8   26
CONECT    7    8
CONECT    8    7   27   23
CONECT    8    7
CONECT    9    5   28   23
CONECT    9   23
CONECT   10    4   11   19
CONECT   10    4
CONECT   11   10   12   18
CONECT   11   18
CONECT   12   11   17   13
CONECT   12   13
CONECT   13   12   14   29
CONECT   13   12
CONECT   14   13   15   30
CONECT   14   15
CONECT   15   14   16   31
CONECT   15   14
CONECT   16   15   17
CONECT   16   17
CONECT   17   12   16   32
CONECT   17   16
CONECT   18    2   11
CONECT   18   11
CONECT   19   10   20
CONECT   19   20
CONECT   19   20
CONECT   20   19
CONECT   20   19
CONECT   20   19
CONECT   24    1
CONECT   25    6
CONECT   26    7
CONECT   27    8
CONECT   28    9
CONECT   29   13
CONECT   30   14
CONECT   31   15
CONECT   32   17
CONECT   21    1   33   34   22
CONECT   33   21
CONECT   34   21
CONECT   22   21   35   36   37
CONECT   35   22
CONECT   36   22
CONECT   37   22
CONECT   23    8    9   38
CONECT   23    9
CONECT   38   23
END   
