# Supplementary material for: Optimization of 2-Amino-4,6-diarylpyrimidine-5-carbonitriles as Potent and Selective A1 Antagonists
Source: J Med Chem. 2022 Jan 22;65(3):2091–106. doi: 10.1021/acs.jmedchem.1c01636 (PMC8842224; doi:10.1021/acs.jmedchem.1c01636)
Supplement: Supplementary file 2 — jm1c01636_si_002.zip [file jm1c01636_si_002.zip › pdb files/Ligands/A1AR/CONFORMATION B/19t.pdb]

TITLE     19t
REMARK   4      COMPLIES WITH FORMAT V. 3.0, 1-DEC-2006
REMARK 888
REMARK 888 WRITTEN BY MAESTRO (A PRODUCT OF SCHRODINGER, LLC)
HETATM    1  N1  UNK   900       0.855   7.164  18.566  1.00  0.00           N  
HETATM    2  C1  UNK   900      -0.303   6.458  18.367  1.00  0.00           C  
HETATM    3  N2  UNK   900      -1.197   6.913  17.511  1.00  0.00           N  
HETATM    4  C2  UNK   900      -2.321   6.190  17.329  1.00  0.00           C  
HETATM    5  C3  UNK   900      -3.282   6.813  16.373  1.00  0.00           C  
HETATM    6  C4  UNK   900      -3.952   6.068  15.372  1.00  0.00           C  
HETATM    7  C5  UNK   900      -4.883   6.673  14.503  1.00  0.00           C  
HETATM    8  C6  UNK   900      -5.156   8.048  14.608  1.00  0.00           C  
HETATM    9  C7  UNK   900      -3.540   8.204  16.426  1.00  0.00           C  
HETATM   10  C8  UNK   900      -2.498   4.950  17.997  1.00  0.00           C  
HETATM   11  C9  UNK   900      -1.437   4.532  18.838  1.00  0.00           C  
HETATM   12  C10 UNK   900      -1.261   3.172  19.433  1.00  0.00           C  
HETATM   13  C11 UNK   900      -2.280   2.341  19.960  1.00  0.00           C  
HETATM   14  C12 UNK   900      -2.009   1.007  20.349  1.00  0.00           C  
HETATM   15  C13 UNK   900      -0.720   0.466  20.207  1.00  0.00           C  
HETATM   16  C14 UNK   900       0.302   1.287  19.708  1.00  0.00           C  
HETATM   17  C15 UNK   900       0.035   2.623  19.399  1.00  0.00           C  
HETATM   18  N3  UNK   900      -0.350   5.317  19.012  1.00  0.00           N  
HETATM   19  C16 UNK   900      -3.697   4.144  17.816  1.00  0.00           C  
HETATM   20  N4  UNK   900      -4.648   3.500  17.673  1.00  0.00           N  
HETATM   21  C17 UNK   900       1.331   8.237  17.708  1.00  0.00           C  
HETATM   22  C18 UNK   900      -4.473   8.818  15.565  1.00  0.00           C  
HETATM   23  C19 UNK   900       0.859   9.601  18.203  1.00  0.00           C  
HETATM   24  N5  UNK   900       2.668   0.403  19.127  1.00  0.00           N  
HETATM   25  C20 UNK   900       1.622   0.788  19.404  1.00  0.00           C  
HETATM   26  H1  UNK   900       1.352   6.981  19.430  1.00  0.00           H  
HETATM   27  H2  UNK   900      -3.752   5.014  15.255  1.00  0.00           H  
HETATM   28  H3  UNK   900      -5.381   6.080  13.752  1.00  0.00           H  
HETATM   29  H4  UNK   900      -5.876   8.512  13.946  1.00  0.00           H  
HETATM   30  H5  UNK   900      -3.002   8.814  17.133  1.00  0.00           H  
HETATM   31  H6  UNK   900      -3.284   2.721  20.050  1.00  0.00           H  
HETATM   32  H7  UNK   900      -2.785   0.361  20.723  1.00  0.00           H  
HETATM   33  H8  UNK   900      -0.526  -0.569  20.454  1.00  0.00           H  
HETATM   34  H9  UNK   900       0.852   3.226  19.044  1.00  0.00           H  
HETATM   35  H10 UNK   900       2.421   8.206  17.693  1.00  0.00           H  
HETATM   36  H11 UNK   900       0.997   8.072  16.683  1.00  0.00           H  
HETATM   37  H12 UNK   900       1.254  10.410  17.588  1.00  0.00           H  
HETATM   38  H13 UNK   900      -0.229   9.669  18.185  1.00  0.00           H  
HETATM   39  H14 UNK   900       1.187   9.777  19.228  1.00  0.00           H  
HETATM   40  H15 UNK   900      -4.658   9.880  15.635  1.00  0.00           H  
CONECT    1    2   26   21
CONECT    2    1   18    3
CONECT    2    3
CONECT    3    2    4
CONECT    3    2
CONECT    4    3    5   10
CONECT    4   10
CONECT    5    4    9    6
CONECT    5    6
CONECT    6    5    7   27
CONECT    6    5
CONECT    7    6    8   28
CONECT    7    8
CONECT    8    7   29   22
CONECT    8    7
CONECT    9    5   30   22
CONECT    9   22
CONECT   10    4   11   19
CONECT   10    4
CONECT   11   10   12   18
CONECT   11   18
CONECT   12   11   17   13
CONECT   12   13
CONECT   13   12   14   31
CONECT   13   12
CONECT   14   13   15   32
CONECT   14   15
CONECT   15   14   16   33
CONECT   15   14
CONECT   16   15   17   25
CONECT   16   17
CONECT   17   12   16   34
CONECT   17   16
CONECT   18    2   11
CONECT   18   11
CONECT   19   10   20
CONECT   19   20
CONECT   19   20
CONECT   20   19
CONECT   20   19
CONECT   20   19
CONECT   26    1
CONECT   21    1   35   36   23
CONECT   27    6
CONECT   28    7
CONECT   29    8
CONECT   30    9
CONECT   31   13
CONECT   32   14
CONECT   33   15
CONECT   34   17
CONECT   22    8    9   40
CONECT   22    9
CONECT   35   21
CONECT   36   21
CONECT   23   21   37   38   39
CONECT   37   23
CONECT   38   23
CONECT   39   23
CONECT   40   22
CONECT   24   25
CONECT   24   25
CONECT   24   25
CONECT   25   16   24
CONECT   25   24
CONECT   25   24
END   
