# Supplementary material for: Optimization of 2-Amino-4,6-diarylpyrimidine-5-carbonitriles as Potent and Selective A1 Antagonists
Source: J Med Chem. 2022 Jan 22;65(3):2091–106. doi: 10.1021/acs.jmedchem.1c01636 (PMC8842224; doi:10.1021/acs.jmedchem.1c01636)
Supplement: Supplementary file 2 — jm1c01636_si_002.zip [file jm1c01636_si_002.zip › pdb files/Ligands/A1AR/CONFORMATION B/18t.pdb]

TITLE     18t
REMARK   4      COMPLIES WITH FORMAT V. 3.0, 1-DEC-2006
REMARK 888
REMARK 888 WRITTEN BY MAESTRO (A PRODUCT OF SCHRODINGER, LLC)
HETATM    1  N1  UNK   900       1.137   7.426  18.847  1.00  0.00           N  
HETATM    2  C1  UNK   900       0.065   6.664  18.539  1.00  0.00           C  
HETATM    3  N2  UNK   900      -0.819   7.195  17.735  1.00  0.00           N  
HETATM    4  C2  UNK   900      -1.921   6.477  17.434  1.00  0.00           C  
HETATM    5  C3  UNK   900      -2.875   7.213  16.542  1.00  0.00           C  
HETATM    6  C4  UNK   900      -3.702   6.581  15.577  1.00  0.00           C  
HETATM    7  C5  UNK   900      -4.740   8.701  14.955  1.00  0.00           C  
HETATM    8  C6  UNK   900      -2.969   8.627  16.623  1.00  0.00           C  
HETATM    9  C7  UNK   900      -2.072   5.161  17.960  1.00  0.00           C  
HETATM   10  C8  UNK   900      -1.008   4.669  18.766  1.00  0.00           C  
HETATM   11  C9  UNK   900      -0.845   3.279  19.296  1.00  0.00           C  
HETATM   12  C10 UNK   900      -1.904   2.436  19.704  1.00  0.00           C  
HETATM   13  C11 UNK   900      -1.659   1.117  20.130  1.00  0.00           C  
HETATM   14  C12 UNK   900      -0.361   0.599  20.162  1.00  0.00           C  
HETATM   15  C13 UNK   900       0.692   1.424  19.867  1.00  0.00           C  
HETATM   16  C14 UNK   900       0.455   2.736  19.433  1.00  0.00           C  
HETATM   17  N3  UNK   900       0.067   5.447  19.026  1.00  0.00           N  
HETATM   18  C15 UNK   900      -3.257   4.361  17.690  1.00  0.00           C  
HETATM   19  N4  UNK   900      -4.197   3.719  17.474  1.00  0.00           N  
HETATM   20  C16 UNK   900      -3.892   9.364  15.857  1.00  0.00           C  
HETATM   21  C17 UNK   900      -4.632   7.308  14.805  1.00  0.00           C  
HETATM   22  O1  UNK   900      -2.702   0.372  20.550  1.00  0.00           O  
HETATM   23  O2  UNK   900       1.918   0.920  20.148  1.00  0.00           O  
HETATM   24  C18 UNK   900      -2.388  -0.868  21.128  1.00  0.00           C  
HETATM   25  C19 UNK   900       2.661   0.824  18.989  1.00  0.00           C  
HETATM   26  H1  UNK   900       1.591   7.212  19.730  1.00  0.00           H  
HETATM   27  H2  UNK   900       1.010   8.411  18.673  1.00  0.00           H  
HETATM   28  H3  UNK   900      -3.634   5.520  15.403  1.00  0.00           H  
HETATM   29  H4  UNK   900      -5.454   9.265  14.371  1.00  0.00           H  
HETATM   30  H5  UNK   900      -2.318   9.175  17.290  1.00  0.00           H  
HETATM   31  H6  UNK   900      -2.921   2.791  19.727  1.00  0.00           H  
HETATM   32  H7  UNK   900      -0.105  -0.396  20.493  1.00  0.00           H  
HETATM   33  H8  UNK   900       1.303   3.357  19.273  1.00  0.00           H  
HETATM   34  H9  UNK   900      -3.943  10.439  15.969  1.00  0.00           H  
HETATM   35  H10 UNK   900      -5.264   6.797  14.092  1.00  0.00           H  
HETATM   36  H11 UNK   900      -3.319  -1.255  21.506  1.00  0.00           H  
HETATM   37  H12 UNK   900      -1.982  -1.521  20.357  1.00  0.00           H  
HETATM   38  H13 UNK   900      -1.685  -0.827  21.960  1.00  0.00           H  
HETATM   39  H14 UNK   900       3.464   0.111  19.034  1.00  0.00           H  
HETATM   40  H15 UNK   900       2.010   0.498  18.181  1.00  0.00           H  
HETATM   41  H16 UNK   900       3.069   1.809  18.809  1.00  0.00           H  
CONECT    1    2   26   27
CONECT    2    1   17    3
CONECT    2    3
CONECT    3    2    4
CONECT    3    2
CONECT    4    3    5    9
CONECT    4    9
CONECT    5    4    8    6
CONECT    5    6
CONECT    6    5   28   21
CONECT    6    5
CONECT    7   29   20   21
CONECT    7   21
CONECT    8    5   30   20
CONECT    8   20
CONECT    9    4   10   18
CONECT    9    4
CONECT   10    9   11   17
CONECT   10   17
CONECT   11   10   16   12
CONECT   11   12
CONECT   12   11   13   31
CONECT   12   11
CONECT   13   12   14   22
CONECT   13   14
CONECT   14   13   15   32
CONECT   14   13
CONECT   15   14   16   23
CONECT   15   16
CONECT   16   11   15   33
CONECT   16   15
CONECT   17    2   10
CONECT   17   10
CONECT   18    9   19
CONECT   18   19
CONECT   18   19
CONECT   19   18
CONECT   19   18
CONECT   19   18
CONECT   26    1
CONECT   27    1
CONECT   28    6
CONECT   29    7
CONECT   30    8
CONECT   31   12
CONECT   32   14
CONECT   33   16
CONECT   20    7    8   34
CONECT   20    8
CONECT   21    6    7   35
CONECT   21    7
CONECT   34   20
CONECT   35   21
CONECT   22   13   24
CONECT   23   15   25
CONECT   24   22   36   37   38
CONECT   36   24
CONECT   37   24
CONECT   38   24
CONECT   25   23   39   40   41
CONECT   39   25
CONECT   40   25
CONECT   41   25
END   
