# Supplementary material for: Optimization of 2-Amino-4,6-diarylpyrimidine-5-carbonitriles as Potent and Selective A1 Antagonists
Source: J Med Chem. 2022 Jan 22;65(3):2091–106. doi: 10.1021/acs.jmedchem.1c01636 (PMC8842224; doi:10.1021/acs.jmedchem.1c01636)
Supplement: Supplementary file 2 — jm1c01636_si_002.zip [file jm1c01636_si_002.zip › pdb files/Ligands/A1AR/CONFORMATION B/19az.pdb]

TITLE     19az
REMARK   4      COMPLIES WITH FORMAT V. 3.0, 1-DEC-2006
REMARK 888
REMARK 888 WRITTEN BY MAESTRO (A PRODUCT OF SCHRODINGER, LLC)
HETATM    1  N1  UNK   900       0.850   6.977  19.117  1.00  0.00           N  
HETATM    2  C1  UNK   900      -0.155   6.148  18.685  1.00  0.00           C  
HETATM    3  N2  UNK   900      -1.009   6.631  17.807  1.00  0.00           N  
HETATM    4  C2  UNK   900      -2.072   5.880  17.456  1.00  0.00           C  
HETATM    5  C3  UNK   900      -2.239   4.589  18.020  1.00  0.00           C  
HETATM    6  C4  UNK   900      -1.216   4.150  18.899  1.00  0.00           C  
HETATM    7  N3  UNK   900      -0.149   4.932  19.194  1.00  0.00           N  
HETATM    8  C5  UNK   900      -3.400   3.761  17.720  1.00  0.00           C  
HETATM    9  N4  UNK   900      -4.322   3.102  17.483  1.00  0.00           N  
HETATM   10  C6  UNK   900       0.872   8.402  18.815  1.00  0.00           C  
HETATM   11  C7  UNK   900      -4.801   7.935  14.752  1.00  0.00           C  
HETATM   12  C8  UNK   900      -4.048   8.651  15.697  1.00  0.00           C  
HETATM   13  C9  UNK   900      -3.153   7.969  16.544  1.00  0.00           C  
HETATM   14  C10 UNK   900      -2.989   6.562  16.490  1.00  0.00           C  
HETATM   15  C11 UNK   900      -3.719   5.876  15.486  1.00  0.00           C  
HETATM   16  C12 UNK   900      -4.627   6.545  14.641  1.00  0.00           C  
HETATM   17  C13 UNK   900      -1.159   2.792  19.495  1.00  0.00           C  
HETATM   18  C14 UNK   900      -0.044   1.995  19.576  1.00  0.00           C  
HETATM   19  S1  UNK   900      -0.367   0.428  20.274  1.00  0.00           S  
HETATM   20  C15 UNK   900      -2.028   0.848  20.496  1.00  0.00           C  
HETATM   21  C16 UNK   900      -2.285   2.131  20.085  1.00  0.00           C  
HETATM   22  H1  UNK   900       1.311   6.709  19.984  1.00  0.00           H  
HETATM   23  H2  UNK   900       1.702   8.888  19.329  1.00  0.00           H  
HETATM   24  H3  UNK   900       0.986   8.565  17.743  1.00  0.00           H  
HETATM   25  H4  UNK   900      -0.053   8.883  19.136  1.00  0.00           H  
HETATM   26  H5  UNK   900      -5.496   8.452  14.106  1.00  0.00           H  
HETATM   27  H6  UNK   900      -4.154   9.724  15.775  1.00  0.00           H  
HETATM   28  H7  UNK   900      -2.569   8.543  17.247  1.00  0.00           H  
HETATM   29  H8  UNK   900      -3.591   4.815  15.342  1.00  0.00           H  
HETATM   30  H9  UNK   900      -5.180   5.991  13.897  1.00  0.00           H  
HETATM   31  H10 UNK   900       0.955   2.258  19.262  1.00  0.00           H  
HETATM   32  H11 UNK   900      -3.247   2.613  20.160  1.00  0.00           H  
HETATM   33  H12 UNK   900      -2.701   0.122  20.925  1.00  0.00           H  
CONECT    1    2   22   10
CONECT    2    1    7    3
CONECT    2    3
CONECT    3    2    4
CONECT    3    2
CONECT    4    3    5   14
CONECT    4    5
CONECT    5    4    6    8
CONECT    5    4
CONECT    6    5    7   17
CONECT    6    7
CONECT    7    2    6
CONECT    7    6
CONECT    8    5    9
CONECT    8    9
CONECT    8    9
CONECT    9    8
CONECT    9    8
CONECT    9    8
CONECT   22    1
CONECT   10    1   23   24   25
CONECT   23   10
CONECT   24   10
CONECT   25   10
CONECT   11   12   16   26
CONECT   11   12
CONECT   12   11   13   27
CONECT   12   11
CONECT   13   12   14   28
CONECT   13   14
CONECT   14    4   13   15
CONECT   14   13
CONECT   15   14   16   29
CONECT   15   16
CONECT   16   11   15   30
CONECT   16   15
CONECT   26   11
CONECT   27   12
CONECT   28   13
CONECT   29   15
CONECT   30   16
CONECT   17    6   18   21
CONECT   17   18
CONECT   18   17   19   31
CONECT   18   17
CONECT   19   18   20
CONECT   20   19   21   33
CONECT   20   21
CONECT   21   17   20   32
CONECT   21   20
CONECT   31   18
CONECT   32   21
CONECT   33   20
END   
