# Supplementary material for: Optimization of 2-Amino-4,6-diarylpyrimidine-5-carbonitriles as Potent and Selective A1 Antagonists
Source: J Med Chem. 2022 Jan 22;65(3):2091–106. doi: 10.1021/acs.jmedchem.1c01636 (PMC8842224; doi:10.1021/acs.jmedchem.1c01636)
Supplement: Supplementary file 2 — jm1c01636_si_002.zip [file jm1c01636_si_002.zip › pdb files/Ligands/A1AR/CONFORMATION B/19ba.pdb]

TITLE     19ba
REMARK   4      COMPLIES WITH FORMAT V. 3.0, 1-DEC-2006
REMARK 888
REMARK 888 WRITTEN BY MAESTRO (A PRODUCT OF SCHRODINGER, LLC)
HETATM    1  N1  UNK   900       0.778   6.728  18.911  1.00  0.00           N  
HETATM    2  C1  UNK   900      -0.280   5.870  18.740  1.00  0.00           C  
HETATM    3  N2  UNK   900      -1.282   6.293  18.000  1.00  0.00           N  
HETATM    4  C2  UNK   900      -2.288   5.446  17.722  1.00  0.00           C  
HETATM    5  C3  UNK   900      -2.210   4.101  18.150  1.00  0.00           C  
HETATM    6  C4  UNK   900      -1.119   3.774  18.991  1.00  0.00           C  
HETATM    7  N3  UNK   900      -0.133   4.662  19.254  1.00  0.00           N  
HETATM    8  C5  UNK   900      -3.137   3.090  17.663  1.00  0.00           C  
HETATM    9  N4  UNK   900      -3.871   2.285  17.276  1.00  0.00           N  
HETATM   10  C6  UNK   900       2.214  10.062  16.733  1.00  0.00           C  
HETATM   11  C7  UNK   900       2.562   9.883  18.086  1.00  0.00           C  
HETATM   12  C8  UNK   900       2.072   8.777  18.807  1.00  0.00           C  
HETATM   13  C9  UNK   900       1.243   7.828  18.176  1.00  0.00           C  
HETATM   14  C10 UNK   900       0.938   7.992  16.804  1.00  0.00           C  
HETATM   15  C11 UNK   900       1.411   9.106  16.088  1.00  0.00           C  
HETATM   16  C12 UNK   900      -5.428   7.221  15.300  1.00  0.00           C  
HETATM   17  C13 UNK   900      -4.093   7.633  15.153  1.00  0.00           C  
HETATM   18  C14 UNK   900      -3.083   7.046  15.942  1.00  0.00           C  
HETATM   19  C15 UNK   900      -3.379   6.053  16.907  1.00  0.00           C  
HETATM   20  C16 UNK   900      -4.739   5.693  17.070  1.00  0.00           C  
HETATM   21  C17 UNK   900      -5.749   6.245  16.258  1.00  0.00           C  
HETATM   22  C18 UNK   900      -0.919   2.426  19.568  1.00  0.00           C  
HETATM   23  C19 UNK   900       0.251   1.704  19.612  1.00  0.00           C  
HETATM   24  S1  UNK   900       0.054   0.133  20.351  1.00  0.00           S  
HETATM   25  C20 UNK   900      -1.632   0.451  20.621  1.00  0.00           C  
HETATM   26  C21 UNK   900      -1.984   1.705  20.194  1.00  0.00           C  
HETATM   27  H1  UNK   900       1.228   6.625  19.815  1.00  0.00           H  
HETATM   28  H2  UNK   900       2.530  10.937  16.188  1.00  0.00           H  
HETATM   29  H3  UNK   900       3.177  10.607  18.598  1.00  0.00           H  
HETATM   30  H4  UNK   900       2.326   8.680  19.854  1.00  0.00           H  
HETATM   31  H5  UNK   900       0.320   7.275  16.285  1.00  0.00           H  
HETATM   32  H6  UNK   900       1.141   9.234  15.050  1.00  0.00           H  
HETATM   33  H7  UNK   900      -6.204   7.662  14.688  1.00  0.00           H  
HETATM   34  H8  UNK   900      -3.839   8.396  14.431  1.00  0.00           H  
HETATM   35  H9  UNK   900      -2.062   7.372  15.811  1.00  0.00           H  
HETATM   36  H10 UNK   900      -5.025   4.976  17.825  1.00  0.00           H  
HETATM   37  H11 UNK   900      -6.771   5.921  16.377  1.00  0.00           H  
HETATM   38  H12 UNK   900       1.219   2.030  19.261  1.00  0.00           H  
HETATM   39  H13 UNK   900      -2.971   2.132  20.284  1.00  0.00           H  
HETATM   40  H14 UNK   900      -2.261  -0.293  21.089  1.00  0.00           H  
CONECT    1    2   27   13
CONECT    2    1    7    3
CONECT    2    3
CONECT    3    2    4
CONECT    3    2
CONECT    4    3    5   19
CONECT    4    5
CONECT    5    4    6    8
CONECT    5    4
CONECT    6    5    7   22
CONECT    6    7
CONECT    7    2    6
CONECT    7    6
CONECT    8    5    9
CONECT    8    9
CONECT    8    9
CONECT    9    8
CONECT    9    8
CONECT    9    8
CONECT   27    1
CONECT   10   11   15   28
CONECT   10   11
CONECT   11   10   12   29
CONECT   11   10
CONECT   12   11   13   30
CONECT   12   13
CONECT   13    1   12   14
CONECT   13   12
CONECT   14   13   15   31
CONECT   14   15
CONECT   15   10   14   32
CONECT   15   14
CONECT   28   10
CONECT   29   11
CONECT   30   12
CONECT   31   14
CONECT   32   15
CONECT   16   17   21   33
CONECT   16   17
CONECT   17   16   18   34
CONECT   17   16
CONECT   18   17   19   35
CONECT   18   19
CONECT   19    4   18   20
CONECT   19   18
CONECT   20   19   21   36
CONECT   20   21
CONECT   21   16   20   37
CONECT   21   20
CONECT   33   16
CONECT   34   17
CONECT   35   18
CONECT   36   20
CONECT   37   21
CONECT   22    6   23   26
CONECT   22   23
CONECT   23   22   24   38
CONECT   23   22
CONECT   24   23   25
CONECT   25   24   26   40
CONECT   25   26
CONECT   26   22   25   39
CONECT   26   25
CONECT   38   23
CONECT   39   26
CONECT   40   25
END   
