# Supplementary material for: Optimization of 2-Amino-4,6-diarylpyrimidine-5-carbonitriles as Potent and Selective A1 Antagonists
Source: J Med Chem. 2022 Jan 22;65(3):2091–106. doi: 10.1021/acs.jmedchem.1c01636 (PMC8842224; doi:10.1021/acs.jmedchem.1c01636)
Supplement: Supplementary file 2 — jm1c01636_si_002.zip [file jm1c01636_si_002.zip › pdb files/Ligands/A1AR/CONFORMATION B/19am.pdb]

TITLE     19am
REMARK   4      COMPLIES WITH FORMAT V. 3.0, 1-DEC-2006
REMARK 888
REMARK 888 WRITTEN BY MAESTRO (A PRODUCT OF SCHRODINGER, LLC)
HETATM    1  N1  UNK   900       0.141   8.098  18.339  1.00  0.00           N  
HETATM    2  C1  UNK   900      -0.864   7.210  18.072  1.00  0.00           C  
HETATM    3  N2  UNK   900      -1.841   7.581  17.274  1.00  0.00           N  
HETATM    4  C2  UNK   900      -2.823   6.691  17.034  1.00  0.00           C  
HETATM    5  C3  UNK   900      -3.840   7.210  16.084  1.00  0.00           C  
HETATM    6  C4  UNK   900      -4.295   6.449  14.982  1.00  0.00           C  
HETATM    7  C5  UNK   900      -5.713   8.281  14.222  1.00  0.00           C  
HETATM    8  C6  UNK   900      -4.335   8.529  16.219  1.00  0.00           C  
HETATM    9  C7  UNK   900      -2.803   5.400  17.624  1.00  0.00           C  
HETATM   10  C8  UNK   900      -1.683   5.103  18.444  1.00  0.00           C  
HETATM   11  C9  UNK   900      -1.308   3.781  19.039  1.00  0.00           C  
HETATM   12  C10 UNK   900      -2.203   2.750  19.420  1.00  0.00           C  
HETATM   13  C11 UNK   900      -1.733   1.482  19.828  1.00  0.00           C  
HETATM   14  C12 UNK   900      -0.354   1.215  19.829  1.00  0.00           C  
HETATM   15  C13 UNK   900       0.559   2.236  19.535  1.00  0.00           C  
HETATM   16  C14 UNK   900       0.066   3.501  19.197  1.00  0.00           C  
HETATM   17  N3  UNK   900      -0.726   6.039  18.637  1.00  0.00           N  
HETATM   18  C15 UNK   900      -3.872   4.443  17.375  1.00  0.00           C  
HETATM   19  N4  UNK   900      -4.722   3.682  17.176  1.00  0.00           N  
HETATM   20  C16 UNK   900       0.180   9.451  17.813  1.00  0.00           C  
HETATM   21  C17 UNK   900      -5.260   9.063  15.299  1.00  0.00           C  
HETATM   22  C18 UNK   900      -5.218   6.976  14.058  1.00  0.00           C  
HETATM   23  O1  UNK   900      -2.649   0.540  20.207  1.00  0.00           O  
HETATM   24  O2  UNK   900       1.918   2.064  19.557  1.00  0.00           O  
HETATM   25  C19 UNK   900      -2.173  -0.631  20.860  1.00  0.00           C  
HETATM   26  C20 UNK   900       2.371   0.759  19.264  1.00  0.00           C  
HETATM   27  H1  UNK   900       0.801   7.828  19.055  1.00  0.00           H  
HETATM   28  H2  UNK   900      -3.912   5.451  14.827  1.00  0.00           H  
HETATM   29  H3  UNK   900      -6.428   8.687  13.520  1.00  0.00           H  
HETATM   30  H4  UNK   900      -3.975   9.147  17.028  1.00  0.00           H  
HETATM   31  H5  UNK   900      -3.267   2.914  19.411  1.00  0.00           H  
HETATM   32  H6  UNK   900       0.014   0.241  20.104  1.00  0.00           H  
HETATM   33  H7  UNK   900       0.787   4.254  18.948  1.00  0.00           H  
HETATM   34  H8  UNK   900       0.990  10.017  18.274  1.00  0.00           H  
HETATM   35  H9  UNK   900       0.336   9.433  16.734  1.00  0.00           H  
HETATM   36  H10 UNK   900      -0.761   9.964  18.012  1.00  0.00           H  
HETATM   37  H11 UNK   900      -3.008  -1.088  21.382  1.00  0.00           H  
HETATM   38  H12 UNK   900      -1.775  -1.345  20.139  1.00  0.00           H  
HETATM   39  H13 UNK   900      -1.416  -0.430  21.618  1.00  0.00           H  
HETATM   40  H14 UNK   900       2.130   0.057  20.056  1.00  0.00           H  
HETATM   41  H15 UNK   900       1.918   0.409  18.342  1.00  0.00           H  
HETATM   42  H16 UNK   900       3.446   0.763  19.126  1.00  0.00           H  
HETATM   43  H17 UNK   900      -5.615  10.077  15.411  1.00  0.00           H  
HETATM   44  H18 UNK   900      -5.533   6.382  13.214  1.00  0.00           H  
CONECT    1    2   27   20
CONECT    2    1   17    3
CONECT    2    3
CONECT    3    2    4
CONECT    3    2
CONECT    4    3    5    9
CONECT    4    9
CONECT    5    4    8    6
CONECT    5    6
CONECT    6    5   28   22
CONECT    6    5
CONECT    7   29   21   22
CONECT    7   22
CONECT    8    5   30   21
CONECT    8   21
CONECT    9    4   10   18
CONECT    9    4
CONECT   10    9   11   17
CONECT   10   17
CONECT   11   10   16   12
CONECT   11   12
CONECT   12   11   13   31
CONECT   12   11
CONECT   13   12   14   23
CONECT   13   14
CONECT   14   13   15   32
CONECT   14   13
CONECT   15   14   16   24
CONECT   15   16
CONECT   16   11   15   33
CONECT   16   15
CONECT   17    2   10
CONECT   17   10
CONECT   18    9   19
CONECT   18   19
CONECT   18   19
CONECT   19   18
CONECT   19   18
CONECT   19   18
CONECT   27    1
CONECT   20    1   34   35   36
CONECT   28    6
CONECT   29    7
CONECT   30    8
CONECT   31   12
CONECT   32   14
CONECT   33   16
CONECT   21    7    8   43
CONECT   21    8
CONECT   22    6    7   44
CONECT   22    7
CONECT   34   20
CONECT   35   20
CONECT   36   20
CONECT   23   13   25
CONECT   24   15   26
CONECT   25   23   37   38   39
CONECT   37   25
CONECT   38   25
CONECT   39   25
CONECT   26   24   40   41   42
CONECT   40   26
CONECT   41   26
CONECT   42   26
CONECT   43   21
CONECT   44   22
END   
