# Supplementary material for: Optimization of 2-Amino-4,6-diarylpyrimidine-5-carbonitriles as Potent and Selective A1 Antagonists
Source: J Med Chem. 2022 Jan 22;65(3):2091–106. doi: 10.1021/acs.jmedchem.1c01636 (PMC8842224; doi:10.1021/acs.jmedchem.1c01636)
Supplement: Supplementary file 2 — jm1c01636_si_002.zip [file jm1c01636_si_002.zip › pdb files/Ligands/A1AR/CONFORMATION B/19al.pdb]

TITLE     19al
REMARK   4      COMPLIES WITH FORMAT V. 3.0, 1-DEC-2006
REMARK 888
REMARK 888 WRITTEN BY MAESTRO (A PRODUCT OF SCHRODINGER, LLC)
HETATM    1  N1  UNK   900       0.606   7.069  18.561  1.00  0.00           N  
HETATM    2  C1  UNK   900      -0.461   6.212  18.466  1.00  0.00           C  
HETATM    3  N2  UNK   900      -1.446   6.533  17.654  1.00  0.00           N  
HETATM    4  C2  UNK   900      -2.446   5.651  17.483  1.00  0.00           C  
HETATM    5  C3  UNK   900      -3.489   6.115  16.529  1.00  0.00           C  
HETATM    6  C4  UNK   900      -3.968   5.301  15.475  1.00  0.00           C  
HETATM    7  C5  UNK   900      -5.505   7.047  14.740  1.00  0.00           C  
HETATM    8  C6  UNK   900      -4.022   7.420  16.635  1.00  0.00           C  
HETATM    9  C7  UNK   900      -2.409   4.393  18.130  1.00  0.00           C  
HETATM   10  C8  UNK   900      -1.293   4.141  18.965  1.00  0.00           C  
HETATM   11  C9  UNK   900      -0.917   2.814  19.533  1.00  0.00           C  
HETATM   12  C10 UNK   900      -1.805   1.849  20.069  1.00  0.00           C  
HETATM   13  C11 UNK   900      -1.335   0.562  20.420  1.00  0.00           C  
HETATM   14  C12 UNK   900       0.008   0.203  20.237  1.00  0.00           C  
HETATM   15  C13 UNK   900       0.891   1.151  19.716  1.00  0.00           C  
HETATM   16  C14 UNK   900       0.440   2.444  19.456  1.00  0.00           C  
HETATM   17  N3  UNK   900      -0.327   5.077  19.119  1.00  0.00           N  
HETATM   18  C15 UNK   900      -3.441   3.400  17.888  1.00  0.00           C  
HETATM   19  N4  UNK   900      -4.259   2.610  17.687  1.00  0.00           N  
HETATM   20 CL1  UNK   900      -2.392  -0.632  21.037  1.00  0.00          Cl  
HETATM   21 CL2  UNK   900       2.503   0.743  19.308  1.00  0.00          Cl  
HETATM   22  C16 UNK   900      -5.023   7.885  15.759  1.00  0.00           C  
HETATM   23  C17 UNK   900      -4.970   5.755  14.595  1.00  0.00           C  
HETATM   24  C18 UNK   900       1.846  10.353  16.199  1.00  0.00           C  
HETATM   25  C19 UNK   900       2.102  10.328  17.582  1.00  0.00           C  
HETATM   26  C20 UNK   900       1.702   9.228  18.367  1.00  0.00           C  
HETATM   27  C21 UNK   900       1.022   8.147  17.770  1.00  0.00           C  
HETATM   28  C22 UNK   900       0.791   8.166  16.375  1.00  0.00           C  
HETATM   29  C23 UNK   900       1.197   9.263  15.593  1.00  0.00           C  
HETATM   30  H1  UNK   900       1.096   6.982  19.442  1.00  0.00           H  
HETATM   31  H2  UNK   900      -3.564   4.311  15.329  1.00  0.00           H  
HETATM   32  H3  UNK   900      -6.273   7.403  14.067  1.00  0.00           H  
HETATM   33  H4  UNK   900      -3.640   8.078  17.396  1.00  0.00           H  
HETATM   34  H5  UNK   900      -2.852   2.082  20.190  1.00  0.00           H  
HETATM   35  H6  UNK   900       0.343  -0.800  20.455  1.00  0.00           H  
HETATM   36  H7  UNK   900       1.160   3.163  19.131  1.00  0.00           H  
HETATM   37  H8  UNK   900       2.116  11.216  15.608  1.00  0.00           H  
HETATM   38  H9  UNK   900       2.573  11.171  18.057  1.00  0.00           H  
HETATM   39  H10 UNK   900       1.891   9.243  19.432  1.00  0.00           H  
HETATM   40  H11 UNK   900       0.276   7.347  15.894  1.00  0.00           H  
HETATM   41  H12 UNK   900       0.981   9.278  14.536  1.00  0.00           H  
HETATM   42  H13 UNK   900      -5.417   8.886  15.865  1.00  0.00           H  
HETATM   43  H14 UNK   900      -5.316   5.106  13.804  1.00  0.00           H  
CONECT    1    2   30   27
CONECT    2    1   17    3
CONECT    2    3
CONECT    3    2    4
CONECT    3    2
CONECT    4    3    5    9
CONECT    4    9
CONECT    5    4    8    6
CONECT    5    6
CONECT    6    5   31   23
CONECT    6    5
CONECT    7   32   22   23
CONECT    7   23
CONECT    8    5   33   22
CONECT    8   22
CONECT    9    4   10   18
CONECT    9    4
CONECT   10    9   11   17
CONECT   10   17
CONECT   11   10   16   12
CONECT   11   12
CONECT   12   11   13   34
CONECT   12   11
CONECT   13   12   14   20
CONECT   13   14
CONECT   14   13   15   35
CONECT   14   13
CONECT   15   14   16   21
CONECT   15   16
CONECT   16   11   15   36
CONECT   16   15
CONECT   17    2   10
CONECT   17   10
CONECT   18    9   19
CONECT   18   19
CONECT   18   19
CONECT   19   18
CONECT   19   18
CONECT   19   18
CONECT   30    1
CONECT   31    6
CONECT   32    7
CONECT   33    8
CONECT   34   12
CONECT   20   13
CONECT   35   14
CONECT   21   15
CONECT   36   16
CONECT   22    7    8   42
CONECT   22    8
CONECT   23    6    7   43
CONECT   23    7
CONECT   24   25   29   37
CONECT   24   25
CONECT   25   24   26   38
CONECT   25   24
CONECT   26   25   27   39
CONECT   26   27
CONECT   27    1   26   28
CONECT   27   26
CONECT   28   27   29   40
CONECT   28   29
CONECT   29   24   28   41
CONECT   29   28
CONECT   37   24
CONECT   38   25
CONECT   39   26
CONECT   40   28
CONECT   41   29
CONECT   42   22
CONECT   43   23
END   
