# Supplementary material for: Optimization of 2-Amino-4,6-diarylpyrimidine-5-carbonitriles as Potent and Selective A1 Antagonists
Source: J Med Chem. 2022 Jan 22;65(3):2091–106. doi: 10.1021/acs.jmedchem.1c01636 (PMC8842224; doi:10.1021/acs.jmedchem.1c01636)
Supplement: Supplementary file 2 — jm1c01636_si_002.zip [file jm1c01636_si_002.zip › pdb files/Ligands/A1AR/CONFORMATION B/18u.pdb]

TITLE     18u
REMARK   4      COMPLIES WITH FORMAT V. 3.0, 1-DEC-2006
REMARK 888
REMARK 888 WRITTEN BY MAESTRO (A PRODUCT OF SCHRODINGER, LLC)
HETATM    1  N1  UNK   900       0.781   6.713  19.032  1.00  0.00           N  
HETATM    2  C1  UNK   900      -0.223   5.868  18.703  1.00  0.00           C  
HETATM    3  N2  UNK   900      -1.096   6.341  17.848  1.00  0.00           N  
HETATM    4  C2  UNK   900      -2.129   5.547  17.497  1.00  0.00           C  
HETATM    5  C3  UNK   900      -3.083   6.199  16.547  1.00  0.00           C  
HETATM    6  C4  UNK   900      -3.764   5.501  15.517  1.00  0.00           C  
HETATM    7  C5  UNK   900      -3.334   7.590  16.643  1.00  0.00           C  
HETATM    8  C6  UNK   900      -2.234   4.239  18.041  1.00  0.00           C  
HETATM    9  C7  UNK   900      -1.201   3.831  18.929  1.00  0.00           C  
HETATM   10  C8  UNK   900      -1.091   2.480  19.553  1.00  0.00           C  
HETATM   11  C9  UNK   900      -2.222   1.838  20.128  1.00  0.00           C  
HETATM   12  C10 UNK   900      -2.158   0.518  20.625  1.00  0.00           C  
HETATM   13  C11 UNK   900      -0.933  -0.129  20.609  1.00  0.00           C  
HETATM   14  C12 UNK   900       0.195   0.479  20.116  1.00  0.00           C  
HETATM   15  C13 UNK   900       0.150   1.781  19.583  1.00  0.00           C  
HETATM   16  N3  UNK   900      -0.182   4.665  19.233  1.00  0.00           N  
HETATM   17  C14 UNK   900      -3.347   3.362  17.704  1.00  0.00           C  
HETATM   18  N4  UNK   900      -4.232   2.665  17.436  1.00  0.00           N  
HETATM   19  C15 UNK   900      -4.266   8.243  15.811  1.00  0.00           C  
HETATM   20  C16 UNK   900      -4.706   6.140  14.687  1.00  0.00           C  
HETATM   21  C17 UNK   900      -4.968   7.512  14.838  1.00  0.00           C  
HETATM   22  O1  UNK   900      -0.655  -1.369  21.060  1.00  0.00           O  
HETATM   23  O2  UNK   900       1.239  -0.378  20.250  1.00  0.00           O  
HETATM   24  C18 UNK   900       0.712  -1.536  20.864  1.00  0.00           C  
HETATM   25  H1  UNK   900       1.242   6.576  19.928  1.00  0.00           H  
HETATM   26  H2  UNK   900       0.646   7.674  18.765  1.00  0.00           H  
HETATM   27  H3  UNK   900      -3.572   4.454  15.344  1.00  0.00           H  
HETATM   28  H4  UNK   900      -2.787   8.170  17.366  1.00  0.00           H  
HETATM   29  H5  UNK   900      -3.160   2.367  20.170  1.00  0.00           H  
HETATM   30  H6  UNK   900      -2.990  -0.023  21.039  1.00  0.00           H  
HETATM   31  H7  UNK   900       1.053   2.246  19.215  1.00  0.00           H  
HETATM   32  H8  UNK   900      -5.219   5.574  13.923  1.00  0.00           H  
HETATM   33  H9  UNK   900      -4.441   9.304  15.919  1.00  0.00           H  
HETATM   34  H10 UNK   900      -5.689   8.005  14.201  1.00  0.00           H  
HETATM   35  H11 UNK   900       0.879  -2.414  20.240  1.00  0.00           H  
HETATM   36  H12 UNK   900       1.162  -1.695  21.842  1.00  0.00           H  
CONECT    1    2   25   26
CONECT    2    1   16    3
CONECT    2    3
CONECT    3    2    4
CONECT    3    2
CONECT    4    3    5    8
CONECT    4    8
CONECT    5    4    7    6
CONECT    5    6
CONECT    6    5   27   20
CONECT    6    5
CONECT    7    5   28   19
CONECT    7   19
CONECT    8    4    9   17
CONECT    8    4
CONECT    9    8   10   16
CONECT    9   16
CONECT   10    9   15   11
CONECT   10   11
CONECT   11   10   12   29
CONECT   11   10
CONECT   12   11   13   30
CONECT   12   13
CONECT   13   12   14   22
CONECT   13   12
CONECT   14   13   15   23
CONECT   14   15
CONECT   15   10   14   31
CONECT   15   14
CONECT   16    2    9
CONECT   16    9
CONECT   17    8   18
CONECT   17   18
CONECT   17   18
CONECT   18   17
CONECT   18   17
CONECT   18   17
CONECT   25    1
CONECT   26    1
CONECT   27    6
CONECT   28    7
CONECT   29   11
CONECT   30   12
CONECT   31   15
CONECT   19    7   21   33
CONECT   19    7
CONECT   20    6   32   21
CONECT   20   21
CONECT   32   20
CONECT   21   19   20   34
CONECT   21   20
CONECT   33   19
CONECT   34   21
CONECT   22   13   24
CONECT   23   14   24
CONECT   24   22   23   35   36
CONECT   35   24
CONECT   36   24
END   
