# Supplementary material for: Optimization of 2-Amino-4,6-diarylpyrimidine-5-carbonitriles as Potent and Selective A1 Antagonists
Source: J Med Chem. 2022 Jan 22;65(3):2091–106. doi: 10.1021/acs.jmedchem.1c01636 (PMC8842224; doi:10.1021/acs.jmedchem.1c01636)
Supplement: Supplementary file 2 — jm1c01636_si_002.zip [file jm1c01636_si_002.zip › pdb files/Ligands/A1AR/CONFORMATION B/18b.pdb]

TITLE     18b
REMARK   4      COMPLIES WITH FORMAT V. 3.0, 1-DEC-2006
REMARK 888
REMARK 888 WRITTEN BY MAESTRO (A PRODUCT OF SCHRODINGER, LLC)
HETATM    1  N1  UNK   900       1.170   7.085  18.286  1.00  0.00           N  
HETATM    2  C1  UNK   900       0.119   6.253  18.128  1.00  0.00           C  
HETATM    3  N2  UNK   900      -0.787   6.668  17.273  1.00  0.00           N  
HETATM    4  C2  UNK   900      -1.859   5.876  17.071  1.00  0.00           C  
HETATM    5  C3  UNK   900      -2.842   6.415  16.092  1.00  0.00           C  
HETATM    6  C4  UNK   900      -3.415   5.615  15.071  1.00  0.00           C  
HETATM    7  C5  UNK   900      -4.372   6.139  14.180  1.00  0.00           C  
HETATM    8  C6  UNK   900      -4.758   7.487  14.275  1.00  0.00           C  
HETATM    9  C7  UNK   900      -4.182   8.308  15.262  1.00  0.00           C  
HETATM   10  C8  UNK   900      -1.985   4.656  17.774  1.00  0.00           C  
HETATM   11  C9  UNK   900      -0.929   4.305  18.654  1.00  0.00           C  
HETATM   12  C10 UNK   900      -0.868   3.030  19.424  1.00  0.00           C  
HETATM   13  C11 UNK   900      -1.984   2.584  20.176  1.00  0.00           C  
HETATM   14  C12 UNK   900      -1.992   1.328  20.811  1.00  0.00           C  
HETATM   15  C13 UNK   900      -0.853   0.508  20.763  1.00  0.00           C  
HETATM   16  C14 UNK   900       0.285   0.953  20.070  1.00  0.00           C  
HETATM   17  C15 UNK   900       0.279   2.192  19.404  1.00  0.00           C  
HETATM   18  N3  UNK   900       0.120   5.141  18.840  1.00  0.00           N  
HETATM   19  C16 UNK   900      -3.151   3.810  17.590  1.00  0.00           C  
HETATM   20  N4  UNK   900      -4.078   3.141  17.449  1.00  0.00           N  
HETATM   21  F1  UNK   900       1.398   2.547  18.733  1.00  0.00           F  
HETATM   22  C17 UNK   900      -3.234   7.772  16.158  1.00  0.00           C  
HETATM   23  H1  UNK   900       1.812   6.949  19.067  1.00  0.00           H  
HETATM   24  H2  UNK   900       1.143   7.983  17.839  1.00  0.00           H  
HETATM   25  H3  UNK   900      -3.131   4.579  14.960  1.00  0.00           H  
HETATM   26  H4  UNK   900      -4.800   5.507  13.412  1.00  0.00           H  
HETATM   27  H5  UNK   900      -5.484   7.883  13.578  1.00  0.00           H  
HETATM   28  H6  UNK   900      -4.464   9.349  15.326  1.00  0.00           H  
HETATM   29  H7  UNK   900      -2.872   3.195  20.230  1.00  0.00           H  
HETATM   30  H8  UNK   900      -2.880   0.990  21.325  1.00  0.00           H  
HETATM   31  H9  UNK   900      -0.856  -0.460  21.244  1.00  0.00           H  
HETATM   32  H10 UNK   900       1.165   0.332  20.011  1.00  0.00           H  
HETATM   33  H11 UNK   900      -2.786   8.406  16.909  1.00  0.00           H  
CONECT    1    2   23   24
CONECT    2    1   18    3
CONECT    2    3
CONECT    3    2    4
CONECT    3    2
CONECT    4    3    5   10
CONECT    4   10
CONECT    5    4    6   22
CONECT    5    6
CONECT    6    5    7   25
CONECT    6    5
CONECT    7    6    8   26
CONECT    7    8
CONECT    8    7    9   27
CONECT    8    7
CONECT    9    8   28   22
CONECT    9   22
CONECT   10    4   11   19
CONECT   10    4
CONECT   11   10   12   18
CONECT   11   18
CONECT   12   11   17   13
CONECT   12   13
CONECT   13   12   14   29
CONECT   13   12
CONECT   14   13   15   30
CONECT   14   15
CONECT   15   14   16   31
CONECT   15   14
CONECT   16   15   17   32
CONECT   16   17
CONECT   17   12   16   21
CONECT   17   16
CONECT   18    2   11
CONECT   18   11
CONECT   19   10   20
CONECT   19   20
CONECT   19   20
CONECT   20   19
CONECT   20   19
CONECT   20   19
CONECT   23    1
CONECT   24    1
CONECT   25    6
CONECT   26    7
CONECT   27    8
CONECT   28    9
CONECT   29   13
CONECT   30   14
CONECT   31   15
CONECT   32   16
CONECT   21   17
CONECT   22    5    9   33
CONECT   22    9
CONECT   33   22
END   
