# Supplementary material for: Optimization of 2-Amino-4,6-diarylpyrimidine-5-carbonitriles as Potent and Selective A1 Antagonists
Source: J Med Chem. 2022 Jan 22;65(3):2091–106. doi: 10.1021/acs.jmedchem.1c01636 (PMC8842224; doi:10.1021/acs.jmedchem.1c01636)
Supplement: Supplementary file 2 — jm1c01636_si_002.zip [file jm1c01636_si_002.zip › pdb files/Ligands/A1AR/CONFORMATION B/19d.pdb]

TITLE     19d
REMARK   4      COMPLIES WITH FORMAT V. 3.0, 1-DEC-2006
REMARK 888
REMARK 888 WRITTEN BY MAESTRO (A PRODUCT OF SCHRODINGER, LLC)
HETATM    1  N1  UNK   900       1.213   7.131  18.297  1.00  0.00           N  
HETATM    2  C1  UNK   900       0.147   6.294  18.113  1.00  0.00           C  
HETATM    3  N2  UNK   900      -0.764   6.678  17.242  1.00  0.00           N  
HETATM    4  C2  UNK   900      -1.837   5.888  17.055  1.00  0.00           C  
HETATM    5  C3  UNK   900      -2.824   6.420  16.078  1.00  0.00           C  
HETATM    6  C4  UNK   900      -3.410   5.616  15.068  1.00  0.00           C  
HETATM    7  C5  UNK   900      -4.366   6.139  14.177  1.00  0.00           C  
HETATM    8  C6  UNK   900      -4.742   7.491  14.261  1.00  0.00           C  
HETATM    9  C7  UNK   900      -4.156   8.316  15.239  1.00  0.00           C  
HETATM   10  C8  UNK   900      -1.957   4.677  17.772  1.00  0.00           C  
HETATM   11  C9  UNK   900      -0.900   4.341  18.654  1.00  0.00           C  
HETATM   12  C10 UNK   900      -0.833   3.068  19.429  1.00  0.00           C  
HETATM   13  C11 UNK   900      -1.947   2.622  20.184  1.00  0.00           C  
HETATM   14  C12 UNK   900      -1.957   1.363  20.814  1.00  0.00           C  
HETATM   15  C13 UNK   900      -0.821   0.539  20.756  1.00  0.00           C  
HETATM   16  C14 UNK   900       0.316   0.985  20.063  1.00  0.00           C  
HETATM   17  C15 UNK   900       0.312   2.228  19.405  1.00  0.00           C  
HETATM   18  N3  UNK   900       0.145   5.184  18.836  1.00  0.00           N  
HETATM   19  C16 UNK   900      -3.121   3.824  17.597  1.00  0.00           C  
HETATM   20  N4  UNK   900      -4.045   3.149  17.466  1.00  0.00           N  
HETATM   21  C17 UNK   900       1.515   8.263  17.436  1.00  0.00           C  
HETATM   22  F1  UNK   900       1.434   2.583  18.740  1.00  0.00           F  
HETATM   23  C18 UNK   900      -3.207   7.781  16.135  1.00  0.00           C  
HETATM   24  H1  UNK   900       1.838   6.934  19.080  1.00  0.00           H  
HETATM   25  H2  UNK   900      -3.132   4.577  14.963  1.00  0.00           H  
HETATM   26  H3  UNK   900      -4.802   5.505  13.416  1.00  0.00           H  
HETATM   27  H4  UNK   900      -5.468   7.887  13.565  1.00  0.00           H  
HETATM   28  H5  UNK   900      -4.429   9.359  15.296  1.00  0.00           H  
HETATM   29  H6  UNK   900      -2.835   3.234  20.241  1.00  0.00           H  
HETATM   30  H7  UNK   900      -2.845   1.026  21.329  1.00  0.00           H  
HETATM   31  H8  UNK   900      -0.826  -0.431  21.233  1.00  0.00           H  
HETATM   32  H9  UNK   900       1.194   0.360  20.000  1.00  0.00           H  
HETATM   33  H10 UNK   900       2.464   8.716  17.723  1.00  0.00           H  
HETATM   34  H11 UNK   900       1.583   7.942  16.396  1.00  0.00           H  
HETATM   35  H12 UNK   900       0.730   9.017  17.512  1.00  0.00           H  
HETATM   36  H13 UNK   900      -2.751   8.418  16.877  1.00  0.00           H  
CONECT    1    2   24   21
CONECT    2    1   18    3
CONECT    2    3
CONECT    3    2    4
CONECT    3    2
CONECT    4    3    5   10
CONECT    4   10
CONECT    5    4    6   23
CONECT    5    6
CONECT    6    5    7   25
CONECT    6    5
CONECT    7    6    8   26
CONECT    7    8
CONECT    8    7    9   27
CONECT    8    7
CONECT    9    8   28   23
CONECT    9   23
CONECT   10    4   11   19
CONECT   10    4
CONECT   11   10   12   18
CONECT   11   18
CONECT   12   11   17   13
CONECT   12   13
CONECT   13   12   14   29
CONECT   13   12
CONECT   14   13   15   30
CONECT   14   15
CONECT   15   14   16   31
CONECT   15   14
CONECT   16   15   17   32
CONECT   16   17
CONECT   17   12   16   22
CONECT   17   16
CONECT   18    2   11
CONECT   18   11
CONECT   19   10   20
CONECT   19   20
CONECT   19   20
CONECT   20   19
CONECT   20   19
CONECT   20   19
CONECT   24    1
CONECT   21    1   33   34   35
CONECT   25    6
CONECT   26    7
CONECT   27    8
CONECT   28    9
CONECT   29   13
CONECT   30   14
CONECT   31   15
CONECT   32   16
CONECT   22   17
CONECT   23    5    9   36
CONECT   23    9
CONECT   33   21
CONECT   34   21
CONECT   35   21
CONECT   36   23
END   
