# Supplementary material for: Optimization of 2-Amino-4,6-diarylpyrimidine-5-carbonitriles as Potent and Selective A1 Antagonists
Source: J Med Chem. 2022 Jan 22;65(3):2091–106. doi: 10.1021/acs.jmedchem.1c01636 (PMC8842224; doi:10.1021/acs.jmedchem.1c01636)
Supplement: Supplementary file 2 — jm1c01636_si_002.zip [file jm1c01636_si_002.zip › pdb files/Ligands/A1AR/CONFORMATION B/19ay.pdb]

TITLE     19ay
REMARK   4      COMPLIES WITH FORMAT V. 3.0, 1-DEC-2006
REMARK 888
REMARK 888 WRITTEN BY MAESTRO (A PRODUCT OF SCHRODINGER, LLC)
HETATM    1  N1  UNK   900       0.852   6.830  18.812  1.00  0.00           N  
HETATM    2  C1  UNK   900      -0.263   6.045  18.659  1.00  0.00           C  
HETATM    3  N2  UNK   900      -1.246   6.531  17.934  1.00  0.00           N  
HETATM    4  C2  UNK   900      -2.309   5.754  17.663  1.00  0.00           C  
HETATM    5  C3  UNK   900      -2.318   4.410  18.109  1.00  0.00           C  
HETATM    6  C4  UNK   900      -1.220   4.001  18.909  1.00  0.00           C  
HETATM    7  N3  UNK   900      -0.180   4.830  19.162  1.00  0.00           N  
HETATM    8  C5  UNK   900      -3.352   3.468  17.701  1.00  0.00           C  
HETATM    9  N4  UNK   900      -4.173   2.719  17.380  1.00  0.00           N  
HETATM   10  C6  UNK   900       2.252  10.179  16.646  1.00  0.00           C  
HETATM   11  C7  UNK   900       2.593  10.007  18.002  1.00  0.00           C  
HETATM   12  C8  UNK   900       2.133   8.888  18.721  1.00  0.00           C  
HETATM   13  C9  UNK   900       1.332   7.922  18.080  1.00  0.00           C  
HETATM   14  C10 UNK   900       1.047   8.069  16.702  1.00  0.00           C  
HETATM   15  C11 UNK   900       1.492   9.196  15.990  1.00  0.00           C  
HETATM   16  C12 UNK   900      -5.240   7.753  15.134  1.00  0.00           C  
HETATM   17  C13 UNK   900      -3.882   8.103  15.076  1.00  0.00           C  
HETATM   18  C14 UNK   900      -2.949   7.444  15.901  1.00  0.00           C  
HETATM   19  C15 UNK   900      -3.340   6.437  16.821  1.00  0.00           C  
HETATM   20  C16 UNK   900      -4.725   6.142  16.894  1.00  0.00           C  
HETATM   21  C17 UNK   900      -5.658   6.765  16.040  1.00  0.00           C  
HETATM   22  C18 UNK   900      -1.049   2.637  19.465  1.00  0.00           C  
HETATM   23  C19 UNK   900       0.132   1.956  19.563  1.00  0.00           C  
HETATM   24  O1  UNK   900      -0.073   0.705  20.062  1.00  0.00           O  
HETATM   25  C20 UNK   900      -1.410   0.605  20.308  1.00  0.00           C  
HETATM   26  C21 UNK   900      -2.049   1.767  19.978  1.00  0.00           C  
HETATM   27  H1  UNK   900       1.291   6.714  19.720  1.00  0.00           H  
HETATM   28  H2  UNK   900       2.538  11.069  16.108  1.00  0.00           H  
HETATM   29  H3  UNK   900       3.173  10.750  18.524  1.00  0.00           H  
HETATM   30  H4  UNK   900       2.374   8.800  19.772  1.00  0.00           H  
HETATM   31  H5  UNK   900       0.452   7.334  16.181  1.00  0.00           H  
HETATM   32  H6  UNK   900       1.225   9.317  14.950  1.00  0.00           H  
HETATM   33  H7  UNK   900      -5.960   8.244  14.494  1.00  0.00           H  
HETATM   34  H8  UNK   900      -3.549   8.870  14.392  1.00  0.00           H  
HETATM   35  H9  UNK   900      -1.909   7.725  15.826  1.00  0.00           H  
HETATM   36  H10 UNK   900      -5.097   5.424  17.608  1.00  0.00           H  
HETATM   37  H11 UNK   900      -6.699   6.488  16.082  1.00  0.00           H  
HETATM   38  H12 UNK   900       1.154   2.208  19.323  1.00  0.00           H  
HETATM   39  H13 UNK   900      -3.101   1.972  20.062  1.00  0.00           H  
HETATM   40  H14 UNK   900      -1.738  -0.345  20.707  1.00  0.00           H  
CONECT    1    2   27   13
CONECT    2    1    7    3
CONECT    2    3
CONECT    3    2    4
CONECT    3    2
CONECT    4    3    5   19
CONECT    4    5
CONECT    5    4    6    8
CONECT    5    4
CONECT    6    5    7   22
CONECT    6    7
CONECT    7    2    6
CONECT    7    6
CONECT    8    5    9
CONECT    8    9
CONECT    8    9
CONECT    9    8
CONECT    9    8
CONECT    9    8
CONECT   27    1
CONECT   10   11   15   28
CONECT   10   11
CONECT   11   10   12   29
CONECT   11   10
CONECT   12   11   13   30
CONECT   12   13
CONECT   13    1   12   14
CONECT   13   12
CONECT   14   13   15   31
CONECT   14   15
CONECT   15   10   14   32
CONECT   15   14
CONECT   28   10
CONECT   29   11
CONECT   30   12
CONECT   31   14
CONECT   32   15
CONECT   16   17   21   33
CONECT   16   17
CONECT   17   16   18   34
CONECT   17   16
CONECT   18   17   19   35
CONECT   18   19
CONECT   19    4   18   20
CONECT   19   18
CONECT   20   19   21   36
CONECT   20   21
CONECT   21   16   20   37
CONECT   21   20
CONECT   33   16
CONECT   34   17
CONECT   35   18
CONECT   36   20
CONECT   37   21
CONECT   22    6   23   26
CONECT   22   23
CONECT   23   22   24   38
CONECT   23   22
CONECT   24   23   25
CONECT   25   24   26   40
CONECT   25   26
CONECT   26   22   25   39
CONECT   26   25
CONECT   38   23
CONECT   39   26
CONECT   40   25
END   
