# Supplementary material for: Optimization of 2-Amino-4,6-diarylpyrimidine-5-carbonitriles as Potent and Selective A1 Antagonists
Source: J Med Chem. 2022 Jan 22;65(3):2091–106. doi: 10.1021/acs.jmedchem.1c01636 (PMC8842224; doi:10.1021/acs.jmedchem.1c01636)
Supplement: Supplementary file 2 — jm1c01636_si_002.zip [file jm1c01636_si_002.zip › pdb files/Ligands/A1AR/CONFORMATION B/19bb.pdb]

TITLE     19bb
REMARK   4      COMPLIES WITH FORMAT V. 3.0, 1-DEC-2006
REMARK 888
REMARK 888 WRITTEN BY MAESTRO (A PRODUCT OF SCHRODINGER, LLC)
HETATM    1  N1  UNK   900       0.829   7.010  19.135  1.00  0.00           N  
HETATM    2  C1  UNK   900      -0.153   6.141  18.733  1.00  0.00           C  
HETATM    3  N2  UNK   900      -1.042   6.579  17.865  1.00  0.00           N  
HETATM    4  C2  UNK   900      -2.069   5.774  17.527  1.00  0.00           C  
HETATM    5  C3  UNK   900      -3.023   6.399  16.557  1.00  0.00           C  
HETATM    6  C4  UNK   900      -3.716   5.665  15.561  1.00  0.00           C  
HETATM    7  C5  UNK   900      -4.657   6.277  14.708  1.00  0.00           C  
HETATM    8  C6  UNK   900      -4.187   8.421  15.739  1.00  0.00           C  
HETATM    9  C7  UNK   900      -3.258   7.796  16.593  1.00  0.00           C  
HETATM   10  C8  UNK   900      -2.161   4.478  18.092  1.00  0.00           C  
HETATM   11  C9  UNK   900      -1.109   4.087  18.958  1.00  0.00           C  
HETATM   12  C10 UNK   900      -0.947   2.725  19.536  1.00  0.00           C  
HETATM   13  C11 UNK   900      -2.005   1.979  20.097  1.00  0.00           C  
HETATM   14  C12 UNK   900      -1.781   0.659  20.515  1.00  0.00           C  
HETATM   15  N3  UNK   900      -0.576   0.064  20.464  1.00  0.00           N  
HETATM   16  C13 UNK   900       0.451   0.772  19.968  1.00  0.00           C  
HETATM   17  C14 UNK   900       0.315   2.092  19.523  1.00  0.00           C  
HETATM   18  N4  UNK   900      -0.089   4.930  19.245  1.00  0.00           N  
HETATM   19  C15 UNK   900      -3.272   3.584  17.800  1.00  0.00           C  
HETATM   20  N5  UNK   900      -4.154   2.873  17.568  1.00  0.00           N  
HETATM   21  C16 UNK   900       0.822   8.426  18.796  1.00  0.00           C  
HETATM   22  C17 UNK   900      -4.902   7.657  14.802  1.00  0.00           C  
HETATM   23  H1  UNK   900       1.356   6.754  19.970  1.00  0.00           H  
HETATM   24  H2  UNK   900      -3.538   4.610  15.427  1.00  0.00           H  
HETATM   25  H3  UNK   900      -5.183   5.685  13.973  1.00  0.00           H  
HETATM   26  H4  UNK   900      -4.347   9.488  15.802  1.00  0.00           H  
HETATM   27  H5  UNK   900      -2.700   8.406  17.284  1.00  0.00           H  
HETATM   28  H6  UNK   900      -2.994   2.401  20.185  1.00  0.00           H  
HETATM   29  H7  UNK   900      -2.589   0.062  20.910  1.00  0.00           H  
HETATM   30  H8  UNK   900       1.415   0.284  19.951  1.00  0.00           H  
HETATM   31  H9  UNK   900       1.183   2.624  19.173  1.00  0.00           H  
HETATM   32  H10 UNK   900       1.648   8.941  19.289  1.00  0.00           H  
HETATM   33  H11 UNK   900       0.924   8.563  17.719  1.00  0.00           H  
HETATM   34  H12 UNK   900      -0.108   8.896  19.115  1.00  0.00           H  
HETATM   35  H13 UNK   900      -5.623   8.128  14.148  1.00  0.00           H  
CONECT    1    2   23   21
CONECT    2    1   18    3
CONECT    2    3
CONECT    3    2    4
CONECT    3    2
CONECT    4    3    5   10
CONECT    4   10
CONECT    5    4    9    6
CONECT    5    6
CONECT    6    5    7   24
CONECT    6    5
CONECT    7    6   25   22
CONECT    7   22
CONECT    8    9   26   22
CONECT    8    9
CONECT    9    5    8   27
CONECT    9    8
CONECT   10    4   11   19
CONECT   10    4
CONECT   11   10   12   18
CONECT   11   18
CONECT   12   11   17   13
CONECT   12   13
CONECT   13   12   14   28
CONECT   13   12
CONECT   14   13   15   29
CONECT   14   15
CONECT   15   14   16
CONECT   15   14
CONECT   16   15   17   30
CONECT   16   17
CONECT   17   12   16   31
CONECT   17   16
CONECT   18    2   11
CONECT   18   11
CONECT   19   10   20
CONECT   19   20
CONECT   19   20
CONECT   20   19
CONECT   20   19
CONECT   20   19
CONECT   23    1
CONECT   24    6
CONECT   25    7
CONECT   26    8
CONECT   27    9
CONECT   28   13
CONECT   29   14
CONECT   30   16
CONECT   31   17
CONECT   21    1   32   33   34
CONECT   32   21
CONECT   33   21
CONECT   34   21
CONECT   22    7    8   35
CONECT   22    7
CONECT   35   22
END   
