# Supplementary material for: Optimization of 2-Amino-4,6-diarylpyrimidine-5-carbonitriles as Potent and Selective A1 Antagonists
Source: J Med Chem. 2022 Jan 22;65(3):2091–106. doi: 10.1021/acs.jmedchem.1c01636 (PMC8842224; doi:10.1021/acs.jmedchem.1c01636)
Supplement: Supplementary file 2 — jm1c01636_si_002.zip [file jm1c01636_si_002.zip › pdb files/Ligands/A1AR/CONFORMATION B/19an.pdb]

TITLE     19an
REMARK   4      COMPLIES WITH FORMAT V. 3.0, 1-DEC-2006
REMARK 888
REMARK 888 WRITTEN BY MAESTRO (A PRODUCT OF SCHRODINGER, LLC)
HETATM    1  N1  UNK   900      -0.011   7.812  17.990  1.00  0.00           N  
HETATM    2  C1  UNK   900      -1.068   6.945  17.948  1.00  0.00           C  
HETATM    3  N2  UNK   900      -2.106   7.248  17.208  1.00  0.00           N  
HETATM    4  C2  UNK   900      -3.076   6.328  17.090  1.00  0.00           C  
HETATM    5  C3  UNK   900      -4.104   6.744  16.115  1.00  0.00           C  
HETATM    6  C4  UNK   900      -4.372   5.955  14.977  1.00  0.00           C  
HETATM    7  C5  UNK   900      -5.873   7.658  14.093  1.00  0.00           C  
HETATM    8  C6  UNK   900      -4.745   7.998  16.226  1.00  0.00           C  
HETATM    9  C7  UNK   900      -2.992   5.078  17.744  1.00  0.00           C  
HETATM   10  C8  UNK   900      -1.822   4.862  18.519  1.00  0.00           C  
HETATM   11  C9  UNK   900      -1.366   3.581  19.135  1.00  0.00           C  
HETATM   12  C10 UNK   900      -2.209   2.542  19.591  1.00  0.00           C  
HETATM   13  C11 UNK   900      -1.686   1.297  19.995  1.00  0.00           C  
HETATM   14  C12 UNK   900      -0.301   1.064  19.916  1.00  0.00           C  
HETATM   15  C13 UNK   900       0.567   2.107  19.566  1.00  0.00           C  
HETATM   16  C14 UNK   900       0.024   3.351  19.233  1.00  0.00           C  
HETATM   17  N3  UNK   900      -0.879   5.828  18.599  1.00  0.00           N  
HETATM   18  C15 UNK   900      -4.037   4.080  17.569  1.00  0.00           C  
HETATM   19  N4  UNK   900      -4.869   3.287  17.429  1.00  0.00           N  
HETATM   20  C16 UNK   900      -5.627   8.452  15.226  1.00  0.00           C  
HETATM   21  C17 UNK   900      -5.232   6.414  13.964  1.00  0.00           C  
HETATM   22  C18 UNK   900       1.185  11.204  15.768  1.00  0.00           C  
HETATM   23  C19 UNK   900       1.655  10.987  17.075  1.00  0.00           C  
HETATM   24  C20 UNK   900       1.263   9.850  17.803  1.00  0.00           C  
HETATM   25  C21 UNK   900       0.366   8.928  17.236  1.00  0.00           C  
HETATM   26  C22 UNK   900      -0.099   9.143  15.918  1.00  0.00           C  
HETATM   27  C23 UNK   900       0.310  10.272  15.184  1.00  0.00           C  
HETATM   28  O1  UNK   900      -2.556   0.349  20.457  1.00  0.00           O  
HETATM   29  O2  UNK   900       1.932   1.979  19.541  1.00  0.00           O  
HETATM   30  C24 UNK   900      -2.001  -0.796  21.082  1.00  0.00           C  
HETATM   31  C25 UNK   900       2.404   0.695  19.200  1.00  0.00           C  
HETATM   32  H1  UNK   900       0.605   7.598  18.757  1.00  0.00           H  
HETATM   33  H2  UNK   900      -3.874   5.004  14.861  1.00  0.00           H  
HETATM   34  H3  UNK   900      -6.548   8.012  13.325  1.00  0.00           H  
HETATM   35  H4  UNK   900      -4.521   8.633  17.070  1.00  0.00           H  
HETATM   36  H5  UNK   900      -3.275   2.681  19.636  1.00  0.00           H  
HETATM   37  H6  UNK   900       0.105   0.106  20.190  1.00  0.00           H  
HETATM   38  H7  UNK   900       0.717   4.120  18.946  1.00  0.00           H  
HETATM   39  H8  UNK   900       1.469  12.097  15.230  1.00  0.00           H  
HETATM   40  H9  UNK   900       2.281  11.715  17.551  1.00  0.00           H  
HETATM   41  H10 UNK   900       1.624   9.718  18.814  1.00  0.00           H  
HETATM   42  H11 UNK   900      -0.790   8.451  15.463  1.00  0.00           H  
HETATM   43  H12 UNK   900      -0.071  10.431  14.186  1.00  0.00           H  
HETATM   44  H13 UNK   900      -6.097   9.420  15.309  1.00  0.00           H  
HETATM   45  H14 UNK   900      -5.389   5.810  13.083  1.00  0.00           H  
HETATM   46  H15 UNK   900      -2.802  -1.281  21.622  1.00  0.00           H  
HETATM   47  H16 UNK   900      -1.591  -1.491  20.348  1.00  0.00           H  
HETATM   48  H17 UNK   900      -1.233  -0.557  21.820  1.00  0.00           H  
HETATM   49  H18 UNK   900       2.190  -0.042  19.965  1.00  0.00           H  
HETATM   50  H19 UNK   900       1.931   0.381  18.276  1.00  0.00           H  
HETATM   51  H20 UNK   900       3.475   0.715  19.041  1.00  0.00           H  
CONECT    1    2   32   25
CONECT    2    1   17    3
CONECT    2    3
CONECT    3    2    4
CONECT    3    2
CONECT    4    3    5    9
CONECT    4    9
CONECT    5    4    8    6
CONECT    5    6
CONECT    6    5   33   21
CONECT    6    5
CONECT    7   34   20   21
CONECT    7   21
CONECT    8    5   35   20
CONECT    8   20
CONECT    9    4   10   18
CONECT    9    4
CONECT   10    9   11   17
CONECT   10   17
CONECT   11   10   16   12
CONECT   11   12
CONECT   12   11   13   36
CONECT   12   11
CONECT   13   12   14   28
CONECT   13   14
CONECT   14   13   15   37
CONECT   14   13
CONECT   15   14   16   29
CONECT   15   16
CONECT   16   11   15   38
CONECT   16   15
CONECT   17    2   10
CONECT   17   10
CONECT   18    9   19
CONECT   18   19
CONECT   18   19
CONECT   19   18
CONECT   19   18
CONECT   19   18
CONECT   32    1
CONECT   33    6
CONECT   34    7
CONECT   35    8
CONECT   36   12
CONECT   37   14
CONECT   38   16
CONECT   20    7    8   44
CONECT   20    8
CONECT   21    6    7   45
CONECT   21    7
CONECT   22   23   27   39
CONECT   22   23
CONECT   23   22   24   40
CONECT   23   22
CONECT   24   23   25   41
CONECT   24   25
CONECT   25    1   24   26
CONECT   25   24
CONECT   26   25   27   42
CONECT   26   27
CONECT   27   22   26   43
CONECT   27   26
CONECT   39   22
CONECT   40   23
CONECT   41   24
CONECT   42   26
CONECT   43   27
CONECT   44   20
CONECT   45   21
CONECT   28   13   30
CONECT   29   15   31
CONECT   30   28   46   47   48
CONECT   46   30
CONECT   47   30
CONECT   48   30
CONECT   31   29   49   50   51
CONECT   49   31
CONECT   50   31
CONECT   51   31
END   
