# Supplementary material for: Optimization of 2-Amino-4,6-diarylpyrimidine-5-carbonitriles as Potent and Selective A1 Antagonists
Source: J Med Chem. 2022 Jan 22;65(3):2091–106. doi: 10.1021/acs.jmedchem.1c01636 (PMC8842224; doi:10.1021/acs.jmedchem.1c01636)
Supplement: Supplementary file 2 — jm1c01636_si_002.zip [file jm1c01636_si_002.zip › pdb files/Ligands/A1AR/CONFORMATION B/19ao.pdb]

TITLE     19ao
REMARK   4      COMPLIES WITH FORMAT V. 3.0, 1-DEC-2006
REMARK 888
REMARK 888 WRITTEN BY MAESTRO (A PRODUCT OF SCHRODINGER, LLC)
HETATM    1  N1  UNK   900       0.901   7.317  19.176  1.00  0.00           N  
HETATM    2  C1  UNK   900      -0.106   6.534  18.670  1.00  0.00           C  
HETATM    3  N2  UNK   900      -0.940   7.085  17.810  1.00  0.00           N  
HETATM    4  C2  UNK   900      -1.997   6.363  17.381  1.00  0.00           C  
HETATM    5  C3  UNK   900      -2.899   7.123  16.451  1.00  0.00           C  
HETATM    6  C4  UNK   900      -3.681   6.518  15.431  1.00  0.00           C  
HETATM    7  C5  UNK   900      -3.005   8.534  16.563  1.00  0.00           C  
HETATM    8  C6  UNK   900      -2.175   5.033  17.850  1.00  0.00           C  
HETATM    9  C7  UNK   900      -1.186   4.526  18.740  1.00  0.00           C  
HETATM   10  C8  UNK   900      -1.127   3.131  19.286  1.00  0.00           C  
HETATM   11  C9  UNK   900      -2.287   2.383  19.645  1.00  0.00           C  
HETATM   12  C10 UNK   900      -2.204   1.033  20.046  1.00  0.00           C  
HETATM   13  C11 UNK   900      -0.953   0.450  20.170  1.00  0.00           C  
HETATM   14  C12 UNK   900       0.187   1.145  19.864  1.00  0.00           C  
HETATM   15  C13 UNK   900       0.131   2.484  19.443  1.00  0.00           C  
HETATM   16  N3  UNK   900      -0.133   5.293  19.106  1.00  0.00           N  
HETATM   17  C14 UNK   900      -3.322   4.230  17.446  1.00  0.00           C  
HETATM   18  N4  UNK   900      -4.232   3.589  17.126  1.00  0.00           N  
HETATM   19  C15 UNK   900       0.878   8.769  19.072  1.00  0.00           C  
HETATM   20  C16 UNK   900      -3.903   9.286  15.779  1.00  0.00           C  
HETATM   21  C17 UNK   900      -4.588   7.257  14.644  1.00  0.00           C  
HETATM   22  C18 UNK   900      -4.713   8.643  14.830  1.00  0.00           C  
HETATM   23  O1  UNK   900      -0.656  -0.791  20.614  1.00  0.00           O  
HETATM   24  O2  UNK   900       1.261   0.353  20.115  1.00  0.00           O  
HETATM   25  C19 UNK   900       0.738  -0.828  20.680  1.00  0.00           C  
HETATM   26  H1  UNK   900       1.394   6.936  19.982  1.00  0.00           H  
HETATM   27  H2  UNK   900      -3.597   5.465  15.218  1.00  0.00           H  
HETATM   28  H3  UNK   900      -2.382   9.060  17.270  1.00  0.00           H  
HETATM   29  H4  UNK   900      -3.264   2.835  19.608  1.00  0.00           H  
HETATM   30  H5  UNK   900      -3.049   0.419  20.265  1.00  0.00           H  
HETATM   31  H6  UNK   900       1.048   3.013  19.249  1.00  0.00           H  
HETATM   32  H7  UNK   900      -5.185   6.760  13.893  1.00  0.00           H  
HETATM   33  H8  UNK   900       1.718   9.200  19.616  1.00  0.00           H  
HETATM   34  H9  UNK   900       0.941   9.082  18.029  1.00  0.00           H  
HETATM   35  H10 UNK   900      -0.045   9.169  19.495  1.00  0.00           H  
HETATM   36  H11 UNK   900       1.111  -1.709  20.161  1.00  0.00           H  
HETATM   37  H12 UNK   900       1.007  -0.885  21.733  1.00  0.00           H  
HETATM   38  H13 UNK   900      -3.970  10.357  15.911  1.00  0.00           H  
HETATM   39  H14 UNK   900      -5.413   9.213  14.235  1.00  0.00           H  
CONECT    1    2   26   19
CONECT    2    1   16    3
CONECT    2    3
CONECT    3    2    4
CONECT    3    2
CONECT    4    3    5    8
CONECT    4    8
CONECT    5    4    7    6
CONECT    5    6
CONECT    6    5   27   21
CONECT    6    5
CONECT    7    5   28   20
CONECT    7   20
CONECT    8    4    9   17
CONECT    8    4
CONECT    9    8   10   16
CONECT    9   16
CONECT   10    9   15   11
CONECT   10   11
CONECT   11   10   12   29
CONECT   11   10
CONECT   12   11   13   30
CONECT   12   13
CONECT   13   12   14   23
CONECT   13   12
CONECT   14   13   15   24
CONECT   14   15
CONECT   15   10   14   31
CONECT   15   14
CONECT   16    2    9
CONECT   16    9
CONECT   17    8   18
CONECT   17   18
CONECT   17   18
CONECT   18   17
CONECT   18   17
CONECT   18   17
CONECT   26    1
CONECT   19    1   33   34   35
CONECT   27    6
CONECT   28    7
CONECT   29   11
CONECT   30   12
CONECT   31   15
CONECT   20    7   22   38
CONECT   20    7
CONECT   21    6   32   22
CONECT   21   22
CONECT   32   21
CONECT   22   20   21   39
CONECT   22   21
CONECT   33   19
CONECT   34   19
CONECT   35   19
CONECT   23   13   25
CONECT   24   14   25
CONECT   25   23   24   36   37
CONECT   36   25
CONECT   37   25
CONECT   38   20
CONECT   39   22
END   
