# Supplementary material for: Optimization of 2-Amino-4,6-diarylpyrimidine-5-carbonitriles as Potent and Selective A1 Antagonists
Source: J Med Chem. 2022 Jan 22;65(3):2091–106. doi: 10.1021/acs.jmedchem.1c01636 (PMC8842224; doi:10.1021/acs.jmedchem.1c01636)
Supplement: Supplementary file 2 — jm1c01636_si_002.zip [file jm1c01636_si_002.zip › pdb files/Ligands/A1AR/CONFORMATION B/19bc.pdb]

TITLE     19bc
REMARK   4      COMPLIES WITH FORMAT V. 3.0, 1-DEC-2006
REMARK 888
REMARK 888 WRITTEN BY MAESTRO (A PRODUCT OF SCHRODINGER, LLC)
HETATM    1  N1  UNK   900       0.790   6.746  18.752  1.00  0.00           N  
HETATM    2  C1  UNK   900      -0.277   5.902  18.567  1.00  0.00           C  
HETATM    3  N2  UNK   900      -1.223   6.294  17.741  1.00  0.00           N  
HETATM    4  C2  UNK   900      -2.258   5.474  17.499  1.00  0.00           C  
HETATM    5  C3  UNK   900      -3.261   6.049  16.556  1.00  0.00           C  
HETATM    6  C4  UNK   900      -3.872   5.297  15.523  1.00  0.00           C  
HETATM    7  C5  UNK   900      -4.844   5.864  14.675  1.00  0.00           C  
HETATM    8  C6  UNK   900      -4.588   7.993  15.810  1.00  0.00           C  
HETATM    9  C7  UNK   900      -3.623   7.413  16.656  1.00  0.00           C  
HETATM   10  C8  UNK   900      -2.296   4.197  18.102  1.00  0.00           C  
HETATM   11  C9  UNK   900      -1.211   3.860  18.950  1.00  0.00           C  
HETATM   12  C10 UNK   900      -0.994   2.519  19.559  1.00  0.00           C  
HETATM   13  C11 UNK   900      -2.024   1.755  20.141  1.00  0.00           C  
HETATM   14  C12 UNK   900      -1.759   0.454  20.596  1.00  0.00           C  
HETATM   15  C13 UNK   900       0.468   0.624  20.039  1.00  0.00           C  
HETATM   16  C14 UNK   900       0.288   1.926  19.552  1.00  0.00           C  
HETATM   17  N3  UNK   900      -0.196   4.732  19.167  1.00  0.00           N  
HETATM   18  C15 UNK   900      -3.388   3.280  17.827  1.00  0.00           C  
HETATM   19  N4  UNK   900      -4.257   2.554  17.601  1.00  0.00           N  
HETATM   20  C16 UNK   900       2.200  10.153  16.673  1.00  0.00           C  
HETATM   21  C17 UNK   900       2.545   9.939  18.021  1.00  0.00           C  
HETATM   22  C18 UNK   900       2.073   8.803  18.707  1.00  0.00           C  
HETATM   23  C19 UNK   900       1.261   7.861  18.043  1.00  0.00           C  
HETATM   24  C20 UNK   900       0.968   8.056  16.672  1.00  0.00           C  
HETATM   25  C21 UNK   900       1.423   9.200  15.993  1.00  0.00           C  
HETATM   26  C22 UNK   900      -5.211   7.213  14.821  1.00  0.00           C  
HETATM   27  N5  UNK   900      -0.535  -0.102  20.561  1.00  0.00           N  
HETATM   28  H1  UNK   900       1.207   6.649  19.671  1.00  0.00           H  
HETATM   29  H2  UNK   900      -3.600   4.265  15.364  1.00  0.00           H  
HETATM   30  H3  UNK   900      -5.297   5.259  13.904  1.00  0.00           H  
HETATM   31  H4  UNK   900      -4.847   9.037  15.917  1.00  0.00           H  
HETATM   32  H5  UNK   900      -3.134   8.027  17.394  1.00  0.00           H  
HETATM   33  H6  UNK   900      -3.021   2.156  20.218  1.00  0.00           H  
HETATM   34  H7  UNK   900      -2.547  -0.153  21.015  1.00  0.00           H  
HETATM   35  H8  UNK   900       1.443   0.162  20.027  1.00  0.00           H  
HETATM   36  H9  UNK   900       1.137   2.476  19.179  1.00  0.00           H  
HETATM   37  H10 UNK   900       2.497  11.054  16.159  1.00  0.00           H  
HETATM   38  H11 UNK   900       3.141  10.660  18.557  1.00  0.00           H  
HETATM   39  H12 UNK   900       2.321   8.683  19.753  1.00  0.00           H  
HETATM   40  H13 UNK   900       0.364   7.348  16.125  1.00  0.00           H  
HETATM   41  H14 UNK   900       1.152   9.354  14.959  1.00  0.00           H  
HETATM   42  H15 UNK   900      -5.955   7.651  14.170  1.00  0.00           H  
CONECT    1    2   28   23
CONECT    2    1   17    3
CONECT    2    3
CONECT    3    2    4
CONECT    3    2
CONECT    4    3    5   10
CONECT    4   10
CONECT    5    4    9    6
CONECT    5    6
CONECT    6    5    7   29
CONECT    6    5
CONECT    7    6   30   26
CONECT    7   26
CONECT    8    9   31   26
CONECT    8    9
CONECT    9    5    8   32
CONECT    9    8
CONECT   10    4   11   18
CONECT   10    4
CONECT   11   10   12   17
CONECT   11   17
CONECT   12   11   16   13
CONECT   12   13
CONECT   13   12   14   33
CONECT   13   12
CONECT   14   13   34   27
CONECT   14   27
CONECT   15   16   35   27
CONECT   15   16
CONECT   16   12   15   36
CONECT   16   15
CONECT   17    2   11
CONECT   17   11
CONECT   18   10   19
CONECT   18   19
CONECT   18   19
CONECT   19   18
CONECT   19   18
CONECT   19   18
CONECT   28    1
CONECT   29    6
CONECT   30    7
CONECT   31    8
CONECT   32    9
CONECT   33   13
CONECT   34   14
CONECT   35   15
CONECT   36   16
CONECT   20   21   25   37
CONECT   20   21
CONECT   21   20   22   38
CONECT   21   20
CONECT   22   21   23   39
CONECT   22   23
CONECT   23    1   22   24
CONECT   23   22
CONECT   24   23   25   40
CONECT   24   25
CONECT   25   20   24   41
CONECT   25   24
CONECT   37   20
CONECT   38   21
CONECT   39   22
CONECT   40   24
CONECT   41   25
CONECT   26    7    8   42
CONECT   26    7
CONECT   42   26
CONECT   27   14   15
CONECT   27   14
END   
