# Supplementary material for: Optimization of 2-Amino-4,6-diarylpyrimidine-5-carbonitriles as Potent and Selective A1 Antagonists
Source: J Med Chem. 2022 Jan 22;65(3):2091–106. doi: 10.1021/acs.jmedchem.1c01636 (PMC8842224; doi:10.1021/acs.jmedchem.1c01636)
Supplement: Supplementary file 2 — jm1c01636_si_002.zip [file jm1c01636_si_002.zip › pdb files/Ligands/A1AR/CONFORMATION B/a1ar_conformation_b.mae]

{ 
 s_m_m2io_version
 :::
 2.0.0 
} 

f_m_ct { 
 s_m_title
 i_m_ct_stereo_status
 s_m_entry_id
 s_m_entry_name
 s_m_Source_Path
 s_m_Source_File
 i_m_Source_File_Index
 s_m_source_file
 i_m_source_file_index
 i_lp_mmshare_version
 i_f3d_flags
 s_epik_input
 s_epik_cmdline
 r_lp_tautomer_probability
 r_epik_Ionization_Penalty
 r_epik_Ionization_Penalty_Charging
 r_epik_Ionization_Penalty_Neutral
 r_epik_State_Penalty
 r_epik_Charging_Adjusted_Penalty
 i_epik_Tot_Q
 i_epik_Tot_abs_Q
 s_lp_Force_Field
 r_lp_Energy
 b_lp_Chiralities_Consistent
 s_lp_Variant
 s_m_job_name
 s_i_glide_gridfile
 i_i_glide_lignum
 i_i_glide_rotatable_bonds
 r_i_docking_score
 r_i_glide_ligand_efficiency
 r_i_glide_ligand_efficiency_sa
 r_i_glide_ligand_efficiency_ln
 r_i_glide_gscore
 r_i_glide_lipo
 r_i_glide_hbond
 r_i_glide_metal
 r_i_glide_rewards
 r_i_glide_evdw
 r_i_glide_ecoul
 r_i_glide_erotb
 r_i_glide_esite
 r_i_glide_emodel
 r_i_glide_energy
 r_i_glide_einternal
 i_i_glide_confnum
 i_i_glide_posenum
 r_i_glide_eff_state_penalty
 s_m_subgroup_title
 s_m_subgroupid
 b_m_subgroup_collapsed
 i_m_ct_format
 :::
 18b 
  1
  2253 
  combiomed_cipy_affinitydata.1 
  /Users/rubenprieto/Documents/Lab/A1-CIPY/0.Project 
  combiomed_cipy_affinitydata.smi 
  1
  ligprep.maegz 
  1
  53161
  0
  W2NIXTFbY0hdW2NIXVtjSF1bY0hdYzEtYyhuYzJbTkgyXSljKEMjTiljKG4yKS1jM1tjSF1bY0hdW2NIXVtjSF1bY0hdMw== 
  J2VwaWtfcHl0aG9uJywgJy1waCcsICc3LjAnLCAnLXRuJywgJzgnLCAnLW1hJywgJzUwMCcsICctaW1hZScsICc8aW5maWxlLm1hZT4nLCAnLW9tYWUnLCAnPG91dGZpbGUubWFlPic= 
  1
    0.0000 
    0.0000 
    0.0000 
    0.0000 
  0
  0
  0
  S-OPLS 
  40.810891
  1
  18a-1 
  a1-dock_grid 
  5n2s_hbond_grid 
  1
  2
  -7.67411119149082
  -0.365433866261468
  -1.00820432747402
  -1.89740848509433
  -7.67411119149082
  -3.0834739956045
  -0.32
  0
  -2.83011350152278
  -32.8430480957031
  -1.87801349163055
  0.483330734166189
  0
  -48.3805575941712
  -34.7210615873337
  3.16691470146179
  1
  17
  0
  "A1 CONFORMATION B" 
  dock_gromacs_a1_copy1 
  0
  2
 m_depend[8] { 
  # First column is dependency index #
  i_m_depend_dependency
  s_m_depend_property
  :::
  1 10 r_lp_tautomer_probability 
  2 10 r_epik_Ionization_Penalty 
  3 10 r_epik_Ionization_Penalty_Charging 
  4 10 r_epik_Ionization_Penalty_Neutral 
  5 10 r_epik_State_Penalty 
  6 10 r_epik_Charging_Adjusted_Penalty 
  7 10 i_epik_Tot_Q 
  8 30 s_m_job_name 
  :::
 } 
 m_atom[33] { 
  # First column is atom index #
  i_m_mmod_type
  r_m_x_coord
  r_m_y_coord
  r_m_z_coord
  i_m_residue_number
  i_m_color
  r_m_charge1
  r_m_charge2
  s_m_grow_name
  i_m_atomic_number
  i_m_visibility
  s_m_color_rgb
  s_m_atom_name
  r_epik_H2O_pKa
  r_epik_H2O_pKa_uncertainty
  i_m_minimize_atom_index
  i_m_minimize_constraint
  :::
  1 25 1.169596 7.085313 18.286187 900 38 -0.92000 -0.92000 "    " 7 1 2E2EFF  ""   -2.178    0.920  6134 1
  2 2 0.118599 6.253463 18.127964 900 134 1.04200 1.04200 "    " 6 1 B5FF6B  ""  <> <> 6135 1
  3 25 -0.787279 6.667619 17.273354 900 38 -0.83900 -0.83900 "    " 7 1 2E2EFF  ""   -0.684    0.740  6136 1
  4 2 -1.859128 5.875882 17.071068 900 134 0.66400 0.66400 "    " 6 1 B5FF6B  ""  <> <> 6137 1
  5 2 -2.842477 6.414590 16.092130 900 134 0.00000 0.00000 "    " 6 1 B5FF6B  ""  <> <> 6138 1
  6 2 -3.415442 5.615433 15.071473 900 134 -0.11500 -0.11500 "    " 6 1 B5FF6B  ""  <> <> 6139 1
  7 2 -4.372011 6.138916 14.179980 900 134 -0.11500 -0.11500 "    " 6 1 B5FF6B  ""  <> <> 6140 1
  8 2 -4.757710 7.486936 14.274872 900 134 -0.11500 -0.11500 "    " 6 1 B5FF6B  ""  <> <> 6141 1
  9 2 -4.181961 8.308155 15.262032 900 134 -0.11500 -0.11500 "    " 6 1 B5FF6B  ""  <> <> 6142 1
  10 2 -1.984723 4.656455 17.774135 900 134 -0.45700 -0.45700 "    " 6 1 B5FF6B  "C6143"  <> <> 6143 1
  11 2 -0.928965 4.305369 18.653826 900 134 0.66400 0.66400 "    " 6 1 B5FF6B  "C6144"  <> <> 6144 1
  12 2 -0.867952 3.030324 19.424331 900 134 0.00000 0.00000 "    " 6 1 B5FF6B  "C6145"  <> <> 6145 1
  13 2 -1.983582 2.583826 20.176070 900 134 -0.11500 -0.11500 "    " 6 1 B5FF6B  "C6146"  <> <> 6146 1
  14 2 -1.992196 1.328142 20.811434 900 134 -0.11500 -0.11500 "    " 6 1 B5FF6B  "C6147"  <> <> 6147 1
  15 2 -0.853105 0.508187 20.763469 900 134 -0.11500 -0.11500 "    " 6 1 B5FF6B  "C6148"  <> <> 6148 1
  16 2 0.285244 0.953019 20.070436 900 134 -0.11500 -0.11500 "    " 6 1 B5FF6B  "C6149"  <> <> 6149 1
  17 2 0.278832 2.192468 19.403949 900 134 -0.11500 -0.11500 "    " 6 1 B5FF6B  "C6150"  <> <> 6150 1
  18 25 0.120337 5.140793 18.840411 900 38 -0.83900 -0.83900 "    " 7 1 2E2EFF  "N6151"   -0.684    0.740  6151 1
  19 1 -3.151302 3.810372 17.589621 900 134 0.39500 0.39500 "    " 6 1 B5FF6B  "C6152"  <> <> 6152 1
  20 24 -4.078274 3.141296 17.448584 900 38 -0.43000 -0.43000 "    " 7 1 2E2EFF  "N6153"  <> <> 6153 1
  21 43 1.811941 6.948529 19.066598 900 21 0.36000 0.36000 "    " 1 1 FFFFFF  "H6154"   11.401    2.220  6154 1
  22 43 1.142960 7.983046 17.838544 900 21 0.36000 0.36000 "    " 1 1 FFFFFF  "H6155"   11.401    2.220  6155 1
  23 41 -3.130683 4.578802 14.960013 900 21 0.11500 0.11500 "    " 1 0 FFFFFF  "H6156"  <> <> 6156 1
  24 41 -4.799832 5.507493 13.411781 900 21 0.11500 0.11500 "    " 1 0 FFFFFF  "H6157"  <> <> 6157 1
  25 41 -5.484010 7.882675 13.577869 900 21 0.11500 0.11500 "    " 1 0 FFFFFF  "H6158"  <> <> 6158 1
  26 41 -4.463630 9.348641 15.325549 900 21 0.11500 0.11500 "    " 1 0 FFFFFF  "H6159"  <> <> 6159 1
  27 41 -2.872369 3.194811 20.230214 900 21 0.11500 0.11500 "    " 1 0 FFFFFF  "H6160"  <> <> 6160 1
  28 41 -2.880279 0.990465 21.325440 900 21 0.11500 0.11500 "    " 1 0 FFFFFF  "H6161"  <> <> 6161 1
  29 41 -0.855965 -0.459652 21.244006 900 21 0.11500 0.11500 "    " 1 0 FFFFFF  "H6162"  <> <> 6162 1
  30 41 1.164839 0.331525 20.010749 900 21 0.11500 0.11500 "    " 1 0 FFFFFF  "H6163"  <> <> 6163 1
  31 56 1.398023 2.546778 18.733278 900 141 0.11500 0.11500 "    " 9 1 6BFFB5  "F6164"  <> <> 6164 1
  32 2 -3.233658 7.772203 16.157862 900 134 0.00000 0.00000 "  c1" 6 1 B5FF6B  "C6165"  <> <> 6165 1
  33 41 -2.786247 8.405640 16.908623 900 21 0.00000 0.00000 "    " 1 0 FFFFFF  ""  <> <> 6166 1
  :::
 } 
 m_bond[70] { 
  # First column is bond index #
  i_m_from
  i_m_to
  i_m_order
  b_m_thin_bond
  :::
  1 1 2 1 1
  2 1 21 1 1
  3 1 22 1 1
  4 2 1 1 1
  5 2 18 1 1
  6 2 3 2 1
  7 3 2 2 1
  8 3 4 1 1
  9 4 3 1 1
  10 4 5 1 1
  11 4 10 2 1
  12 5 4 1 1
  13 5 6 2 1
  14 5 32 1 1
  15 6 5 2 1
  16 6 7 1 1
  17 6 23 1 1
  18 7 6 1 1
  19 7 8 2 1
  20 7 24 1 1
  21 8 7 2 1
  22 8 9 1 1
  23 8 25 1 1
  24 9 8 1 1
  25 9 26 1 1
  26 9 32 2 1
  27 10 4 2 1
  28 10 11 1 1
  29 10 19 1 1
  30 11 10 1 1
  31 11 12 1 1
  32 11 18 2 1
  33 12 11 1 1
  34 12 17 1 1
  35 12 13 2 1
  36 13 12 2 1
  37 13 14 1 1
  38 13 27 1 1
  39 14 13 1 1
  40 14 15 2 1
  41 14 28 1 1
  42 15 14 2 1
  43 15 16 1 1
  44 15 29 1 1
  45 16 15 1 1
  46 16 17 2 1
  47 16 30 1 1
  48 17 12 1 1
  49 17 16 2 1
  50 17 31 1 1
  51 18 2 1 1
  52 18 11 2 1
  53 19 10 1 1
  54 19 20 3 1
  55 20 19 3 1
  56 21 1 1 1
  57 22 1 1 1
  58 23 6 1 1
  59 24 7 1 1
  60 25 8 1 1
  61 26 9 1 1
  62 27 13 1 1
  63 28 14 1 1
  64 29 15 1 1
  65 30 16 1 1
  66 31 17 1 1
  67 32 5 1 1
  68 32 9 2 1
  69 32 33 1 1
  70 33 32 1 1
  :::
 } 
} 

f_m_ct { 
 s_m_title
 i_m_ct_stereo_status
 s_m_entry_id
 s_m_entry_name
 s_m_Source_Path
 s_m_Source_File
 i_m_Source_File_Index
 s_m_source_file
 i_m_source_file_index
 i_lp_mmshare_version
 i_f3d_flags
 s_epik_input
 s_epik_cmdline
 r_lp_tautomer_probability
 r_epik_Ionization_Penalty
 r_epik_Ionization_Penalty_Charging
 r_epik_Ionization_Penalty_Neutral
 r_epik_State_Penalty
 r_epik_Charging_Adjusted_Penalty
 i_epik_Tot_Q
 i_epik_Tot_abs_Q
 s_lp_Force_Field
 r_lp_Energy
 b_lp_Chiralities_Consistent
 s_lp_Variant
 s_m_job_name
 s_i_glide_gridfile
 i_i_glide_lignum
 i_i_glide_rotatable_bonds
 r_i_docking_score
 r_i_glide_ligand_efficiency
 r_i_glide_ligand_efficiency_sa
 r_i_glide_ligand_efficiency_ln
 r_i_glide_gscore
 r_i_glide_lipo
 r_i_glide_hbond
 r_i_glide_metal
 r_i_glide_rewards
 r_i_glide_evdw
 r_i_glide_ecoul
 r_i_glide_erotb
 r_i_glide_esite
 r_i_glide_emodel
 r_i_glide_energy
 r_i_glide_einternal
 i_i_glide_confnum
 i_i_glide_posenum
 r_i_glide_eff_state_penalty
 s_m_subgroup_title
 s_m_subgroupid
 b_m_subgroup_collapsed
 i_m_ct_format
 :::
 19d 
  1
  2254 
  combiomed_cipy_affinitydata.1 
  /Users/rubenprieto/Documents/Lab/A1-CIPY/0.Project 
  combiomed_cipy_affinitydata.smi 
  1
  ligprep.maegz 
  1
  53161
  0
  W2NIXTFbY0hdW2NIXVtjSF1bY0hdYzEtYyhuYzJbTkgyXSljKEMjTiljKG4yKS1jM1tjSF1bY0hdW2NIXVtjSF1bY0hdMw== 
  J2VwaWtfcHl0aG9uJywgJy1waCcsICc3LjAnLCAnLXRuJywgJzgnLCAnLW1hJywgJzUwMCcsICctaW1hZScsICc8aW5maWxlLm1hZT4nLCAnLW9tYWUnLCAnPG91dGZpbGUubWFlPic= 
  1
    0.0000 
    0.0000 
    0.0000 
    0.0000 
  0
  0
  0
  S-OPLS 
  40.810891
  1
  18a-1 
  a1-dock_grid 
  5n2s_hbond_grid 
  1
  2
  -7.67411119149082
  -0.365433866261468
  -1.00820432747402
  -1.89740848509433
  -7.67411119149082
  -3.0834739956045
  -0.32
  0
  -2.83011350152278
  -32.8430480957031
  -1.87801349163055
  0.483330734166189
  0
  -48.3805575941712
  -34.7210615873337
  3.16691470146179
  1
  17
  0
  "A1 CONFORMATION B" 
  dock_gromacs_a1_copy1 
  0
  2
 m_depend[8] { 
  # First column is dependency index #
  i_m_depend_dependency
  s_m_depend_property
  :::
  1 10 r_lp_tautomer_probability 
  2 10 r_epik_Ionization_Penalty 
  3 10 r_epik_Ionization_Penalty_Charging 
  4 10 r_epik_Ionization_Penalty_Neutral 
  5 10 r_epik_State_Penalty 
  6 10 r_epik_Charging_Adjusted_Penalty 
  7 10 i_epik_Tot_Q 
  8 30 s_m_job_name 
  :::
 } 
 m_atom[36] { 
  # First column is atom index #
  i_m_mmod_type
  r_m_x_coord
  r_m_y_coord
  r_m_z_coord
  i_m_residue_number
  i_m_color
  r_m_charge1
  r_m_charge2
  s_m_grow_name
  i_m_atomic_number
  i_m_visibility
  s_m_color_rgb
  s_m_atom_name
  r_epik_H2O_pKa
  r_epik_H2O_pKa_uncertainty
  i_m_minimize_atom_index
  i_m_minimize_constraint
  :::
  1 25 1.213412 7.130663 18.296920 900 38 -0.92000 -0.92000 "    " 7 1 2E2EFF  ""   -2.178    0.920  6134 1
  2 2 0.147306 6.293787 18.113230 900 144 1.04200 1.04200 "    " 6 1 DA6BFF  ""  <> <> 6135 1
  3 25 -0.764428 6.677868 17.241728 900 38 -0.83900 -0.83900 "    " 7 1 2E2EFF  ""   -0.684    0.740  6136 1
  4 2 -1.836781 5.887619 17.054819 900 144 0.66400 0.66400 "    " 6 1 DA6BFF  ""  <> <> 6137 1
  5 2 -2.824473 6.420235 16.077591 900 144 0.00000 0.00000 "    " 6 1 DA6BFF  ""  <> <> 6138 1
  6 2 -3.409840 5.615888 15.068286 900 144 -0.11500 -0.11500 "    " 6 1 DA6BFF  ""  <> <> 6139 1
  7 2 -4.366357 6.139470 14.176718 900 144 -0.11500 -0.11500 "    " 6 1 DA6BFF  ""  <> <> 6140 1
  8 2 -4.741870 7.490937 14.261341 900 144 -0.11500 -0.11500 "    " 6 1 DA6BFF  ""  <> <> 6141 1
  9 2 -4.155747 8.315738 15.239106 900 144 -0.11500 -0.11500 "    " 6 1 DA6BFF  ""  <> <> 6142 1
  10 2 -1.957399 4.677443 17.771810 900 144 -0.45700 -0.45700 "    " 6 1 DA6BFF  "C6143"  <> <> 6143 1
  11 2 -0.900001 4.340932 18.654328 900 144 0.66400 0.66400 "    " 6 1 DA6BFF  "C6144"  <> <> 6144 1
  12 2 -0.833326 3.068322 19.429483 900 144 0.00000 0.00000 "    " 6 1 DA6BFF  "C6145"  <> <> 6145 1
  13 2 -1.946883 2.621773 20.184269 900 144 -0.11500 -0.11500 "    " 6 1 DA6BFF  "C6146"  <> <> 6146 1
  14 2 -1.957332 1.362826 20.813512 900 144 -0.11500 -0.11500 "    " 6 1 DA6BFF  "C6147"  <> <> 6147 1
  15 2 -0.821488 0.539214 20.756433 900 144 -0.11500 -0.11500 "    " 6 1 DA6BFF  "C6148"  <> <> 6148 1
  16 2 0.316200 0.984506 20.063435 900 144 -0.11500 -0.11500 "    " 6 1 DA6BFF  "C6149"  <> <> 6149 1
  17 2 0.312031 2.227998 19.404781 900 144 -0.11500 -0.11500 "    " 6 1 DA6BFF  "C6150"  <> <> 6150 1
  18 25 0.144837 5.184287 18.836307 900 38 -0.83900 -0.83900 "    " 7 1 2E2EFF  "N6151"   -0.684    0.740  6151 1
  19 1 -3.120747 3.824445 17.597368 900 144 0.39500 0.39500 "    " 6 1 DA6BFF  "C6152"  <> <> 6152 1
  20 24 -4.045056 3.149182 17.466110 900 38 -0.43000 -0.43000 "    " 7 1 2E2EFF  "N6153"  <> <> 6153 1
  21 43 1.838299 6.934043 19.080045 900 21 0.36000 0.36000 "    " 1 1 FFFFFF  "H6154"   11.401    2.220  6154 1
  22 3 1.514604 8.263437 17.436474 900 144 0.36000 0.36000 "    " 6 1 DA6BFF  "C6155"   11.401    2.220  6155 1
  23 41 -3.132267 4.576606 14.963453 900 21 0.11500 0.11500 "    " 1 0 FFFFFF  "H6156"  <> <> 6156 1
  24 41 -4.801928 5.504570 13.415849 900 21 0.11500 0.11500 "    " 1 0 FFFFFF  "H6157"  <> <> 6157 1
  25 41 -5.468162 7.886664 13.564567 900 21 0.11500 0.11500 "    " 1 0 FFFFFF  "H6158"  <> <> 6158 1
  26 41 -4.429254 9.358794 15.296473 900 21 0.11500 0.11500 "    " 1 0 FFFFFF  "H6159"  <> <> 6159 1
  27 41 -2.835127 3.234132 20.241267 900 21 0.11500 0.11500 "    " 1 0 FFFFFF  "H6160"  <> <> 6160 1
  28 41 -2.845354 1.025919 21.328618 900 21 0.11500 0.11500 "    " 1 0 FFFFFF  "H6161"  <> <> 6161 1
  29 41 -0.826207 -0.430626 21.232963 900 21 0.11500 0.11500 "    " 1 0 FFFFFF  "H6162"  <> <> 6162 1
  30 41 1.193610 0.360301 19.999525 900 21 0.11500 0.11500 "    " 1 0 FFFFFF  "H6163"  <> <> 6163 1
  31 56 1.434138 2.582824 18.739516 900 141 0.11500 0.11500 "    " 9 1 6BFFB5  "F6164"  <> <> 6164 1
  32 2 -3.206886 7.780741 16.134525 900 144 0.00000 0.00000 "  c1" 6 1 DA6BFF  "C6165"  <> <> 6165 1
  33 41 2.463849 8.715799 17.723095 900 21 0.00000 0.00000 "    " 1 0 FFFFFF  ""  <> <> 6166 1
  34 41 1.583066 7.942126 16.396297 900 21 0.00000 0.00000 "    " 1 0 FFFFFF  ""  <> <> 6167 1
  35 41 0.730316 9.016723 17.512485 900 21 0.00000 0.00000 "    " 1 0 FFFFFF  ""  <> <> 6168 1
  36 41 -2.751291 8.418326 16.877338 900 21 0.00000 0.00000 "    " 1 0 FFFFFF  ""  <> <> 6169 1
  :::
 } 
 m_bond[76] { 
  # First column is bond index #
  i_m_from
  i_m_to
  i_m_order
  b_m_thin_bond
  :::
  1 1 2 1 1
  2 1 21 1 1
  3 1 22 1 1
  4 2 1 1 1
  5 2 18 1 1
  6 2 3 2 1
  7 3 2 2 1
  8 3 4 1 1
  9 4 3 1 1
  10 4 5 1 1
  11 4 10 2 1
  12 5 4 1 1
  13 5 6 2 1
  14 5 32 1 1
  15 6 5 2 1
  16 6 7 1 1
  17 6 23 1 1
  18 7 6 1 1
  19 7 8 2 1
  20 7 24 1 1
  21 8 7 2 1
  22 8 9 1 1
  23 8 25 1 1
  24 9 8 1 1
  25 9 26 1 1
  26 9 32 2 1
  27 10 4 2 1
  28 10 11 1 1
  29 10 19 1 1
  30 11 10 1 1
  31 11 12 1 1
  32 11 18 2 1
  33 12 11 1 1
  34 12 17 1 1
  35 12 13 2 1
  36 13 12 2 1
  37 13 14 1 1
  38 13 27 1 1
  39 14 13 1 1
  40 14 15 2 1
  41 14 28 1 1
  42 15 14 2 1
  43 15 16 1 1
  44 15 29 1 1
  45 16 15 1 1
  46 16 17 2 1
  47 16 30 1 1
  48 17 12 1 1
  49 17 16 2 1
  50 17 31 1 1
  51 18 2 1 1
  52 18 11 2 1
  53 19 10 1 1
  54 19 20 3 1
  55 20 19 3 1
  56 21 1 1 1
  57 22 1 1 1
  58 22 33 1 1
  59 22 34 1 1
  60 22 35 1 1
  61 23 6 1 1
  62 24 7 1 1
  63 25 8 1 1
  64 26 9 1 1
  65 27 13 1 1
  66 28 14 1 1
  67 29 15 1 1
  68 30 16 1 1
  69 31 17 1 1
  70 32 5 1 1
  71 32 9 2 1
  72 32 36 1 1
  73 33 22 1 1
  74 34 22 1 1
  75 35 22 1 1
  76 36 32 1 1
  :::
 } 
} 

f_m_ct { 
 s_m_title
 i_m_ct_stereo_status
 s_m_entry_id
 s_m_entry_name
 s_m_Source_Path
 s_m_Source_File
 i_m_Source_File_Index
 s_m_source_file
 i_m_source_file_index
 i_lp_mmshare_version
 i_f3d_flags
 s_epik_input
 s_epik_cmdline
 r_lp_tautomer_probability
 r_epik_Ionization_Penalty
 r_epik_Ionization_Penalty_Charging
 r_epik_Ionization_Penalty_Neutral
 r_epik_State_Penalty
 r_epik_Charging_Adjusted_Penalty
 i_epik_Tot_Q
 i_epik_Tot_abs_Q
 s_lp_Force_Field
 r_lp_Energy
 b_lp_Chiralities_Consistent
 s_lp_Variant
 s_m_job_name
 s_i_glide_gridfile
 i_i_glide_lignum
 i_i_glide_rotatable_bonds
 r_i_docking_score
 r_i_glide_ligand_efficiency
 r_i_glide_ligand_efficiency_sa
 r_i_glide_ligand_efficiency_ln
 r_i_glide_gscore
 r_i_glide_lipo
 r_i_glide_hbond
 r_i_glide_metal
 r_i_glide_rewards
 r_i_glide_evdw
 r_i_glide_ecoul
 r_i_glide_erotb
 r_i_glide_esite
 r_i_glide_emodel
 r_i_glide_energy
 r_i_glide_einternal
 i_i_glide_confnum
 i_i_glide_posenum
 r_i_glide_eff_state_penalty
 s_m_subgroup_title
 s_m_subgroupid
 b_m_subgroup_collapsed
 i_m_ct_format
 :::
 19e 
  1
  2255 
  combiomed_cipy_affinitydata.1 
  /Users/rubenprieto/Documents/Lab/A1-CIPY/0.Project 
  combiomed_cipy_affinitydata.smi 
  1
  ligprep.maegz 
  1
  53161
  0
  W2NIXTFbY0hdW2NIXVtjSF1bY0hdYzEtYyhuYzJbTkgyXSljKEMjTiljKG4yKS1jM1tjSF1bY0hdW2NIXVtjSF1bY0hdMw== 
  J2VwaWtfcHl0aG9uJywgJy1waCcsICc3LjAnLCAnLXRuJywgJzgnLCAnLW1hJywgJzUwMCcsICctaW1hZScsICc8aW5maWxlLm1hZT4nLCAnLW9tYWUnLCAnPG91dGZpbGUubWFlPic= 
  1
    0.0000 
    0.0000 
    0.0000 
    0.0000 
  0
  0
  0
  S-OPLS 
  40.810891
  1
  18a-1 
  a1-dock_grid 
  5n2s_hbond_grid 
  1
  2
  -7.67411119149082
  -0.365433866261468
  -1.00820432747402
  -1.89740848509433
  -7.67411119149082
  -3.0834739956045
  -0.32
  0
  -2.83011350152278
  -32.8430480957031
  -1.87801349163055
  0.483330734166189
  0
  -48.3805575941712
  -34.7210615873337
  3.16691470146179
  1
  17
  0
  "A1 CONFORMATION B" 
  dock_gromacs_a1_copy1 
  0
  2
 m_depend[8] { 
  # First column is dependency index #
  i_m_depend_dependency
  s_m_depend_property
  :::
  1 10 r_lp_tautomer_probability 
  2 10 r_epik_Ionization_Penalty 
  3 10 r_epik_Ionization_Penalty_Charging 
  4 10 r_epik_Ionization_Penalty_Neutral 
  5 10 r_epik_State_Penalty 
  6 10 r_epik_Charging_Adjusted_Penalty 
  7 10 i_epik_Tot_Q 
  8 30 s_m_job_name 
  :::
 } 
 m_atom[43] { 
  # First column is atom index #
  i_m_mmod_type
  r_m_x_coord
  r_m_y_coord
  r_m_z_coord
  i_m_residue_number
  i_m_color
  r_m_charge1
  r_m_charge2
  s_m_grow_name
  i_m_atomic_number
  i_m_visibility
  s_m_color_rgb
  s_m_atom_name
  r_epik_H2O_pKa
  r_epik_H2O_pKa_uncertainty
  i_m_minimize_atom_index
  i_m_minimize_constraint
  :::
  1 25 0.540353 6.690299 19.078431 900 38 -0.92000 -0.92000 "    " 7 1 2E2EFF  ""   -2.178    0.920  11383 1
  2 2 -0.388499 5.727771 18.753238 900 143 1.04200 1.04200 "    " 6 1 FFFF6B  ""  <> <> 11384 1
  3 25 -1.320359 6.058555 17.885352 900 38 -0.83900 -0.83900 "    " 7 1 2E2EFF  ""   -0.684    0.740  11385 1
  4 2 -2.244851 5.148764 17.542446 900 143 0.66400 0.66400 "    " 6 1 FFFF6B  ""  <> <> 11386 1
  5 2 -3.304068 5.690200 16.642651 900 143 0.00000 0.00000 "    " 6 1 FFFF6B  ""  <> <> 11387 1
  6 2 -3.829456 4.984298 15.533895 900 143 -0.11500 -0.11500 "    " 6 1 FFFF6B  ""  <> <> 11388 1
  7 2 -4.861500 5.520953 14.738671 900 143 -0.11500 -0.11500 "    " 6 1 FFFF6B  ""  <> <> 11389 1
  8 2 -5.377773 6.798046 15.018529 900 143 -0.11500 -0.11500 "    " 6 1 FFFF6B  ""  <> <> 11390 1
  9 2 -4.851830 7.534085 16.093669 900 143 -0.11500 -0.11500 "    " 6 1 FFFF6B  ""  <> <> 11391 1
  10 2 -2.157962 3.831952 18.047707 900 143 -0.45700 -0.45700 "    " 6 1 FFFF6B  "C6143"  <> <> 11392 1
  11 2 -1.107785 3.562333 18.968656 900 143 0.66400 0.66400 "    " 6 1 FFFF6B  "C6144"  <> <> 11393 1
  12 2 -0.884441 2.224739 19.603234 900 143 0.00000 0.00000 "    " 6 1 FFFF6B  "C6145"  <> <> 11394 1
  13 2 -1.978494 1.523802 20.164796 900 143 -0.11500 -0.11500 "    " 6 1 FFFF6B  "C6146"  <> <> 11395 1
  14 2 -1.847408 0.220227 20.682405 900 143 -0.11500 -0.11500 "    " 6 1 FFFF6B  "C6147"  <> <> 11396 1
  15 2 -0.588493 -0.398383 20.715152 900 143 -0.11500 -0.11500 "    " 6 1 FFFF6B  "C6148"  <> <> 11397 1
  16 2 0.526560 0.290015 20.211282 900 143 -0.11500 -0.11500 "    " 6 1 FFFF6B  "C6149"  <> <> 11398 1
  17 2 0.383462 1.579981 19.662671 900 143 -0.11500 -0.11500 "    " 6 1 FFFF6B  "C6150"  <> <> 11399 1
  18 25 -0.227331 4.537746 19.306962 900 38 -0.83900 -0.83900 "    " 7 1 2E2EFF  "N6151"   -0.684    0.740  11400 1
  19 1 -3.087032 2.808365 17.599428 900 143 0.39500 0.39500 "    " 6 1 FFFF6B  "C6152"  <> <> 11401 1
  20 24 -3.824417 2.000968 17.232795 900 38 -0.43000 -0.43000 "    " 7 1 2E2EFF  "N6153"  <> <> 11402 1
  21 43 1.106419 6.453025 19.884743 900 21 0.36000 0.36000 "    " 1 1 FFFFFF  "H6154"   11.401    2.220  11403 1
  22 41 -3.445385 4.010653 15.278226 900 21 0.11500 0.11500 "    " 1 0 FFFFFF  "H6155"  <> <> 11404 1
  23 41 -5.248038 4.952548 13.904992 900 21 0.11500 0.11500 "    " 1 0 FFFFFF  "H6156"  <> <> 11405 1
  24 41 -6.166619 7.214023 14.406617 900 21 0.11500 0.11500 "    " 1 0 FFFFFF  "H6157"  <> <> 11406 1
  25 41 -5.229604 8.523679 16.306546 900 21 0.11500 0.11500 "    " 1 0 FFFFFF  "H6158"  <> <> 11407 1
  26 41 -2.949721 1.993078 20.169893 900 21 0.11500 0.11500 "    " 1 0 FFFFFF  "H6159"  <> <> 11408 1
  27 41 -2.714664 -0.304081 21.060666 900 21 0.11500 0.11500 "    " 1 0 FFFFFF  "H6160"  <> <> 11409 1
  28 41 -0.475426 -1.390995 21.126503 900 21 0.11500 0.11500 "    " 1 0 FFFFFF  "H6161"  <> <> 11410 1
  29 41 1.504641 -0.165245 20.244164 900 21 0.11500 0.11500 "    " 1 0 FFFFFF  "H6162"  <> <> 11411 1
  30 56 1.507971 2.190173 19.234790 900 141 0.11500 0.11500 "    " 9 1 6BFFB5  "F6163"  <> <> 11412 1
  31 2 -3.830819 6.979085 16.888956 900 143 0.00000 0.00000 "  c1" 6 1 FFFF6B  "C6164"  <> <> 11413 1
  32 2 1.710013 10.403373 17.393256 900 143 0.00000 0.00000 "  n1" 6 1 FFFF6B  "C6166"  <> <> 11414 1
  33 2 2.664899 9.536030 17.955362 900 143 0.00000 0.00000 "  f1" 6 1 FFFF6B  "C6167"  <> <> 11415 1
  34 2 2.264471 8.300691 18.494053 900 143 0.00000 0.00000 "  c3" 6 1 FFFF6B  "C6168"  <> <> 11416 1
  35 2 0.906635 7.914722 18.493798 900 143 0.00000 0.00000 "  c1" 6 1 FFFF6B  "C6169"  <> <> 11417 1
  36 2 -0.042877 8.791461 17.918723 900 143 0.00000 0.00000 "    " 6 1 FFFF6B  "C6170"  <> <> 11418 1
  37 2 0.358473 10.019642 17.360154 900 143 0.00000 0.00000 "  n3" 6 1 FFFF6B  "C6171"  <> <> 11419 1
  38 41 1.990734 11.385000 17.034027 900 21 0.00000 0.00000 "  n2" 1 0 FFFFFF  "H6172"  <> <> 11420 1
  39 41 3.701371 9.821119 18.018098 900 21 0.00000 0.00000 "    " 1 0 FFFFFF  "H6173"  <> <> 11421 1
  40 41 3.021723 7.669072 18.922265 900 21 0.00000 0.00000 "    " 1 0 FFFFFF  "H6174"  <> <> 11422 1
  41 41 -1.092543 8.545187 17.917424 900 21 0.00000 0.00000 "    " 1 0 FFFFFF  "H6175"  <> <> 11423 1
  42 41 -0.378807 10.693081 16.950248 900 21 0.00000 0.00000 "    " 1 0 FFFFFF  "H6176"  <> <> 11424 1
  43 41 -3.427551 7.548485 17.707812 900 21 0.00000 0.00000 "    " 1 0 FFFFFF  ""  <> <> 11425 1
  :::
 } 
 m_bond[92] { 
  # First column is bond index #
  i_m_from
  i_m_to
  i_m_order
  b_m_thin_bond
  :::
  1 1 2 1 1
  2 1 21 1 1
  3 1 35 1 1
  4 2 1 1 1
  5 2 18 1 1
  6 2 3 2 1
  7 3 2 2 1
  8 3 4 1 1
  9 4 3 1 1
  10 4 5 1 1
  11 4 10 2 1
  12 5 4 1 1
  13 5 6 2 1
  14 5 31 1 1
  15 6 5 2 1
  16 6 7 1 1
  17 6 22 1 1
  18 7 6 1 1
  19 7 8 2 1
  20 7 23 1 1
  21 8 7 2 1
  22 8 9 1 1
  23 8 24 1 1
  24 9 8 1 1
  25 9 25 1 1
  26 9 31 2 1
  27 10 4 2 1
  28 10 11 1 1
  29 10 19 1 1
  30 11 10 1 1
  31 11 12 1 1
  32 11 18 2 1
  33 12 11 1 1
  34 12 17 1 1
  35 12 13 2 1
  36 13 12 2 1
  37 13 14 1 1
  38 13 26 1 1
  39 14 13 1 1
  40 14 15 2 1
  41 14 27 1 1
  42 15 14 2 1
  43 15 16 1 1
  44 15 28 1 1
  45 16 15 1 1
  46 16 17 2 1
  47 16 29 1 1
  48 17 12 1 1
  49 17 16 2 1
  50 17 30 1 1
  51 18 2 1 1
  52 18 11 2 1
  53 19 10 1 1
  54 19 20 3 1
  55 20 19 3 1
  56 21 1 1 1
  57 22 6 1 1
  58 23 7 1 1
  59 24 8 1 1
  60 25 9 1 1
  61 26 13 1 1
  62 27 14 1 1
  63 28 15 1 1
  64 29 16 1 1
  65 30 17 1 1
  66 31 5 1 1
  67 31 9 2 1
  68 31 43 1 1
  69 32 33 2 1
  70 32 37 1 1
  71 32 38 1 1
  72 33 32 2 1
  73 33 34 1 1
  74 33 39 1 1
  75 34 33 1 1
  76 34 35 2 1
  77 34 40 1 1
  78 35 1 1 1
  79 35 34 2 1
  80 35 36 1 1
  81 36 35 1 1
  82 36 37 2 1
  83 36 41 1 1
  84 37 32 1 1
  85 37 36 2 1
  86 37 42 1 1
  87 38 32 1 1
  88 39 33 1 1
  89 40 34 1 1
  90 41 36 1 1
  91 42 37 1 1
  92 43 31 1 1
  :::
 } 
} 

f_m_ct { 
 s_m_title
 i_m_ct_stereo_status
 s_m_entry_id
 s_m_entry_name
 s_m_Source_Path
 s_m_Source_File
 i_m_Source_File_Index
 s_m_source_file
 i_m_source_file_index
 i_lp_mmshare_version
 i_f3d_flags
 s_epik_input
 s_epik_cmdline
 r_lp_tautomer_probability
 r_epik_Ionization_Penalty
 r_epik_Ionization_Penalty_Charging
 r_epik_Ionization_Penalty_Neutral
 r_epik_State_Penalty
 r_epik_Charging_Adjusted_Penalty
 i_epik_Tot_Q
 i_epik_Tot_abs_Q
 s_lp_Force_Field
 r_lp_Energy
 b_lp_Chiralities_Consistent
 s_lp_Variant
 s_m_job_name
 s_i_glide_gridfile
 i_i_glide_lignum
 i_i_glide_rotatable_bonds
 r_i_docking_score
 r_i_glide_ligand_efficiency
 r_i_glide_ligand_efficiency_sa
 r_i_glide_ligand_efficiency_ln
 r_i_glide_gscore
 r_i_glide_lipo
 r_i_glide_hbond
 r_i_glide_metal
 r_i_glide_rewards
 r_i_glide_evdw
 r_i_glide_ecoul
 r_i_glide_erotb
 r_i_glide_esite
 r_i_glide_emodel
 r_i_glide_energy
 r_i_glide_einternal
 i_i_glide_confnum
 i_i_glide_posenum
 r_i_glide_eff_state_penalty
 s_m_subgroup_title
 s_m_subgroupid
 b_m_subgroup_collapsed
 i_m_ct_format
 :::
 18e 
  1
  2256 
  combiomed_cipy_affinitydata.1 
  /Users/rubenprieto/Documents/Lab/A1-CIPY/0.Project 
  combiomed_cipy_affinitydata.smi 
  1
  ligprep.maegz 
  1
  53161
  0
  W2NIXTFbY0hdW2NIXVtjSF1bY0hdYzEtYyhuYzJbTkgyXSljKEMjTiljKG4yKS1jM1tjSF1bY0hdW2NIXVtjSF1bY0hdMw== 
  J2VwaWtfcHl0aG9uJywgJy1waCcsICc3LjAnLCAnLXRuJywgJzgnLCAnLW1hJywgJzUwMCcsICctaW1hZScsICc8aW5maWxlLm1hZT4nLCAnLW9tYWUnLCAnPG91dGZpbGUubWFlPic= 
  1
    0.0000 
    0.0000 
    0.0000 
    0.0000 
  0
  0
  0
  S-OPLS 
  40.810891
  1
  18a-1 
  a1-dock_grid 
  5n2s_hbond_grid 
  1
  2
  -7.67411119149082
  -0.365433866261468
  -1.00820432747402
  -1.89740848509433
  -7.67411119149082
  -3.0834739956045
  -0.32
  0
  -2.83011350152278
  -32.8430480957031
  -1.87801349163055
  0.483330734166189
  0
  -48.3805575941712
  -34.7210615873337
  3.16691470146179
  1
  17
  0
  "A1 CONFORMATION B" 
  dock_gromacs_a1_copy1 
  0
  2
 m_depend[8] { 
  # First column is dependency index #
  i_m_depend_dependency
  s_m_depend_property
  :::
  1 10 r_lp_tautomer_probability 
  2 10 r_epik_Ionization_Penalty 
  3 10 r_epik_Ionization_Penalty_Charging 
  4 10 r_epik_Ionization_Penalty_Neutral 
  5 10 r_epik_State_Penalty 
  6 10 r_epik_Charging_Adjusted_Penalty 
  7 10 i_epik_Tot_Q 
  8 30 s_m_job_name 
  :::
 } 
 m_atom[33] { 
  # First column is atom index #
  i_m_mmod_type
  r_m_x_coord
  r_m_y_coord
  r_m_z_coord
  i_m_residue_number
  i_m_color
  r_m_charge1
  r_m_charge2
  s_m_grow_name
  i_m_atomic_number
  i_m_visibility
  s_m_color_rgb
  s_m_atom_name
  r_epik_H2O_pKa
  r_epik_H2O_pKa_uncertainty
  i_m_minimize_atom_index
  i_m_minimize_constraint
  :::
  1 25 0.821035 6.841697 18.985699 900 38 -0.92000 -0.92000 "    " 7 1 2E2EFF  ""   -2.178    0.920  11383 1
  2 2 -0.192809 5.997311 18.685352 900 50 1.04200 1.04200 "    " 6 1 6BB5FF  ""  <> <> 11384 1
  3 25 -1.086069 6.456338 17.843283 900 38 -0.83900 -0.83900 "    " 7 1 2E2EFF  ""   -0.684    0.740  11385 1
  4 2 -2.124447 5.652638 17.527604 900 50 0.66400 0.66400 "    " 6 1 6BB5FF  ""  <> <> 11386 1
  5 2 -3.086367 6.273756 16.564525 900 50 0.00000 0.00000 "    " 6 1 6BB5FF  ""  <> <> 11387 1
  6 2 -3.763005 5.540220 15.557287 900 50 -0.11500 -0.11500 "    " 6 1 6BB5FF  ""  <> <> 11388 1
  7 2 -4.710647 6.147239 14.709062 900 50 -0.11500 -0.11500 "    " 6 1 6BB5FF  ""  <> <> 11389 1
  8 2 -4.980834 7.521736 14.820639 900 50 -0.11500 -0.11500 "    " 6 1 6BB5FF  ""  <> <> 11390 1
  9 2 -3.344205 7.665755 16.617889 900 50 -0.11500 -0.11500 "    " 6 1 6BB5FF  "C6142"  <> <> 11391 1
  10 2 -2.220703 4.357411 18.103035 900 50 -0.45700 -0.45700 "    " 6 1 6BB5FF  "C6143"  <> <> 11392 1
  11 2 -1.162336 3.960223 18.963170 900 50 0.66400 0.66400 "    " 6 1 6BB5FF  "C6144"  <> <> 11393 1
  12 2 -0.993453 2.603341 19.559683 900 50 0.00000 0.00000 "    " 6 1 6BB5FF  "C6145"  <> <> 11394 1
  13 2 -2.058796 1.870233 20.135684 900 50 -0.11500 -0.11500 "    " 6 1 6BB5FF  "C6146"  <> <> 11395 1
  14 2 -1.880734 0.545650 20.585968 900 50 -0.11500 -0.11500 "    " 6 1 6BB5FF  "C6147"  <> <> 11396 1
  15 2 -0.617529 -0.063573 20.507805 900 50 -0.11500 -0.11500 "    " 6 1 6BB5FF  "C6148"  <> <> 11397 1
  16 2 0.464996 0.659440 19.982151 900 50 -0.11500 -0.11500 "    " 6 1 6BB5FF  "C6149"  <> <> 11398 1
  17 2 0.277100 1.979617 19.539958 900 50 -0.11500 -0.11500 "    " 6 1 6BB5FF  "C6150"  <> <> 11399 1
  18 25 -0.137536 4.802016 19.227756 900 38 -0.83900 -0.83900 "    " 7 1 2E2EFF  "N6151"   -0.684    0.740  11400 1
  19 1 -3.346823 3.477971 17.820242 900 50 0.39500 0.39500 "    " 6 1 6BB5FF  "C6152"  <> <> 11401 1
  20 24 -4.241560 2.780642 17.595702 900 38 -0.43000 -0.43000 "    " 7 1 2E2EFF  "N6153"  <> <> 11402 1
  21 43 1.295693 6.703846 19.874665 900 21 0.36000 0.36000 "    " 1 1 FFFFFF  "H6154"   11.401    2.220  11403 1
  22 43 0.678447 7.802107 18.720559 900 21 0.36000 0.36000 "    " 1 1 FFFFFF  "H6155"   11.401    2.220  11404 1
  23 41 -3.565932 4.489174 15.415379 900 21 0.11500 0.11500 "    " 1 0 FFFFFF  "H6156"  <> <> 11405 1
  24 41 -5.221630 5.553923 13.964862 900 21 0.11500 0.11500 "    " 1 0 FFFFFF  "H6157"  <> <> 11406 1
  25 41 -5.707402 7.991009 14.171555 900 21 0.11500 0.11500 "    " 1 0 FFFFFF  "H6158"  <> <> 11407 1
  26 41 -2.798264 8.273000 17.319506 900 21 0.11500 0.11500 "    " 1 0 FFFFFF  "H6159"  <> <> 11408 1
  27 41 -3.035410 2.322075 20.213108 900 21 0.11500 0.11500 "    " 1 0 FFFFFF  "H6160"  <> <> 11409 1
  28 41 -2.712697 -0.014485 20.984002 900 21 0.11500 0.11500 "    " 1 0 FFFFFF  "H6161"  <> <> 11410 1
  29 41 -0.474243 -1.081486 20.839555 900 21 0.11500 0.11500 "    " 1 0 FFFFFF  "H6162"  <> <> 11411 1
  30 56 1.682451 0.081127 19.884555 900 141 0.11500 0.11500 "    " 9 1 6BFFB5  "F6163"  <> <> 11412 1
  31 41 1.133152 2.518663 19.166931 900 21 0.11500 0.11500 "    " 1 0 FFFFFF  "H6164"  <> <> 11413 1
  32 2 -4.281572 8.286874 15.768798 900 50 0.00000 0.00000 "  c1" 6 1 6BB5FF  "C6165"  <> <> 11414 1
  33 41 -4.461462 9.349998 15.843850 900 21 0.00000 0.00000 "    " 1 0 FFFFFF  ""  <> <> 11415 1
  :::
 } 
 m_bond[70] { 
  # First column is bond index #
  i_m_from
  i_m_to
  i_m_order
  b_m_thin_bond
  :::
  1 1 2 1 1
  2 1 21 1 1
  3 1 22 1 1
  4 2 1 1 1
  5 2 18 1 1
  6 2 3 2 1
  7 3 2 2 1
  8 3 4 1 1
  9 4 3 1 1
  10 4 5 1 1
  11 4 10 2 1
  12 5 4 1 1
  13 5 9 1 1
  14 5 6 2 1
  15 6 5 2 1
  16 6 7 1 1
  17 6 23 1 1
  18 7 6 1 1
  19 7 8 2 1
  20 7 24 1 1
  21 8 7 2 1
  22 8 25 1 1
  23 8 32 1 1
  24 9 5 1 1
  25 9 26 1 1
  26 9 32 2 1
  27 10 4 2 1
  28 10 11 1 1
  29 10 19 1 1
  30 11 10 1 1
  31 11 12 1 1
  32 11 18 2 1
  33 12 11 1 1
  34 12 17 1 1
  35 12 13 2 1
  36 13 12 2 1
  37 13 14 1 1
  38 13 27 1 1
  39 14 13 1 1
  40 14 15 2 1
  41 14 28 1 1
  42 15 14 2 1
  43 15 16 1 1
  44 15 29 1 1
  45 16 15 1 1
  46 16 17 2 1
  47 16 30 1 1
  48 17 12 1 1
  49 17 16 2 1
  50 17 31 1 1
  51 18 2 1 1
  52 18 11 2 1
  53 19 10 1 1
  54 19 20 3 1
  55 20 19 3 1
  56 21 1 1 1
  57 22 1 1 1
  58 23 6 1 1
  59 24 7 1 1
  60 25 8 1 1
  61 26 9 1 1
  62 27 13 1 1
  63 28 14 1 1
  64 29 15 1 1
  65 30 16 1 1
  66 31 17 1 1
  67 32 8 1 1
  68 32 9 2 1
  69 32 33 1 1
  70 33 32 1 1
  :::
 } 
} 

f_m_ct { 
 s_m_title
 i_m_ct_stereo_status
 s_m_entry_id
 s_m_entry_name
 s_m_Source_Path
 s_m_Source_File
 i_m_Source_File_Index
 s_m_source_file
 i_m_source_file_index
 i_lp_mmshare_version
 i_f3d_flags
 s_epik_input
 s_epik_cmdline
 r_lp_tautomer_probability
 r_epik_Ionization_Penalty
 r_epik_Ionization_Penalty_Charging
 r_epik_Ionization_Penalty_Neutral
 r_epik_State_Penalty
 r_epik_Charging_Adjusted_Penalty
 i_epik_Tot_Q
 i_epik_Tot_abs_Q
 s_lp_Force_Field
 r_lp_Energy
 b_lp_Chiralities_Consistent
 s_lp_Variant
 s_m_job_name
 s_i_glide_gridfile
 i_i_glide_lignum
 i_i_glide_rotatable_bonds
 r_i_docking_score
 r_i_glide_ligand_efficiency
 r_i_glide_ligand_efficiency_sa
 r_i_glide_ligand_efficiency_ln
 r_i_glide_gscore
 r_i_glide_lipo
 r_i_glide_hbond
 r_i_glide_metal
 r_i_glide_rewards
 r_i_glide_evdw
 r_i_glide_ecoul
 r_i_glide_erotb
 r_i_glide_esite
 r_i_glide_emodel
 r_i_glide_energy
 r_i_glide_einternal
 i_i_glide_confnum
 i_i_glide_posenum
 r_i_glide_eff_state_penalty
 s_m_subgroup_title
 s_m_subgroupid
 b_m_subgroup_collapsed
 i_m_ct_format
 :::
 19j 
  1
  2257 
  combiomed_cipy_affinitydata.1 
  /Users/rubenprieto/Documents/Lab/A1-CIPY/0.Project 
  combiomed_cipy_affinitydata.smi 
  1
  ligprep.maegz 
  1
  53161
  0
  W2NIXTFbY0hdW2NIXVtjSF1bY0hdYzEtYyhuYzJbTkgyXSljKEMjTiljKG4yKS1jM1tjSF1bY0hdW2NIXVtjSF1bY0hdMw== 
  J2VwaWtfcHl0aG9uJywgJy1waCcsICc3LjAnLCAnLXRuJywgJzgnLCAnLW1hJywgJzUwMCcsICctaW1hZScsICc8aW5maWxlLm1hZT4nLCAnLW9tYWUnLCAnPG91dGZpbGUubWFlPic= 
  1
    0.0000 
    0.0000 
    0.0000 
    0.0000 
  0
  0
  0
  S-OPLS 
  40.810891
  1
  18a-1 
  a1-dock_grid 
  5n2s_hbond_grid 
  1
  2
  -7.67411119149082
  -0.365433866261468
  -1.00820432747402
  -1.89740848509433
  -7.67411119149082
  -3.0834739956045
  -0.32
  0
  -2.83011350152278
  -32.8430480957031
  -1.87801349163055
  0.483330734166189
  0
  -48.3805575941712
  -34.7210615873337
  3.16691470146179
  1
  17
  0
  "A1 CONFORMATION B" 
  dock_gromacs_a1_copy1 
  0
  2
 m_depend[8] { 
  # First column is dependency index #
  i_m_depend_dependency
  s_m_depend_property
  :::
  1 10 r_lp_tautomer_probability 
  2 10 r_epik_Ionization_Penalty 
  3 10 r_epik_Ionization_Penalty_Charging 
  4 10 r_epik_Ionization_Penalty_Neutral 
  5 10 r_epik_State_Penalty 
  6 10 r_epik_Charging_Adjusted_Penalty 
  7 10 i_epik_Tot_Q 
  8 30 s_m_job_name 
  :::
 } 
 m_atom[36] { 
  # First column is atom index #
  i_m_mmod_type
  r_m_x_coord
  r_m_y_coord
  r_m_z_coord
  i_m_residue_number
  i_m_color
  r_m_charge1
  r_m_charge2
  s_m_grow_name
  i_m_atomic_number
  i_m_visibility
  s_m_color_rgb
  s_m_atom_name
  r_epik_H2O_pKa
  r_epik_H2O_pKa_uncertainty
  i_m_minimize_atom_index
  i_m_minimize_constraint
  :::
  1 25 0.808373 6.990802 19.166323 900 38 -0.92000 -0.92000 "    " 7 1 2E2EFF  ""   -2.178    0.920  11383 1
  2 2 -0.166192 6.120124 18.750313 900 24 1.04200 1.04200 "    " 6 1 808080  ""  <> <> 11384 1
  3 25 -1.046545 6.557897 17.874050 900 38 -0.83900 -0.83900 "    " 7 1 2E2EFF  ""   -0.684    0.740  11385 1
  4 2 -2.072169 5.752422 17.532299 900 24 0.66400 0.66400 "    " 6 1 808080  ""  <> <> 11386 1
  5 2 -3.022465 6.379531 16.559916 900 24 0.00000 0.00000 "    " 6 1 808080  ""  <> <> 11387 1
  6 2 -3.717697 5.649825 15.561635 900 24 -0.11500 -0.11500 "    " 6 1 808080  ""  <> <> 11388 1
  7 2 -4.660278 6.265724 14.713906 900 24 -0.11500 -0.11500 "    " 6 1 808080  ""  <> <> 11389 1
  8 2 -4.904498 7.645741 14.813519 900 24 -0.11500 -0.11500 "    " 6 1 808080  ""  <> <> 11390 1
  9 2 -3.253163 7.777403 16.598431 900 24 -0.11500 -0.11500 "    " 6 1 808080  "C6142"  <> <> 11391 1
  10 2 -2.170286 4.455392 18.101023 900 24 -0.45700 -0.45700 "    " 6 1 808080  "C6143"  <> <> 11392 1
  11 2 -1.122571 4.060918 18.973826 900 24 0.66400 0.66400 "    " 6 1 808080  "C6144"  <> <> 11393 1
  12 2 -0.961715 2.696697 19.558244 900 24 0.00000 0.00000 "    " 6 1 808080  "C6145"  <> <> 11394 1
  13 2 -2.029607 1.960702 20.128038 900 24 -0.11500 -0.11500 "    " 6 1 808080  "C6146"  <> <> 11395 1
  14 2 -1.856309 0.628328 20.558412 900 24 -0.11500 -0.11500 "    " 6 1 808080  "C6147"  <> <> 11396 1
  15 2 -0.597332 0.012802 20.462223 900 24 -0.11500 -0.11500 "    " 6 1 808080  "C6148"  <> <> 11397 1
  16 2 0.486873 0.737017 19.942072 900 24 -0.11500 -0.11500 "    " 6 1 808080  "C6149"  <> <> 11398 1
  17 2 0.305038 2.066579 19.526790 900 24 -0.11500 -0.11500 "    " 6 1 808080  "C6150"  <> <> 11399 1
  18 25 -0.107928 4.907995 19.265490 900 38 -0.83900 -0.83900 "    " 7 1 2E2EFF  "N6151"   -0.684    0.740  11400 1
  19 1 -3.288802 3.569839 17.807276 900 24 0.39500 0.39500 "    " 6 1 808080  "C6152"  <> <> 11401 1
  20 24 -4.177159 2.865557 17.575348 900 38 -0.43000 -0.43000 "    " 7 1 2E2EFF  "N6153"  <> <> 11402 1
  21 43 1.329836 6.727776 20.001257 900 21 0.36000 0.36000 "    " 1 1 FFFFFF  "H6154"   11.401    2.220  11403 1
  22 3 0.791316 8.411516 18.847023 900 24 0.36000 0.36000 "    " 6 1 808080  "C6155"   11.401    2.220  11404 1
  23 41 -3.541118 4.594658 15.426440 900 21 0.11500 0.11500 "    " 1 0 FFFFFF  "H6156"  <> <> 11405 1
  24 41 -5.189246 5.676815 13.978886 900 21 0.11500 0.11500 "    " 1 0 FFFFFF  "H6157"  <> <> 11406 1
  25 41 -5.628317 8.121151 14.166034 900 21 0.11500 0.11500 "    " 1 0 FFFFFF  "H6158"  <> <> 11407 1
  26 41 -2.693364 8.384410 17.290735 900 21 0.11500 0.11500 "    " 1 0 FFFFFF  "H6159"  <> <> 11408 1
  27 41 -3.005011 2.414803 20.215911 900 21 0.11500 0.11500 "    " 1 0 FFFFFF  "H6160"  <> <> 11409 1
  28 41 -2.689179 0.067953 20.954387 900 21 0.11500 0.11500 "    " 1 0 FFFFFF  "H6161"  <> <> 11410 1
  29 41 -0.457284 -1.010659 20.777457 900 21 0.11500 0.11500 "    " 1 0 FFFFFF  "H6162"  <> <> 11411 1
  30 56 1.701704 0.154520 19.831457 900 141 0.11500 0.11500 "    " 9 1 6BFFB5  "F6163"  <> <> 11412 1
  31 41 1.161259 2.608762 19.163621 900 21 0.11500 0.11500 "    " 1 0 FFFFFF  "H6164"  <> <> 11413 1
  32 2 -4.184083 8.407035 15.748839 900 24 0.00000 0.00000 "  c1" 6 1 808080  "C6165"  <> <> 11414 1
  33 41 1.604027 8.925243 19.361379 900 21 0.00000 0.00000 "    " 1 0 FFFFFF  ""  <> <> 11415 1
  34 41 0.907619 8.565131 17.774162 900 21 0.00000 0.00000 "    " 1 0 FFFFFF  ""  <> <> 11416 1
  35 41 -0.148985 8.868156 19.158720 900 21 0.00000 0.00000 "    " 1 0 FFFFFF  ""  <> <> 11417 1
  36 41 -4.343119 9.474005 15.815664 900 21 0.00000 0.00000 "    " 1 0 FFFFFF  ""  <> <> 11418 1
  :::
 } 
 m_bond[76] { 
  # First column is bond index #
  i_m_from
  i_m_to
  i_m_order
  b_m_thin_bond
  :::
  1 1 2 1 1
  2 1 21 1 1
  3 1 22 1 1
  4 2 1 1 1
  5 2 18 1 1
  6 2 3 2 1
  7 3 2 2 1
  8 3 4 1 1
  9 4 3 1 1
  10 4 5 1 1
  11 4 10 2 1
  12 5 4 1 1
  13 5 9 1 1
  14 5 6 2 1
  15 6 5 2 1
  16 6 7 1 1
  17 6 23 1 1
  18 7 6 1 1
  19 7 8 2 1
  20 7 24 1 1
  21 8 7 2 1
  22 8 25 1 1
  23 8 32 1 1
  24 9 5 1 1
  25 9 26 1 1
  26 9 32 2 1
  27 10 4 2 1
  28 10 11 1 1
  29 10 19 1 1
  30 11 10 1 1
  31 11 12 1 1
  32 11 18 2 1
  33 12 11 1 1
  34 12 17 1 1
  35 12 13 2 1
  36 13 12 2 1
  37 13 14 1 1
  38 13 27 1 1
  39 14 13 1 1
  40 14 15 2 1
  41 14 28 1 1
  42 15 14 2 1
  43 15 16 1 1
  44 15 29 1 1
  45 16 15 1 1
  46 16 17 2 1
  47 16 30 1 1
  48 17 12 1 1
  49 17 16 2 1
  50 17 31 1 1
  51 18 2 1 1
  52 18 11 2 1
  53 19 10 1 1
  54 19 20 3 1
  55 20 19 3 1
  56 21 1 1 1
  57 22 1 1 1
  58 22 33 1 1
  59 22 34 1 1
  60 22 35 1 1
  61 23 6 1 1
  62 24 7 1 1
  63 25 8 1 1
  64 26 9 1 1
  65 27 13 1 1
  66 28 14 1 1
  67 29 15 1 1
  68 30 16 1 1
  69 31 17 1 1
  70 32 8 1 1
  71 32 9 2 1
  72 32 36 1 1
  73 33 22 1 1
  74 34 22 1 1
  75 35 22 1 1
  76 36 32 1 1
  :::
 } 
} 

f_m_ct { 
 s_m_title
 i_m_ct_stereo_status
 s_m_entry_id
 s_m_entry_name
 s_m_Source_Path
 s_m_Source_File
 i_m_Source_File_Index
 s_m_source_file
 i_m_source_file_index
 i_lp_mmshare_version
 i_f3d_flags
 s_epik_input
 s_epik_cmdline
 r_lp_tautomer_probability
 r_epik_Ionization_Penalty
 r_epik_Ionization_Penalty_Charging
 r_epik_Ionization_Penalty_Neutral
 r_epik_State_Penalty
 r_epik_Charging_Adjusted_Penalty
 i_epik_Tot_Q
 i_epik_Tot_abs_Q
 s_lp_Force_Field
 r_lp_Energy
 b_lp_Chiralities_Consistent
 s_lp_Variant
 s_m_job_name
 s_i_glide_gridfile
 i_i_glide_lignum
 i_i_glide_rotatable_bonds
 r_i_docking_score
 r_i_glide_ligand_efficiency
 r_i_glide_ligand_efficiency_sa
 r_i_glide_ligand_efficiency_ln
 r_i_glide_gscore
 r_i_glide_lipo
 r_i_glide_hbond
 r_i_glide_metal
 r_i_glide_rewards
 r_i_glide_evdw
 r_i_glide_ecoul
 r_i_glide_erotb
 r_i_glide_esite
 r_i_glide_emodel
 r_i_glide_energy
 r_i_glide_einternal
 i_i_glide_confnum
 i_i_glide_posenum
 r_i_glide_eff_state_penalty
 s_m_subgroup_title
 s_m_subgroupid
 b_m_subgroup_collapsed
 i_m_ct_format
 :::
 19k 
  1
  2258 
  combiomed_cipy_affinitydata.1 
  /Users/rubenprieto/Documents/Lab/A1-CIPY/0.Project 
  combiomed_cipy_affinitydata.smi 
  1
  ligprep.maegz 
  1
  53161
  0
  W2NIXTFbY0hdW2NIXVtjSF1bY0hdYzEtYyhuYzJbTkgyXSljKEMjTiljKG4yKS1jM1tjSF1bY0hdW2NIXVtjSF1bY0hdMw== 
  J2VwaWtfcHl0aG9uJywgJy1waCcsICc3LjAnLCAnLXRuJywgJzgnLCAnLW1hJywgJzUwMCcsICctaW1hZScsICc8aW5maWxlLm1hZT4nLCAnLW9tYWUnLCAnPG91dGZpbGUubWFlPic= 
  1
    0.0000 
    0.0000 
    0.0000 
    0.0000 
  0
  0
  0
  S-OPLS 
  40.810891
  1
  18a-1 
  a1-dock_grid 
  5n2s_hbond_grid 
  1
  2
  -7.67411119149082
  -0.365433866261468
  -1.00820432747402
  -1.89740848509433
  -7.67411119149082
  -3.0834739956045
  -0.32
  0
  -2.83011350152278
  -32.8430480957031
  -1.87801349163055
  0.483330734166189
  0
  -48.3805575941712
  -34.7210615873337
  3.16691470146179
  1
  17
  0
  "A1 CONFORMATION B" 
  dock_gromacs_a1_copy1 
  0
  2
 m_depend[8] { 
  # First column is dependency index #
  i_m_depend_dependency
  s_m_depend_property
  :::
  1 10 r_lp_tautomer_probability 
  2 10 r_epik_Ionization_Penalty 
  3 10 r_epik_Ionization_Penalty_Charging 
  4 10 r_epik_Ionization_Penalty_Neutral 
  5 10 r_epik_State_Penalty 
  6 10 r_epik_Charging_Adjusted_Penalty 
  7 10 i_epik_Tot_Q 
  8 30 s_m_job_name 
  :::
 } 
 m_atom[43] { 
  # First column is atom index #
  i_m_mmod_type
  r_m_x_coord
  r_m_y_coord
  r_m_z_coord
  i_m_residue_number
  i_m_color
  r_m_charge1
  r_m_charge2
  s_m_grow_name
  i_m_atomic_number
  i_m_visibility
  s_m_color_rgb
  s_m_atom_name
  r_epik_H2O_pKa
  r_epik_H2O_pKa_uncertainty
  i_m_minimize_atom_index
  i_m_minimize_constraint
  :::
  1 25 0.797476 6.781058 18.726153 900 38 -0.92000 -0.92000 "    " 7 1 2E2EFF  ""   -2.178    0.920  11383 1
  2 2 -0.279395 5.949226 18.547164 900 143 1.04200 1.04200 "    " 6 1 FFDA6B  ""  <> <> 11384 1
  3 25 -1.221746 6.343770 17.718110 900 38 -0.83900 -0.83900 "    " 7 1 2E2EFF  ""   -0.684    0.740  11385 1
  4 2 -2.264183 5.530017 17.487479 900 143 0.66400 0.66400 "    " 6 1 FFDA6B  ""  <> <> 11386 1
  5 2 -3.262036 6.101821 16.537096 900 143 0.00000 0.00000 "    " 6 1 FFDA6B  ""  <> <> 11387 1
  6 2 -3.871466 5.342354 15.508595 900 143 -0.11500 -0.11500 "    " 6 1 FFDA6B  ""  <> <> 11388 1
  7 2 -4.841704 5.903264 14.655135 900 143 -0.11500 -0.11500 "    " 6 1 FFDA6B  ""  <> <> 11389 1
  8 2 -5.207548 7.253719 14.791309 900 143 -0.11500 -0.11500 "    " 6 1 FFDA6B  ""  <> <> 11390 1
  9 2 -3.619824 7.467841 16.625796 900 143 -0.11500 -0.11500 "    " 6 1 FFDA6B  "C6142"  <> <> 11391 1
  10 2 -2.316526 4.259018 18.104482 900 143 -0.45700 -0.45700 "    " 6 1 FFDA6B  "C6143"  <> <> 11392 1
  11 2 -1.232421 3.916529 18.955263 900 143 0.66400 0.66400 "    " 6 1 FFDA6B  "C6144"  <> <> 11393 1
  12 2 -1.022687 2.576054 19.573376 900 143 0.00000 0.00000 "    " 6 1 FFDA6B  "C6145"  <> <> 11394 1
  13 2 -2.065940 1.827321 20.166369 900 143 -0.11500 -0.11500 "    " 6 1 FFDA6B  "C6146"  <> <> 11395 1
  14 2 -1.860273 0.506483 20.616101 900 143 -0.11500 -0.11500 "    " 6 1 FFDA6B  "C6147"  <> <> 11396 1
  15 2 -0.586794 -0.080136 20.523369 900 143 -0.11500 -0.11500 "    " 6 1 FFDA6B  "C6148"  <> <> 11397 1
  16 2 0.476066 0.661829 19.983372 900 143 -0.11500 -0.11500 "    " 6 1 FFDA6B  "C6149"  <> <> 11398 1
  17 2 0.258852 1.976977 19.540841 900 143 -0.11500 -0.11500 "    " 6 1 FFDA6B  "C6150"  <> <> 11399 1
  18 25 -0.210691 4.783046 19.158842 900 38 -0.83900 -0.83900 "    " 7 1 2E2EFF  "N6151"   -0.684    0.740  11400 1
  19 1 -3.425208 3.354328 17.843206 900 143 0.39500 0.39500 "    " 6 1 FFDA6B  "C6152"  <> <> 11401 1
  20 24 -4.306728 2.638715 17.629538 900 38 -0.43000 -0.43000 "    " 7 1 2E2EFF  "N6153"  <> <> 11402 1
  21 43 1.219685 6.676077 19.641678 900 21 0.36000 0.36000 "    " 1 1 FFFFFF  "H6154"   11.401    2.220  11403 1
  22 41 -3.600623 4.308757 15.360516 900 21 0.11500 0.11500 "    " 1 0 FFFFFF  "H6155"  <> <> 11404 1
  23 41 -5.295202 5.292788 13.888691 900 21 0.11500 0.11500 "    " 1 0 FFFFFF  "H6156"  <> <> 11405 1
  24 41 -5.953025 7.687968 14.138857 900 21 0.11500 0.11500 "    " 1 0 FFFFFF  "H6157"  <> <> 11406 1
  25 41 -3.130655 8.086959 17.358357 900 21 0.11500 0.11500 "    " 1 0 FFFFFF  "H6158"  <> <> 11407 1
  26 41 -3.047766 2.265269 20.252615 900 21 0.11500 0.11500 "    " 1 0 FFFFFF  "H6159"  <> <> 11408 1
  27 41 -2.680887 -0.065234 21.023651 900 21 0.11500 0.11500 "    " 1 0 FFFFFF  "H6160"  <> <> 11409 1
  28 41 -0.420654 -1.094409 20.856086 900 21 0.11500 0.11500 "    " 1 0 FFFFFF  "H6161"  <> <> 11410 1
  29 56 1.703555 0.108211 19.872141 900 141 0.11500 0.11500 "    " 9 1 6BFFB5  "F6162"  <> <> 11411 1
  30 41 1.098706 2.530437 19.154727 900 21 0.11500 0.11500 "    " 1 0 FFFFFF  "H6163"  <> <> 11412 1
  31 2 -4.584541 8.041876 15.773908 900 143 0.00000 0.00000 "  c1" 6 1 FFDA6B  "C6164"  <> <> 11413 1
  32 2 2.199832 10.190372 16.647078 900 143 0.00000 0.00000 "  n1" 6 1 FFDA6B  "C6166"  <> <> 11414 1
  33 2 2.545684 9.975584 17.995604 900 143 0.00000 0.00000 "  f1" 6 1 FFDA6B  "C6167"  <> <> 11415 1
  34 2 2.079161 8.837420 18.680252 900 143 0.00000 0.00000 "  c3" 6 1 FFDA6B  "C6168"  <> <> 11416 1
  35 2 1.270087 7.893762 18.016357 900 143 0.00000 0.00000 "  c1" 6 1 FFDA6B  "C6169"  <> <> 11417 1
  36 2 0.977333 8.087609 16.644821 900 143 0.00000 0.00000 "    " 6 1 FFDA6B  "C6170"  <> <> 11418 1
  37 2 1.428253 9.233837 15.967086 900 143 0.00000 0.00000 "  n3" 6 1 FFDA6B  "C6171"  <> <> 11419 1
  38 41 2.491310 11.092865 16.133773 900 21 0.00000 0.00000 "  n2" 1 0 FFFFFF  "H6172"  <> <> 11420 1
  39 41 3.138574 10.697415 18.534493 900 21 0.00000 0.00000 "    " 1 0 FFFFFF  "H6173"  <> <> 11421 1
  40 41 2.327176 8.716190 19.726432 900 21 0.00000 0.00000 "    " 1 0 FFFFFF  "H6174"  <> <> 11422 1
  41 41 0.376612 7.376818 16.098072 900 21 0.00000 0.00000 "    " 1 0 FFFFFF  "H6175"  <> <> 11423 1
  42 41 1.156576 9.386940 14.933120 900 21 0.00000 0.00000 "    " 1 0 FFFFFF  "H6176"  <> <> 11424 1
  43 41 -4.844201 9.086601 15.873401 900 21 0.00000 0.00000 "    " 1 0 FFFFFF  ""  <> <> 11425 1
  :::
 } 
 m_bond[92] { 
  # First column is bond index #
  i_m_from
  i_m_to
  i_m_order
  b_m_thin_bond
  :::
  1 1 2 1 1
  2 1 21 1 1
  3 1 35 1 1
  4 2 1 1 1
  5 2 18 1 1
  6 2 3 2 1
  7 3 2 2 1
  8 3 4 1 1
  9 4 3 1 1
  10 4 5 1 1
  11 4 10 2 1
  12 5 4 1 1
  13 5 9 1 1
  14 5 6 2 1
  15 6 5 2 1
  16 6 7 1 1
  17 6 22 1 1
  18 7 6 1 1
  19 7 8 2 1
  20 7 23 1 1
  21 8 7 2 1
  22 8 24 1 1
  23 8 31 1 1
  24 9 5 1 1
  25 9 25 1 1
  26 9 31 2 1
  27 10 4 2 1
  28 10 11 1 1
  29 10 19 1 1
  30 11 10 1 1
  31 11 12 1 1
  32 11 18 2 1
  33 12 11 1 1
  34 12 17 1 1
  35 12 13 2 1
  36 13 12 2 1
  37 13 14 1 1
  38 13 26 1 1
  39 14 13 1 1
  40 14 15 2 1
  41 14 27 1 1
  42 15 14 2 1
  43 15 16 1 1
  44 15 28 1 1
  45 16 15 1 1
  46 16 17 2 1
  47 16 29 1 1
  48 17 12 1 1
  49 17 16 2 1
  50 17 30 1 1
  51 18 2 1 1
  52 18 11 2 1
  53 19 10 1 1
  54 19 20 3 1
  55 20 19 3 1
  56 21 1 1 1
  57 22 6 1 1
  58 23 7 1 1
  59 24 8 1 1
  60 25 9 1 1
  61 26 13 1 1
  62 27 14 1 1
  63 28 15 1 1
  64 29 16 1 1
  65 30 17 1 1
  66 31 8 1 1
  67 31 9 2 1
  68 31 43 1 1
  69 32 33 2 1
  70 32 37 1 1
  71 32 38 1 1
  72 33 32 2 1
  73 33 34 1 1
  74 33 39 1 1
  75 34 33 1 1
  76 34 35 2 1
  77 34 40 1 1
  78 35 1 1 1
  79 35 34 2 1
  80 35 36 1 1
  81 36 35 1 1
  82 36 37 2 1
  83 36 41 1 1
  84 37 32 1 1
  85 37 36 2 1
  86 37 42 1 1
  87 38 32 1 1
  88 39 33 1 1
  89 40 34 1 1
  90 41 36 1 1
  91 42 37 1 1
  92 43 31 1 1
  :::
 } 
} 

f_m_ct { 
 s_m_title
 i_m_ct_stereo_status
 s_m_entry_id
 s_m_entry_name
 s_m_Source_Path
 s_m_Source_File
 i_m_Source_File_Index
 s_m_source_file
 i_m_source_file_index
 i_lp_mmshare_version
 i_f3d_flags
 s_epik_input
 s_epik_cmdline
 r_lp_tautomer_probability
 r_epik_Ionization_Penalty
 r_epik_Ionization_Penalty_Charging
 r_epik_Ionization_Penalty_Neutral
 r_epik_State_Penalty
 r_epik_Charging_Adjusted_Penalty
 i_epik_Tot_Q
 i_epik_Tot_abs_Q
 s_lp_Force_Field
 r_lp_Energy
 b_lp_Chiralities_Consistent
 s_lp_Variant
 s_m_job_name
 s_i_glide_gridfile
 i_i_glide_lignum
 i_i_glide_rotatable_bonds
 r_i_docking_score
 r_i_glide_ligand_efficiency
 r_i_glide_ligand_efficiency_sa
 r_i_glide_ligand_efficiency_ln
 r_i_glide_gscore
 r_i_glide_lipo
 r_i_glide_hbond
 r_i_glide_metal
 r_i_glide_rewards
 r_i_glide_evdw
 r_i_glide_ecoul
 r_i_glide_erotb
 r_i_glide_esite
 r_i_glide_emodel
 r_i_glide_energy
 r_i_glide_einternal
 i_i_glide_confnum
 i_i_glide_posenum
 r_i_glide_eff_state_penalty
 s_m_subgroup_title
 s_m_subgroupid
 b_m_subgroup_collapsed
 i_m_ct_format
 :::
 18f 
  1
  2259 
  combiomed_cipy_affinitydata.1 
  /Users/rubenprieto/Documents/Lab/A1-CIPY/0.Project 
  combiomed_cipy_affinitydata.smi 
  1
  ligprep.maegz 
  1
  53161
  0
  W2NIXTFbY0hdW2NIXVtjSF1bY0hdYzEtYyhuYzJbTkgyXSljKEMjTiljKG4yKS1jM1tjSF1bY0hdW2NIXVtjSF1bY0hdMw== 
  J2VwaWtfcHl0aG9uJywgJy1waCcsICc3LjAnLCAnLXRuJywgJzgnLCAnLW1hJywgJzUwMCcsICctaW1hZScsICc8aW5maWxlLm1hZT4nLCAnLW9tYWUnLCAnPG91dGZpbGUubWFlPic= 
  1
    0.0000 
    0.0000 
    0.0000 
    0.0000 
  0
  0
  0
  S-OPLS 
  40.810891
  1
  18a-1 
  a1-dock_grid 
  5n2s_hbond_grid 
  1
  2
  -7.67411119149082
  -0.365433866261468
  -1.00820432747402
  -1.89740848509433
  -7.67411119149082
  -3.0834739956045
  -0.32
  0
  -2.83011350152278
  -32.8430480957031
  -1.87801349163055
  0.483330734166189
  0
  -48.3805575941712
  -34.7210615873337
  3.16691470146179
  1
  17
  0
  "A1 CONFORMATION B" 
  dock_gromacs_a1_copy1 
  0
  2
 m_depend[8] { 
  # First column is dependency index #
  i_m_depend_dependency
  s_m_depend_property
  :::
  1 10 r_lp_tautomer_probability 
  2 10 r_epik_Ionization_Penalty 
  3 10 r_epik_Ionization_Penalty_Charging 
  4 10 r_epik_Ionization_Penalty_Neutral 
  5 10 r_epik_State_Penalty 
  6 10 r_epik_Charging_Adjusted_Penalty 
  7 10 i_epik_Tot_Q 
  8 30 s_m_job_name 
  :::
 } 
 m_atom[33] { 
  # First column is atom index #
  i_m_mmod_type
  r_m_x_coord
  r_m_y_coord
  r_m_z_coord
  i_m_residue_number
  i_m_color
  r_m_charge1
  r_m_charge2
  s_m_grow_name
  i_m_atomic_number
  i_m_visibility
  s_m_color_rgb
  s_m_atom_name
  r_epik_H2O_pKa
  r_epik_H2O_pKa_uncertainty
  i_m_minimize_atom_index
  i_m_minimize_constraint
  :::
  1 25 0.768280 7.172751 18.783788 900 38 -0.92000 -0.92000 "    " 7 1 2E2EFF  ""   -2.178    0.920  11383 1
  2 2 -0.295752 6.377778 18.520202 900 45 1.04200 1.04200 "    " 6 1 6B6BFF  ""  <> <> 11384 1
  3 25 -1.195537 6.854995 17.691296 900 38 -0.83900 -0.83900 "    " 7 1 2E2EFF  ""   -0.684    0.740  11385 1
  4 2 -2.264419 6.074968 17.414442 900 45 0.66400 0.66400 "    " 6 1 6B6BFF  ""  <> <> 11386 1
  5 2 -3.218063 6.684148 16.438929 900 45 0.00000 0.00000 "    " 6 1 6B6BFF  ""  <> <> 11387 1
  6 2 -3.862555 5.931917 15.424781 900 45 -0.11500 -0.11500 "    " 6 1 6B6BFF  ""  <> <> 11388 1
  7 2 -4.799170 6.518807 14.550706 900 45 -0.11500 -0.11500 "    " 6 1 6B6BFF  ""  <> <> 11389 1
  8 2 -5.096919 7.888053 14.652732 900 45 -0.11500 -0.11500 "    " 6 1 6B6BFF  ""  <> <> 11390 1
  9 2 -3.497387 8.071598 16.481745 900 45 -0.11500 -0.11500 "    " 6 1 6B6BFF  "C6142"  <> <> 11391 1
  10 2 -2.399903 4.799632 18.025380 900 45 -0.45700 -0.45700 "    " 6 1 6B6BFF  "C6143"  <> <> 11392 1
  11 2 -1.339799 4.385896 18.872053 900 45 0.66400 0.66400 "    " 6 1 6B6BFF  "C6144"  <> <> 11393 1
  12 2 -1.169157 3.024645 19.459715 900 45 0.00000 0.00000 "    " 6 1 6B6BFF  "C6145"  <> <> 11394 1
  13 2 -2.208278 2.224062 19.995418 900 45 -0.11500 -0.11500 "    " 6 1 6B6BFF  "C6146"  <> <> 11395 1
  14 2 -1.972542 0.887179 20.389290 900 45 -0.11500 -0.11500 "    " 6 1 6B6BFF  "C6147"  <> <> 11396 1
  15 2 -0.693519 0.323050 20.261808 900 45 -0.11500 -0.11500 "    " 6 1 6B6BFF  "C6148"  <> <> 11397 1
  16 2 0.353744 1.115842 19.770518 900 45 -0.11500 -0.11500 "    " 6 1 6B6BFF  "C6149"  <> <> 11398 1
  17 2 0.118324 2.452495 19.434513 900 45 -0.11500 -0.11500 "    " 6 1 6B6BFF  "C6150"  <> <> 11399 1
  18 25 -0.280469 5.197256 19.091213 900 38 -0.83900 -0.83900 "    " 7 1 2E2EFF  "N6151"   -0.684    0.740  11400 1
  19 1 -3.563836 3.955098 17.791595 900 45 0.39500 0.39500 "    " 6 1 6B6BFF  "C6152"  <> <> 11401 1
  20 24 -4.487677 3.282920 17.607007 900 38 -0.43000 -0.43000 "    " 7 1 2E2EFF  "N6153"  <> <> 11402 1
  21 43 1.280842 6.996372 19.641003 900 21 0.36000 0.36000 "    " 1 1 FFFFFF  "H6154"   11.401    2.220  11403 1
  22 43 0.685750 8.136015 18.505883 900 21 0.36000 0.36000 "    " 1 1 FFFFFF  "H6155"   11.401    2.220  11404 1
  23 41 -3.642112 4.882991 15.300958 900 21 0.11500 0.11500 "    " 1 0 FFFFFF  "H6156"  <> <> 11405 1
  24 41 -5.281102 5.916012 13.795162 900 21 0.11500 0.11500 "    " 1 0 FFFFFF  "H6157"  <> <> 11406 1
  25 41 -5.818632 8.340624 13.986521 900 21 0.11500 0.11500 "    " 1 0 FFFFFF  "H6158"  <> <> 11407 1
  26 41 -2.972769 8.692902 17.187710 900 21 0.11500 0.11500 "    " 1 0 FFFFFF  "H6159"  <> <> 11408 1
  27 41 -3.203804 2.629626 20.087577 900 21 0.11500 0.11500 "    " 1 0 FFFFFF  "H6160"  <> <> 11409 1
  28 41 -2.768854 0.267619 20.767074 900 21 0.11500 0.11500 "    " 1 0 FFFFFF  "H6161"  <> <> 11410 1
  29 41 -0.518396 -0.709284 20.527391 900 21 0.11500 0.11500 "    " 1 0 FFFFFF  "H6162"  <> <> 11411 1
  30 57 1.929101 0.470872 19.547592 900 9 0.11500 0.11500 "    " 17 1 008C00  "Cl6163"  <> <> 11412 1
  31 41 0.953161 3.039981 19.097787 900 21 0.11500 0.11500 "    " 1 0 FFFFFF  "H6164"  <> <> 11413 1
  32 2 -4.431330 8.669750 15.612140 900 45 0.00000 0.00000 "  c1" 6 1 6B6BFF  "C6165"  <> <> 11414 1
  33 41 -4.632908 9.729145 15.678095 900 21 0.00000 0.00000 "    " 1 0 FFFFFF  ""  <> <> 11415 1
  :::
 } 
 m_bond[70] { 
  # First column is bond index #
  i_m_from
  i_m_to
  i_m_order
  b_m_thin_bond
  :::
  1 1 2 1 1
  2 1 21 1 1
  3 1 22 1 1
  4 2 1 1 1
  5 2 18 1 1
  6 2 3 2 1
  7 3 2 2 1
  8 3 4 1 1
  9 4 3 1 1
  10 4 5 1 1
  11 4 10 2 1
  12 5 4 1 1
  13 5 9 1 1
  14 5 6 2 1
  15 6 5 2 1
  16 6 7 1 1
  17 6 23 1 1
  18 7 6 1 1
  19 7 8 2 1
  20 7 24 1 1
  21 8 7 2 1
  22 8 25 1 1
  23 8 32 1 1
  24 9 5 1 1
  25 9 26 1 1
  26 9 32 2 1
  27 10 4 2 1
  28 10 11 1 1
  29 10 19 1 1
  30 11 10 1 1
  31 11 12 1 1
  32 11 18 2 1
  33 12 11 1 1
  34 12 17 1 1
  35 12 13 2 1
  36 13 12 2 1
  37 13 14 1 1
  38 13 27 1 1
  39 14 13 1 1
  40 14 15 2 1
  41 14 28 1 1
  42 15 14 2 1
  43 15 16 1 1
  44 15 29 1 1
  45 16 15 1 1
  46 16 17 2 1
  47 16 30 1 1
  48 17 12 1 1
  49 17 16 2 1
  50 17 31 1 1
  51 18 2 1 1
  52 18 11 2 1
  53 19 10 1 1
  54 19 20 3 1
  55 20 19 3 1
  56 21 1 1 1
  57 22 1 1 1
  58 23 6 1 1
  59 24 7 1 1
  60 25 8 1 1
  61 26 9 1 1
  62 27 13 1 1
  63 28 14 1 1
  64 29 15 1 1
  65 30 16 1 1
  66 31 17 1 1
  67 32 8 1 1
  68 32 9 2 1
  69 32 33 1 1
  70 33 32 1 1
  :::
 } 
} 

f_m_ct { 
 s_m_title
 i_m_ct_stereo_status
 s_m_entry_id
 s_m_entry_name
 s_m_Source_Path
 s_m_Source_File
 i_m_Source_File_Index
 s_m_source_file
 i_m_source_file_index
 i_lp_mmshare_version
 i_f3d_flags
 s_epik_input
 s_epik_cmdline
 r_lp_tautomer_probability
 r_epik_Ionization_Penalty
 r_epik_Ionization_Penalty_Charging
 r_epik_Ionization_Penalty_Neutral
 r_epik_State_Penalty
 r_epik_Charging_Adjusted_Penalty
 i_epik_Tot_Q
 i_epik_Tot_abs_Q
 s_lp_Force_Field
 r_lp_Energy
 b_lp_Chiralities_Consistent
 s_lp_Variant
 s_m_job_name
 s_i_glide_gridfile
 i_i_glide_lignum
 i_i_glide_rotatable_bonds
 r_i_docking_score
 r_i_glide_ligand_efficiency
 r_i_glide_ligand_efficiency_sa
 r_i_glide_ligand_efficiency_ln
 r_i_glide_gscore
 r_i_glide_lipo
 r_i_glide_hbond
 r_i_glide_metal
 r_i_glide_rewards
 r_i_glide_evdw
 r_i_glide_ecoul
 r_i_glide_erotb
 r_i_glide_esite
 r_i_glide_emodel
 r_i_glide_energy
 r_i_glide_einternal
 i_i_glide_confnum
 i_i_glide_posenum
 r_i_glide_eff_state_penalty
 s_m_subgroup_title
 s_m_subgroupid
 b_m_subgroup_collapsed
 i_m_ct_format
 :::
 19l 
  1
  2260 
  combiomed_cipy_affinitydata.1 
  /Users/rubenprieto/Documents/Lab/A1-CIPY/0.Project 
  combiomed_cipy_affinitydata.smi 
  1
  ligprep.maegz 
  1
  53161
  0
  W2NIXTFbY0hdW2NIXVtjSF1bY0hdYzEtYyhuYzJbTkgyXSljKEMjTiljKG4yKS1jM1tjSF1bY0hdW2NIXVtjSF1bY0hdMw== 
  J2VwaWtfcHl0aG9uJywgJy1waCcsICc3LjAnLCAnLXRuJywgJzgnLCAnLW1hJywgJzUwMCcsICctaW1hZScsICc8aW5maWxlLm1hZT4nLCAnLW9tYWUnLCAnPG91dGZpbGUubWFlPic= 
  1
    0.0000 
    0.0000 
    0.0000 
    0.0000 
  0
  0
  0
  S-OPLS 
  40.810891
  1
  18a-1 
  a1-dock_grid 
  5n2s_hbond_grid 
  1
  2
  -7.67411119149082
  -0.365433866261468
  -1.00820432747402
  -1.89740848509433
  -7.67411119149082
  -3.0834739956045
  -0.32
  0
  -2.83011350152278
  -32.8430480957031
  -1.87801349163055
  0.483330734166189
  0
  -48.3805575941712
  -34.7210615873337
  3.16691470146179
  1
  17
  0
  "A1 CONFORMATION B" 
  dock_gromacs_a1_copy1 
  0
  2
 m_depend[8] { 
  # First column is dependency index #
  i_m_depend_dependency
  s_m_depend_property
  :::
  1 10 r_lp_tautomer_probability 
  2 10 r_epik_Ionization_Penalty 
  3 10 r_epik_Ionization_Penalty_Charging 
  4 10 r_epik_Ionization_Penalty_Neutral 
  5 10 r_epik_State_Penalty 
  6 10 r_epik_Charging_Adjusted_Penalty 
  7 10 i_epik_Tot_Q 
  8 30 s_m_job_name 
  :::
 } 
 m_atom[36] { 
  # First column is atom index #
  i_m_mmod_type
  r_m_x_coord
  r_m_y_coord
  r_m_z_coord
  i_m_residue_number
  i_m_color
  r_m_charge1
  r_m_charge2
  s_m_grow_name
  i_m_atomic_number
  i_m_visibility
  s_m_color_rgb
  s_m_atom_name
  r_epik_H2O_pKa
  r_epik_H2O_pKa_uncertainty
  i_m_minimize_atom_index
  i_m_minimize_constraint
  :::
  1 25 0.790745 7.281702 19.034890 900 38 -0.92000 -0.92000 "    " 7 1 2E2EFF  ""   -2.178    0.920  11383 1
  2 2 -0.234470 6.464071 18.632191 900 104 1.04200 1.04200 "    " 6 1 E6E6E6  ""  <> <> 11384 1
  3 25 -1.116159 6.937475 17.772754 900 38 -0.83900 -0.83900 "    " 7 1 2E2EFF  ""   -0.684    0.740  11385 1
  4 2 -2.171816 6.162416 17.444800 900 104 0.66400 0.66400 "    " 6 1 E6E6E6  ""  <> <> 11386 1
  5 2 -3.104441 6.800491 16.463513 900 104 0.00000 0.00000 "    " 6 1 E6E6E6  ""  <> <> 11387 1
  6 2 -3.793661 6.070281 15.461158 900 104 -0.11500 -0.11500 "    " 6 1 E6E6E6  ""  <> <> 11388 1
  7 2 -4.715160 6.690192 14.593067 900 104 -0.11500 -0.11500 "    " 6 1 E6E6E6  ""  <> <> 11389 1
  8 2 -4.949170 8.072505 14.683780 900 104 -0.11500 -0.11500 "    " 6 1 E6E6E6  ""  <> <> 11390 1
  9 2 -3.321047 8.200805 16.491604 900 104 -0.11500 -0.11500 "    " 6 1 E6E6E6  "C6142"  <> <> 11391 1
  10 2 -2.316103 4.875686 18.027241 900 104 -0.45700 -0.45700 "    " 6 1 E6E6E6  "C6143"  <> <> 11392 1
  11 2 -1.274582 4.448502 18.888669 900 104 0.66400 0.66400 "    " 6 1 E6E6E6  "C6144"  <> <> 11393 1
  12 2 -1.125438 3.075908 19.457153 900 104 0.00000 0.00000 "    " 6 1 E6E6E6  "C6145"  <> <> 11394 1
  13 2 -2.177523 2.279236 19.975166 900 104 -0.11500 -0.11500 "    " 6 1 E6E6E6  "C6146"  <> <> 11395 1
  14 2 -1.958665 0.936496 20.357641 900 104 -0.11500 -0.11500 "    " 6 1 E6E6E6  "C6147"  <> <> 11396 1
  15 2 -0.684738 0.359889 20.233150 900 104 -0.11500 -0.11500 "    " 6 1 E6E6E6  "C6148"  <> <> 11397 1
  16 2 0.374239 1.146503 19.755899 900 104 -0.11500 -0.11500 "    " 6 1 E6E6E6  "C6149"  <> <> 11398 1
  17 2 0.154853 2.489646 19.433273 900 104 -0.11500 -0.11500 "    " 6 1 E6E6E6  "C6150"  <> <> 11399 1
  18 25 -0.221891 5.256943 19.154389 900 38 -0.83900 -0.83900 "    " 7 1 2E2EFF  "N6151"   -0.684    0.740  11400 1
  19 1 -3.473106 4.031484 17.761659 900 104 0.39500 0.39500 "    " 6 1 E6E6E6  "C6152"  <> <> 11401 1
  20 24 -4.390930 3.357763 17.552914 900 38 -0.43000 -0.43000 "    " 7 1 2E2EFF  "N6153"  <> <> 11402 1
  21 43 1.313032 6.970549 19.849570 900 21 0.36000 0.36000 "    " 1 1 FFFFFF  "H6154"   11.401    2.220  11403 1
  22 3 0.789239 8.716091 18.783820 900 104 0.36000 0.36000 "    " 6 1 E6E6E6  "C6155"   11.401    2.220  11404 1
  23 41 -3.622216 5.012780 15.336791 900 21 0.11500 0.11500 "    " 1 0 FFFFFF  "H6156"  <> <> 11405 1
  24 41 -5.236999 6.103824 13.850776 900 21 0.11500 0.11500 "    " 1 0 FFFFFF  "H6157"  <> <> 11406 1
  25 41 -5.657731 8.551308 14.022062 900 21 0.11500 0.11500 "    " 1 0 FFFFFF  "H6158"  <> <> 11407 1
  26 41 -2.761957 8.808782 17.184635 900 21 0.11500 0.11500 "    " 1 0 FFFFFF  "H6159"  <> <> 11408 1
  27 41 -3.170751 2.691160 20.063080 900 21 0.11500 0.11500 "    " 1 0 FFFFFF  "H6160"  <> <> 11409 1
  28 41 -2.762881 0.320821 20.724054 900 21 0.11500 0.11500 "    " 1 0 FFFFFF  "H6161"  <> <> 11410 1
  29 41 -0.522651 -0.676936 20.490508 900 21 0.11500 0.11500 "    " 1 0 FFFFFF  "H6162"  <> <> 11411 1
  30 57 1.944257 0.487468 19.536094 900 9 0.11500 0.11500 "    " 17 1 008C00  "Cl6163"  <> <> 11412 1
  31 41 0.996115 3.075056 19.111532 900 21 0.11500 0.11500 "    " 1 0 FFFFFF  "H6164"  <> <> 11413 1
  32 2 -4.235951 8.832217 15.625905 900 104 0.00000 0.00000 "  c1" 6 1 E6E6E6  "C6165"  <> <> 11414 1
  33 41 1.636262 9.193204 19.278526 900 21 0.00000 0.00000 "    " 1 0 FFFFFF  ""  <> <> 11415 1
  34 41 0.853150 8.918882 17.714864 900 21 0.00000 0.00000 "    " 1 0 FFFFFF  ""  <> <> 11416 1
  35 41 -0.125482 9.172746 19.162682 900 21 0.00000 0.00000 "    " 1 0 FFFFFF  ""  <> <> 11417 1
  36 41 -4.386250 9.900868 15.684220 900 21 0.00000 0.00000 "    " 1 0 FFFFFF  ""  <> <> 11418 1
  :::
 } 
 m_bond[76] { 
  # First column is bond index #
  i_m_from
  i_m_to
  i_m_order
  b_m_thin_bond
  :::
  1 1 2 1 1
  2 1 21 1 1
  3 1 22 1 1
  4 2 1 1 1
  5 2 18 1 1
  6 2 3 2 1
  7 3 2 2 1
  8 3 4 1 1
  9 4 3 1 1
  10 4 5 1 1
  11 4 10 2 1
  12 5 4 1 1
  13 5 9 1 1
  14 5 6 2 1
  15 6 5 2 1
  16 6 7 1 1
  17 6 23 1 1
  18 7 6 1 1
  19 7 8 2 1
  20 7 24 1 1
  21 8 7 2 1
  22 8 25 1 1
  23 8 32 1 1
  24 9 5 1 1
  25 9 26 1 1
  26 9 32 2 1
  27 10 4 2 1
  28 10 11 1 1
  29 10 19 1 1
  30 11 10 1 1
  31 11 12 1 1
  32 11 18 2 1
  33 12 11 1 1
  34 12 17 1 1
  35 12 13 2 1
  36 13 12 2 1
  37 13 14 1 1
  38 13 27 1 1
  39 14 13 1 1
  40 14 15 2 1
  41 14 28 1 1
  42 15 14 2 1
  43 15 16 1 1
  44 15 29 1 1
  45 16 15 1 1
  46 16 17 2 1
  47 16 30 1 1
  48 17 12 1 1
  49 17 16 2 1
  50 17 31 1 1
  51 18 2 1 1
  52 18 11 2 1
  53 19 10 1 1
  54 19 20 3 1
  55 20 19 3 1
  56 21 1 1 1
  57 22 1 1 1
  58 22 33 1 1
  59 22 34 1 1
  60 22 35 1 1
  61 23 6 1 1
  62 24 7 1 1
  63 25 8 1 1
  64 26 9 1 1
  65 27 13 1 1
  66 28 14 1 1
  67 29 15 1 1
  68 30 16 1 1
  69 31 17 1 1
  70 32 8 1 1
  71 32 9 2 1
  72 32 36 1 1
  73 33 22 1 1
  74 34 22 1 1
  75 35 22 1 1
  76 36 32 1 1
  :::
 } 
} 

f_m_ct { 
 s_m_title
 i_m_ct_stereo_status
 s_m_entry_id
 s_m_entry_name
 s_m_Source_Path
 s_m_Source_File
 i_m_Source_File_Index
 s_m_source_file
 i_m_source_file_index
 i_lp_mmshare_version
 i_f3d_flags
 s_epik_input
 s_epik_cmdline
 r_lp_tautomer_probability
 r_epik_Ionization_Penalty
 r_epik_Ionization_Penalty_Charging
 r_epik_Ionization_Penalty_Neutral
 r_epik_State_Penalty
 r_epik_Charging_Adjusted_Penalty
 i_epik_Tot_Q
 i_epik_Tot_abs_Q
 s_lp_Force_Field
 r_lp_Energy
 b_lp_Chiralities_Consistent
 s_lp_Variant
 s_m_job_name
 s_i_glide_gridfile
 i_i_glide_lignum
 i_i_glide_rotatable_bonds
 r_i_docking_score
 r_i_glide_ligand_efficiency
 r_i_glide_ligand_efficiency_sa
 r_i_glide_ligand_efficiency_ln
 r_i_glide_gscore
 r_i_glide_lipo
 r_i_glide_hbond
 r_i_glide_metal
 r_i_glide_rewards
 r_i_glide_evdw
 r_i_glide_ecoul
 r_i_glide_erotb
 r_i_glide_esite
 r_i_glide_emodel
 r_i_glide_energy
 r_i_glide_einternal
 i_i_glide_confnum
 i_i_glide_posenum
 r_i_glide_eff_state_penalty
 s_m_subgroup_title
 s_m_subgroupid
 b_m_subgroup_collapsed
 i_m_ct_format
 :::
 19m 
  1
  2261 
  combiomed_cipy_affinitydata.1 
  /Users/rubenprieto/Documents/Lab/A1-CIPY/0.Project 
  combiomed_cipy_affinitydata.smi 
  1
  ligprep.maegz 
  1
  53161
  0
  W2NIXTFbY0hdW2NIXVtjSF1bY0hdYzEtYyhuYzJbTkgyXSljKEMjTiljKG4yKS1jM1tjSF1bY0hdW2NIXVtjSF1bY0hdMw== 
  J2VwaWtfcHl0aG9uJywgJy1waCcsICc3LjAnLCAnLXRuJywgJzgnLCAnLW1hJywgJzUwMCcsICctaW1hZScsICc8aW5maWxlLm1hZT4nLCAnLW9tYWUnLCAnPG91dGZpbGUubWFlPic= 
  1
    0.0000 
    0.0000 
    0.0000 
    0.0000 
  0
  0
  0
  S-OPLS 
  40.810891
  1
  18a-1 
  a1-dock_grid 
  5n2s_hbond_grid 
  1
  2
  -7.67411119149082
  -0.365433866261468
  -1.00820432747402
  -1.89740848509433
  -7.67411119149082
  -3.0834739956045
  -0.32
  0
  -2.83011350152278
  -32.8430480957031
  -1.87801349163055
  0.483330734166189
  0
  -48.3805575941712
  -34.7210615873337
  3.16691470146179
  1
  17
  0
  "A1 CONFORMATION B" 
  dock_gromacs_a1_copy1 
  0
  2
 m_depend[8] { 
  # First column is dependency index #
  i_m_depend_dependency
  s_m_depend_property
  :::
  1 10 r_lp_tautomer_probability 
  2 10 r_epik_Ionization_Penalty 
  3 10 r_epik_Ionization_Penalty_Charging 
  4 10 r_epik_Ionization_Penalty_Neutral 
  5 10 r_epik_State_Penalty 
  6 10 r_epik_Charging_Adjusted_Penalty 
  7 10 i_epik_Tot_Q 
  8 30 s_m_job_name 
  :::
 } 
 m_atom[39] { 
  # First column is atom index #
  i_m_mmod_type
  r_m_x_coord
  r_m_y_coord
  r_m_z_coord
  i_m_residue_number
  i_m_color
  r_m_charge1
  r_m_charge2
  s_m_grow_name
  i_m_atomic_number
  i_m_visibility
  s_m_color_rgb
  s_m_atom_name
  r_epik_H2O_pKa
  r_epik_H2O_pKa_uncertainty
  i_m_minimize_atom_index
  i_m_minimize_constraint
  :::
  1 25 0.977824 7.008738 18.813255 900 38 -0.92000 -0.92000 "    " 7 1 2E2EFF  ""   -2.178    0.920  11383 1
  2 2 -0.150407 6.279238 18.542582 900 118 1.04200 1.04200 "    " 6 1 00CC00  ""  <> <> 11384 1
  3 25 -1.015771 6.746899 17.666230 900 38 -0.83900 -0.83900 "    " 7 1 2E2EFF  ""   -0.684    0.740  11385 1
  4 2 -2.133240 6.028700 17.430371 900 118 0.66400 0.66400 "    " 6 1 00CC00  ""  <> <> 11386 1
  5 2 -3.068428 6.685664 16.469102 900 118 0.00000 0.00000 "    " 6 1 00CC00  ""  <> <> 11387 1
  6 2 -3.793304 5.968482 15.484159 900 118 -0.11500 -0.11500 "    " 6 1 00CC00  ""  <> <> 11388 1
  7 2 -4.710452 6.610828 14.628596 900 118 -0.11500 -0.11500 "    " 6 1 00CC00  ""  <> <> 11389 1
  8 2 -4.906001 7.999544 14.718985 900 118 -0.11500 -0.11500 "    " 6 1 00CC00  ""  <> <> 11390 1
  9 2 -3.250367 8.090197 16.504375 900 118 -0.11500 -0.11500 "    " 6 1 00CC00  "C6142"  <> <> 11391 1
  10 2 -2.324107 4.773575 18.065474 900 118 -0.45700 -0.45700 "    " 6 1 00CC00  "C6143"  <> <> 11392 1
  11 2 -1.282420 4.336683 18.921560 900 118 0.66400 0.66400 "    " 6 1 00CC00  "C6144"  <> <> 11393 1
  12 2 -1.139367 2.969615 19.499223 900 118 0.00000 0.00000 "    " 6 1 00CC00  "C6145"  <> <> 11394 1
  13 2 -2.188348 2.184769 20.037863 900 118 -0.11500 -0.11500 "    " 6 1 00CC00  "C6146"  <> <> 11395 1
  14 2 -1.967696 0.845758 20.434342 900 118 -0.11500 -0.11500 "    " 6 1 00CC00  "C6147"  <> <> 11396 1
  15 2 -0.696408 0.263286 20.302643 900 118 -0.11500 -0.11500 "    " 6 1 00CC00  "C6148"  <> <> 11397 1
  16 2 0.357050 1.039931 19.798411 900 118 -0.11500 -0.11500 "    " 6 1 00CC00  "C6149"  <> <> 11398 1
  17 2 0.137474 2.375244 19.456928 900 118 -0.11500 -0.11500 "    " 6 1 00CC00  "C6150"  <> <> 11399 1
  18 25 -0.201305 5.116304 19.147881 900 38 -0.83900 -0.83900 "    " 7 1 2E2EFF  "N6151"   -0.684    0.740  11400 1
  19 1 -3.517744 3.969017 17.843491 900 118 0.39500 0.39500 "    " 6 1 00CC00  "C6152"  <> <> 11401 1
  20 24 -4.464820 3.327200 17.667610 900 38 -0.43000 -0.43000 "    " 7 1 2E2EFF  "N6153"  <> <> 11402 1
  21 43 1.430303 6.830290 19.706028 900 21 0.36000 0.36000 "    " 1 1 FFFFFF  "H6154"   11.401    2.220  11403 1
  22 3 1.433816 8.148545 18.037781 900 118 0.36000 0.36000 "    " 6 1 00CC00  "C6155"   11.401    2.220  11404 1
  23 41 -3.652718 4.905276 15.367359 900 21 0.11500 0.11500 "    " 1 0 FFFFFF  "H6156"  <> <> 11405 1
  24 41 -5.258707 6.034949 13.897479 900 21 0.11500 0.11500 "    " 1 0 FFFFFF  "H6157"  <> <> 11406 1
  25 41 -5.612535 8.493229 14.066217 900 21 0.11500 0.11500 "    " 1 0 FFFFFF  "H6158"  <> <> 11407 1
  26 41 -2.668399 8.680615 17.194821 900 21 0.11500 0.11500 "    " 1 0 FFFFFF  "H6159"  <> <> 11408 1
  27 41 -3.177583 2.604776 20.131937 900 21 0.11500 0.11500 "    " 1 0 FFFFFF  "H6160"  <> <> 11409 1
  28 41 -2.770813 0.238931 20.819204 900 21 0.11500 0.11500 "    " 1 0 FFFFFF  "H6161"  <> <> 11410 1
  29 41 -0.532211 -0.770136 20.571076 900 21 0.11500 0.11500 "    " 1 0 FFFFFF  "H6162"  <> <> 11411 1
  30 57 1.924630 0.385253 19.561328 900 9 0.11500 0.11500 "    " 17 1 008C00  "Cl6163"  <> <> 11412 1
  31 41 0.980005 2.945279 19.108995 900 21 0.11500 0.11500 "    " 1 0 FFFFFF  "H6164"  <> <> 11413 1
  32 2 -4.161801 8.743387 15.650863 900 118 0.00000 0.00000 "  c1" 6 1 00CC00  "C6165"  <> <> 11414 1
  33 41 2.522763 8.176495 18.079549 900 21 0.00000 0.00000 "    " 1 0 FFFFFF  ""  <> <> 11415 1
  34 41 1.161481 8.019695 16.989305 900 21 0.00000 0.00000 "    " 1 0 FFFFFF  ""  <> <> 11416 1
  35 3 0.862471 9.456962 18.575608 900 118 0.00000 0.00000 "    " 6 1 00CC00  "C6169"  <> <> 11417 1
  36 41 1.237197 10.308876 18.008583 900 21 0.00000 0.00000 "    " 1 0 FFFFFF  ""  <> <> 11418 1
  37 41 -0.226575 9.468319 18.512426 900 21 0.00000 0.00000 "    " 1 0 FFFFFF  ""  <> <> 11419 1
  38 41 1.134738 9.606929 19.621292 900 21 0.00000 0.00000 "    " 1 0 FFFFFF  ""  <> <> 11420 1
  39 41 -4.286467 9.815034 15.711752 900 21 0.00000 0.00000 "    " 1 0 FFFFFF  ""  <> <> 11421 1
  :::
 } 
 m_bond[82] { 
  # First column is bond index #
  i_m_from
  i_m_to
  i_m_order
  b_m_thin_bond
  :::
  1 1 2 1 1
  2 1 21 1 1
  3 1 22 1 1
  4 2 1 1 1
  5 2 18 1 1
  6 2 3 2 1
  7 3 2 2 1
  8 3 4 1 1
  9 4 3 1 1
  10 4 5 1 1
  11 4 10 2 1
  12 5 4 1 1
  13 5 9 1 1
  14 5 6 2 1
  15 6 5 2 1
  16 6 7 1 1
  17 6 23 1 1
  18 7 6 1 1
  19 7 8 2 1
  20 7 24 1 1
  21 8 7 2 1
  22 8 25 1 1
  23 8 32 1 1
  24 9 5 1 1
  25 9 26 1 1
  26 9 32 2 1
  27 10 4 2 1
  28 10 11 1 1
  29 10 19 1 1
  30 11 10 1 1
  31 11 12 1 1
  32 11 18 2 1
  33 12 11 1 1
  34 12 17 1 1
  35 12 13 2 1
  36 13 12 2 1
  37 13 14 1 1
  38 13 27 1 1
  39 14 13 1 1
  40 14 15 2 1
  41 14 28 1 1
  42 15 14 2 1
  43 15 16 1 1
  44 15 29 1 1
  45 16 15 1 1
  46 16 17 2 1
  47 16 30 1 1
  48 17 12 1 1
  49 17 16 2 1
  50 17 31 1 1
  51 18 2 1 1
  52 18 11 2 1
  53 19 10 1 1
  54 19 20 3 1
  55 20 19 3 1
  56 21 1 1 1
  57 22 1 1 1
  58 22 33 1 1
  59 22 34 1 1
  60 22 35 1 1
  61 23 6 1 1
  62 24 7 1 1
  63 25 8 1 1
  64 26 9 1 1
  65 27 13 1 1
  66 28 14 1 1
  67 29 15 1 1
  68 30 16 1 1
  69 31 17 1 1
  70 32 8 1 1
  71 32 9 2 1
  72 32 39 1 1
  73 33 22 1 1
  74 34 22 1 1
  75 35 22 1 1
  76 35 36 1 1
  77 35 37 1 1
  78 35 38 1 1
  79 36 35 1 1
  80 37 35 1 1
  81 38 35 1 1
  82 39 32 1 1
  :::
 } 
} 

f_m_ct { 
 s_m_title
 i_m_ct_stereo_status
 s_m_entry_id
 s_m_entry_name
 s_m_Source_Path
 s_m_Source_File
 i_m_Source_File_Index
 s_m_source_file
 i_m_source_file_index
 i_lp_mmshare_version
 i_f3d_flags
 s_epik_input
 s_epik_cmdline
 r_lp_tautomer_probability
 r_epik_Ionization_Penalty
 r_epik_Ionization_Penalty_Charging
 r_epik_Ionization_Penalty_Neutral
 r_epik_State_Penalty
 r_epik_Charging_Adjusted_Penalty
 i_epik_Tot_Q
 i_epik_Tot_abs_Q
 s_lp_Force_Field
 r_lp_Energy
 b_lp_Chiralities_Consistent
 s_lp_Variant
 s_m_job_name
 s_i_glide_gridfile
 i_i_glide_lignum
 i_i_glide_rotatable_bonds
 r_i_docking_score
 r_i_glide_ligand_efficiency
 r_i_glide_ligand_efficiency_sa
 r_i_glide_ligand_efficiency_ln
 r_i_glide_gscore
 r_i_glide_lipo
 r_i_glide_hbond
 r_i_glide_metal
 r_i_glide_rewards
 r_i_glide_evdw
 r_i_glide_ecoul
 r_i_glide_erotb
 r_i_glide_esite
 r_i_glide_emodel
 r_i_glide_energy
 r_i_glide_einternal
 i_i_glide_confnum
 i_i_glide_posenum
 r_i_glide_eff_state_penalty
 s_m_subgroup_title
 s_m_subgroupid
 b_m_subgroup_collapsed
 i_m_ct_format
 :::
 19n 
  1
  2262 
  combiomed_cipy_affinitydata.1 
  /Users/rubenprieto/Documents/Lab/A1-CIPY/0.Project 
  combiomed_cipy_affinitydata.smi 
  1
  ligprep.maegz 
  1
  53161
  0
  W2NIXTFbY0hdW2NIXVtjSF1bY0hdYzEtYyhuYzJbTkgyXSljKEMjTiljKG4yKS1jM1tjSF1bY0hdW2NIXVtjSF1bY0hdMw== 
  J2VwaWtfcHl0aG9uJywgJy1waCcsICc3LjAnLCAnLXRuJywgJzgnLCAnLW1hJywgJzUwMCcsICctaW1hZScsICc8aW5maWxlLm1hZT4nLCAnLW9tYWUnLCAnPG91dGZpbGUubWFlPic= 
  1
    0.0000 
    0.0000 
    0.0000 
    0.0000 
  0
  0
  0
  S-OPLS 
  40.810891
  1
  18a-1 
  a1-dock_grid 
  5n2s_hbond_grid 
  1
  2
  -7.67411119149082
  -0.365433866261468
  -1.00820432747402
  -1.89740848509433
  -7.67411119149082
  -3.0834739956045
  -0.32
  0
  -2.83011350152278
  -32.8430480957031
  -1.87801349163055
  0.483330734166189
  0
  -48.3805575941712
  -34.7210615873337
  3.16691470146179
  1
  17
  0
  "A1 CONFORMATION B" 
  dock_gromacs_a1_copy1 
  0
  2
 m_depend[8] { 
  # First column is dependency index #
  i_m_depend_dependency
  s_m_depend_property
  :::
  1 10 r_lp_tautomer_probability 
  2 10 r_epik_Ionization_Penalty 
  3 10 r_epik_Ionization_Penalty_Charging 
  4 10 r_epik_Ionization_Penalty_Neutral 
  5 10 r_epik_State_Penalty 
  6 10 r_epik_Charging_Adjusted_Penalty 
  7 10 i_epik_Tot_Q 
  8 30 s_m_job_name 
  :::
 } 
 m_atom[43] { 
  # First column is atom index #
  i_m_mmod_type
  r_m_x_coord
  r_m_y_coord
  r_m_z_coord
  i_m_residue_number
  i_m_color
  r_m_charge1
  r_m_charge2
  s_m_grow_name
  i_m_atomic_number
  i_m_visibility
  s_m_color_rgb
  s_m_atom_name
  r_epik_H2O_pKa
  r_epik_H2O_pKa_uncertainty
  i_m_minimize_atom_index
  i_m_minimize_constraint
  :::
  1 25 0.439509 7.206165 18.600212 900 38 -0.92000 -0.92000 "    " 7 1 2E2EFF  ""   -2.178    0.920  11383 1
  2 2 -0.613069 6.352122 18.390618 900 26 1.04200 1.04200 "    " 6 1 FF6BB5  ""  <> <> 11384 1
  3 25 -1.574122 6.726218 17.572049 900 38 -0.83900 -0.83900 "    " 7 1 2E2EFF  ""   -0.684    0.740  11385 1
  4 2 -2.595027 5.879963 17.356932 900 26 0.66400 0.66400 "    " 6 1 FF6BB5  ""  <> <> 11386 1
  5 2 -3.597345 6.399844 16.389843 900 26 0.00000 0.00000 "    " 6 1 FF6BB5  ""  <> <> 11387 1
  6 2 -4.063446 5.621671 15.305646 900 26 -0.11500 -0.11500 "    " 6 1 FF6BB5  ""  <> <> 11388 1
  7 2 -5.011118 6.126546 14.395288 900 26 -0.11500 -0.11500 "    " 6 1 FF6BB5  ""  <> <> 11389 1
  8 2 -5.514177 7.430560 14.547450 900 26 -0.11500 -0.11500 "    " 6 1 FF6BB5  ""  <> <> 11390 1
  9 2 -4.089656 7.721056 16.502896 900 26 -0.11500 -0.11500 "    " 6 1 FF6BB5  "C6142"  <> <> 11391 1
  10 2 -2.624690 4.613380 17.985583 900 26 -0.45700 -0.45700 "    " 6 1 FF6BB5  "C6143"  <> <> 11392 1
  11 2 -1.528301 4.305459 18.830331 900 26 0.66400 0.66400 "    " 6 1 FF6BB5  "C6144"  <> <> 11393 1
  12 2 -1.265040 2.976979 19.452849 900 26 0.00000 0.00000 "    " 6 1 FF6BB5  "C6145"  <> <> 11394 1
  13 2 -2.255778 2.144007 20.023506 900 26 -0.11500 -0.11500 "    " 6 1 FF6BB5  "C6146"  <> <> 11395 1
  14 2 -1.959276 0.826001 20.436207 900 26 -0.11500 -0.11500 "    " 6 1 FF6BB5  "C6147"  <> <> 11396 1
  15 2 -0.658532 0.315365 20.292550 900 26 -0.11500 -0.11500 "    " 6 1 FF6BB5  "C6148"  <> <> 11397 1
  16 2 0.347120 1.146228 19.772861 900 26 -0.11500 -0.11500 "    " 6 1 FF6BB5  "C6149"  <> <> 11398 1
  17 2 0.048033 2.468093 19.421324 900 26 -0.11500 -0.11500 "    " 6 1 FF6BB5  "C6150"  <> <> 11399 1
  18 25 -0.520977 5.191804 19.007491 900 38 -0.83900 -0.83900 "    " 7 1 2E2EFF  "N6151"   -0.684    0.740  11400 1
  19 1 -3.714323 3.677408 17.742267 900 26 0.39500 0.39500 "    " 6 1 FF6BB5  "C6152"  <> <> 11401 1
  20 24 -4.578193 2.932735 17.547369 900 38 -0.43000 -0.43000 "    " 7 1 2E2EFF  "N6153"  <> <> 11402 1
  21 43 0.952838 6.965857 19.435832 900 21 0.36000 0.36000 "    " 1 1 FFFFFF  "H6154"   11.401    2.220  11403 1
  22 41 -3.683833 4.622206 15.158528 900 21 0.11500 0.11500 "    " 1 0 FFFFFF  "H6155"  <> <> 11404 1
  23 41 -5.336082 5.508498 13.572013 900 21 0.11500 0.11500 "    " 1 0 FFFFFF  "H6156"  <> <> 11405 1
  24 41 -6.246932 7.821201 13.854266 900 21 0.11500 0.11500 "    " 1 0 FFFFFF  "H6157"  <> <> 11406 1
  25 41 -3.713938 8.356662 17.286497 900 21 0.11500 0.11500 "    " 1 0 FFFFFF  "H6158"  <> <> 11407 1
  26 41 -3.262279 2.515612 20.120307 900 21 0.11500 0.11500 "    " 1 0 FFFFFF  "H6159"  <> <> 11408 1
  27 41 -2.728863 0.185521 20.838437 900 21 0.11500 0.11500 "    " 1 0 FFFFFF  "H6160"  <> <> 11409 1
  28 41 -0.434212 -0.703971 20.571847 900 21 0.11500 0.11500 "    " 1 0 FFFFFF  "H6161"  <> <> 11410 1
  29 57 1.947455 0.565237 19.539071 900 9 0.11500 0.11500 "    " 17 1 008C00  "Cl6162"  <> <> 11411 1
  30 41 0.846252 3.091022 19.058476 900 21 0.11500 0.11500 "    " 1 0 FFFFFF  "H6163"  <> <> 11412 1
  31 2 -5.043521 8.233516 15.600771 900 26 0.00000 0.00000 "  c1" 6 1 FF6BB5  "C6164"  <> <> 11413 1
  32 41 -5.406978 9.245366 15.711369 900 21 0.00000 0.00000 "    " 1 0 FFFFFF  "H6165"  <> <> 11414 1
  33 2 2.652850 9.828809 16.122552 900 26 0.00000 0.00000 "  n1" 6 1 FF6BB5  "C6166"  <> <> 11415 1
  34 2 3.227097 9.255110 17.273375 900 26 0.00000 0.00000 "  f1" 6 1 FF6BB5  "C6167"  <> <> 11416 1
  35 2 2.465375 8.413803 18.103278 900 26 0.00000 0.00000 "  c3" 6 1 FF6BB5  "C6168"  <> <> 11417 1
  36 2 1.123364 8.120498 17.786862 900 26 0.00000 0.00000 "  c1" 6 1 FF6BB5  "C6169"  <> <> 11418 1
  37 2 0.544179 8.725968 16.646047 900 26 0.00000 0.00000 "    " 6 1 FF6BB5  "C6170"  <> <> 11419 1
  38 2 1.304716 9.572883 15.818366 900 26 0.00000 0.00000 "  n3" 6 1 FF6BB5  "C6171"  <> <> 11420 1
  39 41 3.233308 10.455799 15.463627 900 21 0.00000 0.00000 "  n2" 1 0 FFFFFF  "H6172"  <> <> 11421 1
  40 41 4.257159 9.438068 17.528631 900 21 0.00000 0.00000 "    " 1 0 FFFFFF  "H6173"  <> <> 11422 1
  41 41 2.931550 7.987881 18.979395 900 21 0.00000 0.00000 "    " 1 0 FFFFFF  "H6174"  <> <> 11423 1
  42 41 -0.486204 8.553052 16.378576 900 21 0.00000 0.00000 "    " 1 0 FFFFFF  "H6175"  <> <> 11424 1
  43 41 0.848636 10.019997 14.946996 900 21 0.00000 0.00000 "    " 1 0 FFFFFF  "H6176"  <> <> 11425 1
  :::
 } 
 m_bond[92] { 
  # First column is bond index #
  i_m_from
  i_m_to
  i_m_order
  b_m_thin_bond
  :::
  1 1 2 1 1
  2 1 21 1 1
  3 1 36 1 1
  4 2 1 1 1
  5 2 18 1 1
  6 2 3 2 1
  7 3 2 2 1
  8 3 4 1 1
  9 4 3 1 1
  10 4 5 1 1
  11 4 10 2 1
  12 5 4 1 1
  13 5 9 1 1
  14 5 6 2 1
  15 6 5 2 1
  16 6 7 1 1
  17 6 22 1 1
  18 7 6 1 1
  19 7 8 2 1
  20 7 23 1 1
  21 8 7 2 1
  22 8 24 1 1
  23 8 31 1 1
  24 9 5 1 1
  25 9 25 1 1
  26 9 31 2 1
  27 10 4 2 1
  28 10 11 1 1
  29 10 19 1 1
  30 11 10 1 1
  31 11 12 1 1
  32 11 18 2 1
  33 12 11 1 1
  34 12 17 1 1
  35 12 13 2 1
  36 13 12 2 1
  37 13 14 1 1
  38 13 26 1 1
  39 14 13 1 1
  40 14 15 2 1
  41 14 27 1 1
  42 15 14 2 1
  43 15 16 1 1
  44 15 28 1 1
  45 16 15 1 1
  46 16 17 2 1
  47 16 29 1 1
  48 17 12 1 1
  49 17 16 2 1
  50 17 30 1 1
  51 18 2 1 1
  52 18 11 2 1
  53 19 10 1 1
  54 19 20 3 1
  55 20 19 3 1
  56 21 1 1 1
  57 22 6 1 1
  58 23 7 1 1
  59 24 8 1 1
  60 25 9 1 1
  61 26 13 1 1
  62 27 14 1 1
  63 28 15 1 1
  64 29 16 1 1
  65 30 17 1 1
  66 31 8 1 1
  67 31 9 2 1
  68 31 32 1 1
  69 32 31 1 1
  70 33 34 2 1
  71 33 38 1 1
  72 33 39 1 1
  73 34 33 2 1
  74 34 35 1 1
  75 34 40 1 1
  76 35 34 1 1
  77 35 36 2 1
  78 35 41 1 1
  79 36 1 1 1
  80 36 35 2 1
  81 36 37 1 1
  82 37 36 1 1
  83 37 38 2 1
  84 37 42 1 1
  85 38 33 1 1
  86 38 37 2 1
  87 38 43 1 1
  88 39 33 1 1
  89 40 34 1 1
  90 41 35 1 1
  91 42 37 1 1
  92 43 38 1 1
  :::
 } 
} 

f_m_ct { 
 s_m_title
 i_m_ct_stereo_status
 s_m_entry_id
 s_m_entry_name
 s_m_Source_Path
 s_m_Source_File
 i_m_Source_File_Index
 s_m_source_file
 i_m_source_file_index
 i_lp_mmshare_version
 i_f3d_flags
 s_epik_input
 s_epik_cmdline
 r_lp_tautomer_probability
 r_epik_Ionization_Penalty
 r_epik_Ionization_Penalty_Charging
 r_epik_Ionization_Penalty_Neutral
 r_epik_State_Penalty
 r_epik_Charging_Adjusted_Penalty
 i_epik_Tot_Q
 i_epik_Tot_abs_Q
 s_lp_Force_Field
 r_lp_Energy
 b_lp_Chiralities_Consistent
 s_lp_Variant
 s_m_job_name
 s_i_glide_gridfile
 i_i_glide_lignum
 i_i_glide_rotatable_bonds
 r_i_docking_score
 r_i_glide_ligand_efficiency
 r_i_glide_ligand_efficiency_sa
 r_i_glide_ligand_efficiency_ln
 r_i_glide_gscore
 r_i_glide_lipo
 r_i_glide_hbond
 r_i_glide_metal
 r_i_glide_rewards
 r_i_glide_evdw
 r_i_glide_ecoul
 r_i_glide_erotb
 r_i_glide_esite
 r_i_glide_emodel
 r_i_glide_energy
 r_i_glide_einternal
 i_i_glide_confnum
 i_i_glide_posenum
 r_i_glide_eff_state_penalty
 s_m_subgroup_title
 s_m_subgroupid
 b_m_subgroup_collapsed
 i_m_ct_format
 :::
 18i 
  1
  2263 
  combiomed_cipy_affinitydata.1 
  /Users/rubenprieto/Documents/Lab/A1-CIPY/0.Project 
  combiomed_cipy_affinitydata.smi 
  1
  ligprep.maegz 
  1
  53161
  0
  W2NIXTFbY0hdW2NIXVtjSF1bY0hdYzEtYyhuYzJbTkgyXSljKEMjTiljKG4yKS1jM1tjSF1bY0hdW2NIXVtjSF1bY0hdMw== 
  J2VwaWtfcHl0aG9uJywgJy1waCcsICc3LjAnLCAnLXRuJywgJzgnLCAnLW1hJywgJzUwMCcsICctaW1hZScsICc8aW5maWxlLm1hZT4nLCAnLW9tYWUnLCAnPG91dGZpbGUubWFlPic= 
  1
    0.0000 
    0.0000 
    0.0000 
    0.0000 
  0
  0
  0
  S-OPLS 
  40.810891
  1
  18a-1 
  a1-dock_grid 
  5n2s_hbond_grid 
  1
  2
  -7.67411119149082
  -0.365433866261468
  -1.00820432747402
  -1.89740848509433
  -7.67411119149082
  -3.0834739956045
  -0.32
  0
  -2.83011350152278
  -32.8430480957031
  -1.87801349163055
  0.483330734166189
  0
  -48.3805575941712
  -34.7210615873337
  3.16691470146179
  1
  17
  0
  "A1 CONFORMATION B" 
  dock_gromacs_a1_copy1 
  0
  2
 m_depend[8] { 
  # First column is dependency index #
  i_m_depend_dependency
  s_m_depend_property
  :::
  1 10 r_lp_tautomer_probability 
  2 10 r_epik_Ionization_Penalty 
  3 10 r_epik_Ionization_Penalty_Charging 
  4 10 r_epik_Ionization_Penalty_Neutral 
  5 10 r_epik_State_Penalty 
  6 10 r_epik_Charging_Adjusted_Penalty 
  7 10 i_epik_Tot_Q 
  8 30 s_m_job_name 
  :::
 } 
 m_atom[34] { 
  # First column is atom index #
  i_m_mmod_type
  r_m_x_coord
  r_m_y_coord
  r_m_z_coord
  i_m_residue_number
  i_m_color
  r_m_charge1
  r_m_charge2
  s_m_grow_name
  i_m_atomic_number
  i_m_visibility
  s_m_color_rgb
  s_m_atom_name
  r_epik_H2O_pKa
  r_epik_H2O_pKa_uncertainty
  i_m_minimize_atom_index
  i_m_minimize_constraint
  :::
  1 25 0.619357 7.298047 18.659346 900 38 -0.92000 -0.92000 "    " 7 1 2E2EFF  ""   -2.178    0.920  11383 1
  2 2 -0.449707 6.497354 18.436122 900 142 1.04200 1.04200 "    " 6 1 6BFFFF  ""  <> <> 11384 1
  3 25 -1.373640 6.953786 17.622249 900 38 -0.83900 -0.83900 "    " 7 1 2E2EFF  ""   -0.684    0.740  11385 1
  4 2 -2.436242 6.154246 17.379076 900 142 0.66400 0.66400 "    " 6 1 6BFFFF  ""  <> <> 11386 1
  5 2 -3.401516 6.720367 16.394536 900 142 0.00000 0.00000 "    " 6 1 6BFFFF  ""  <> <> 11387 1
  6 2 -3.969617 5.936885 15.360434 900 142 -0.11500 -0.11500 "    " 6 1 6BFFFF  ""  <> <> 11388 1
  7 2 -4.905073 6.476982 14.456113 900 142 -0.11500 -0.11500 "    " 6 1 6BFFFF  ""  <> <> 11389 1
  8 2 -5.284097 7.827040 14.555013 900 142 -0.11500 -0.11500 "    " 6 1 6BFFFF  ""  <> <> 11390 1
  9 2 -3.763473 8.087702 16.441448 900 142 -0.11500 -0.11500 "    " 6 1 6BFFFF  "C6142"  <> <> 11391 1
  10 2 -2.547902 4.887408 18.008610 900 142 -0.45700 -0.45700 "    " 6 1 6BFFFF  "C6143"  <> <> 11392 1
  11 2 -1.471338 4.501642 18.844584 900 142 0.66400 0.66400 "    " 6 1 6BFFFF  "C6144"  <> <> 11393 1
  12 2 -1.265676 3.149536 19.442835 900 142 0.00000 0.00000 "    " 6 1 6BFFFF  "C6145"  <> <> 11394 1
  13 2 -2.271823 2.314541 19.988415 900 142 -0.11500 -0.11500 "    " 6 1 6BFFFF  "C6146"  <> <> 11395 1
  14 2 -1.989250 0.983954 20.377456 900 142 -0.11500 -0.11500 "    " 6 1 6BFFFF  "C6147"  <> <> 11396 1
  15 2 -0.698134 0.453419 20.220777 900 142 -0.11500 -0.11500 "    " 6 1 6BFFFF  "C6148"  <> <> 11397 1
  16 2 0.314119 1.281864 19.711431 900 142 -0.11500 -0.11500 "    " 6 1 6BFFFF  "C6149"  <> <> 11398 1
  17 2 0.034226 2.616274 19.399495 900 142 -0.11500 -0.11500 "    " 6 1 6BFFFF  "C6150"  <> <> 11399 1
  18 25 -0.414905 5.327038 19.024438 900 38 -0.83900 -0.83900 "    " 7 1 2E2EFF  "N6151"   -0.684    0.740  11400 1
  19 1 -3.699140 4.021017 17.793195 900 142 0.39500 0.39500 "    " 6 1 6BFFFF  "C6152"  <> <> 11401 1
  20 24 -4.612294 3.331785 17.622317 900 38 -0.43000 -0.43000 "    " 7 1 2E2EFF  "N6153"  <> <> 11402 1
  21 43 1.168387 7.119198 19.491245 900 21 0.36000 0.36000 "    " 1 1 FFFFFF  "H6154"   11.401    2.220  11403 1
  22 43 0.529631 8.259599 18.376893 900 21 0.36000 0.36000 "    " 1 1 FFFFFF  "H6155"   11.401    2.220  11404 1
  23 41 -3.686136 4.901468 15.246940 900 21 0.11500 0.11500 "    " 1 0 FFFFFF  "H6156"  <> <> 11405 1
  24 41 -5.323086 5.853857 13.679790 900 21 0.11500 0.11500 "    " 1 0 FFFFFF  "H6157"  <> <> 11406 1
  25 41 -6.006289 8.242340 13.864988 900 21 0.11500 0.11500 "    " 1 0 FFFFFF  "H6158"  <> <> 11407 1
  26 41 -3.301696 8.731043 17.170743 900 21 0.11500 0.11500 "    " 1 0 FFFFFF  "H6159"  <> <> 11408 1
  27 41 -3.277678 2.688791 20.089840 900 21 0.11500 0.11500 "    " 1 0 FFFFFF  "H6160"  <> <> 11409 1
  28 41 -2.760552 0.336604 20.760509 900 21 0.11500 0.11500 "    " 1 0 FFFFFF  "H6161"  <> <> 11410 1
  29 41 -0.494101 -0.580251 20.465342 900 21 0.11500 0.11500 "    " 1 0 FFFFFF  "H6162"  <> <> 11411 1
  30 41 0.839665 3.230322 19.036979 900 21 0.11500 0.11500 "    " 1 0 FFFFFF  "H6163"  <> <> 11412 1
  31 2 -4.700224 8.638127 15.543790 900 142 0.00000 0.00000 "  c1" 6 1 6BFFFF  "C6164"  <> <> 11413 1
  32 24 2.676636 0.401958 19.108416 900 38 0.00000 0.00000 "  n1" 7 1 2E2EFF  "N6167"  <> <> 11414 1
  33 1 1.633589 0.786392 19.395611 900 142 0.00000 0.00000 "  c1" 6 1 6BFFFF  "C6168"  <> <> 11415 1
  34 41 -4.964432 9.684256 15.607934 900 21 0.00000 0.00000 "    " 1 0 FFFFFF  ""  <> <> 11416 1
  :::
 } 
 m_bond[72] { 
  # First column is bond index #
  i_m_from
  i_m_to
  i_m_order
  b_m_thin_bond
  :::
  1 1 2 1 1
  2 1 21 1 1
  3 1 22 1 1
  4 2 1 1 1
  5 2 18 1 1
  6 2 3 2 1
  7 3 2 2 1
  8 3 4 1 1
  9 4 3 1 1
  10 4 5 1 1
  11 4 10 2 1
  12 5 4 1 1
  13 5 9 1 1
  14 5 6 2 1
  15 6 5 2 1
  16 6 7 1 1
  17 6 23 1 1
  18 7 6 1 1
  19 7 8 2 1
  20 7 24 1 1
  21 8 7 2 1
  22 8 25 1 1
  23 8 31 1 1
  24 9 5 1 1
  25 9 26 1 1
  26 9 31 2 1
  27 10 4 2 1
  28 10 11 1 1
  29 10 19 1 1
  30 11 10 1 1
  31 11 12 1 1
  32 11 18 2 1
  33 12 11 1 1
  34 12 17 1 1
  35 12 13 2 1
  36 13 12 2 1
  37 13 14 1 1
  38 13 27 1 1
  39 14 13 1 1
  40 14 15 2 1
  41 14 28 1 1
  42 15 14 2 1
  43 15 16 1 1
  44 15 29 1 1
  45 16 15 1 1
  46 16 17 2 1
  47 16 33 1 1
  48 17 12 1 1
  49 17 16 2 1
  50 17 30 1 1
  51 18 2 1 1
  52 18 11 2 1
  53 19 10 1 1
  54 19 20 3 1
  55 20 19 3 1
  56 21 1 1 1
  57 22 1 1 1
  58 23 6 1 1
  59 24 7 1 1
  60 25 8 1 1
  61 26 9 1 1
  62 27 13 1 1
  63 28 14 1 1
  64 29 15 1 1
  65 30 17 1 1
  66 31 8 1 1
  67 31 9 2 1
  68 31 34 1 1
  69 32 33 3 1
  70 33 16 1 1
  71 33 32 3 1
  72 34 31 1 1
  :::
 } 
} 

f_m_ct { 
 s_m_title
 i_m_ct_stereo_status
 s_m_entry_id
 s_m_entry_name
 s_m_Source_Path
 s_m_Source_File
 i_m_Source_File_Index
 s_m_source_file
 i_m_source_file_index
 i_lp_mmshare_version
 i_f3d_flags
 s_epik_input
 s_epik_cmdline
 r_lp_tautomer_probability
 r_epik_Ionization_Penalty
 r_epik_Ionization_Penalty_Charging
 r_epik_Ionization_Penalty_Neutral
 r_epik_State_Penalty
 r_epik_Charging_Adjusted_Penalty
 i_epik_Tot_Q
 i_epik_Tot_abs_Q
 s_lp_Force_Field
 r_lp_Energy
 b_lp_Chiralities_Consistent
 s_lp_Variant
 s_m_job_name
 s_i_glide_gridfile
 i_i_glide_lignum
 i_i_glide_rotatable_bonds
 r_i_docking_score
 r_i_glide_ligand_efficiency
 r_i_glide_ligand_efficiency_sa
 r_i_glide_ligand_efficiency_ln
 r_i_glide_gscore
 r_i_glide_lipo
 r_i_glide_hbond
 r_i_glide_metal
 r_i_glide_rewards
 r_i_glide_evdw
 r_i_glide_ecoul
 r_i_glide_erotb
 r_i_glide_esite
 r_i_glide_emodel
 r_i_glide_energy
 r_i_glide_einternal
 i_i_glide_confnum
 i_i_glide_posenum
 r_i_glide_eff_state_penalty
 s_m_subgroup_title
 s_m_subgroupid
 b_m_subgroup_collapsed
 i_m_ct_format
 :::
 19s 
  1
  2264 
  combiomed_cipy_affinitydata.1 
  /Users/rubenprieto/Documents/Lab/A1-CIPY/0.Project 
  combiomed_cipy_affinitydata.smi 
  1
  ligprep.maegz 
  1
  53161
  0
  W2NIXTFbY0hdW2NIXVtjSF1bY0hdYzEtYyhuYzJbTkgyXSljKEMjTiljKG4yKS1jM1tjSF1bY0hdW2NIXVtjSF1bY0hdMw== 
  J2VwaWtfcHl0aG9uJywgJy1waCcsICc3LjAnLCAnLXRuJywgJzgnLCAnLW1hJywgJzUwMCcsICctaW1hZScsICc8aW5maWxlLm1hZT4nLCAnLW9tYWUnLCAnPG91dGZpbGUubWFlPic= 
  1
    0.0000 
    0.0000 
    0.0000 
    0.0000 
  0
  0
  0
  S-OPLS 
  40.810891
  1
  18a-1 
  a1-dock_grid 
  5n2s_hbond_grid 
  1
  2
  -7.67411119149082
  -0.365433866261468
  -1.00820432747402
  -1.89740848509433
  -7.67411119149082
  -3.0834739956045
  -0.32
  0
  -2.83011350152278
  -32.8430480957031
  -1.87801349163055
  0.483330734166189
  0
  -48.3805575941712
  -34.7210615873337
  3.16691470146179
  1
  17
  0
  "A1 CONFORMATION B" 
  dock_gromacs_a1_copy1 
  0
  2
 m_depend[8] { 
  # First column is dependency index #
  i_m_depend_dependency
  s_m_depend_property
  :::
  1 10 r_lp_tautomer_probability 
  2 10 r_epik_Ionization_Penalty 
  3 10 r_epik_Ionization_Penalty_Charging 
  4 10 r_epik_Ionization_Penalty_Neutral 
  5 10 r_epik_State_Penalty 
  6 10 r_epik_Charging_Adjusted_Penalty 
  7 10 i_epik_Tot_Q 
  8 30 s_m_job_name 
  :::
 } 
 m_atom[37] { 
  # First column is atom index #
  i_m_mmod_type
  r_m_x_coord
  r_m_y_coord
  r_m_z_coord
  i_m_residue_number
  i_m_color
  r_m_charge1
  r_m_charge2
  s_m_grow_name
  i_m_atomic_number
  i_m_visibility
  s_m_color_rgb
  s_m_atom_name
  r_epik_H2O_pKa
  r_epik_H2O_pKa_uncertainty
  i_m_minimize_atom_index
  i_m_minimize_constraint
  :::
  1 25 0.605366 7.384140 18.838223 900 38 -0.92000 -0.92000 "    " 7 1 2E2EFF  ""   -2.178    0.920  11383 1
  2 2 -0.434265 6.557722 18.495961 900 80 1.04200 1.04200 "    " 6 1 FF906B  ""  <> <> 11384 1
  3 25 -1.345013 6.997568 17.647220 900 38 -0.83900 -0.83900 "    " 7 1 2E2EFF  ""   -0.684    0.740  11385 1
  4 2 -2.396808 6.197074 17.374634 900 80 0.66400 0.66400 "    " 6 1 FF906B  ""  <> <> 11386 1
  5 2 -3.356025 6.772140 16.387294 900 80 0.00000 0.00000 "    " 6 1 FF906B  ""  <> <> 11387 1
  6 2 -3.940476 5.996301 15.355520 900 80 -0.11500 -0.11500 "    " 6 1 FF906B  ""  <> <> 11388 1
  7 2 -4.880779 6.546663 14.461978 900 80 -0.11500 -0.11500 "    " 6 1 FF906B  ""  <> <> 11389 1
  8 2 -5.245917 7.899652 14.566583 900 80 -0.11500 -0.11500 "    " 6 1 FF906B  ""  <> <> 11390 1
  9 2 -3.704114 8.143102 16.437650 900 80 -0.11500 -0.11500 "    " 6 1 FF906B  "C6142"  <> <> 11391 1
  10 2 -2.512541 4.926166 17.993447 900 80 -0.45700 -0.45700 "    " 6 1 FF906B  "C6143"  <> <> 11392 1
  11 2 -1.447186 4.538271 18.841469 900 80 0.66400 0.66400 "    " 6 1 FF906B  "C6144"  <> <> 11393 1
  12 2 -1.251205 3.180765 19.432496 900 80 0.00000 0.00000 "    " 6 1 FF906B  "C6145"  <> <> 11394 1
  13 2 -2.263606 2.345609 19.967673 900 80 -0.11500 -0.11500 "    " 6 1 FF906B  "C6146"  <> <> 11395 1
  14 2 -1.985581 1.014187 20.356999 900 80 -0.11500 -0.11500 "    " 6 1 FF906B  "C6147"  <> <> 11396 1
  15 2 -0.695508 0.480293 20.204229 900 80 -0.11500 -0.11500 "    " 6 1 FF906B  "C6148"  <> <> 11397 1
  16 2 0.321161 1.307912 19.703126 900 80 -0.11500 -0.11500 "    " 6 1 FF906B  "C6149"  <> <> 11398 1
  17 2 0.047090 2.644417 19.395661 900 80 -0.11500 -0.11500 "    " 6 1 FF906B  "C6150"  <> <> 11399 1
  18 25 -0.397387 5.366993 19.051424 900 38 -0.83900 -0.83900 "    " 7 1 2E2EFF  "N6151"   -0.684    0.740  11400 1
  19 1 -3.663018 4.061856 17.764897 900 80 0.39500 0.39500 "    " 6 1 FF906B  "C6152"  <> <> 11401 1
  20 24 -4.575626 3.373874 17.583807 900 38 -0.43000 -0.43000 "    " 7 1 2E2EFF  "N6153"  <> <> 11402 1
  21 43 1.142877 7.086449 19.644574 900 21 0.36000 0.36000 "    " 1 1 FFFFFF  "H6154"   11.401    2.220  11403 1
  22 3 0.549066 8.821082 18.610526 900 80 0.36000 0.36000 "    " 6 1 FF906B  "C22"   11.401    2.220  11404 1
  23 41 -3.669277 4.958087 15.237779 900 21 0.11500 0.11500 "    " 1 0 FFFFFF  "H6156"  <> <> 11405 1
  24 41 -5.316851 5.928471 13.691695 900 21 0.11500 0.11500 "    " 1 0 FFFFFF  "H6157"  <> <> 11406 1
  25 41 -5.971542 8.322670 13.885345 900 21 0.11500 0.11500 "    " 1 0 FFFFFF  "H6158"  <> <> 11407 1
  26 41 -3.229896 8.781244 17.164055 900 21 0.11500 0.11500 "    " 1 0 FFFFFF  "H6159"  <> <> 11408 1
  27 41 -3.269519 2.721080 20.064317 900 21 0.11500 0.11500 "    " 1 0 FFFFFF  "H6160"  <> <> 11409 1
  28 41 -2.758664 0.368499 20.738624 900 21 0.11500 0.11500 "    " 1 0 FFFFFF  "H6161"  <> <> 11410 1
  29 41 -0.495623 -0.554701 20.447071 900 21 0.11500 0.11500 "    " 1 0 FFFFFF  "H6162"  <> <> 11411 1
  30 41 0.854592 3.261592 19.044127 900 21 0.11500 0.11500 "    " 1 0 FFFFFF  "H6163"  <> <> 11412 1
  31 2 -4.644383 8.703529 15.549888 900 80 0.00000 0.00000 "  c1" 6 1 FF906B  "C6164"  <> <> 11413 1
  32 41 1.413458 9.314400 19.056678 900 21 0.00000 0.00000 "    " 1 0 FFFFFF  "H6167"  <> <> 11414 1
  33 41 0.538335 9.039582 17.542503 900 21 0.00000 0.00000 "    " 1 0 FFFFFF  "H6168"  <> <> 11415 1
  34 41 -0.350672 9.246786 19.057288 900 21 0.00000 0.00000 "    " 1 0 FFFFFF  "H6169"  <> <> 11416 1
  35 24 2.684361 0.423399 19.109631 900 38 0.00000 0.00000 "  n1" 7 1 2E2EFF  "N6170"  <> <> 11417 1
  36 1 1.640587 0.809719 19.392509 900 80 0.00000 0.00000 "  c1" 6 1 FF906B  "C6171"  <> <> 11418 1
  37 41 -4.899065 9.751347 15.620849 900 21 0.00000 0.00000 "    " 1 0 FFFFFF  ""  <> <> 11419 1
  :::
 } 
 m_bond[78] { 
  # First column is bond index #
  i_m_from
  i_m_to
  i_m_order
  b_m_thin_bond
  :::
  1 1 2 1 1
  2 1 21 1 1
  3 1 22 1 1
  4 2 1 1 1
  5 2 18 1 1
  6 2 3 2 1
  7 3 2 2 1
  8 3 4 1 1
  9 4 3 1 1
  10 4 5 1 1
  11 4 10 2 1
  12 5 4 1 1
  13 5 9 1 1
  14 5 6 2 1
  15 6 5 2 1
  16 6 7 1 1
  17 6 23 1 1
  18 7 6 1 1
  19 7 8 2 1
  20 7 24 1 1
  21 8 7 2 1
  22 8 25 1 1
  23 8 31 1 1
  24 9 5 1 1
  25 9 26 1 1
  26 9 31 2 1
  27 10 4 2 1
  28 10 11 1 1
  29 10 19 1 1
  30 11 10 1 1
  31 11 12 1 1
  32 11 18 2 1
  33 12 11 1 1
  34 12 17 1 1
  35 12 13 2 1
  36 13 12 2 1
  37 13 14 1 1
  38 13 27 1 1
  39 14 13 1 1
  40 14 15 2 1
  41 14 28 1 1
  42 15 14 2 1
  43 15 16 1 1
  44 15 29 1 1
  45 16 15 1 1
  46 16 17 2 1
  47 16 36 1 1
  48 17 12 1 1
  49 17 16 2 1
  50 17 30 1 1
  51 18 2 1 1
  52 18 11 2 1
  53 19 10 1 1
  54 19 20 3 1
  55 20 19 3 1
  56 21 1 1 1
  57 22 1 1 1
  58 22 32 1 1
  59 22 33 1 1
  60 22 34 1 1
  61 23 6 1 1
  62 24 7 1 1
  63 25 8 1 1
  64 26 9 1 1
  65 27 13 1 1
  66 28 14 1 1
  67 29 15 1 1
  68 30 17 1 1
  69 31 8 1 1
  70 31 9 2 1
  71 31 37 1 1
  72 32 22 1 1
  73 33 22 1 1
  74 34 22 1 1
  75 35 36 3 1
  76 36 16 1 1
  77 36 35 3 1
  78 37 31 1 1
  :::
 } 
} 

f_m_ct { 
 s_m_title
 i_m_ct_stereo_status
 s_m_entry_id
 s_m_entry_name
 s_m_Source_Path
 s_m_Source_File
 i_m_Source_File_Index
 s_m_source_file
 i_m_source_file_index
 i_lp_mmshare_version
 i_f3d_flags
 s_epik_input
 s_epik_cmdline
 r_lp_tautomer_probability
 r_epik_Ionization_Penalty
 r_epik_Ionization_Penalty_Charging
 r_epik_Ionization_Penalty_Neutral
 r_epik_State_Penalty
 r_epik_Charging_Adjusted_Penalty
 i_epik_Tot_Q
 i_epik_Tot_abs_Q
 s_lp_Force_Field
 r_lp_Energy
 b_lp_Chiralities_Consistent
 s_lp_Variant
 s_m_job_name
 s_i_glide_gridfile
 i_i_glide_lignum
 i_i_glide_rotatable_bonds
 r_i_docking_score
 r_i_glide_ligand_efficiency
 r_i_glide_ligand_efficiency_sa
 r_i_glide_ligand_efficiency_ln
 r_i_glide_gscore
 r_i_glide_lipo
 r_i_glide_hbond
 r_i_glide_metal
 r_i_glide_rewards
 r_i_glide_evdw
 r_i_glide_ecoul
 r_i_glide_erotb
 r_i_glide_esite
 r_i_glide_emodel
 r_i_glide_energy
 r_i_glide_einternal
 i_i_glide_confnum
 i_i_glide_posenum
 r_i_glide_eff_state_penalty
 s_m_subgroup_title
 s_m_subgroupid
 b_m_subgroup_collapsed
 i_m_ct_format
 :::
 19t 
  1
  2265 
  combiomed_cipy_affinitydata.1 
  /Users/rubenprieto/Documents/Lab/A1-CIPY/0.Project 
  combiomed_cipy_affinitydata.smi 
  1
  ligprep.maegz 
  1
  53161
  0
  W2NIXTFbY0hdW2NIXVtjSF1bY0hdYzEtYyhuYzJbTkgyXSljKEMjTiljKG4yKS1jM1tjSF1bY0hdW2NIXVtjSF1bY0hdMw== 
  J2VwaWtfcHl0aG9uJywgJy1waCcsICc3LjAnLCAnLXRuJywgJzgnLCAnLW1hJywgJzUwMCcsICctaW1hZScsICc8aW5maWxlLm1hZT4nLCAnLW9tYWUnLCAnPG91dGZpbGUubWFlPic= 
  1
    0.0000 
    0.0000 
    0.0000 
    0.0000 
  0
  0
  0
  S-OPLS 
  40.810891
  1
  18a-1 
  a1-dock_grid 
  5n2s_hbond_grid 
  1
  2
  -7.67411119149082
  -0.365433866261468
  -1.00820432747402
  -1.89740848509433
  -7.67411119149082
  -3.0834739956045
  -0.32
  0
  -2.83011350152278
  -32.8430480957031
  -1.87801349163055
  0.483330734166189
  0
  -48.3805575941712
  -34.7210615873337
  3.16691470146179
  1
  17
  0
  "A1 CONFORMATION B" 
  dock_gromacs_a1_copy1 
  0
  2
 m_depend[8] { 
  # First column is dependency index #
  i_m_depend_dependency
  s_m_depend_property
  :::
  1 10 r_lp_tautomer_probability 
  2 10 r_epik_Ionization_Penalty 
  3 10 r_epik_Ionization_Penalty_Charging 
  4 10 r_epik_Ionization_Penalty_Neutral 
  5 10 r_epik_State_Penalty 
  6 10 r_epik_Charging_Adjusted_Penalty 
  7 10 i_epik_Tot_Q 
  8 30 s_m_job_name 
  :::
 } 
 m_atom[40] { 
  # First column is atom index #
  i_m_mmod_type
  r_m_x_coord
  r_m_y_coord
  r_m_z_coord
  i_m_residue_number
  i_m_color
  r_m_charge1
  r_m_charge2
  s_m_grow_name
  i_m_atomic_number
  i_m_visibility
  s_m_color_rgb
  s_m_atom_name
  r_epik_H2O_pKa
  r_epik_H2O_pKa_uncertainty
  i_m_minimize_atom_index
  i_m_minimize_constraint
  :::
  1 25 0.855058 7.164005 18.565935 900 38 -0.92000 -0.92000 "    " 7 1 2E2EFF  ""   -2.178    0.920  11383 1
  2 2 -0.303022 6.457951 18.366903 900 134 1.04200 1.04200 "    " 6 1 B5FF6B  ""  <> <> 11384 1
  3 25 -1.196769 6.913164 17.511345 900 38 -0.83900 -0.83900 "    " 7 1 2E2EFF  ""   -0.684    0.740  11385 1
  4 2 -2.321367 6.189883 17.328518 900 134 0.66400 0.66400 "    " 6 1 B5FF6B  ""  <> <> 11386 1
  5 2 -3.281762 6.812605 16.373343 900 134 0.00000 0.00000 "    " 6 1 B5FF6B  ""  <> <> 11387 1
  6 2 -3.951554 6.067883 15.371654 900 134 -0.11500 -0.11500 "    " 6 1 B5FF6B  ""  <> <> 11388 1
  7 2 -4.882542 6.672615 14.503448 900 134 -0.11500 -0.11500 "    " 6 1 B5FF6B  ""  <> <> 11389 1
  8 2 -5.156289 8.047641 14.607745 900 134 -0.11500 -0.11500 "    " 6 1 B5FF6B  ""  <> <> 11390 1
  9 2 -3.540385 8.204005 16.425524 900 134 -0.11500 -0.11500 "    " 6 1 B5FF6B  "C6142"  <> <> 11391 1
  10 2 -2.497976 4.950184 17.996622 900 134 -0.45700 -0.45700 "    " 6 1 B5FF6B  "C6143"  <> <> 11392 1
  11 2 -1.437343 4.531705 18.837539 900 134 0.66400 0.66400 "    " 6 1 B5FF6B  "C6144"  <> <> 11393 1
  12 2 -1.260659 3.172052 19.432807 900 134 0.00000 0.00000 "    " 6 1 B5FF6B  "C6145"  <> <> 11394 1
  13 2 -2.279543 2.340886 19.960194 900 134 -0.11500 -0.11500 "    " 6 1 B5FF6B  "C6146"  <> <> 11395 1
  14 2 -2.008721 1.006929 20.349446 900 134 -0.11500 -0.11500 "    " 6 1 B5FF6B  "C6147"  <> <> 11396 1
  15 2 -0.720352 0.466193 20.207014 900 134 -0.11500 -0.11500 "    " 6 1 B5FF6B  "C6148"  <> <> 11397 1
  16 2 0.301647 1.287243 19.708131 900 134 -0.11500 -0.11500 "    " 6 1 B5FF6B  "C6149"  <> <> 11398 1
  17 2 0.034603 2.623067 19.398625 900 134 -0.11500 -0.11500 "    " 6 1 B5FF6B  "C6150"  <> <> 11399 1
  18 25 -0.350298 5.317345 19.011966 900 38 -0.83900 -0.83900 "    " 7 1 2E2EFF  "N6151"   -0.684    0.740  11400 1
  19 1 -3.696759 4.143825 17.815818 900 134 0.39500 0.39500 "    " 6 1 B5FF6B  "C6152"  <> <> 11401 1
  20 24 -4.647908 3.499872 17.672698 900 38 -0.43000 -0.43000 "    " 7 1 2E2EFF  "N6153"  <> <> 11402 1
  21 43 1.351611 6.980817 19.429942 900 21 0.36000 0.36000 "    " 1 1 FFFFFF  "H6154"   11.401    2.220  11403 1
  22 3 1.330731 8.236894 17.708071 900 134 0.36000 0.36000 "    " 6 1 B5FF6B  "C6155"   11.401    2.220  11404 1
  23 41 -3.751942 5.013570 15.255422 900 21 0.11500 0.11500 "    " 1 0 FFFFFF  "H6156"  <> <> 11405 1
  24 41 -5.381096 6.079907 13.751535 900 21 0.11500 0.11500 "    " 1 0 FFFFFF  "H6157"  <> <> 11406 1
  25 41 -5.875617 8.511998 13.946489 900 21 0.11500 0.11500 "    " 1 0 FFFFFF  "H6158"  <> <> 11407 1
  26 41 -3.001992 8.814061 17.133139 900 21 0.11500 0.11500 "    " 1 0 FFFFFF  "H6159"  <> <> 11408 1
  27 41 -3.284092 2.720734 20.049854 900 21 0.11500 0.11500 "    " 1 0 FFFFFF  "H6160"  <> <> 11409 1
  28 41 -2.785213 0.361364 20.722755 900 21 0.11500 0.11500 "    " 1 0 FFFFFF  "H6161"  <> <> 11410 1
  29 41 -0.526355 -0.568897 20.453732 900 21 0.11500 0.11500 "    " 1 0 FFFFFF  "H6162"  <> <> 11411 1
  30 41 0.852084 3.225511 19.044416 900 21 0.11500 0.11500 "    " 1 0 FFFFFF  "H6163"  <> <> 11412 1
  31 2 -4.472929 8.817536 15.564960 900 134 0.00000 0.00000 "  c1" 6 1 B5FF6B  "C6164"  <> <> 11413 1
  32 41 2.420559 8.206277 17.692830 900 21 0.00000 0.00000 "    " 1 0 FFFFFF  "H6165"  <> <> 11414 1
  33 41 0.996576 8.072296 16.682659 900 21 0.00000 0.00000 "    " 1 0 FFFFFF  "H6166"  <> <> 11415 1
  34 3 0.859325 9.600723 18.203475 900 134 0.00000 0.00000 "    " 6 1 B5FF6B  "C6167"  <> <> 11416 1
  35 41 1.253921 10.409636 17.587680 900 21 0.00000 0.00000 "    " 1 0 FFFFFF  "H6168"  <> <> 11417 1
  36 41 -0.229178 9.669217 18.185270 900 21 0.00000 0.00000 "    " 1 0 FFFFFF  "H6169"  <> <> 11418 1
  37 41 1.186597 9.777288 19.228185 900 21 0.00000 0.00000 "    " 1 0 FFFFFF  "H6170"  <> <> 11419 1
  38 41 -4.657827 9.880011 15.635161 900 21 0.00000 0.00000 "    " 1 0 FFFFFF  "H6171"  <> <> 11420 1
  39 24 2.668097 0.402801 19.126825 900 38 0.00000 0.00000 "  n1" 7 1 2E2EFF  "N6172"  <> <> 11421 1
  40 1 1.622181 0.788142 19.403663 900 134 0.00000 0.00000 "  c1" 6 1 B5FF6B  "C6173"  <> <> 11422 1
  :::
 } 
 m_bond[84] { 
  # First column is bond index #
  i_m_from
  i_m_to
  i_m_order
  b_m_thin_bond
  :::
  1 1 2 1 1
  2 1 21 1 1
  3 1 22 1 1
  4 2 1 1 1
  5 2 18 1 1
  6 2 3 2 1
  7 3 2 2 1
  8 3 4 1 1
  9 4 3 1 1
  10 4 5 1 1
  11 4 10 2 1
  12 5 4 1 1
  13 5 9 1 1
  14 5 6 2 1
  15 6 5 2 1
  16 6 7 1 1
  17 6 23 1 1
  18 7 6 1 1
  19 7 8 2 1
  20 7 24 1 1
  21 8 7 2 1
  22 8 25 1 1
  23 8 31 1 1
  24 9 5 1 1
  25 9 26 1 1
  26 9 31 2 1
  27 10 4 2 1
  28 10 11 1 1
  29 10 19 1 1
  30 11 10 1 1
  31 11 12 1 1
  32 11 18 2 1
  33 12 11 1 1
  34 12 17 1 1
  35 12 13 2 1
  36 13 12 2 1
  37 13 14 1 1
  38 13 27 1 1
  39 14 13 1 1
  40 14 15 2 1
  41 14 28 1 1
  42 15 14 2 1
  43 15 16 1 1
  44 15 29 1 1
  45 16 15 1 1
  46 16 17 2 1
  47 16 40 1 1
  48 17 12 1 1
  49 17 16 2 1
  50 17 30 1 1
  51 18 2 1 1
  52 18 11 2 1
  53 19 10 1 1
  54 19 20 3 1
  55 20 19 3 1
  56 21 1 1 1
  57 22 1 1 1
  58 22 32 1 1
  59 22 33 1 1
  60 22 34 1 1
  61 23 6 1 1
  62 24 7 1 1
  63 25 8 1 1
  64 26 9 1 1
  65 27 13 1 1
  66 28 14 1 1
  67 29 15 1 1
  68 30 17 1 1
  69 31 8 1 1
  70 31 9 2 1
  71 31 38 1 1
  72 32 22 1 1
  73 33 22 1 1
  74 34 22 1 1
  75 34 35 1 1
  76 34 36 1 1
  77 34 37 1 1
  78 35 34 1 1
  79 36 34 1 1
  80 37 34 1 1
  81 38 31 1 1
  82 39 40 3 1
  83 40 16 1 1
  84 40 39 3 1
  :::
 } 
} 

f_m_ct { 
 s_m_title
 i_m_ct_stereo_status
 s_m_entry_id
 s_m_entry_name
 s_m_Source_Path
 s_m_Source_File
 i_m_Source_File_Index
 s_m_source_file
 i_m_source_file_index
 i_lp_mmshare_version
 i_f3d_flags
 s_epik_input
 s_epik_cmdline
 r_lp_tautomer_probability
 r_epik_Ionization_Penalty
 r_epik_Ionization_Penalty_Charging
 r_epik_Ionization_Penalty_Neutral
 r_epik_State_Penalty
 r_epik_Charging_Adjusted_Penalty
 i_epik_Tot_Q
 i_epik_Tot_abs_Q
 s_lp_Force_Field
 r_lp_Energy
 b_lp_Chiralities_Consistent
 s_lp_Variant
 s_m_job_name
 s_i_glide_gridfile
 i_i_glide_lignum
 i_i_glide_rotatable_bonds
 r_i_docking_score
 r_i_glide_ligand_efficiency
 r_i_glide_ligand_efficiency_sa
 r_i_glide_ligand_efficiency_ln
 r_i_glide_gscore
 r_i_glide_lipo
 r_i_glide_hbond
 r_i_glide_metal
 r_i_glide_rewards
 r_i_glide_evdw
 r_i_glide_ecoul
 r_i_glide_erotb
 r_i_glide_esite
 r_i_glide_emodel
 r_i_glide_energy
 r_i_glide_einternal
 i_i_glide_confnum
 i_i_glide_posenum
 r_i_glide_eff_state_penalty
 s_m_subgroup_title
 s_m_subgroupid
 b_m_subgroup_collapsed
 i_m_ct_format
 :::
 19u 
  1
  2266 
  combiomed_cipy_affinitydata.1 
  /Users/rubenprieto/Documents/Lab/A1-CIPY/0.Project 
  combiomed_cipy_affinitydata.smi 
  1
  ligprep.maegz 
  1
  53161
  0
  W2NIXTFbY0hdW2NIXVtjSF1bY0hdYzEtYyhuYzJbTkgyXSljKEMjTiljKG4yKS1jM1tjSF1bY0hdW2NIXVtjSF1bY0hdMw== 
  J2VwaWtfcHl0aG9uJywgJy1waCcsICc3LjAnLCAnLXRuJywgJzgnLCAnLW1hJywgJzUwMCcsICctaW1hZScsICc8aW5maWxlLm1hZT4nLCAnLW9tYWUnLCAnPG91dGZpbGUubWFlPic= 
  1
    0.0000 
    0.0000 
    0.0000 
    0.0000 
  0
  0
  0
  S-OPLS 
  40.810891
  1
  18a-1 
  a1-dock_grid 
  5n2s_hbond_grid 
  1
  2
  -7.67411119149082
  -0.365433866261468
  -1.00820432747402
  -1.89740848509433
  -7.67411119149082
  -3.0834739956045
  -0.32
  0
  -2.83011350152278
  -32.8430480957031
  -1.87801349163055
  0.483330734166189
  0
  -48.3805575941712
  -34.7210615873337
  3.16691470146179
  1
  17
  0
  "A1 CONFORMATION B" 
  dock_gromacs_a1_copy1 
  0
  2
 m_depend[8] { 
  # First column is dependency index #
  i_m_depend_dependency
  s_m_depend_property
  :::
  1 10 r_lp_tautomer_probability 
  2 10 r_epik_Ionization_Penalty 
  3 10 r_epik_Ionization_Penalty_Charging 
  4 10 r_epik_Ionization_Penalty_Neutral 
  5 10 r_epik_State_Penalty 
  6 10 r_epik_Charging_Adjusted_Penalty 
  7 10 i_epik_Tot_Q 
  8 30 s_m_job_name 
  :::
 } 
 m_atom[44] { 
  # First column is atom index #
  i_m_mmod_type
  r_m_x_coord
  r_m_y_coord
  r_m_z_coord
  i_m_residue_number
  i_m_color
  r_m_charge1
  r_m_charge2
  s_m_grow_name
  i_m_atomic_number
  i_m_visibility
  s_m_color_rgb
  s_m_atom_name
  r_epik_H2O_pKa
  r_epik_H2O_pKa_uncertainty
  i_m_minimize_atom_index
  i_m_minimize_constraint
  :::
  1 25 0.350088 7.364426 18.549241 900 38 -0.92000 -0.92000 "    " 7 1 2E2EFF  ""   -2.178    0.920  11383 1
  2 2 -0.707077 6.521527 18.326733 900 144 1.04200 1.04200 "    " 6 1 DA6BFF  ""  <> <> 11384 1
  3 25 -1.663199 6.904665 17.508052 900 38 -0.83900 -0.83900 "    " 7 1 2E2EFF  ""   -0.684    0.740  11385 1
  4 2 -2.692324 6.065897 17.297608 900 144 0.66400 0.66400 "    " 6 1 DA6BFF  ""  <> <> 11386 1
  5 2 -3.682553 6.592025 16.323498 900 144 0.00000 0.00000 "    " 6 1 DA6BFF  ""  <> <> 11387 1
  6 2 -4.131193 5.819339 15.227903 900 144 -0.11500 -0.11500 "    " 6 1 DA6BFF  ""  <> <> 11388 1
  7 2 -5.049961 6.337839 14.295153 900 144 -0.11500 -0.11500 "    " 6 1 DA6BFF  ""  <> <> 11389 1
  8 2 -5.546397 7.644867 14.441725 900 144 -0.11500 -0.11500 "    " 6 1 DA6BFF  ""  <> <> 11390 1
  9 2 -4.169145 7.915860 16.433383 900 144 -0.11500 -0.11500 "    " 6 1 DA6BFF  "C6142"  <> <> 11391 1
  10 2 -2.737157 4.802222 17.933886 900 144 -0.45700 -0.45700 "    " 6 1 DA6BFF  "C6143"  <> <> 11392 1
  11 2 -1.640258 4.483317 18.773502 900 144 0.66400 0.66400 "    " 6 1 DA6BFF  "C6144"  <> <> 11393 1
  12 2 -1.367727 3.153734 19.394931 900 144 0.00000 0.00000 "    " 6 1 DA6BFF  "C6145"  <> <> 11394 1
  13 2 -2.341620 2.292960 19.953403 900 144 -0.11500 -0.11500 "    " 6 1 DA6BFF  "C6146"  <> <> 11395 1
  14 2 -2.014912 0.979809 20.364487 900 144 -0.11500 -0.11500 "    " 6 1 DA6BFF  "C6147"  <> <> 11396 1
  15 2 -0.706818 0.492167 20.216208 900 144 -0.11500 -0.11500 "    " 6 1 DA6BFF  "C6148"  <> <> 11397 1
  16 2 0.278696 1.346733 19.697406 900 144 -0.11500 -0.11500 "    " 6 1 DA6BFF  "C6149"  <> <> 11398 1
  17 2 -0.046335 2.669908 19.367128 900 144 -0.11500 -0.11500 "    " 6 1 DA6BFF  "C6150"  <> <> 11399 1
  18 25 -0.624914 5.361915 18.942104 900 38 -0.83900 -0.83900 "    " 7 1 2E2EFF  "N6151"   -0.684    0.740  11400 1
  19 1 -3.842623 3.881418 17.707169 900 144 0.39500 0.39500 "    " 6 1 DA6BFF  "C6152"  <> <> 11401 1
  20 24 -4.719407 3.148115 17.527153 900 38 -0.43000 -0.43000 "    " 7 1 2E2EFF  "N6153"  <> <> 11402 1
  21 43 0.859555 7.102083 19.379398 900 21 0.36000 0.36000 "    " 1 1 FFFFFF  "H6154"   11.401    2.220  11403 1
  22 41 -3.753817 4.817917 15.086662 900 21 0.11500 0.11500 "    " 1 0 FFFFFF  "H6155"  <> <> 11404 1
  23 41 -5.359674 5.730045 13.458702 900 21 0.11500 0.11500 "    " 1 0 FFFFFF  "H6156"  <> <> 11405 1
  24 41 -6.257874 8.043194 13.731069 900 21 0.11500 0.11500 "    " 1 0 FFFFFF  "H6157"  <> <> 11406 1
  25 41 -3.806722 8.545480 17.228944 900 21 0.11500 0.11500 "    " 1 0 FFFFFF  "H6158"  <> <> 11407 1
  26 41 -3.356304 2.640321 20.045777 900 21 0.11500 0.11500 "    " 1 0 FFFFFF  "H6159"  <> <> 11408 1
  27 41 -2.764580 0.313041 20.758592 900 21 0.11500 0.11500 "    " 1 0 FFFFFF  "H6160"  <> <> 11409 1
  28 41 -0.469819 -0.529505 20.481568 900 21 0.11500 0.11500 "    " 1 0 FFFFFF  "H6161"  <> <> 11410 1
  29 41 0.733753 3.310330 18.992938 900 21 0.11500 0.11500 "    " 1 0 FFFFFF  "H6162"  <> <> 11411 1
  30 2 -5.096714 8.438898 15.510666 900 144 0.00000 0.00000 "  c1" 6 1 DA6BFF  "C6163"  <> <> 11412 1
  31 2 2.638460 9.917421 16.073290 900 144 0.00000 0.00000 "  n1" 6 1 DA6BFF  "C6166"  <> <> 11413 1
  32 2 3.200989 9.315516 17.216533 900 144 0.00000 0.00000 "  f1" 6 1 DA6BFF  "C6167"  <> <> 11414 1
  33 2 2.413967 8.498693 18.047613 900 144 0.00000 0.00000 "  c3" 6 1 DA6BFF  "C6168"  <> <> 11415 1
  34 2 1.059726 8.259004 17.738604 900 144 0.00000 0.00000 "  c1" 6 1 DA6BFF  "C6169"  <> <> 11416 1
  35 2 0.493155 8.893728 16.608125 900 144 0.00000 0.00000 "    " 6 1 DA6BFF  "C6170"  <> <> 11417 1
  36 2 1.278467 9.716276 15.779019 900 144 0.00000 0.00000 "  n3" 6 1 DA6BFF  "C6171"  <> <> 11418 1
  37 41 3.233585 10.530078 15.414745 900 21 0.00000 0.00000 "  n2" 1 0 FFFFFF  "H6172"  <> <> 11419 1
  38 41 4.238470 9.459091 17.470102 900 21 0.00000 0.00000 "    " 1 0 FFFFFF  "H6173"  <> <> 11420 1
  39 41 2.866188 8.050201 18.920305 900 21 0.00000 0.00000 "    " 1 0 FFFFFF  "H6174"  <> <> 11421 1
  40 41 -0.546750 8.760470 16.353191 900 21 0.00000 0.00000 "    " 1 0 FFFFFF  "H6175"  <> <> 11422 1
  41 41 0.829622 10.187723 14.916551 900 21 0.00000 0.00000 "    " 1 0 FFFFFF  "H6176"  <> <> 11423 1
  42 24 2.674294 0.513277 19.139860 900 38 0.00000 0.00000 "  n1" 7 1 2E2EFF  "N6177"  <> <> 11424 1
  43 1 1.615815 0.878454 19.404839 900 144 0.00000 0.00000 "  c1" 6 1 DA6BFF  "C6178"  <> <> 11425 1
  44 41 -5.453758 9.453690 15.614016 900 21 0.00000 0.00000 "    " 1 0 FFFFFF  ""  <> <> 11426 1
  :::
 } 
 m_bond[94] { 
  # First column is bond index #
  i_m_from
  i_m_to
  i_m_order
  b_m_thin_bond
  :::
  1 1 2 1 1
  2 1 21 1 1
  3 1 34 1 1
  4 2 1 1 1
  5 2 18 1 1
  6 2 3 2 1
  7 3 2 2 1
  8 3 4 1 1
  9 4 3 1 1
  10 4 5 1 1
  11 4 10 2 1
  12 5 4 1 1
  13 5 9 1 1
  14 5 6 2 1
  15 6 5 2 1
  16 6 7 1 1
  17 6 22 1 1
  18 7 6 1 1
  19 7 8 2 1
  20 7 23 1 1
  21 8 7 2 1
  22 8 24 1 1
  23 8 30 1 1
  24 9 5 1 1
  25 9 25 1 1
  26 9 30 2 1
  27 10 4 2 1
  28 10 11 1 1
  29 10 19 1 1
  30 11 10 1 1
  31 11 12 1 1
  32 11 18 2 1
  33 12 11 1 1
  34 12 17 1 1
  35 12 13 2 1
  36 13 12 2 1
  37 13 14 1 1
  38 13 26 1 1
  39 14 13 1 1
  40 14 15 2 1
  41 14 27 1 1
  42 15 14 2 1
  43 15 16 1 1
  44 15 28 1 1
  45 16 15 1 1
  46 16 17 2 1
  47 16 43 1 1
  48 17 12 1 1
  49 17 16 2 1
  50 17 29 1 1
  51 18 2 1 1
  52 18 11 2 1
  53 19 10 1 1
  54 19 20 3 1
  55 20 19 3 1
  56 21 1 1 1
  57 22 6 1 1
  58 23 7 1 1
  59 24 8 1 1
  60 25 9 1 1
  61 26 13 1 1
  62 27 14 1 1
  63 28 15 1 1
  64 29 17 1 1
  65 30 8 1 1
  66 30 9 2 1
  67 30 44 1 1
  68 31 32 2 1
  69 31 36 1 1
  70 31 37 1 1
  71 32 31 2 1
  72 32 33 1 1
  73 32 38 1 1
  74 33 32 1 1
  75 33 34 2 1
  76 33 39 1 1
  77 34 1 1 1
  78 34 33 2 1
  79 34 35 1 1
  80 35 34 1 1
  81 35 36 2 1
  82 35 40 1 1
  83 36 31 1 1
  84 36 35 2 1
  85 36 41 1 1
  86 37 31 1 1
  87 38 32 1 1
  88 39 33 1 1
  89 40 35 1 1
  90 41 36 1 1
  91 42 43 3 1
  92 43 16 1 1
  93 43 42 3 1
  94 44 30 1 1
  :::
 } 
} 

f_m_ct { 
 s_m_title
 i_m_ct_stereo_status
 s_m_entry_id
 s_m_entry_name
 s_m_Source_Path
 s_m_Source_File
 i_m_Source_File_Index
 s_m_source_file
 i_m_source_file_index
 i_lp_mmshare_version
 i_f3d_flags
 s_epik_input
 s_epik_cmdline
 r_lp_tautomer_probability
 r_epik_Ionization_Penalty
 r_epik_Ionization_Penalty_Charging
 r_epik_Ionization_Penalty_Neutral
 r_epik_State_Penalty
 r_epik_Charging_Adjusted_Penalty
 i_epik_Tot_Q
 i_epik_Tot_abs_Q
 s_lp_Force_Field
 r_lp_Energy
 b_lp_Chiralities_Consistent
 s_lp_Variant
 s_m_job_name
 s_i_glide_gridfile
 i_i_glide_lignum
 i_i_glide_rotatable_bonds
 r_i_docking_score
 r_i_glide_ligand_efficiency
 r_i_glide_ligand_efficiency_sa
 r_i_glide_ligand_efficiency_ln
 r_i_glide_gscore
 r_i_glide_lipo
 r_i_glide_hbond
 r_i_glide_metal
 r_i_glide_rewards
 r_i_glide_evdw
 r_i_glide_ecoul
 r_i_glide_erotb
 r_i_glide_esite
 r_i_glide_emodel
 r_i_glide_energy
 r_i_glide_einternal
 i_i_glide_confnum
 i_i_glide_posenum
 r_i_glide_eff_state_penalty
 s_m_subgroup_title
 s_m_subgroupid
 b_m_subgroup_collapsed
 i_m_ct_format
 :::
 18j 
  1
  2267 
  combiomed_cipy_affinitydata.1 
  /Users/rubenprieto/Documents/Lab/A1-CIPY/0.Project 
  combiomed_cipy_affinitydata.smi 
  1
  ligprep.maegz 
  1
  53161
  0
  W2NIXTFbY0hdW2NIXVtjSF1bY0hdYzEtYyhuYzJbTkgyXSljKEMjTiljKG4yKS1jM1tjSF1bY0hdW2NIXVtjSF1bY0hdMw== 
  J2VwaWtfcHl0aG9uJywgJy1waCcsICc3LjAnLCAnLXRuJywgJzgnLCAnLW1hJywgJzUwMCcsICctaW1hZScsICc8aW5maWxlLm1hZT4nLCAnLW9tYWUnLCAnPG91dGZpbGUubWFlPic= 
  1
    0.0000 
    0.0000 
    0.0000 
    0.0000 
  0
  0
  0
  S-OPLS 
  40.810891
  1
  18a-1 
  a1-dock_grid 
  5n2s_hbond_grid 
  1
  2
  -7.67411119149082
  -0.365433866261468
  -1.00820432747402
  -1.89740848509433
  -7.67411119149082
  -3.0834739956045
  -0.32
  0
  -2.83011350152278
  -32.8430480957031
  -1.87801349163055
  0.483330734166189
  0
  -48.3805575941712
  -34.7210615873337
  3.16691470146179
  1
  17
  0
  "A1 CONFORMATION B" 
  dock_gromacs_a1_copy1 
  0
  2
 m_depend[8] { 
  # First column is dependency index #
  i_m_depend_dependency
  s_m_depend_property
  :::
  1 10 r_lp_tautomer_probability 
  2 10 r_epik_Ionization_Penalty 
  3 10 r_epik_Ionization_Penalty_Charging 
  4 10 r_epik_Ionization_Penalty_Neutral 
  5 10 r_epik_State_Penalty 
  6 10 r_epik_Charging_Adjusted_Penalty 
  7 10 i_epik_Tot_Q 
  8 30 s_m_job_name 
  :::
 } 
 m_atom[33] { 
  # First column is atom index #
  i_m_mmod_type
  r_m_x_coord
  r_m_y_coord
  r_m_z_coord
  i_m_residue_number
  i_m_color
  r_m_charge1
  r_m_charge2
  s_m_grow_name
  i_m_atomic_number
  i_m_visibility
  s_m_color_rgb
  s_m_atom_name
  r_epik_H2O_pKa
  r_epik_H2O_pKa_uncertainty
  i_m_minimize_atom_index
  i_m_minimize_constraint
  :::
  1 25 0.781960 6.755723 19.000766 900 38 -0.92000 -0.92000 "    " 7 1 2E2EFF  ""   -2.178    0.920  11383 1
  2 2 -0.216402 5.893918 18.697175 900 143 1.04200 1.04200 "    " 6 1 FFFF6B  ""  <> <> 11384 1
  3 25 -1.113615 6.338739 17.852138 900 38 -0.83900 -0.83900 "    " 7 1 2E2EFF  ""   -0.684    0.740  11385 1
  4 2 -2.136863 5.519285 17.531323 900 143 0.66400 0.66400 "    " 6 1 FFFF6B  ""  <> <> 11386 1
  5 2 -3.113565 6.130840 16.577954 900 143 0.00000 0.00000 "    " 6 1 FFFF6B  ""  <> <> 11387 1
  6 2 -3.770365 5.399740 15.556317 900 143 -0.11500 -0.11500 "    " 6 1 FFFF6B  ""  <> <> 11388 1
  7 2 -4.734278 5.998237 14.720505 900 143 -0.11500 -0.11500 "    " 6 1 FFFF6B  ""  <> <> 11389 1
  8 2 -3.410429 7.512694 16.661760 900 143 -0.11500 -0.11500 "    " 6 1 FFFF6B  "C6141"  <> <> 11390 1
  9 2 -2.208576 4.218265 18.095325 900 143 -0.45700 -0.45700 "    " 6 1 FFFF6B  "C6142"  <> <> 11391 1
  10 2 -1.147311 3.836376 18.959215 900 143 0.66400 0.66400 "    " 6 1 FFFF6B  "C6143"  <> <> 11392 1
  11 2 -0.961412 2.479831 19.559076 900 143 0.00000 0.00000 "    " 6 1 FFFF6B  "C6144"  <> <> 11393 1
  12 2 -2.026998 1.745651 20.130926 900 143 -0.11500 -0.11500 "    " 6 1 FFFF6B  "C6145"  <> <> 11394 1
  13 2 -1.845065 0.433473 20.613020 900 143 -0.11500 -0.11500 "    " 6 1 FFFF6B  "C6146"  <> <> 11395 1
  14 2 -0.574724 -0.163106 20.580505 900 143 -0.11500 -0.11500 "    " 6 1 FFFF6B  "C6147"  <> <> 11396 1
  15 2 0.513558 0.556648 20.057413 900 143 -0.11500 -0.11500 "    " 6 1 FFFF6B  "C6148"  <> <> 11397 1
  16 2 0.316343 1.863595 19.565186 900 143 -0.11500 -0.11500 "    " 6 1 FFFF6B  "C6149"  <> <> 11398 1
  17 25 -0.141594 4.697016 19.235706 900 38 -0.83900 -0.83900 "    " 7 1 2E2EFF  "N6150"   -0.684    0.740  11399 1
  18 1 -3.314556 3.320753 17.793458 900 143 0.39500 0.39500 "    " 6 1 FFFF6B  "C6151"  <> <> 11400 1
  19 24 -4.193649 2.610015 17.551627 900 38 -0.43000 -0.43000 "    " 7 1 2E2EFF  "N6152"  <> <> 11401 1
  20 43 1.254882 6.636235 19.892977 900 21 0.36000 0.36000 "    " 1 1 FFFFFF  "H6153"   11.401    2.220  11402 1
  21 43 0.635275 7.711393 18.720360 900 21 0.36000 0.36000 "    " 1 1 FFFFFF  "H6154"   11.401    2.220  11403 1
  22 41 -3.545302 4.357275 15.395185 900 21 0.11500 0.11500 "    " 1 0 FFFFFF  "H6155"  <> <> 11404 1
  23 41 -5.229777 5.406850 13.964684 900 21 0.11500 0.11500 "    " 1 0 FFFFFF  "H6156"  <> <> 11405 1
  24 41 -2.882128 8.116481 17.379254 900 21 0.11500 0.11500 "    " 1 0 FFFFFF  "H6157"  <> <> 11406 1
  25 41 -3.007112 2.190331 20.188633 900 21 0.11500 0.11500 "    " 1 0 FFFFFF  "H6158"  <> <> 11407 1
  26 41 -2.678976 -0.122256 21.014322 900 21 0.11500 0.11500 "    " 1 0 FFFFFF  "H6159"  <> <> 11408 1
  27 56 -0.401703 -1.417503 21.056818 900 141 0.11500 0.11500 "    " 9 1 6BFFB5  "F6160"  <> <> 11409 1
  28 41 1.498289 0.112262 20.042815 900 21 0.11500 0.11500 "    " 1 0 FFFFFF  "H6161"  <> <> 11410 1
  29 41 1.170479 2.409830 19.193993 900 21 0.11500 0.11500 "    " 1 0 FFFFFF  "H6162"  <> <> 11411 1
  30 2 -4.364041 8.125855 15.825140 900 143 0.00000 0.00000 "  c1" 6 1 FFFF6B  "C6163"  <> <> 11412 1
  31 41 -4.574253 9.181487 15.923231 900 21 0.00000 0.00000 "    " 1 0 FFFFFF  "H6164"  <> <> 11413 1
  32 2 -5.041591 7.362287 14.860057 900 143 0.00000 0.00000 "  c1" 6 1 FFFF6B  "C6165"  <> <> 11414 1
  33 41 -5.781064 7.825103 14.221011 900 21 0.00000 0.00000 "    " 1 0 FFFFFF  "H6166"  <> <> 11415 1
  :::
 } 
 m_bond[70] { 
  # First column is bond index #
  i_m_from
  i_m_to
  i_m_order
  b_m_thin_bond
  :::
  1 1 2 1 1
  2 1 20 1 1
  3 1 21 1 1
  4 2 1 1 1
  5 2 17 1 1
  6 2 3 2 1
  7 3 2 2 1
  8 3 4 1 1
  9 4 3 1 1
  10 4 5 1 1
  11 4 9 2 1
  12 5 4 1 1
  13 5 8 1 1
  14 5 6 2 1
  15 6 5 2 1
  16 6 7 1 1
  17 6 22 1 1
  18 7 6 1 1
  19 7 23 1 1
  20 7 32 2 1
  21 8 5 1 1
  22 8 24 1 1
  23 8 30 2 1
  24 9 4 2 1
  25 9 10 1 1
  26 9 18 1 1
  27 10 9 1 1
  28 10 11 1 1
  29 10 17 2 1
  30 11 10 1 1
  31 11 16 1 1
  32 11 12 2 1
  33 12 11 2 1
  34 12 13 1 1
  35 12 25 1 1
  36 13 12 1 1
  37 13 14 2 1
  38 13 26 1 1
  39 14 13 2 1
  40 14 15 1 1
  41 14 27 1 1
  42 15 14 1 1
  43 15 16 2 1
  44 15 28 1 1
  45 16 11 1 1
  46 16 15 2 1
  47 16 29 1 1
  48 17 2 1 1
  49 17 10 2 1
  50 18 9 1 1
  51 18 19 3 1
  52 19 18 3 1
  53 20 1 1 1
  54 21 1 1 1
  55 22 6 1 1
  56 23 7 1 1
  57 24 8 1 1
  58 25 12 1 1
  59 26 13 1 1
  60 27 14 1 1
  61 28 15 1 1
  62 29 16 1 1
  63 30 8 2 1
  64 30 31 1 1
  65 30 32 1 1
  66 31 30 1 1
  67 32 7 2 1
  68 32 30 1 1
  69 32 33 1 1
  70 33 32 1 1
  :::
 } 
} 

f_m_ct { 
 s_m_title
 i_m_ct_stereo_status
 s_m_entry_id
 s_m_entry_name
 s_m_Source_Path
 s_m_Source_File
 i_m_Source_File_Index
 s_m_source_file
 i_m_source_file_index
 i_lp_mmshare_version
 i_f3d_flags
 s_epik_input
 s_epik_cmdline
 r_lp_tautomer_probability
 r_epik_Ionization_Penalty
 r_epik_Ionization_Penalty_Charging
 r_epik_Ionization_Penalty_Neutral
 r_epik_State_Penalty
 r_epik_Charging_Adjusted_Penalty
 i_epik_Tot_Q
 i_epik_Tot_abs_Q
 s_lp_Force_Field
 r_lp_Energy
 b_lp_Chiralities_Consistent
 s_lp_Variant
 s_m_job_name
 s_i_glide_gridfile
 i_i_glide_lignum
 i_i_glide_rotatable_bonds
 r_i_docking_score
 r_i_glide_ligand_efficiency
 r_i_glide_ligand_efficiency_sa
 r_i_glide_ligand_efficiency_ln
 r_i_glide_gscore
 r_i_glide_lipo
 r_i_glide_hbond
 r_i_glide_metal
 r_i_glide_rewards
 r_i_glide_evdw
 r_i_glide_ecoul
 r_i_glide_erotb
 r_i_glide_esite
 r_i_glide_emodel
 r_i_glide_energy
 r_i_glide_einternal
 i_i_glide_confnum
 i_i_glide_posenum
 r_i_glide_eff_state_penalty
 s_m_subgroup_title
 s_m_subgroupid
 b_m_subgroup_collapsed
 i_m_ct_format
 :::
 19v 
  1
  2268 
  combiomed_cipy_affinitydata.1 
  /Users/rubenprieto/Documents/Lab/A1-CIPY/0.Project 
  combiomed_cipy_affinitydata.smi 
  1
  ligprep.maegz 
  1
  53161
  0
  W2NIXTFbY0hdW2NIXVtjSF1bY0hdYzEtYyhuYzJbTkgyXSljKEMjTiljKG4yKS1jM1tjSF1bY0hdW2NIXVtjSF1bY0hdMw== 
  J2VwaWtfcHl0aG9uJywgJy1waCcsICc3LjAnLCAnLXRuJywgJzgnLCAnLW1hJywgJzUwMCcsICctaW1hZScsICc8aW5maWxlLm1hZT4nLCAnLW9tYWUnLCAnPG91dGZpbGUubWFlPic= 
  1
    0.0000 
    0.0000 
    0.0000 
    0.0000 
  0
  0
  0
  S-OPLS 
  40.810891
  1
  18a-1 
  a1-dock_grid 
  5n2s_hbond_grid 
  1
  2
  -7.67411119149082
  -0.365433866261468
  -1.00820432747402
  -1.89740848509433
  -7.67411119149082
  -3.0834739956045
  -0.32
  0
  -2.83011350152278
  -32.8430480957031
  -1.87801349163055
  0.483330734166189
  0
  -48.3805575941712
  -34.7210615873337
  3.16691470146179
  1
  17
  0
  "A1 CONFORMATION B" 
  dock_gromacs_a1_copy1 
  0
  2
 m_depend[8] { 
  # First column is dependency index #
  i_m_depend_dependency
  s_m_depend_property
  :::
  1 10 r_lp_tautomer_probability 
  2 10 r_epik_Ionization_Penalty 
  3 10 r_epik_Ionization_Penalty_Charging 
  4 10 r_epik_Ionization_Penalty_Neutral 
  5 10 r_epik_State_Penalty 
  6 10 r_epik_Charging_Adjusted_Penalty 
  7 10 i_epik_Tot_Q 
  8 30 s_m_job_name 
  :::
 } 
 m_atom[36] { 
  # First column is atom index #
  i_m_mmod_type
  r_m_x_coord
  r_m_y_coord
  r_m_z_coord
  i_m_residue_number
  i_m_color
  r_m_charge1
  r_m_charge2
  s_m_grow_name
  i_m_atomic_number
  i_m_visibility
  s_m_color_rgb
  s_m_atom_name
  r_epik_H2O_pKa
  r_epik_H2O_pKa_uncertainty
  i_m_minimize_atom_index
  i_m_minimize_constraint
  :::
  1 25 0.793276 6.941888 19.180436 900 38 -0.92000 -0.92000 "    " 7 1 2E2EFF  ""   -2.178    0.920  11383 1
  2 2 -0.170790 6.062142 18.758069 900 50 1.04200 1.04200 "    " 6 1 6BB5FF  ""  <> <> 11384 1
  3 25 -1.050724 6.495143 17.880142 900 38 -0.83900 -0.83900 "    " 7 1 2E2EFF  ""   -0.684    0.740  11385 1
  4 2 -2.068160 5.683229 17.530942 900 50 0.66400 0.66400 "    " 6 1 6BB5FF  ""  <> <> 11386 1
  5 2 -3.024315 6.312002 16.564933 900 50 0.00000 0.00000 "    " 6 1 6BB5FF  ""  <> <> 11387 1
  6 2 -3.718331 5.587725 15.561695 900 50 -0.11500 -0.11500 "    " 6 1 6BB5FF  ""  <> <> 11388 1
  7 2 -4.665239 6.206934 14.720936 900 50 -0.11500 -0.11500 "    " 6 1 6BB5FF  ""  <> <> 11389 1
  8 2 -3.262822 7.708145 16.616149 900 50 -0.11500 -0.11500 "    " 6 1 6BB5FF  "C6141"  <> <> 11390 1
  9 2 -2.153779 4.381016 18.089959 900 50 -0.45700 -0.45700 "    " 6 1 6BB5FF  "C6142"  <> <> 11391 1
  10 2 -1.105666 3.991007 18.964791 900 50 0.66400 0.66400 "    " 6 1 6BB5FF  "C6143"  <> <> 11392 1
  11 2 -0.937718 2.624480 19.550776 900 50 0.00000 0.00000 "    " 6 1 6BB5FF  "C6144"  <> <> 11393 1
  12 2 -2.010686 1.892144 20.114705 900 50 -0.11500 -0.11500 "    " 6 1 6BB5FF  "C6145"  <> <> 11394 1
  13 2 -1.840697 0.568746 20.571812 900 50 -0.11500 -0.11500 "    " 6 1 6BB5FF  "C6146"  <> <> 11395 1
  14 2 -0.578811 -0.043916 20.518935 900 50 -0.11500 -0.11500 "    " 6 1 6BB5FF  "C6147"  <> <> 11396 1
  15 2 0.515343 0.671720 20.003226 900 50 -0.11500 -0.11500 "    " 6 1 6BB5FF  "C6148"  <> <> 11397 1
  16 2 0.332034 1.992526 19.544986 900 50 -0.11500 -0.11500 "    " 6 1 6BB5FF  "C6149"  <> <> 11398 1
  17 25 -0.101724 4.847843 19.267298 900 38 -0.83900 -0.83900 "    " 7 1 2E2EFF  "N6150"   -0.684    0.740  11399 1
  18 1 -3.261617 3.486560 17.782757 900 50 0.39500 0.39500 "    " 6 1 6BB5FF  "C6151"  <> <> 11400 1
  19 24 -4.141535 2.775552 17.540080 900 38 -0.43000 -0.43000 "    " 7 1 2E2EFF  "N6152"  <> <> 11401 1
  20 43 1.311053 6.686900 20.020444 900 21 0.36000 0.36000 "    " 1 1 FFFFFF  "H6153"   11.401    2.220  11402 1
  21 3 0.775860 8.359567 18.848187 900 50 0.36000 0.36000 "    " 6 1 6BB5FF  "C6154"   11.401    2.220  11403 1
  22 41 -3.537850 4.534886 15.416266 900 21 0.11500 0.11500 "    " 1 0 FFFFFF  "H6155"  <> <> 11404 1
  23 41 -5.192886 5.621706 13.981885 900 21 0.11500 0.11500 "    " 1 0 FFFFFF  "H6156"  <> <> 11405 1
  24 41 -2.705697 8.311199 17.314012 900 21 0.11500 0.11500 "    " 1 0 FFFFFF  "H6157"  <> <> 11406 1
  25 41 -2.988364 2.342982 20.184732 900 21 0.11500 0.11500 "    " 1 0 FFFFFF  "H6158"  <> <> 11407 1
  26 41 -2.676980 0.013560 20.967800 900 21 0.11500 0.11500 "    " 1 0 FFFFFF  "H6159"  <> <> 11408 1
  27 56 -0.418283 -1.308402 20.972146 900 141 0.11500 0.11500 "    " 9 1 6BFFB5  "F6160"  <> <> 11409 1
  28 41 1.494977 0.216900 19.976740 900 21 0.11500 0.11500 "    " 1 0 FFFFFF  "H6161"  <> <> 11410 1
  29 41 1.190632 2.536738 19.186410 900 21 0.11500 0.11500 "    " 1 0 FFFFFF  "H6162"  <> <> 11411 1
  30 2 -4.197241 8.341242 15.773101 900 50 0.00000 0.00000 "  c1" 6 1 6BB5FF  "C6163"  <> <> 11412 1
  31 41 -4.360651 9.407026 15.849575 900 21 0.00000 0.00000 "    " 1 0 FFFFFF  "H6164"  <> <> 11413 1
  32 2 -4.915532 7.584838 14.832475 900 50 0.00000 0.00000 "  c1" 6 1 6BB5FF  "C6165"  <> <> 11414 1
  33 41 1.582264 8.880413 19.365502 900 21 0.00000 0.00000 "    " 1 0 FFFFFF  ""  <> <> 11415 1
  34 41 0.902183 8.503408 17.775068 900 21 0.00000 0.00000 "    " 1 0 FFFFFF  ""  <> <> 11416 1
  35 41 -0.168584 8.816516 19.146353 900 21 0.00000 0.00000 "    " 1 0 FFFFFF  ""  <> <> 11417 1
  36 41 -5.642355 8.063385 14.190376 900 21 0.00000 0.00000 "    " 1 0 FFFFFF  ""  <> <> 11418 1
  :::
 } 
 m_bond[76] { 
  # First column is bond index #
  i_m_from
  i_m_to
  i_m_order
  b_m_thin_bond
  :::
  1 1 2 1 1
  2 1 20 1 1
  3 1 21 1 1
  4 2 1 1 1
  5 2 17 1 1
  6 2 3 2 1
  7 3 2 2 1
  8 3 4 1 1
  9 4 3 1 1
  10 4 5 1 1
  11 4 9 2 1
  12 5 4 1 1
  13 5 8 1 1
  14 5 6 2 1
  15 6 5 2 1
  16 6 7 1 1
  17 6 22 1 1
  18 7 6 1 1
  19 7 23 1 1
  20 7 32 2 1
  21 8 5 1 1
  22 8 24 1 1
  23 8 30 2 1
  24 9 4 2 1
  25 9 10 1 1
  26 9 18 1 1
  27 10 9 1 1
  28 10 11 1 1
  29 10 17 2 1
  30 11 10 1 1
  31 11 16 1 1
  32 11 12 2 1
  33 12 11 2 1
  34 12 13 1 1
  35 12 25 1 1
  36 13 12 1 1
  37 13 14 2 1
  38 13 26 1 1
  39 14 13 2 1
  40 14 15 1 1
  41 14 27 1 1
  42 15 14 1 1
  43 15 16 2 1
  44 15 28 1 1
  45 16 11 1 1
  46 16 15 2 1
  47 16 29 1 1
  48 17 2 1 1
  49 17 10 2 1
  50 18 9 1 1
  51 18 19 3 1
  52 19 18 3 1
  53 20 1 1 1
  54 21 1 1 1
  55 21 33 1 1
  56 21 34 1 1
  57 21 35 1 1
  58 22 6 1 1
  59 23 7 1 1
  60 24 8 1 1
  61 25 12 1 1
  62 26 13 1 1
  63 27 14 1 1
  64 28 15 1 1
  65 29 16 1 1
  66 30 8 2 1
  67 30 31 1 1
  68 30 32 1 1
  69 31 30 1 1
  70 32 7 2 1
  71 32 30 1 1
  72 32 36 1 1
  73 33 21 1 1
  74 34 21 1 1
  75 35 21 1 1
  76 36 32 1 1
  :::
 } 
} 

f_m_ct { 
 s_m_title
 i_m_ct_stereo_status
 s_m_entry_id
 s_m_entry_name
 s_m_Source_Path
 s_m_Source_File
 i_m_Source_File_Index
 s_m_source_file
 i_m_source_file_index
 i_lp_mmshare_version
 i_f3d_flags
 s_epik_input
 s_epik_cmdline
 r_lp_tautomer_probability
 r_epik_Ionization_Penalty
 r_epik_Ionization_Penalty_Charging
 r_epik_Ionization_Penalty_Neutral
 r_epik_State_Penalty
 r_epik_Charging_Adjusted_Penalty
 i_epik_Tot_Q
 i_epik_Tot_abs_Q
 s_lp_Force_Field
 r_lp_Energy
 b_lp_Chiralities_Consistent
 s_lp_Variant
 s_m_job_name
 s_i_glide_gridfile
 i_i_glide_lignum
 i_i_glide_rotatable_bonds
 r_i_docking_score
 r_i_glide_ligand_efficiency
 r_i_glide_ligand_efficiency_sa
 r_i_glide_ligand_efficiency_ln
 r_i_glide_gscore
 r_i_glide_lipo
 r_i_glide_hbond
 r_i_glide_metal
 r_i_glide_rewards
 r_i_glide_evdw
 r_i_glide_ecoul
 r_i_glide_erotb
 r_i_glide_esite
 r_i_glide_emodel
 r_i_glide_energy
 r_i_glide_einternal
 i_i_glide_confnum
 i_i_glide_posenum
 r_i_glide_eff_state_penalty
 s_m_subgroup_title
 s_m_subgroupid
 b_m_subgroup_collapsed
 i_m_ct_format
 :::
 19w 
  1
  2269 
  combiomed_cipy_affinitydata.1 
  /Users/rubenprieto/Documents/Lab/A1-CIPY/0.Project 
  combiomed_cipy_affinitydata.smi 
  1
  ligprep.maegz 
  1
  53161
  0
  W2NIXTFbY0hdW2NIXVtjSF1bY0hdYzEtYyhuYzJbTkgyXSljKEMjTiljKG4yKS1jM1tjSF1bY0hdW2NIXVtjSF1bY0hdMw== 
  J2VwaWtfcHl0aG9uJywgJy1waCcsICc3LjAnLCAnLXRuJywgJzgnLCAnLW1hJywgJzUwMCcsICctaW1hZScsICc8aW5maWxlLm1hZT4nLCAnLW9tYWUnLCAnPG91dGZpbGUubWFlPic= 
  1
    0.0000 
    0.0000 
    0.0000 
    0.0000 
  0
  0
  0
  S-OPLS 
  40.810891
  1
  18a-1 
  a1-dock_grid 
  5n2s_hbond_grid 
  1
  2
  -7.67411119149082
  -0.365433866261468
  -1.00820432747402
  -1.89740848509433
  -7.67411119149082
  -3.0834739956045
  -0.32
  0
  -2.83011350152278
  -32.8430480957031
  -1.87801349163055
  0.483330734166189
  0
  -48.3805575941712
  -34.7210615873337
  3.16691470146179
  1
  17
  0
  "A1 CONFORMATION B" 
  dock_gromacs_a1_copy1 
  0
  2
 m_depend[8] { 
  # First column is dependency index #
  i_m_depend_dependency
  s_m_depend_property
  :::
  1 10 r_lp_tautomer_probability 
  2 10 r_epik_Ionization_Penalty 
  3 10 r_epik_Ionization_Penalty_Charging 
  4 10 r_epik_Ionization_Penalty_Neutral 
  5 10 r_epik_State_Penalty 
  6 10 r_epik_Charging_Adjusted_Penalty 
  7 10 i_epik_Tot_Q 
  8 30 s_m_job_name 
  :::
 } 
 m_atom[43] { 
  # First column is atom index #
  i_m_mmod_type
  r_m_x_coord
  r_m_y_coord
  r_m_z_coord
  i_m_residue_number
  i_m_color
  r_m_charge1
  r_m_charge2
  s_m_grow_name
  i_m_atomic_number
  i_m_visibility
  s_m_color_rgb
  s_m_atom_name
  r_epik_H2O_pKa
  r_epik_H2O_pKa_uncertainty
  i_m_minimize_atom_index
  i_m_minimize_constraint
  :::
  1 25 0.624820 6.905477 18.780464 900 38 -0.92000 -0.92000 "    " 7 1 2E2EFF  ""   -2.178    0.920  11383 1
  2 2 -0.376087 5.987706 18.554000 900 24 1.04200 1.04200 "    " 6 1 808080  ""  <> <> 11384 1
  3 25 -1.328735 6.329677 17.714575 900 38 -0.83900 -0.83900 "    " 7 1 2E2EFF  ""   -0.684    0.740  11385 1
  4 2 -2.323938 5.466140 17.468017 900 24 0.66400 0.66400 "    " 6 1 808080  ""  <> <> 11386 1
  5 2 -3.350637 6.001755 16.529199 900 24 0.00000 0.00000 "    " 6 1 808080  ""  <> <> 11387 1
  6 2 -3.903975 5.236346 15.474907 900 24 -0.11500 -0.11500 "    " 6 1 808080  ""  <> <> 11388 1
  7 2 -4.901172 5.761556 14.630232 900 24 -0.11500 -0.11500 "    " 6 1 808080  ""  <> <> 11389 1
  8 2 -3.799056 7.336883 16.661290 900 24 -0.11500 -0.11500 "    " 6 1 808080  "C6141"  <> <> 11390 1
  9 2 -2.317327 4.189349 18.071205 900 24 -0.45700 -0.45700 "    " 6 1 808080  "C6142"  <> <> 11391 1
  10 2 -1.224940 3.896838 18.931003 900 24 0.66400 0.66400 "    " 6 1 808080  "C6143"  <> <> 11392 1
  11 2 -0.978015 2.561728 19.556952 900 24 0.00000 0.00000 "    " 6 1 808080  "C6144"  <> <> 11393 1
  12 2 -2.009911 1.797187 20.151450 900 24 -0.11500 -0.11500 "    " 6 1 808080  "C6145"  <> <> 11394 1
  13 2 -1.782638 0.485929 20.617735 900 24 -0.11500 -0.11500 "    " 6 1 808080  "C6146"  <> <> 11395 1
  14 2 -0.496792 -0.075242 20.553532 900 24 -0.11500 -0.11500 "    " 6 1 808080  "C6147"  <> <> 11396 1
  15 2 0.560165 0.678298 20.014456 900 24 -0.11500 -0.11500 "    " 6 1 808080  "C6148"  <> <> 11397 1
  16 2 0.316214 1.984473 19.541548 900 24 -0.11500 -0.11500 "    " 6 1 808080  "C6149"  <> <> 11398 1
  17 25 -0.247816 4.814102 19.151034 900 38 -0.83900 -0.83900 "    " 7 1 2E2EFF  "N6150"   -0.684    0.740  11399 1
  18 1 -3.380199 3.236286 17.788403 900 24 0.39500 0.39500 "    " 6 1 808080  "C6151"  <> <> 11400 1
  19 24 -4.225684 2.483497 17.557920 900 38 -0.43000 -0.43000 "    " 7 1 2E2EFF  "N6152"  <> <> 11401 1
  20 43 1.142641 6.720667 19.630192 900 21 0.36000 0.36000 "    " 1 1 FFFFFF  "H6153"   11.401    2.220  11402 1
  21 41 -3.567530 4.225704 15.302881 900 21 0.11500 0.11500 "    " 1 0 FFFFFF  "H6154"  <> <> 11403 1
  22 41 -5.307196 5.146138 13.841440 900 21 0.11500 0.11500 "    " 1 0 FFFFFF  "H6155"  <> <> 11404 1
  23 41 -3.360677 7.958230 17.422865 900 21 0.11500 0.11500 "    " 1 0 FFFFFF  "H6156"  <> <> 11405 1
  24 41 -3.001409 2.213709 20.228625 900 21 0.11500 0.11500 "    " 1 0 FFFFFF  "H6157"  <> <> 11406 1
  25 41 -2.594462 -0.096541 21.026011 900 21 0.11500 0.11500 "    " 1 0 FFFFFF  "H6158"  <> <> 11407 1
  26 56 -0.277106 -1.326624 21.018483 900 141 0.11500 0.11500 "    " 9 1 6BFFB5  "F6159"  <> <> 11408 1
  27 41 1.556596 0.262632 19.981743 900 21 0.11500 0.11500 "    " 1 0 FFFFFF  "H6160"  <> <> 11409 1
  28 41 1.142859 2.557247 19.155980 900 21 0.11500 0.11500 "    " 1 0 FFFFFF  "H6161"  <> <> 11410 1
  29 2 -4.791446 7.875500 15.818630 900 24 0.00000 0.00000 "  c1" 6 1 808080  "C6162"  <> <> 11411 1
  30 41 -5.119964 8.897048 15.948791 900 21 0.00000 0.00000 "    " 1 0 FFFFFF  "H6163"  <> <> 11412 1
  31 2 -5.354017 7.081156 14.805094 900 24 0.00000 0.00000 "  c1" 6 1 808080  "C6164"  <> <> 11413 1
  32 2 2.464184 9.853703 16.344346 900 24 0.00000 0.00000 "  n1" 6 1 808080  "C6166"  <> <> 11414 1
  33 2 3.186298 9.196804 17.358189 900 24 0.00000 0.00000 "  f1" 6 1 808080  "C6167"  <> <> 11415 1
  34 2 2.550302 8.247506 18.178446 900 24 0.00000 0.00000 "  c3" 6 1 808080  "C6168"  <> <> 11416 1
  35 2 1.188752 7.927455 17.994966 900 24 0.00000 0.00000 "  c1" 6 1 808080  "C6169"  <> <> 11417 1
  36 2 0.462251 8.629986 17.002891 900 24 0.00000 0.00000 "    " 6 1 808080  "C6170"  <> <> 11418 1
  37 2 1.095834 9.579974 16.180913 900 24 0.00000 0.00000 "  n3" 6 1 808080  "C6171"  <> <> 11419 1
  38 41 2.938092 10.572562 15.694189 900 21 0.00000 0.00000 "  n2" 1 0 FFFFFF  "H6172"  <> <> 11420 1
  39 41 4.231154 9.404697 17.517876 900 21 0.00000 0.00000 "    " 1 0 FFFFFF  "H6173"  <> <> 11421 1
  40 41 3.131492 7.764415 18.944556 900 21 0.00000 0.00000 "    " 1 0 FFFFFF  "H6174"  <> <> 11422 1
  41 41 -0.590441 8.458534 16.845565 900 21 0.00000 0.00000 "    " 1 0 FFFFFF  "H6175"  <> <> 11423 1
  42 41 0.524840 10.099333 15.425525 900 21 0.00000 0.00000 "    " 1 0 FFFFFF  "H6176"  <> <> 11424 1
  43 41 -6.120674 7.489299 14.160590 900 21 0.00000 0.00000 "    " 1 0 FFFFFF  ""  <> <> 11425 1
  :::
 } 
 m_bond[92] { 
  # First column is bond index #
  i_m_from
  i_m_to
  i_m_order
  b_m_thin_bond
  :::
  1 1 2 1 1
  2 1 20 1 1
  3 1 35 1 1
  4 2 1 1 1
  5 2 17 1 1
  6 2 3 2 1
  7 3 2 2 1
  8 3 4 1 1
  9 4 3 1 1
  10 4 5 1 1
  11 4 9 2 1
  12 5 4 1 1
  13 5 8 1 1
  14 5 6 2 1
  15 6 5 2 1
  16 6 7 1 1
  17 6 21 1 1
  18 7 6 1 1
  19 7 22 1 1
  20 7 31 2 1
  21 8 5 1 1
  22 8 23 1 1
  23 8 29 2 1
  24 9 4 2 1
  25 9 10 1 1
  26 9 18 1 1
  27 10 9 1 1
  28 10 11 1 1
  29 10 17 2 1
  30 11 10 1 1
  31 11 16 1 1
  32 11 12 2 1
  33 12 11 2 1
  34 12 13 1 1
  35 12 24 1 1
  36 13 12 1 1
  37 13 14 2 1
  38 13 25 1 1
  39 14 13 2 1
  40 14 15 1 1
  41 14 26 1 1
  42 15 14 1 1
  43 15 16 2 1
  44 15 27 1 1
  45 16 11 1 1
  46 16 15 2 1
  47 16 28 1 1
  48 17 2 1 1
  49 17 10 2 1
  50 18 9 1 1
  51 18 19 3 1
  52 19 18 3 1
  53 20 1 1 1
  54 21 6 1 1
  55 22 7 1 1
  56 23 8 1 1
  57 24 12 1 1
  58 25 13 1 1
  59 26 14 1 1
  60 27 15 1 1
  61 28 16 1 1
  62 29 8 2 1
  63 29 30 1 1
  64 29 31 1 1
  65 30 29 1 1
  66 31 7 2 1
  67 31 29 1 1
  68 31 43 1 1
  69 32 33 2 1
  70 32 37 1 1
  71 32 38 1 1
  72 33 32 2 1
  73 33 34 1 1
  74 33 39 1 1
  75 34 33 1 1
  76 34 35 2 1
  77 34 40 1 1
  78 35 1 1 1
  79 35 34 2 1
  80 35 36 1 1
  81 36 35 1 1
  82 36 37 2 1
  83 36 41 1 1
  84 37 32 1 1
  85 37 36 2 1
  86 37 42 1 1
  87 38 32 1 1
  88 39 33 1 1
  89 40 34 1 1
  90 41 36 1 1
  91 42 37 1 1
  92 43 31 1 1
  :::
 } 
} 

f_m_ct { 
 s_m_title
 i_m_ct_stereo_status
 s_m_entry_id
 s_m_entry_name
 s_m_Source_Path
 s_m_Source_File
 i_m_Source_File_Index
 s_m_source_file
 i_m_source_file_index
 i_lp_mmshare_version
 i_f3d_flags
 s_epik_input
 s_epik_cmdline
 r_lp_tautomer_probability
 r_epik_Ionization_Penalty
 r_epik_Ionization_Penalty_Charging
 r_epik_Ionization_Penalty_Neutral
 r_epik_State_Penalty
 r_epik_Charging_Adjusted_Penalty
 i_epik_Tot_Q
 i_epik_Tot_abs_Q
 s_lp_Force_Field
 r_lp_Energy
 b_lp_Chiralities_Consistent
 s_lp_Variant
 s_m_job_name
 s_i_glide_gridfile
 i_i_glide_lignum
 i_i_glide_rotatable_bonds
 r_i_docking_score
 r_i_glide_ligand_efficiency
 r_i_glide_ligand_efficiency_sa
 r_i_glide_ligand_efficiency_ln
 r_i_glide_gscore
 r_i_glide_lipo
 r_i_glide_hbond
 r_i_glide_metal
 r_i_glide_rewards
 r_i_glide_evdw
 r_i_glide_ecoul
 r_i_glide_erotb
 r_i_glide_esite
 r_i_glide_emodel
 r_i_glide_energy
 r_i_glide_einternal
 i_i_glide_confnum
 i_i_glide_posenum
 r_i_glide_eff_state_penalty
 s_m_subgroup_title
 s_m_subgroupid
 b_m_subgroup_collapsed
 i_m_ct_format
 :::
 18l 
  1
  2270 
  combiomed_cipy_affinitydata.1 
  /Users/rubenprieto/Documents/Lab/A1-CIPY/0.Project 
  combiomed_cipy_affinitydata.smi 
  1
  ligprep.maegz 
  1
  53161
  0
  W2NIXTFbY0hdW2NIXVtjSF1bY0hdYzEtYyhuYzJbTkgyXSljKEMjTiljKG4yKS1jM1tjSF1bY0hdW2NIXVtjSF1bY0hdMw== 
  J2VwaWtfcHl0aG9uJywgJy1waCcsICc3LjAnLCAnLXRuJywgJzgnLCAnLW1hJywgJzUwMCcsICctaW1hZScsICc8aW5maWxlLm1hZT4nLCAnLW9tYWUnLCAnPG91dGZpbGUubWFlPic= 
  1
    0.0000 
    0.0000 
    0.0000 
    0.0000 
  0
  0
  0
  S-OPLS 
  40.810891
  1
  18a-1 
  a1-dock_grid 
  5n2s_hbond_grid 
  1
  2
  -7.67411119149082
  -0.365433866261468
  -1.00820432747402
  -1.89740848509433
  -7.67411119149082
  -3.0834739956045
  -0.32
  0
  -2.83011350152278
  -32.8430480957031
  -1.87801349163055
  0.483330734166189
  0
  -48.3805575941712
  -34.7210615873337
  3.16691470146179
  1
  17
  0
  "A1 CONFORMATION B" 
  dock_gromacs_a1_copy1 
  0
  2
 m_depend[8] { 
  # First column is dependency index #
  i_m_depend_dependency
  s_m_depend_property
  :::
  1 10 r_lp_tautomer_probability 
  2 10 r_epik_Ionization_Penalty 
  3 10 r_epik_Ionization_Penalty_Charging 
  4 10 r_epik_Ionization_Penalty_Neutral 
  5 10 r_epik_State_Penalty 
  6 10 r_epik_Charging_Adjusted_Penalty 
  7 10 i_epik_Tot_Q 
  8 30 s_m_job_name 
  :::
 } 
 m_atom[37] { 
  # First column is atom index #
  i_m_mmod_type
  r_m_x_coord
  r_m_y_coord
  r_m_z_coord
  i_m_residue_number
  i_m_color
  r_m_charge1
  r_m_charge2
  s_m_grow_name
  i_m_atomic_number
  i_m_visibility
  s_m_color_rgb
  s_m_atom_name
  r_epik_H2O_pKa
  r_epik_H2O_pKa_uncertainty
  i_m_minimize_atom_index
  i_m_minimize_constraint
  :::
  1 25 0.801241 6.756237 19.007140 900 38 -0.92000 -0.92000 "    " 7 1 2E2EFF  ""   -2.178    0.920  11383 1
  2 2 -0.198715 5.902785 18.683057 900 143 1.04200 1.04200 "    " 6 1 FFDA6B  ""  <> <> 11384 1
  3 25 -1.080881 6.366803 17.832981 900 38 -0.83900 -0.83900 "    " 7 1 2E2EFF  ""   -0.684    0.740  11385 1
  4 2 -2.115667 5.566463 17.500829 900 143 0.66400 0.66400 "    " 6 1 FFDA6B  ""  <> <> 11386 1
  5 2 -3.077154 6.206355 16.549482 900 143 0.00000 0.00000 "    " 6 1 FFDA6B  ""  <> <> 11387 1
  6 2 -3.758923 5.496059 15.529000 900 143 -0.11500 -0.11500 "    " 6 1 FFDA6B  ""  <> <> 11388 1
  7 2 -4.708459 6.123862 14.697906 900 143 -0.11500 -0.11500 "    " 6 1 FFDA6B  ""  <> <> 11389 1
  8 2 -3.333412 7.597089 16.634412 900 143 -0.11500 -0.11500 "    " 6 1 FFDA6B  "C6141"  <> <> 11390 1
  9 2 -2.215184 4.265259 18.060578 900 143 -0.45700 -0.45700 "    " 6 1 FFDA6B  "C6142"  <> <> 11391 1
  10 2 -1.166741 3.861229 18.932882 900 143 0.66400 0.66400 "    " 6 1 FFDA6B  "C6143"  <> <> 11392 1
  11 2 -1.029085 2.506647 19.548973 900 143 0.00000 0.00000 "    " 6 1 FFDA6B  "C6144"  <> <> 11393 1
  12 2 -2.127945 1.832259 20.124296 900 143 -0.11500 -0.11500 "    " 6 1 FFDA6B  "C6145"  <> <> 11394 1
  13 2 -2.007394 0.519437 20.614331 900 143 -0.11500 -0.11500 "    " 6 1 FFDA6B  "C6146"  <> <> 11395 1
  14 2 -0.777110 -0.146311 20.617101 900 143 -0.11500 -0.11500 "    " 6 1 FFDA6B  "C6147"  <> <> 11396 1
  15 2 0.353220 0.521688 20.091898 900 143 -0.11500 -0.11500 "    " 6 1 FFDA6B  "C6148"  <> <> 11397 1
  16 2 0.217291 1.829000 19.571929 900 143 -0.11500 -0.11500 "    " 6 1 FFDA6B  "C6149"  <> <> 11398 1
  17 25 -0.146064 4.703013 19.216882 900 38 -0.83900 -0.83900 "    " 7 1 2E2EFF  "N6150"   -0.684    0.740  11399 1
  18 1 -3.340407 3.392229 17.754022 900 143 0.39500 0.39500 "    " 6 1 FFDA6B  "C6151"  <> <> 11400 1
  19 24 -4.236185 2.702294 17.509836 900 38 -0.43000 -0.43000 "    " 7 1 2E2EFF  "N6152"  <> <> 11401 1
  20 43 1.254198 6.620854 19.907809 900 21 0.36000 0.36000 "    " 1 1 FFFFFF  "H6153"   11.401    2.220  11402 1
  21 43 0.647396 7.716751 18.749813 900 21 0.36000 0.36000 "    " 1 1 FFFFFF  "H6154"   11.401    2.220  11403 1
  22 41 -3.564892 4.447839 15.365336 900 21 0.11500 0.11500 "    " 1 0 FFFFFF  "H6155"  <> <> 11404 1
  23 41 -5.225000 5.547803 13.944143 900 21 0.11500 0.11500 "    " 1 0 FFFFFF  "H6156"  <> <> 11405 1
  24 41 -2.786784 8.185414 17.351233 900 21 0.11500 0.11500 "    " 1 0 FFFFFF  "H6157"  <> <> 11406 1
  25 41 -3.086607 2.321252 20.177581 900 21 0.11500 0.11500 "    " 1 0 FFFFFF  "H6158"  <> <> 11407 1
  26 41 -2.857106 -0.008467 21.015190 900 21 0.11500 0.11500 "    " 1 0 FFFFFF  "H6159"  <> <> 11408 1
  27 41 1.328285 0.058273 20.087798 900 21 0.11500 0.11500 "    " 1 0 FFFFFF  "H6160"  <> <> 11409 1
  28 41 1.095801 2.331323 19.195481 900 21 0.11500 0.11500 "    " 1 0 FFFFFF  "H6161"  <> <> 11410 1
  29 2 -4.270295 8.239133 15.800817 900 143 0.00000 0.00000 "  c1" 6 1 FFDA6B  "C6162"  <> <> 11411 1
  30 41 -4.447454 9.300499 15.900826 900 21 0.00000 0.00000 "    " 1 0 FFFFFF  "H6163"  <> <> 11412 1
  31 2 -4.974527 7.496388 14.838686 900 143 0.00000 0.00000 "  c1" 6 1 FFDA6B  "C6164"  <> <> 11413 1
  32 16 -0.786900 -1.410053 21.156237 900 70 0.00000 0.00000 "  c1" 8 1 FF2E2E  "O6170"  <> <> 11414 1
  33 3 0.419941 -2.144727 21.195794 900 143 0.00000 0.00000 "  c1" 6 1 FFDA6B  "C6171"  <> <> 11415 1
  34 41 0.224459 -3.132708 21.612225 900 21 0.00000 0.00000 "  n2" 1 0 FFFFFF  "H6172"  <> <> 11416 1
  35 41 0.847466 -2.283331 20.205045 900 21 0.00000 0.00000 "    " 1 0 FFFFFF  "H6173"  <> <> 11417 1
  36 41 1.146800 -1.652496 21.835760 900 21 0.00000 0.00000 "    " 1 0 FFFFFF  "H6174"  <> <> 11418 1
  37 41 -5.703375 7.980648 14.203384 900 21 0.00000 0.00000 "    " 1 0 FFFFFF  ""  <> <> 11419 1
  :::
 } 
 m_bond[78] { 
  # First column is bond index #
  i_m_from
  i_m_to
  i_m_order
  b_m_thin_bond
  :::
  1 1 2 1 1
  2 1 20 1 1
  3 1 21 1 1
  4 2 1 1 1
  5 2 17 1 1
  6 2 3 2 1
  7 3 2 2 1
  8 3 4 1 1
  9 4 3 1 1
  10 4 5 1 1
  11 4 9 2 1
  12 5 4 1 1
  13 5 8 1 1
  14 5 6 2 1
  15 6 5 2 1
  16 6 7 1 1
  17 6 22 1 1
  18 7 6 1 1
  19 7 23 1 1
  20 7 31 2 1
  21 8 5 1 1
  22 8 24 1 1
  23 8 29 2 1
  24 9 4 2 1
  25 9 10 1 1
  26 9 18 1 1
  27 10 9 1 1
  28 10 11 1 1
  29 10 17 2 1
  30 11 10 1 1
  31 11 16 1 1
  32 11 12 2 1
  33 12 11 2 1
  34 12 13 1 1
  35 12 25 1 1
  36 13 12 1 1
  37 13 14 2 1
  38 13 26 1 1
  39 14 13 2 1
  40 14 15 1 1
  41 14 32 1 1
  42 15 14 1 1
  43 15 16 2 1
  44 15 27 1 1
  45 16 11 1 1
  46 16 15 2 1
  47 16 28 1 1
  48 17 2 1 1
  49 17 10 2 1
  50 18 9 1 1
  51 18 19 3 1
  52 19 18 3 1
  53 20 1 1 1
  54 21 1 1 1
  55 22 6 1 1
  56 23 7 1 1
  57 24 8 1 1
  58 25 12 1 1
  59 26 13 1 1
  60 27 15 1 1
  61 28 16 1 1
  62 29 8 2 1
  63 29 30 1 1
  64 29 31 1 1
  65 30 29 1 1
  66 31 7 2 1
  67 31 29 1 1
  68 31 37 1 1
  69 32 14 1 1
  70 32 33 1 1
  71 33 32 1 1
  72 33 34 1 1
  73 33 35 1 1
  74 33 36 1 1
  75 34 33 1 1
  76 35 33 1 1
  77 36 33 1 1
  78 37 31 1 1
  :::
 } 
} 

f_m_ct { 
 s_m_title
 i_m_ct_stereo_status
 s_m_entry_id
 s_m_entry_name
 s_m_Source_Path
 s_m_Source_File
 i_m_Source_File_Index
 s_m_source_file
 i_m_source_file_index
 i_lp_mmshare_version
 i_f3d_flags
 s_epik_input
 s_epik_cmdline
 r_lp_tautomer_probability
 r_epik_Ionization_Penalty
 r_epik_Ionization_Penalty_Charging
 r_epik_Ionization_Penalty_Neutral
 r_epik_State_Penalty
 r_epik_Charging_Adjusted_Penalty
 i_epik_Tot_Q
 i_epik_Tot_abs_Q
 s_lp_Force_Field
 r_lp_Energy
 b_lp_Chiralities_Consistent
 s_lp_Variant
 s_m_job_name
 s_i_glide_gridfile
 i_i_glide_lignum
 i_i_glide_rotatable_bonds
 r_i_docking_score
 r_i_glide_ligand_efficiency
 r_i_glide_ligand_efficiency_sa
 r_i_glide_ligand_efficiency_ln
 r_i_glide_gscore
 r_i_glide_lipo
 r_i_glide_hbond
 r_i_glide_metal
 r_i_glide_rewards
 r_i_glide_evdw
 r_i_glide_ecoul
 r_i_glide_erotb
 r_i_glide_esite
 r_i_glide_emodel
 r_i_glide_energy
 r_i_glide_einternal
 i_i_glide_confnum
 i_i_glide_posenum
 r_i_glide_eff_state_penalty
 s_m_subgroup_title
 s_m_subgroupid
 b_m_subgroup_collapsed
 i_m_ct_format
 :::
 19ab 
  1
  2271 
  combiomed_cipy_affinitydata.1 
  /Users/rubenprieto/Documents/Lab/A1-CIPY/0.Project 
  combiomed_cipy_affinitydata.smi 
  1
  ligprep.maegz 
  1
  53161
  0
  W2NIXTFbY0hdW2NIXVtjSF1bY0hdYzEtYyhuYzJbTkgyXSljKEMjTiljKG4yKS1jM1tjSF1bY0hdW2NIXVtjSF1bY0hdMw== 
  J2VwaWtfcHl0aG9uJywgJy1waCcsICc3LjAnLCAnLXRuJywgJzgnLCAnLW1hJywgJzUwMCcsICctaW1hZScsICc8aW5maWxlLm1hZT4nLCAnLW9tYWUnLCAnPG91dGZpbGUubWFlPic= 
  1
    0.0000 
    0.0000 
    0.0000 
    0.0000 
  0
  0
  0
  S-OPLS 
  40.810891
  1
  18a-1 
  a1-dock_grid 
  5n2s_hbond_grid 
  1
  2
  -7.67411119149082
  -0.365433866261468
  -1.00820432747402
  -1.89740848509433
  -7.67411119149082
  -3.0834739956045
  -0.32
  0
  -2.83011350152278
  -32.8430480957031
  -1.87801349163055
  0.483330734166189
  0
  -48.3805575941712
  -34.7210615873337
  3.16691470146179
  1
  17
  0
  "A1 CONFORMATION B" 
  dock_gromacs_a1_copy1 
  0
  2
 m_depend[8] { 
  # First column is dependency index #
  i_m_depend_dependency
  s_m_depend_property
  :::
  1 10 r_lp_tautomer_probability 
  2 10 r_epik_Ionization_Penalty 
  3 10 r_epik_Ionization_Penalty_Charging 
  4 10 r_epik_Ionization_Penalty_Neutral 
  5 10 r_epik_State_Penalty 
  6 10 r_epik_Charging_Adjusted_Penalty 
  7 10 i_epik_Tot_Q 
  8 30 s_m_job_name 
  :::
 } 
 m_atom[40] { 
  # First column is atom index #
  i_m_mmod_type
  r_m_x_coord
  r_m_y_coord
  r_m_z_coord
  i_m_residue_number
  i_m_color
  r_m_charge1
  r_m_charge2
  s_m_grow_name
  i_m_atomic_number
  i_m_visibility
  s_m_color_rgb
  s_m_atom_name
  r_epik_H2O_pKa
  r_epik_H2O_pKa_uncertainty
  i_m_minimize_atom_index
  i_m_minimize_constraint
  :::
  1 25 0.782168 6.914369 19.196317 900 38 -0.92000 -0.92000 "    " 7 1 2E2EFF  ""   -2.178    0.920  11383 1
  2 2 -0.176391 6.038696 18.751909 900 45 1.04200 1.04200 "    " 6 1 6B6BFF  ""  <> <> 11384 1
  3 25 -1.048403 6.485332 17.871234 900 38 -0.83900 -0.83900 "    " 7 1 2E2EFF  ""   -0.684    0.740  11385 1
  4 2 -2.058516 5.670939 17.499722 900 45 0.66400 0.66400 "    " 6 1 6B6BFF  ""  <> <> 11386 1
  5 2 -3.016715 6.311661 16.542429 900 45 0.00000 0.00000 "    " 6 1 6B6BFF  ""  <> <> 11387 1
  6 2 -3.703044 5.603747 15.522498 900 45 -0.11500 -0.11500 "    " 6 1 6B6BFF  ""  <> <> 11388 1
  7 2 -4.655191 6.232051 14.694590 900 45 -0.11500 -0.11500 "    " 6 1 6B6BFF  ""  <> <> 11389 1
  8 2 -3.273191 7.703052 16.626133 900 45 -0.11500 -0.11500 "    " 6 1 6B6BFF  "C6141"  <> <> 11390 1
  9 2 -2.141705 4.360555 18.039487 900 45 -0.45700 -0.45700 "    " 6 1 6B6BFF  "C6142"  <> <> 11391 1
  10 2 -1.110840 3.968859 18.935308 900 45 0.66400 0.66400 "    " 6 1 6B6BFF  "C6143"  <> <> 11392 1
  11 2 -0.980439 2.610194 19.542998 900 45 0.00000 0.00000 "    " 6 1 6B6BFF  "C6144"  <> <> 11393 1
  12 2 -2.084807 1.941424 20.115879 900 45 -0.11500 -0.11500 "    " 6 1 6B6BFF  "C6145"  <> <> 11394 1
  13 2 -1.976679 0.618197 20.579425 900 45 -0.11500 -0.11500 "    " 6 1 6B6BFF  "C6146"  <> <> 11395 1
  14 2 -0.755355 -0.064037 20.557388 900 45 -0.11500 -0.11500 "    " 6 1 6B6BFF  "C6147"  <> <> 11396 1
  15 2 0.382127 0.601751 20.044197 900 45 -0.11500 -0.11500 "    " 6 1 6B6BFF  "C6148"  <> <> 11397 1
  16 2 0.259534 1.921468 19.553330 900 45 -0.11500 -0.11500 "    " 6 1 6B6BFF  "C6149"  <> <> 11398 1
  17 25 -0.109883 4.822981 19.253626 900 38 -0.83900 -0.83900 "    " 7 1 2E2EFF  "N6150"   -0.684    0.740  11399 1
  18 1 -3.229638 3.454714 17.693646 900 45 0.39500 0.39500 "    " 6 1 6B6BFF  "C6151"  <> <> 11400 1
  19 24 -4.092048 2.734380 17.418991 900 38 -0.43000 -0.43000 "    " 7 1 2E2EFF  "N6152"  <> <> 11401 1
  20 43 1.290255 6.630667 20.033786 900 21 0.36000 0.36000 "    " 1 1 FFFFFF  "H6153"   11.401    2.220  11402 1
  21 3 0.716892 8.345465 18.945991 900 45 0.36000 0.36000 "    " 6 1 6B6BFF  "C6154"   11.401    2.220  11403 1
  22 41 -3.512292 4.556147 15.352570 900 21 0.11500 0.11500 "    " 1 0 FFFFFF  "H6155"  <> <> 11404 1
  23 41 -5.176192 5.658126 13.941480 900 21 0.11500 0.11500 "    " 1 0 FFFFFF  "H6156"  <> <> 11405 1
  24 41 -2.725666 8.291926 17.341475 900 21 0.11500 0.11500 "    " 1 0 FFFFFF  "H6157"  <> <> 11406 1
  25 41 -3.040121 2.439244 20.178749 900 21 0.11500 0.11500 "    " 1 0 FFFFFF  "H6158"  <> <> 11407 1
  26 41 -2.830580 0.091497 20.971363 900 21 0.11500 0.11500 "    " 1 0 FFFFFF  "H6159"  <> <> 11408 1
  27 41 1.349632 0.122565 20.023240 900 21 0.11500 0.11500 "    " 1 0 FFFFFF  "H6160"  <> <> 11409 1
  28 41 1.140640 2.420262 19.180832 900 21 0.11500 0.11500 "    " 1 0 FFFFFF  "H6161"  <> <> 11410 1
  29 2 -4.213404 8.346078 15.796464 900 45 0.00000 0.00000 "  c1" 6 1 6B6BFF  "C6162"  <> <> 11411 1
  30 41 -4.393893 9.406459 15.898008 900 21 0.00000 0.00000 "    " 1 0 FFFFFF  "H6163"  <> <> 11412 1
  31 2 -4.920125 7.604335 14.835808 900 45 0.00000 0.00000 "  c1" 6 1 6B6BFF  "C6164"  <> <> 11413 1
  32 41 1.500418 8.857366 19.505092 900 21 0.00000 0.00000 "    " 1 0 FFFFFF  "H6170"  <> <> 11414 1
  33 41 0.848426 8.550732 17.883636 900 21 0.00000 0.00000 "    " 1 0 FFFFFF  "H6171"  <> <> 11415 1
  34 41 -0.246525 8.750118 19.258320 900 21 0.00000 0.00000 "    " 1 0 FFFFFF  "H6172"  <> <> 11416 1
  35 16 -0.782597 -1.343898 21.054978 900 70 0.00000 0.00000 "  c1" 8 1 FF2E2E  "O6173"  <> <> 11417 1
  36 3 0.427597 -2.066940 21.154260 900 45 0.00000 0.00000 "  c1" 6 1 6B6BFF  "C6174"  <> <> 11418 1
  37 41 0.220498 -3.054199 21.567125 900 21 0.00000 0.00000 "  n2" 1 0 FFFFFF  "H6175"  <> <> 11419 1
  38 41 0.904167 -2.206624 20.186234 900 21 0.00000 0.00000 "    " 1 0 FFFFFF  "H6176"  <> <> 11420 1
  39 41 1.115915 -1.563404 21.827241 900 21 0.00000 0.00000 "    " 1 0 FFFFFF  "H6177"  <> <> 11421 1
  40 41 -5.650214 8.086396 14.199996 900 21 0.00000 0.00000 "    " 1 0 FFFFFF  ""  <> <> 11422 1
  :::
 } 
 m_bond[84] { 
  # First column is bond index #
  i_m_from
  i_m_to
  i_m_order
  b_m_thin_bond
  :::
  1 1 2 1 1
  2 1 20 1 1
  3 1 21 1 1
  4 2 1 1 1
  5 2 17 1 1
  6 2 3 2 1
  7 3 2 2 1
  8 3 4 1 1
  9 4 3 1 1
  10 4 5 1 1
  11 4 9 2 1
  12 5 4 1 1
  13 5 8 1 1
  14 5 6 2 1
  15 6 5 2 1
  16 6 7 1 1
  17 6 22 1 1
  18 7 6 1 1
  19 7 23 1 1
  20 7 31 2 1
  21 8 5 1 1
  22 8 24 1 1
  23 8 29 2 1
  24 9 4 2 1
  25 9 10 1 1
  26 9 18 1 1
  27 10 9 1 1
  28 10 11 1 1
  29 10 17 2 1
  30 11 10 1 1
  31 11 16 1 1
  32 11 12 2 1
  33 12 11 2 1
  34 12 13 1 1
  35 12 25 1 1
  36 13 12 1 1
  37 13 14 2 1
  38 13 26 1 1
  39 14 13 2 1
  40 14 15 1 1
  41 14 35 1 1
  42 15 14 1 1
  43 15 16 2 1
  44 15 27 1 1
  45 16 11 1 1
  46 16 15 2 1
  47 16 28 1 1
  48 17 2 1 1
  49 17 10 2 1
  50 18 9 1 1
  51 18 19 3 1
  52 19 18 3 1
  53 20 1 1 1
  54 21 1 1 1
  55 21 32 1 1
  56 21 33 1 1
  57 21 34 1 1
  58 22 6 1 1
  59 23 7 1 1
  60 24 8 1 1
  61 25 12 1 1
  62 26 13 1 1
  63 27 15 1 1
  64 28 16 1 1
  65 29 8 2 1
  66 29 30 1 1
  67 29 31 1 1
  68 30 29 1 1
  69 31 7 2 1
  70 31 29 1 1
  71 31 40 1 1
  72 32 21 1 1
  73 33 21 1 1
  74 34 21 1 1
  75 35 14 1 1
  76 35 36 1 1
  77 36 35 1 1
  78 36 37 1 1
  79 36 38 1 1
  80 36 39 1 1
  81 37 36 1 1
  82 38 36 1 1
  83 39 36 1 1
  84 40 31 1 1
  :::
 } 
} 

f_m_ct { 
 s_m_title
 i_m_ct_stereo_status
 s_m_entry_id
 s_m_entry_name
 s_m_Source_Path
 s_m_Source_File
 i_m_Source_File_Index
 s_m_source_file
 i_m_source_file_index
 i_lp_mmshare_version
 i_f3d_flags
 s_epik_input
 s_epik_cmdline
 r_lp_tautomer_probability
 r_epik_Ionization_Penalty
 r_epik_Ionization_Penalty_Charging
 r_epik_Ionization_Penalty_Neutral
 r_epik_State_Penalty
 r_epik_Charging_Adjusted_Penalty
 i_epik_Tot_Q
 i_epik_Tot_abs_Q
 s_lp_Force_Field
 r_lp_Energy
 b_lp_Chiralities_Consistent
 s_lp_Variant
 s_m_job_name
 s_i_glide_gridfile
 i_i_glide_lignum
 i_i_glide_rotatable_bonds
 r_i_docking_score
 r_i_glide_ligand_efficiency
 r_i_glide_ligand_efficiency_sa
 r_i_glide_ligand_efficiency_ln
 r_i_glide_gscore
 r_i_glide_lipo
 r_i_glide_hbond
 r_i_glide_metal
 r_i_glide_rewards
 r_i_glide_evdw
 r_i_glide_ecoul
 r_i_glide_erotb
 r_i_glide_esite
 r_i_glide_emodel
 r_i_glide_energy
 r_i_glide_einternal
 i_i_glide_confnum
 i_i_glide_posenum
 r_i_glide_eff_state_penalty
 s_m_subgroup_title
 s_m_subgroupid
 b_m_subgroup_collapsed
 i_m_ct_format
 :::
 19ac 
  1
  2272 
  combiomed_cipy_affinitydata.1 
  /Users/rubenprieto/Documents/Lab/A1-CIPY/0.Project 
  combiomed_cipy_affinitydata.smi 
  1
  ligprep.maegz 
  1
  53161
  0
  W2NIXTFbY0hdW2NIXVtjSF1bY0hdYzEtYyhuYzJbTkgyXSljKEMjTiljKG4yKS1jM1tjSF1bY0hdW2NIXVtjSF1bY0hdMw== 
  J2VwaWtfcHl0aG9uJywgJy1waCcsICc3LjAnLCAnLXRuJywgJzgnLCAnLW1hJywgJzUwMCcsICctaW1hZScsICc8aW5maWxlLm1hZT4nLCAnLW9tYWUnLCAnPG91dGZpbGUubWFlPic= 
  1
    0.0000 
    0.0000 
    0.0000 
    0.0000 
  0
  0
  0
  S-OPLS 
  40.810891
  1
  18a-1 
  a1-dock_grid 
  5n2s_hbond_grid 
  1
  2
  -7.67411119149082
  -0.365433866261468
  -1.00820432747402
  -1.89740848509433
  -7.67411119149082
  -3.0834739956045
  -0.32
  0
  -2.83011350152278
  -32.8430480957031
  -1.87801349163055
  0.483330734166189
  0
  -48.3805575941712
  -34.7210615873337
  3.16691470146179
  1
  17
  0
  "A1 CONFORMATION B" 
  dock_gromacs_a1_copy1 
  0
  2
 m_depend[8] { 
  # First column is dependency index #
  i_m_depend_dependency
  s_m_depend_property
  :::
  1 10 r_lp_tautomer_probability 
  2 10 r_epik_Ionization_Penalty 
  3 10 r_epik_Ionization_Penalty_Charging 
  4 10 r_epik_Ionization_Penalty_Neutral 
  5 10 r_epik_State_Penalty 
  6 10 r_epik_Charging_Adjusted_Penalty 
  7 10 i_epik_Tot_Q 
  8 30 s_m_job_name 
  :::
 } 
 m_atom[47] { 
  # First column is atom index #
  i_m_mmod_type
  r_m_x_coord
  r_m_y_coord
  r_m_z_coord
  i_m_residue_number
  i_m_color
  r_m_charge1
  r_m_charge2
  s_m_grow_name
  i_m_atomic_number
  i_m_visibility
  s_m_color_rgb
  s_m_atom_name
  r_epik_H2O_pKa
  r_epik_H2O_pKa_uncertainty
  i_m_minimize_atom_index
  i_m_minimize_constraint
  :::
  1 25 0.654177 6.805081 18.973606 900 38 -0.92000 -0.92000 "    " 7 1 2E2EFF  ""   -2.178    0.920  11383 1
  2 2 -0.326995 5.898387 18.651381 900 104 1.04200 1.04200 "    " 6 1 E6E6E6  ""  <> <> 11384 1
  3 25 -1.242644 6.280115 17.782964 900 38 -0.83900 -0.83900 "    " 7 1 2E2EFF  ""   -0.684    0.740  11385 1
  4 2 -2.233320 5.427807 17.469205 900 104 0.66400 0.66400 "    " 6 1 E6E6E6  ""  <> <> 11386 1
  5 2 -3.248325 6.000439 16.535179 900 104 0.00000 0.00000 "    " 6 1 E6E6E6  ""  <> <> 11387 1
  6 2 -3.828871 5.263417 15.474960 900 104 -0.11500 -0.11500 "    " 6 1 E6E6E6  ""  <> <> 11388 1
  7 2 -4.836175 5.812828 14.657903 900 104 -0.11500 -0.11500 "    " 6 1 E6E6E6  ""  <> <> 11389 1
  8 2 -3.675677 7.340120 16.690845 900 104 -0.11500 -0.11500 "    " 6 1 E6E6E6  "C6141"  <> <> 11390 1
  9 2 -2.251622 4.130700 18.032022 900 104 -0.45700 -0.45700 "    " 6 1 E6E6E6  "C6142"  <> <> 11391 1
  10 2 -1.198126 3.808098 18.927859 900 104 0.66400 0.66400 "    " 6 1 E6E6E6  "C6143"  <> <> 11392 1
  11 2 -1.023708 2.471361 19.566130 900 104 0.00000 0.00000 "    " 6 1 E6E6E6  "C6144"  <> <> 11393 1
  12 2 -2.112195 1.796246 20.157255 900 104 -0.11500 -0.11500 "    " 6 1 E6E6E6  "C6145"  <> <> 11394 1
  13 2 -1.983471 0.484205 20.643239 900 104 -0.11500 -0.11500 "    " 6 1 E6E6E6  "C6146"  <> <> 11395 1
  14 2 -0.748480 -0.173866 20.632951 900 104 -0.11500 -0.11500 "    " 6 1 E6E6E6  "C6147"  <> <> 11396 1
  15 2 0.376239 0.502899 20.104564 900 104 -0.11500 -0.11500 "    " 6 1 E6E6E6  "C6148"  <> <> 11397 1
  16 2 0.229091 1.808217 19.581270 900 104 -0.11500 -0.11500 "    " 6 1 E6E6E6  "C6149"  <> <> 11398 1
  17 25 -0.224243 4.706674 19.212124 900 38 -0.83900 -0.83900 "    " 7 1 2E2EFF  "N6150"   -0.684    0.740  11399 1
  18 1 -3.297915 3.178943 17.685612 900 104 0.39500 0.39500 "    " 6 1 E6E6E6  "C6151"  <> <> 11400 1
  19 24 -4.129422 2.426190 17.404508 900 38 -0.43000 -0.43000 "    " 7 1 2E2EFF  "N6152"  <> <> 11401 1
  20 43 1.201544 6.550729 19.787924 900 21 0.36000 0.36000 "    " 1 1 FFFFFF  "H6153"   11.401    2.220  11402 1
  21 41 -3.510855 4.252000 15.278152 900 21 0.11500 0.11500 "    " 1 0 FFFFFF  "H6154"  <> <> 11403 1
  22 41 -5.266879 5.214711 13.868502 900 21 0.11500 0.11500 "    " 1 0 FFFFFF  "H6155"  <> <> 11404 1
  23 41 -3.217291 7.942113 17.454779 900 21 0.11500 0.11500 "    " 1 0 FFFFFF  "H6156"  <> <> 11405 1
  24 41 -3.072404 2.283096 20.209217 900 21 0.11500 0.11500 "    " 1 0 FFFFFF  "H6157"  <> <> 11406 1
  25 41 -2.832633 -0.045454 21.045410 900 21 0.11500 0.11500 "    " 1 0 FFFFFF  "H6158"  <> <> 11407 1
  26 41 1.354009 0.045622 20.095965 900 21 0.11500 0.11500 "    " 1 0 FFFFFF  "H6159"  <> <> 11408 1
  27 41 1.097372 2.318261 19.192150 900 21 0.11500 0.11500 "    " 1 0 FFFFFF  "H6160"  <> <> 11409 1
  28 2 -4.674788 7.905853 15.873806 900 104 0.00000 0.00000 "  c1" 6 1 E6E6E6  "C6161"  <> <> 11410 1
  29 41 -4.986954 8.929701 16.024595 900 21 0.00000 0.00000 "    " 1 0 FFFFFF  "H6162"  <> <> 11411 1
  30 2 -5.268507 7.134789 14.860203 900 104 0.00000 0.00000 "  c1" 6 1 E6E6E6  "C6163"  <> <> 11412 1
  31 2 2.008334 10.354851 17.120761 900 104 0.00000 0.00000 "  n1" 6 1 E6E6E6  "C6164"  <> <> 11413 1
  32 2 2.931201 9.385950 17.565035 900 104 0.00000 0.00000 "  f1" 6 1 E6E6E6  "C6165"  <> <> 11414 1
  33 2 2.471298 8.206641 18.179762 900 104 0.00000 0.00000 "  c3" 6 1 E6E6E6  "C6166"  <> <> 11415 1
  34 2 1.089342 7.984306 18.356737 900 104 0.00000 0.00000 "  c1" 6 1 E6E6E6  "C6167"  <> <> 11416 1
  35 2 0.173243 8.960711 17.908985 900 104 0.00000 0.00000 "    " 6 1 E6E6E6  "C6168"  <> <> 11417 1
  36 2 0.630897 10.134068 17.284435 900 104 0.00000 0.00000 "  n3" 6 1 E6E6E6  "C6169"  <> <> 11418 1
  37 41 2.323331 11.289966 16.684419 900 21 0.00000 0.00000 "  n2" 1 0 FFFFFF  "H6170"  <> <> 11419 1
  38 41 3.993691 9.535463 17.463548 900 21 0.00000 0.00000 "    " 1 0 FFFFFF  "H6171"  <> <> 11420 1
  39 41 3.194422 7.480058 18.514970 900 21 0.00000 0.00000 "    " 1 0 FFFFFF  "H6172"  <> <> 11421 1
  40 41 -0.887656 8.820702 18.048921 900 21 0.00000 0.00000 "    " 1 0 FFFFFF  "H6173"  <> <> 11422 1
  41 41 -0.075335 10.885042 16.962571 900 21 0.00000 0.00000 "    " 1 0 FFFFFF  "H6174"  <> <> 11423 1
  42 41 -6.041260 7.560020 14.234219 900 21 0.00000 0.00000 "    " 1 0 FFFFFF  "H6175"  <> <> 11424 1
  43 16 -0.749046 -1.442674 21.158269 900 70 0.00000 0.00000 "  c1" 8 1 FF2E2E  "O6176"  <> <> 11425 1
  44 3 0.463300 -2.165212 21.201492 900 104 0.00000 0.00000 "  c1" 6 1 E6E6E6  "C6177"  <> <> 11426 1
  45 41 0.272140 -3.159630 21.604287 900 21 0.00000 0.00000 "  n2" 1 0 FFFFFF  "H6178"  <> <> 11427 1
  46 41 0.902278 -2.286331 20.213631 900 21 0.00000 0.00000 "    " 1 0 FFFFFF  "H6179"  <> <> 11428 1
  47 41 1.174484 -1.672807 21.857623 900 21 0.00000 0.00000 "    " 1 0 FFFFFF  "H6180"  <> <> 11429 1
  :::
 } 
 m_bond[100] { 
  # First column is bond index #
  i_m_from
  i_m_to
  i_m_order
  b_m_thin_bond
  :::
  1 1 2 1 1
  2 1 20 1 1
  3 1 34 1 1
  4 2 1 1 1
  5 2 17 1 1
  6 2 3 2 1
  7 3 2 2 1
  8 3 4 1 1
  9 4 3 1 1
  10 4 5 1 1
  11 4 9 2 1
  12 5 4 1 1
  13 5 8 1 1
  14 5 6 2 1
  15 6 5 2 1
  16 6 7 1 1
  17 6 21 1 1
  18 7 6 1 1
  19 7 22 1 1
  20 7 30 2 1
  21 8 5 1 1
  22 8 23 1 1
  23 8 28 2 1
  24 9 4 2 1
  25 9 10 1 1
  26 9 18 1 1
  27 10 9 1 1
  28 10 11 1 1
  29 10 17 2 1
  30 11 10 1 1
  31 11 16 1 1
  32 11 12 2 1
  33 12 11 2 1
  34 12 13 1 1
  35 12 24 1 1
  36 13 12 1 1
  37 13 14 2 1
  38 13 25 1 1
  39 14 13 2 1
  40 14 15 1 1
  41 14 43 1 1
  42 15 14 1 1
  43 15 16 2 1
  44 15 26 1 1
  45 16 11 1 1
  46 16 15 2 1
  47 16 27 1 1
  48 17 2 1 1
  49 17 10 2 1
  50 18 9 1 1
  51 18 19 3 1
  52 19 18 3 1
  53 20 1 1 1
  54 21 6 1 1
  55 22 7 1 1
  56 23 8 1 1
  57 24 12 1 1
  58 25 13 1 1
  59 26 15 1 1
  60 27 16 1 1
  61 28 8 2 1
  62 28 29 1 1
  63 28 30 1 1
  64 29 28 1 1
  65 30 7 2 1
  66 30 28 1 1
  67 30 42 1 1
  68 31 32 2 1
  69 31 36 1 1
  70 31 37 1 1
  71 32 31 2 1
  72 32 33 1 1
  73 32 38 1 1
  74 33 32 1 1
  75 33 34 2 1
  76 33 39 1 1
  77 34 1 1 1
  78 34 33 2 1
  79 34 35 1 1
  80 35 34 1 1
  81 35 36 2 1
  82 35 40 1 1
  83 36 31 1 1
  84 36 35 2 1
  85 36 41 1 1
  86 37 31 1 1
  87 38 32 1 1
  88 39 33 1 1
  89 40 35 1 1
  90 41 36 1 1
  91 42 30 1 1
  92 43 14 1 1
  93 43 44 1 1
  94 44 43 1 1
  95 44 45 1 1
  96 44 46 1 1
  97 44 47 1 1
  98 45 44 1 1
  99 46 44 1 1
  100 47 44 1 1
  :::
 } 
} 

f_m_ct { 
 s_m_title
 i_m_ct_stereo_status
 s_m_entry_id
 s_m_entry_name
 s_m_Source_Path
 s_m_Source_File
 i_m_Source_File_Index
 s_m_source_file
 i_m_source_file_index
 i_lp_mmshare_version
 i_f3d_flags
 s_epik_input
 s_epik_cmdline
 r_lp_tautomer_probability
 r_epik_Ionization_Penalty
 r_epik_Ionization_Penalty_Charging
 r_epik_Ionization_Penalty_Neutral
 r_epik_State_Penalty
 r_epik_Charging_Adjusted_Penalty
 i_epik_Tot_Q
 i_epik_Tot_abs_Q
 s_lp_Force_Field
 r_lp_Energy
 b_lp_Chiralities_Consistent
 s_lp_Variant
 s_m_job_name
 s_i_glide_gridfile
 i_i_glide_lignum
 i_i_glide_rotatable_bonds
 r_i_docking_score
 r_i_glide_ligand_efficiency
 r_i_glide_ligand_efficiency_sa
 r_i_glide_ligand_efficiency_ln
 r_i_glide_gscore
 r_i_glide_lipo
 r_i_glide_hbond
 r_i_glide_metal
 r_i_glide_rewards
 r_i_glide_evdw
 r_i_glide_ecoul
 r_i_glide_erotb
 r_i_glide_esite
 r_i_glide_emodel
 r_i_glide_energy
 r_i_glide_einternal
 i_i_glide_confnum
 i_i_glide_posenum
 r_i_glide_eff_state_penalty
 s_m_subgroup_title
 s_m_subgroupid
 b_m_subgroup_collapsed
 i_m_ct_format
 :::
 18m 
  1
  2273 
  combiomed_cipy_affinitydata.1 
  /Users/rubenprieto/Documents/Lab/A1-CIPY/0.Project 
  combiomed_cipy_affinitydata.smi 
  1
  ligprep.maegz 
  1
  53161
  0
  W2NIXTFbY0hdW2NIXVtjSF1bY0hdYzEtYyhuYzJbTkgyXSljKEMjTiljKG4yKS1jM1tjSF1bY0hdW2NIXVtjSF1bY0hdMw== 
  J2VwaWtfcHl0aG9uJywgJy1waCcsICc3LjAnLCAnLXRuJywgJzgnLCAnLW1hJywgJzUwMCcsICctaW1hZScsICc8aW5maWxlLm1hZT4nLCAnLW9tYWUnLCAnPG91dGZpbGUubWFlPic= 
  1
    0.0000 
    0.0000 
    0.0000 
    0.0000 
  0
  0
  0
  S-OPLS 
  40.810891
  1
  18a-1 
  a1-dock_grid 
  5n2s_hbond_grid 
  1
  2
  -7.67411119149082
  -0.365433866261468
  -1.00820432747402
  -1.89740848509433
  -7.67411119149082
  -3.0834739956045
  -0.32
  0
  -2.83011350152278
  -32.8430480957031
  -1.87801349163055
  0.483330734166189
  0
  -48.3805575941712
  -34.7210615873337
  3.16691470146179
  1
  17
  0
  "A1 CONFORMATION B" 
  dock_gromacs_a1_copy1 
  0
  2
 m_depend[8] { 
  # First column is dependency index #
  i_m_depend_dependency
  s_m_depend_property
  :::
  1 10 r_lp_tautomer_probability 
  2 10 r_epik_Ionization_Penalty 
  3 10 r_epik_Ionization_Penalty_Charging 
  4 10 r_epik_Ionization_Penalty_Neutral 
  5 10 r_epik_State_Penalty 
  6 10 r_epik_Charging_Adjusted_Penalty 
  7 10 i_epik_Tot_Q 
  8 30 s_m_job_name 
  :::
 } 
 m_atom[34] { 
  # First column is atom index #
  i_m_mmod_type
  r_m_x_coord
  r_m_y_coord
  r_m_z_coord
  i_m_residue_number
  i_m_color
  r_m_charge1
  r_m_charge2
  s_m_grow_name
  i_m_atomic_number
  i_m_visibility
  s_m_color_rgb
  s_m_atom_name
  r_epik_H2O_pKa
  r_epik_H2O_pKa_uncertainty
  i_m_minimize_atom_index
  i_m_minimize_constraint
  :::
  1 25 0.734949 6.676740 19.050984 900 38 -0.92000 -0.92000 "    " 7 1 2E2EFF  ""   -2.178    0.920  11383 1
  2 2 -0.251470 5.807588 18.729572 900 118 1.04200 1.04200 "    " 6 1 00CC00  ""  <> <> 11384 1
  3 25 -1.143892 6.253633 17.879311 900 38 -0.83900 -0.83900 "    " 7 1 2E2EFF  ""   -0.684    0.740  11385 1
  4 2 -2.157443 5.428492 17.544159 900 118 0.66400 0.66400 "    " 6 1 00CC00  ""  <> <> 11386 1
  5 2 -3.133870 6.041541 16.591206 900 118 0.00000 0.00000 "    " 6 1 00CC00  ""  <> <> 11387 1
  6 2 -3.773636 5.318429 15.553181 900 118 -0.11500 -0.11500 "    " 6 1 00CC00  ""  <> <> 11388 1
  7 2 -4.739508 5.917783 14.720069 900 118 -0.11500 -0.11500 "    " 6 1 00CC00  ""  <> <> 11389 1
  8 2 -3.450228 7.417493 16.694224 900 118 -0.11500 -0.11500 "    " 6 1 00CC00  "C6141"  <> <> 11390 1
  9 2 -2.224842 4.122540 18.096271 900 118 -0.45700 -0.45700 "    " 6 1 00CC00  "C6142"  <> <> 11391 1
  10 2 -1.170888 3.741215 18.971160 900 118 0.66400 0.66400 "    " 6 1 00CC00  "C6143"  <> <> 11392 1
  11 2 -0.990957 2.384289 19.571813 900 118 0.00000 0.00000 "    " 6 1 00CC00  "C6144"  <> <> 11393 1
  12 2 -2.067106 1.652973 20.125413 900 118 -0.11500 -0.11500 "    " 6 1 00CC00  "C6145"  <> <> 11394 1
  13 2 -1.906453 0.329834 20.586168 900 118 -0.11500 -0.11500 "    " 6 1 00CC00  "C6146"  <> <> 11395 1
  14 2 -0.641178 -0.278296 20.557799 900 118 -0.11500 -0.11500 "    " 6 1 00CC00  "C6147"  <> <> 11396 1
  15 2 0.463313 0.451955 20.083036 900 118 -0.11500 -0.11500 "    " 6 1 00CC00  "C6148"  <> <> 11397 1
  16 2 0.283053 1.762752 19.593279 900 118 -0.11500 -0.11500 "    " 6 1 00CC00  "C6149"  <> <> 11398 1
  17 25 -0.175457 4.608618 19.262409 900 38 -0.83900 -0.83900 "    " 7 1 2E2EFF  "N6150"   -0.684    0.740  11399 1
  18 1 -3.320082 3.221526 17.768633 900 118 0.39500 0.39500 "    " 6 1 00CC00  "C6151"  <> <> 11400 1
  19 24 -4.193012 2.510366 17.505160 900 38 -0.43000 -0.43000 "    " 7 1 2E2EFF  "N6152"  <> <> 11401 1
  20 43 1.216696 6.543873 19.937226 900 21 0.36000 0.36000 "    " 1 1 FFFFFF  "H6153"   11.401    2.220  11402 1
  21 43 0.585921 7.633808 18.779416 900 21 0.36000 0.36000 "    " 1 1 FFFFFF  "H6154"   11.401    2.220  11403 1
  22 41 -3.534064 4.281245 15.379541 900 21 0.11500 0.11500 "    " 1 0 FFFFFF  "H6155"  <> <> 11404 1
  23 41 -5.221248 5.332389 13.950906 900 21 0.11500 0.11500 "    " 1 0 FFFFFF  "H6156"  <> <> 11405 1
  24 41 -2.936248 8.013296 17.428216 900 21 0.11500 0.11500 "    " 1 0 FFFFFF  "H6157"  <> <> 11406 1
  25 41 -3.041059 2.109844 20.175366 900 21 0.11500 0.11500 "    " 1 0 FFFFFF  "H6158"  <> <> 11407 1
  26 41 -2.755385 -0.217373 20.967373 900 21 0.11500 0.11500 "    " 1 0 FFFFFF  "H6159"  <> <> 11408 1
  27 41 1.445717 0.001909 20.074372 900 21 0.11500 0.11500 "    " 1 0 FFFFFF  "H6160"  <> <> 11409 1
  28 41 1.144923 2.305717 19.234756 900 21 0.11500 0.11500 "    " 1 0 FFFFFF  "H6161"  <> <> 11410 1
  29 2 -4.402171 8.033071 15.857531 900 118 0.00000 0.00000 "  c1" 6 1 00CC00  "C6162"  <> <> 11411 1
  30 41 -4.623124 9.085226 15.968933 900 21 0.00000 0.00000 "    " 1 0 FFFFFF  "H6163"  <> <> 11412 1
  31 2 -5.062748 7.276314 14.875472 900 118 0.00000 0.00000 "  c1" 6 1 00CC00  "C6164"  <> <> 11413 1
  32 41 -5.800615 7.738625 14.234461 900 21 0.00000 0.00000 "    " 1 0 FFFFFF  "H6165"  <> <> 11414 1
  33 16 -0.483971 -1.570098 20.966248 900 70 0.00000 0.00000 "  c1" 8 1 FF2E2E  "O6166"  <> <> 11415 1
  34 42 -1.281883 -2.090622 20.958948 900 21 0.00000 0.00000 "  n2" 1 1 FFFFFF  "H6167"  <> <> 11416 1
  :::
 } 
 m_bond[72] { 
  # First column is bond index #
  i_m_from
  i_m_to
  i_m_order
  b_m_thin_bond
  :::
  1 1 2 1 1
  2 1 20 1 1
  3 1 21 1 1
  4 2 1 1 1
  5 2 17 1 1
  6 2 3 2 1
  7 3 2 2 1
  8 3 4 1 1
  9 4 3 1 1
  10 4 5 1 1
  11 4 9 2 1
  12 5 4 1 1
  13 5 8 1 1
  14 5 6 2 1
  15 6 5 2 1
  16 6 7 1 1
  17 6 22 1 1
  18 7 6 1 1
  19 7 23 1 1
  20 7 31 2 1
  21 8 5 1 1
  22 8 24 1 1
  23 8 29 2 1
  24 9 4 2 1
  25 9 10 1 1
  26 9 18 1 1
  27 10 9 1 1
  28 10 11 1 1
  29 10 17 2 1
  30 11 10 1 1
  31 11 16 1 1
  32 11 12 2 1
  33 12 11 2 1
  34 12 13 1 1
  35 12 25 1 1
  36 13 12 1 1
  37 13 14 2 1
  38 13 26 1 1
  39 14 13 2 1
  40 14 15 1 1
  41 14 33 1 1
  42 15 14 1 1
  43 15 16 2 1
  44 15 27 1 1
  45 16 11 1 1
  46 16 15 2 1
  47 16 28 1 1
  48 17 2 1 1
  49 17 10 2 1
  50 18 9 1 1
  51 18 19 3 1
  52 19 18 3 1
  53 20 1 1 1
  54 21 1 1 1
  55 22 6 1 1
  56 23 7 1 1
  57 24 8 1 1
  58 25 12 1 1
  59 26 13 1 1
  60 27 15 1 1
  61 28 16 1 1
  62 29 8 2 1
  63 29 30 1 1
  64 29 31 1 1
  65 30 29 1 1
  66 31 7 2 1
  67 31 29 1 1
  68 31 32 1 1
  69 32 31 1 1
  70 33 14 1 1
  71 33 34 1 1
  72 34 33 1 1
  :::
 } 
} 

f_m_ct { 
 s_m_title
 i_m_ct_stereo_status
 s_m_entry_id
 s_m_entry_name
 s_m_Source_Path
 s_m_Source_File
 i_m_Source_File_Index
 s_m_source_file
 i_m_source_file_index
 i_lp_mmshare_version
 i_f3d_flags
 s_epik_input
 s_epik_cmdline
 r_lp_tautomer_probability
 r_epik_Ionization_Penalty
 r_epik_Ionization_Penalty_Charging
 r_epik_Ionization_Penalty_Neutral
 r_epik_State_Penalty
 r_epik_Charging_Adjusted_Penalty
 i_epik_Tot_Q
 i_epik_Tot_abs_Q
 s_lp_Force_Field
 r_lp_Energy
 b_lp_Chiralities_Consistent
 s_lp_Variant
 s_m_job_name
 s_i_glide_gridfile
 i_i_glide_lignum
 i_i_glide_rotatable_bonds
 r_i_docking_score
 r_i_glide_ligand_efficiency
 r_i_glide_ligand_efficiency_sa
 r_i_glide_ligand_efficiency_ln
 r_i_glide_gscore
 r_i_glide_lipo
 r_i_glide_hbond
 r_i_glide_metal
 r_i_glide_rewards
 r_i_glide_evdw
 r_i_glide_ecoul
 r_i_glide_erotb
 r_i_glide_esite
 r_i_glide_emodel
 r_i_glide_energy
 r_i_glide_einternal
 i_i_glide_confnum
 i_i_glide_posenum
 r_i_glide_eff_state_penalty
 s_m_subgroup_title
 s_m_subgroupid
 b_m_subgroup_collapsed
 i_m_ct_format
 :::
 19z 
  1
  2274 
  combiomed_cipy_affinitydata.1 
  /Users/rubenprieto/Documents/Lab/A1-CIPY/0.Project 
  combiomed_cipy_affinitydata.smi 
  1
  ligprep.maegz 
  1
  53161
  0
  W2NIXTFbY0hdW2NIXVtjSF1bY0hdYzEtYyhuYzJbTkgyXSljKEMjTiljKG4yKS1jM1tjSF1bY0hdW2NIXVtjSF1bY0hdMw== 
  J2VwaWtfcHl0aG9uJywgJy1waCcsICc3LjAnLCAnLXRuJywgJzgnLCAnLW1hJywgJzUwMCcsICctaW1hZScsICc8aW5maWxlLm1hZT4nLCAnLW9tYWUnLCAnPG91dGZpbGUubWFlPic= 
  1
    0.0000 
    0.0000 
    0.0000 
    0.0000 
  0
  0
  0
  S-OPLS 
  40.810891
  1
  18a-1 
  a1-dock_grid 
  5n2s_hbond_grid 
  1
  2
  -7.67411119149082
  -0.365433866261468
  -1.00820432747402
  -1.89740848509433
  -7.67411119149082
  -3.0834739956045
  -0.32
  0
  -2.83011350152278
  -32.8430480957031
  -1.87801349163055
  0.483330734166189
  0
  -48.3805575941712
  -34.7210615873337
  3.16691470146179
  1
  17
  0
  "A1 CONFORMATION B" 
  dock_gromacs_a1_copy1 
  0
  2
 m_depend[8] { 
  # First column is dependency index #
  i_m_depend_dependency
  s_m_depend_property
  :::
  1 10 r_lp_tautomer_probability 
  2 10 r_epik_Ionization_Penalty 
  3 10 r_epik_Ionization_Penalty_Charging 
  4 10 r_epik_Ionization_Penalty_Neutral 
  5 10 r_epik_State_Penalty 
  6 10 r_epik_Charging_Adjusted_Penalty 
  7 10 i_epik_Tot_Q 
  8 30 s_m_job_name 
  :::
 } 
 m_atom[37] { 
  # First column is atom index #
  i_m_mmod_type
  r_m_x_coord
  r_m_y_coord
  r_m_z_coord
  i_m_residue_number
  i_m_color
  r_m_charge1
  r_m_charge2
  s_m_grow_name
  i_m_atomic_number
  i_m_visibility
  s_m_color_rgb
  s_m_atom_name
  r_epik_H2O_pKa
  r_epik_H2O_pKa_uncertainty
  i_m_minimize_atom_index
  i_m_minimize_constraint
  :::
  1 25 0.734651 6.823408 19.209400 900 38 -0.92000 -0.92000 "    " 7 1 2E2EFF  ""   -2.178    0.920  11383 1
  2 2 -0.220739 5.934509 18.784634 900 26 1.04200 1.04200 "    " 6 1 FF6BB5  ""  <> <> 11384 1
  3 25 -1.100230 6.360001 17.901871 900 38 -0.83900 -0.83900 "    " 7 1 2E2EFF  ""   -0.684    0.740  11385 1
  4 2 -2.105945 5.536681 17.546542 900 26 0.66400 0.66400 "    " 6 1 FF6BB5  ""  <> <> 11386 1
  5 2 -3.068469 6.158227 16.582348 900 26 0.00000 0.00000 "    " 6 1 FF6BB5  ""  <> <> 11387 1
  6 2 -3.738942 5.435230 15.562535 900 26 -0.11500 -0.11500 "    " 6 1 FF6BB5  ""  <> <> 11388 1
  7 2 -4.690157 6.047793 14.721969 900 26 -0.11500 -0.11500 "    " 6 1 FF6BB5  ""  <> <> 11389 1
  8 2 -3.339749 7.546872 16.655185 900 26 -0.11500 -0.11500 "    " 6 1 FF6BB5  "C6141"  <> <> 11390 1
  9 2 -2.177036 4.230355 18.096925 900 26 -0.45700 -0.45700 "    " 6 1 FF6BB5  "C6142"  <> <> 11391 1
  10 2 -1.132478 3.851224 18.982391 900 26 0.66400 0.66400 "    " 6 1 FF6BB5  "C6143"  <> <> 11392 1
  11 2 -0.960301 2.487028 19.571768 900 26 0.00000 0.00000 "    " 6 1 FF6BB5  "C6144"  <> <> 11393 1
  12 2 -2.036683 1.753511 20.125873 900 26 -0.11500 -0.11500 "    " 6 1 FF6BB5  "C6145"  <> <> 11394 1
  13 2 -1.879336 0.423477 20.568519 900 26 -0.11500 -0.11500 "    " 6 1 FF6BB5  "C6146"  <> <> 11395 1
  14 2 -0.618337 -0.192617 20.519109 900 26 -0.11500 -0.11500 "    " 6 1 FF6BB5  "C6147"  <> <> 11396 1
  15 2 0.486092 0.537812 20.043813 900 26 -0.11500 -0.11500 "    " 6 1 FF6BB5  "C6148"  <> <> 11397 1
  16 2 0.309858 1.858054 19.578088 900 26 -0.11500 -0.11500 "    " 6 1 FF6BB5  "C6149"  <> <> 11398 1
  17 25 -0.143237 4.721573 19.294846 900 38 -0.83900 -0.83900 "    " 7 1 2E2EFF  "N6150"   -0.684    0.740  11399 1
  18 1 -3.266919 3.323139 17.766262 900 26 0.39500 0.39500 "    " 6 1 FF6BB5  "C6151"  <> <> 11400 1
  19 24 -4.133606 2.603760 17.501513 900 38 -0.43000 -0.43000 "    " 7 1 2E2EFF  "N6152"  <> <> 11401 1
  20 43 1.251083 6.578082 20.053356 900 21 0.36000 0.36000 "    " 1 1 FFFFFF  "H6153"   11.401    2.220  11402 1
  21 3 0.719345 8.236869 18.859736 900 26 0.36000 0.36000 "    " 6 1 FF6BB5  "C6154"   11.401    2.220  11403 1
  22 41 -3.534909 4.388687 15.404170 900 21 0.11500 0.11500 "    " 1 0 FFFFFF  "H6155"  <> <> 11404 1
  23 41 -5.198407 5.463124 13.969248 900 21 0.11500 0.11500 "    " 1 0 FFFFFF  "H6156"  <> <> 11405 1
  24 41 -2.803997 8.146721 17.371694 900 21 0.11500 0.11500 "    " 1 0 FFFFFF  "H6157"  <> <> 11406 1
  25 41 -3.010399 2.211181 20.188933 900 21 0.11500 0.11500 "    " 1 0 FFFFFF  "H6158"  <> <> 11407 1
  26 41 -2.728718 -0.124961 20.947800 900 21 0.11500 0.11500 "    " 1 0 FFFFFF  "H6159"  <> <> 11408 1
  27 41 1.465986 0.082561 20.019846 900 21 0.11500 0.11500 "    " 1 0 FFFFFF  "H6160"  <> <> 11409 1
  28 41 1.171642 2.402060 19.222692 900 21 0.11500 0.11500 "    " 1 0 FFFFFF  "H6161"  <> <> 11410 1
  29 2 -4.276438 8.174520 15.810430 900 26 0.00000 0.00000 "  c1" 6 1 FF6BB5  "C6162"  <> <> 11411 1
  30 41 -4.461411 9.235591 15.900553 900 21 0.00000 0.00000 "    " 1 0 FFFFFF  "H6163"  <> <> 11412 1
  31 2 -4.967223 7.419173 14.848663 900 26 0.00000 0.00000 "  c1" 6 1 FF6BB5  "C6164"  <> <> 11413 1
  32 41 1.505640 8.768714 19.397472 900 21 0.00000 0.00000 "    " 1 0 FFFFFF  "H6167"  <> <> 11414 1
  33 41 0.880614 8.368072 17.789564 900 21 0.00000 0.00000 "    " 1 0 FFFFFF  "H6168"  <> <> 11415 1
  34 41 -0.237098 8.691244 19.120190 900 21 0.00000 0.00000 "    " 1 0 FFFFFF  "H6169"  <> <> 11416 1
  35 16 -0.463656 -1.490464 20.909074 900 70 0.00000 0.00000 "  c1" 8 1 FF2E2E  "O6170"  <> <> 11417 1
  36 42 -1.266208 -2.003558 20.916089 900 21 0.00000 0.00000 "  n2" 1 1 FFFFFF  "H6171"  <> <> 11418 1
  37 41 -5.693264 7.891884 14.201711 900 21 0.00000 0.00000 "    " 1 0 FFFFFF  ""  <> <> 11419 1
  :::
 } 
 m_bond[78] { 
  # First column is bond index #
  i_m_from
  i_m_to
  i_m_order
  b_m_thin_bond
  :::
  1 1 2 1 1
  2 1 20 1 1
  3 1 21 1 1
  4 2 1 1 1
  5 2 17 1 1
  6 2 3 2 1
  7 3 2 2 1
  8 3 4 1 1
  9 4 3 1 1
  10 4 5 1 1
  11 4 9 2 1
  12 5 4 1 1
  13 5 8 1 1
  14 5 6 2 1
  15 6 5 2 1
  16 6 7 1 1
  17 6 22 1 1
  18 7 6 1 1
  19 7 23 1 1
  20 7 31 2 1
  21 8 5 1 1
  22 8 24 1 1
  23 8 29 2 1
  24 9 4 2 1
  25 9 10 1 1
  26 9 18 1 1
  27 10 9 1 1
  28 10 11 1 1
  29 10 17 2 1
  30 11 10 1 1
  31 11 16 1 1
  32 11 12 2 1
  33 12 11 2 1
  34 12 13 1 1
  35 12 25 1 1
  36 13 12 1 1
  37 13 14 2 1
  38 13 26 1 1
  39 14 13 2 1
  40 14 15 1 1
  41 14 35 1 1
  42 15 14 1 1
  43 15 16 2 1
  44 15 27 1 1
  45 16 11 1 1
  46 16 15 2 1
  47 16 28 1 1
  48 17 2 1 1
  49 17 10 2 1
  50 18 9 1 1
  51 18 19 3 1
  52 19 18 3 1
  53 20 1 1 1
  54 21 1 1 1
  55 21 32 1 1
  56 21 33 1 1
  57 21 34 1 1
  58 22 6 1 1
  59 23 7 1 1
  60 24 8 1 1
  61 25 12 1 1
  62 26 13 1 1
  63 27 15 1 1
  64 28 16 1 1
  65 29 8 2 1
  66 29 30 1 1
  67 29 31 1 1
  68 30 29 1 1
  69 31 7 2 1
  70 31 29 1 1
  71 31 37 1 1
  72 32 21 1 1
  73 33 21 1 1
  74 34 21 1 1
  75 35 14 1 1
  76 35 36 1 1
  77 36 35 1 1
  78 37 31 1 1
  :::
 } 
} 

f_m_ct { 
 s_m_title
 i_m_ct_stereo_status
 s_m_entry_id
 s_m_entry_name
 s_m_Source_Path
 s_m_Source_File
 i_m_Source_File_Index
 s_m_source_file
 i_m_source_file_index
 i_lp_mmshare_version
 i_f3d_flags
 s_epik_input
 s_epik_cmdline
 r_lp_tautomer_probability
 r_epik_Ionization_Penalty
 r_epik_Ionization_Penalty_Charging
 r_epik_Ionization_Penalty_Neutral
 r_epik_State_Penalty
 r_epik_Charging_Adjusted_Penalty
 i_epik_Tot_Q
 i_epik_Tot_abs_Q
 s_lp_Force_Field
 r_lp_Energy
 b_lp_Chiralities_Consistent
 s_lp_Variant
 s_m_job_name
 s_i_glide_gridfile
 i_i_glide_lignum
 i_i_glide_rotatable_bonds
 r_i_docking_score
 r_i_glide_ligand_efficiency
 r_i_glide_ligand_efficiency_sa
 r_i_glide_ligand_efficiency_ln
 r_i_glide_gscore
 r_i_glide_lipo
 r_i_glide_hbond
 r_i_glide_metal
 r_i_glide_rewards
 r_i_glide_evdw
 r_i_glide_ecoul
 r_i_glide_erotb
 r_i_glide_esite
 r_i_glide_emodel
 r_i_glide_energy
 r_i_glide_einternal
 i_i_glide_confnum
 i_i_glide_posenum
 r_i_glide_eff_state_penalty
 s_m_subgroup_title
 s_m_subgroupid
 b_m_subgroup_collapsed
 i_m_ct_format
 :::
 19aa 
  1
  2275 
  combiomed_cipy_affinitydata.1 
  /Users/rubenprieto/Documents/Lab/A1-CIPY/0.Project 
  combiomed_cipy_affinitydata.smi 
  1
  ligprep.maegz 
  1
  53161
  0
  W2NIXTFbY0hdW2NIXVtjSF1bY0hdYzEtYyhuYzJbTkgyXSljKEMjTiljKG4yKS1jM1tjSF1bY0hdW2NIXVtjSF1bY0hdMw== 
  J2VwaWtfcHl0aG9uJywgJy1waCcsICc3LjAnLCAnLXRuJywgJzgnLCAnLW1hJywgJzUwMCcsICctaW1hZScsICc8aW5maWxlLm1hZT4nLCAnLW9tYWUnLCAnPG91dGZpbGUubWFlPic= 
  1
    0.0000 
    0.0000 
    0.0000 
    0.0000 
  0
  0
  0
  S-OPLS 
  40.810891
  1
  18a-1 
  a1-dock_grid 
  5n2s_hbond_grid 
  1
  2
  -7.67411119149082
  -0.365433866261468
  -1.00820432747402
  -1.89740848509433
  -7.67411119149082
  -3.0834739956045
  -0.32
  0
  -2.83011350152278
  -32.8430480957031
  -1.87801349163055
  0.483330734166189
  0
  -48.3805575941712
  -34.7210615873337
  3.16691470146179
  1
  17
  0
  "A1 CONFORMATION B" 
  dock_gromacs_a1_copy1 
  0
  2
 m_depend[8] { 
  # First column is dependency index #
  i_m_depend_dependency
  s_m_depend_property
  :::
  1 10 r_lp_tautomer_probability 
  2 10 r_epik_Ionization_Penalty 
  3 10 r_epik_Ionization_Penalty_Charging 
  4 10 r_epik_Ionization_Penalty_Neutral 
  5 10 r_epik_State_Penalty 
  6 10 r_epik_Charging_Adjusted_Penalty 
  7 10 i_epik_Tot_Q 
  8 30 s_m_job_name 
  :::
 } 
 m_atom[44] { 
  # First column is atom index #
  i_m_mmod_type
  r_m_x_coord
  r_m_y_coord
  r_m_z_coord
  i_m_residue_number
  i_m_color
  r_m_charge1
  r_m_charge2
  s_m_grow_name
  i_m_atomic_number
  i_m_visibility
  s_m_color_rgb
  s_m_atom_name
  r_epik_H2O_pKa
  r_epik_H2O_pKa_uncertainty
  i_m_minimize_atom_index
  i_m_minimize_constraint
  :::
  1 25 0.637537 6.764168 18.999197 900 38 -0.92000 -0.92000 "    " 7 1 2E2EFF  ""   -2.178    0.920  11383 1
  2 2 -0.330872 5.844556 18.676859 900 142 1.04200 1.04200 "    " 6 1 6BFFFF  ""  <> <> 11384 1
  3 25 -1.246749 6.207927 17.803229 900 38 -0.83900 -0.83900 "    " 7 1 2E2EFF  ""   -0.684    0.740  11385 1
  4 2 -2.233425 5.345535 17.506509 900 142 0.66400 0.66400 "    " 6 1 6BFFFF  ""  <> <> 11386 1
  5 2 -3.255344 5.903017 16.572564 900 142 0.00000 0.00000 "    " 6 1 6BFFFF  ""  <> <> 11387 1
  6 2 -3.824053 5.162334 15.507922 900 142 -0.11500 -0.11500 "    " 6 1 6BFFFF  ""  <> <> 11388 1
  7 2 -4.833477 5.706292 14.688727 900 142 -0.11500 -0.11500 "    " 6 1 6BFFFF  ""  <> <> 11389 1
  8 2 -3.697751 7.235929 16.734708 900 142 -0.11500 -0.11500 "    " 6 1 6BFFFF  "C6141"  <> <> 11390 1
  9 2 -2.240802 4.054070 18.081841 900 142 -0.45700 -0.45700 "    " 6 1 6BFFFF  "C6142"  <> <> 11391 1
  10 2 -1.173728 3.741448 18.965162 900 142 0.66400 0.66400 "    " 6 1 6BFFFF  "C6143"  <> <> 11392 1
  11 2 -0.944493 2.399166 19.577782 900 142 0.00000 0.00000 "    " 6 1 6BFFFF  "C6144"  <> <> 11393 1
  12 2 -1.992916 1.640923 20.148890 900 142 -0.11500 -0.11500 "    " 6 1 6BFFFF  "C6145"  <> <> 11394 1
  13 2 -1.791071 0.321819 20.603101 900 142 -0.11500 -0.11500 "    " 6 1 6BFFFF  "C6146"  <> <> 11395 1
  14 2 -0.509237 -0.250559 20.553773 900 142 -0.11500 -0.11500 "    " 6 1 6BFFFF  "C6147"  <> <> 11396 1
  15 2 0.568811 0.507264 20.061576 900 142 -0.11500 -0.11500 "    " 6 1 6BFFFF  "C6148"  <> <> 11397 1
  16 2 0.345942 1.813480 19.578618 900 142 -0.11500 -0.11500 "    " 6 1 6BFFFF  "C6149"  <> <> 11398 1
  17 25 -0.212349 4.656516 19.240539 900 38 -0.83900 -0.83900 "    " 7 1 2E2EFF  "N6150"   -0.684    0.740  11399 1
  18 1 -3.293283 3.105209 17.753306 900 142 0.39500 0.39500 "    " 6 1 6BFFFF  "C6151"  <> <> 11400 1
  19 24 -4.131960 2.357873 17.484580 900 38 -0.43000 -0.43000 "    " 7 1 2E2EFF  "N6152"  <> <> 11401 1
  20 43 1.172462 6.527015 19.827418 900 21 0.36000 0.36000 "    " 1 1 FFFFFF  "H6153"   11.401    2.220  11402 1
  21 41 -3.496580 4.153400 15.311195 900 21 0.11500 0.11500 "    " 1 0 FFFFFF  "H6154"  <> <> 11403 1
  22 41 -5.256236 5.109336 13.893601 900 21 0.11500 0.11500 "    " 1 0 FFFFFF  "H6155"  <> <> 11404 1
  23 41 -3.249649 7.836554 17.506216 900 21 0.11500 0.11500 "    " 1 0 FFFFFF  "H6156"  <> <> 11405 1
  24 41 -2.978828 2.070525 20.210726 900 21 0.11500 0.11500 "    " 1 0 FFFFFF  "H6157"  <> <> 11406 1
  25 41 -2.624461 -0.249459 20.986084 900 21 0.11500 0.11500 "    " 1 0 FFFFFF  "H6158"  <> <> 11407 1
  26 41 1.562335 0.083719 20.036214 900 21 0.11500 0.11500 "    " 1 0 FFFFFF  "H6159"  <> <> 11408 1
  27 41 1.183917 2.378761 19.201669 900 21 0.11500 0.11500 "    " 1 0 FFFFFF  "H6160"  <> <> 11409 1
  28 2 -4.697152 7.795906 15.915067 900 142 0.00000 0.00000 "  c1" 6 1 6BFFFF  "C6161"  <> <> 11410 1
  29 41 -5.018530 8.815960 16.070264 900 21 0.00000 0.00000 "    " 1 0 FFFFFF  "H6162"  <> <> 11411 1
  30 2 -5.278007 7.024037 14.894665 900 142 0.00000 0.00000 "  c1" 6 1 6BFFFF  "C6163"  <> <> 11412 1
  31 2 1.959661 10.350851 17.194220 900 142 0.00000 0.00000 "  n1" 6 1 6BFFFF  "C6164"  <> <> 11413 1
  32 2 0.582732 10.104139 17.329109 900 142 0.00000 0.00000 "  f1" 6 1 6BFFFF  "C6165"  <> <> 11414 1
  33 2 0.132609 8.916960 17.933833 900 142 0.00000 0.00000 "  c3" 6 1 6BFFFF  "C6166"  <> <> 11415 1
  34 2 1.057404 7.952500 18.388949 900 142 0.00000 0.00000 "  c1" 6 1 6BFFFF  "C6167"  <> <> 11416 1
  35 2 2.437855 8.198390 18.232776 900 142 0.00000 0.00000 "    " 6 1 6BFFFF  "C6168"  <> <> 11417 1
  36 2 2.889700 9.391570 17.640343 900 142 0.00000 0.00000 "  n3" 6 1 6BFFFF  "C6169"  <> <> 11418 1
  37 41 2.274223 11.297923 16.783199 900 21 0.00000 0.00000 "  n2" 1 0 FFFFFF  "H6170"  <> <> 11419 1
  38 41 -0.130188 10.847904 17.005864 900 21 0.00000 0.00000 "    " 1 0 FFFFFF  "H6171"  <> <> 11420 1
  39 41 -0.928207 8.760580 18.057602 900 21 0.00000 0.00000 "    " 1 0 FFFFFF  "H6172"  <> <> 11421 1
  40 41 3.166449 7.481258 18.572336 900 21 0.00000 0.00000 "    " 1 0 FFFFFF  "H6173"  <> <> 11422 1
  41 41 3.950382 9.564294 17.561634 900 21 0.00000 0.00000 "    " 1 0 FFFFFF  "H6174"  <> <> 11423 1
  42 41 -6.051914 7.445521 14.267800 900 21 0.00000 0.00000 "    " 1 0 FFFFFF  "H6175"  <> <> 11424 1
  43 16 -0.311004 -1.537842 20.954039 900 70 0.00000 0.00000 "  c1" 8 1 FF2E2E  "O6176"  <> <> 11425 1
  44 42 -1.107321 -2.058498 20.981449 900 21 0.00000 0.00000 "  n2" 1 1 FFFFFF  "H6177"  <> <> 11426 1
  :::
 } 
 m_bond[94] { 
  # First column is bond index #
  i_m_from
  i_m_to
  i_m_order
  b_m_thin_bond
  :::
  1 1 2 1 1
  2 1 20 1 1
  3 1 34 1 1
  4 2 1 1 1
  5 2 17 1 1
  6 2 3 2 1
  7 3 2 2 1
  8 3 4 1 1
  9 4 3 1 1
  10 4 5 1 1
  11 4 9 2 1
  12 5 4 1 1
  13 5 8 1 1
  14 5 6 2 1
  15 6 5 2 1
  16 6 7 1 1
  17 6 21 1 1
  18 7 6 1 1
  19 7 22 1 1
  20 7 30 2 1
  21 8 5 1 1
  22 8 23 1 1
  23 8 28 2 1
  24 9 4 2 1
  25 9 10 1 1
  26 9 18 1 1
  27 10 9 1 1
  28 10 11 1 1
  29 10 17 2 1
  30 11 10 1 1
  31 11 16 1 1
  32 11 12 2 1
  33 12 11 2 1
  34 12 13 1 1
  35 12 24 1 1
  36 13 12 1 1
  37 13 14 2 1
  38 13 25 1 1
  39 14 13 2 1
  40 14 15 1 1
  41 14 43 1 1
  42 15 14 1 1
  43 15 16 2 1
  44 15 26 1 1
  45 16 11 1 1
  46 16 15 2 1
  47 16 27 1 1
  48 17 2 1 1
  49 17 10 2 1
  50 18 9 1 1
  51 18 19 3 1
  52 19 18 3 1
  53 20 1 1 1
  54 21 6 1 1
  55 22 7 1 1
  56 23 8 1 1
  57 24 12 1 1
  58 25 13 1 1
  59 26 15 1 1
  60 27 16 1 1
  61 28 8 2 1
  62 28 29 1 1
  63 28 30 1 1
  64 29 28 1 1
  65 30 7 2 1
  66 30 28 1 1
  67 30 42 1 1
  68 31 32 2 1
  69 31 36 1 1
  70 31 37 1 1
  71 32 31 2 1
  72 32 33 1 1
  73 32 38 1 1
  74 33 32 1 1
  75 33 34 2 1
  76 33 39 1 1
  77 34 1 1 1
  78 34 33 2 1
  79 34 35 1 1
  80 35 34 1 1
  81 35 36 2 1
  82 35 40 1 1
  83 36 31 1 1
  84 36 35 2 1
  85 36 41 1 1
  86 37 31 1 1
  87 38 32 1 1
  88 39 33 1 1
  89 40 35 1 1
  90 41 36 1 1
  91 42 30 1 1
  92 43 14 1 1
  93 43 44 1 1
  94 44 43 1 1
  :::
 } 
} 

f_m_ct { 
 s_m_title
 i_m_ct_stereo_status
 s_m_entry_id
 s_m_entry_name
 s_m_Source_Path
 s_m_Source_File
 i_m_Source_File_Index
 s_m_source_file
 i_m_source_file_index
 i_lp_mmshare_version
 i_f3d_flags
 s_epik_input
 s_epik_cmdline
 r_lp_tautomer_probability
 r_epik_Ionization_Penalty
 r_epik_Ionization_Penalty_Charging
 r_epik_Ionization_Penalty_Neutral
 r_epik_State_Penalty
 r_epik_Charging_Adjusted_Penalty
 i_epik_Tot_Q
 i_epik_Tot_abs_Q
 s_lp_Force_Field
 r_lp_Energy
 b_lp_Chiralities_Consistent
 s_lp_Variant
 s_m_job_name
 s_i_glide_gridfile
 i_i_glide_lignum
 i_i_glide_rotatable_bonds
 r_i_docking_score
 r_i_glide_ligand_efficiency
 r_i_glide_ligand_efficiency_sa
 r_i_glide_ligand_efficiency_ln
 r_i_glide_gscore
 r_i_glide_lipo
 r_i_glide_hbond
 r_i_glide_metal
 r_i_glide_rewards
 r_i_glide_evdw
 r_i_glide_ecoul
 r_i_glide_erotb
 r_i_glide_esite
 r_i_glide_emodel
 r_i_glide_energy
 r_i_glide_einternal
 i_i_glide_confnum
 i_i_glide_posenum
 r_i_glide_eff_state_penalty
 s_m_subgroup_title
 s_m_subgroupid
 b_m_subgroup_collapsed
 i_m_ct_format
 :::
 18n 
  1
  2276 
  combiomed_cipy_affinitydata.1 
  /Users/rubenprieto/Documents/Lab/A1-CIPY/0.Project 
  combiomed_cipy_affinitydata.smi 
  1
  ligprep.maegz 
  1
  53161
  0
  W2NIXTFbY0hdW2NIXVtjSF1bY0hdYzEtYyhuYzJbTkgyXSljKEMjTiljKG4yKS1jM1tjSF1bY0hdW2NIXVtjSF1bY0hdMw== 
  J2VwaWtfcHl0aG9uJywgJy1waCcsICc3LjAnLCAnLXRuJywgJzgnLCAnLW1hJywgJzUwMCcsICctaW1hZScsICc8aW5maWxlLm1hZT4nLCAnLW9tYWUnLCAnPG91dGZpbGUubWFlPic= 
  1
    0.0000 
    0.0000 
    0.0000 
    0.0000 
  0
  0
  0
  S-OPLS 
  40.810891
  1
  18a-1 
  a1-dock_grid 
  5n2s_hbond_grid 
  1
  2
  -7.67411119149082
  -0.365433866261468
  -1.00820432747402
  -1.89740848509433
  -7.67411119149082
  -3.0834739956045
  -0.32
  0
  -2.83011350152278
  -32.8430480957031
  -1.87801349163055
  0.483330734166189
  0
  -48.3805575941712
  -34.7210615873337
  3.16691470146179
  1
  17
  0
  "A1 CONFORMATION B" 
  dock_gromacs_a1_copy1 
  0
  2
 m_depend[8] { 
  # First column is dependency index #
  i_m_depend_dependency
  s_m_depend_property
  :::
  1 10 r_lp_tautomer_probability 
  2 10 r_epik_Ionization_Penalty 
  3 10 r_epik_Ionization_Penalty_Charging 
  4 10 r_epik_Ionization_Penalty_Neutral 
  5 10 r_epik_State_Penalty 
  6 10 r_epik_Charging_Adjusted_Penalty 
  7 10 i_epik_Tot_Q 
  8 30 s_m_job_name 
  :::
 } 
 m_atom[36] { 
  # First column is atom index #
  i_m_mmod_type
  r_m_x_coord
  r_m_y_coord
  r_m_z_coord
  i_m_residue_number
  i_m_color
  r_m_charge1
  r_m_charge2
  s_m_grow_name
  i_m_atomic_number
  i_m_visibility
  s_m_color_rgb
  s_m_atom_name
  r_epik_H2O_pKa
  r_epik_H2O_pKa_uncertainty
  i_m_minimize_atom_index
  i_m_minimize_constraint
  :::
  1 25 0.784783 6.769152 18.997521 900 38 -0.92000 -0.92000 "    " 7 1 2E2EFF  ""   -2.178    0.920  11383 1
  2 2 -0.213298 5.907557 18.691000 900 80 1.04200 1.04200 "    " 6 1 FF906B  ""  <> <> 11384 1
  3 25 -1.111311 6.354417 17.847781 900 38 -0.83900 -0.83900 "    " 7 1 2E2EFF  ""   -0.684    0.740  11385 1
  4 2 -2.134572 5.534269 17.527425 900 80 0.66400 0.66400 "    " 6 1 FF906B  ""  <> <> 11386 1
  5 2 -3.109123 6.148048 16.572381 900 80 0.00000 0.00000 "    " 6 1 FF906B  ""  <> <> 11387 1
  6 2 -3.768825 5.417860 15.551735 900 80 -0.11500 -0.11500 "    " 6 1 FF906B  ""  <> <> 11388 1
  7 2 -4.726456 6.020417 14.711668 900 80 -0.11500 -0.11500 "    " 6 1 FF906B  ""  <> <> 11389 1
  8 2 -3.396903 7.532373 16.649774 900 80 -0.11500 -0.11500 "    " 6 1 FF906B  "C6141"  <> <> 11390 1
  9 2 -2.207312 4.233122 18.091848 900 80 -0.45700 -0.45700 "    " 6 1 FF906B  "C6142"  <> <> 11391 1
  10 2 -1.144067 3.848534 18.953755 900 80 0.66400 0.66400 "    " 6 1 FF906B  "C6143"  <> <> 11392 1
  11 2 -0.956262 2.493109 19.553001 900 80 0.00000 0.00000 "    " 6 1 FF906B  "C6144"  <> <> 11393 1
  12 2 -2.020574 1.756740 20.123052 900 80 -0.11500 -0.11500 "    " 6 1 FF906B  "C6145"  <> <> 11394 1
  13 2 -1.834046 0.448973 20.612177 900 80 -0.11500 -0.11500 "    " 6 1 FF906B  "C6146"  <> <> 11395 1
  14 2 -0.558048 -0.141438 20.592270 900 80 -0.11500 -0.11500 "    " 6 1 FF906B  "C6147"  <> <> 11396 1
  15 2 0.526812 0.577727 20.056791 900 80 -0.11500 -0.11500 "    " 6 1 FF906B  "C6148"  <> <> 11397 1
  16 2 0.323024 1.880827 19.560270 900 80 -0.11500 -0.11500 "    " 6 1 FF906B  "C6149"  <> <> 11398 1
  17 25 -0.137699 4.710948 19.227113 900 38 -0.83900 -0.83900 "    " 7 1 2E2EFF  "N6150"   -0.684    0.740  11399 1
  18 1 -3.315729 3.337847 17.791304 900 80 0.39500 0.39500 "    " 6 1 FF906B  "C6151"  <> <> 11400 1
  19 24 -4.198408 2.630801 17.549259 900 38 -0.43000 -0.43000 "    " 7 1 2E2EFF  "N6152"  <> <> 11401 1
  20 43 1.257973 6.643104 19.888493 900 21 0.36000 0.36000 "    " 1 1 FFFFFF  "H6153"   11.401    2.220  11402 1
  21 43 0.635747 7.726265 18.725314 900 21 0.36000 0.36000 "    " 1 1 FFFFFF  "H6154"   11.401    2.220  11403 1
  22 41 -3.549555 4.373669 15.394630 900 21 0.11500 0.11500 "    " 1 0 FFFFFF  "H6155"  <> <> 11404 1
  23 41 -5.223684 5.430668 13.955496 900 21 0.11500 0.11500 "    " 1 0 FFFFFF  "H6156"  <> <> 11405 1
  24 41 -2.866048 8.135403 17.366278 900 21 0.11500 0.11500 "    " 1 0 FFFFFF  "H6157"  <> <> 11406 1
  25 41 -3.002705 2.197362 20.178485 900 21 0.11500 0.11500 "    " 1 0 FFFFFF  "H6158"  <> <> 11407 1
  26 41 -2.671359 -0.103377 21.014094 900 21 0.11500 0.11500 "    " 1 0 FFFFFF  "H6159"  <> <> 11408 1
  27 41 1.518103 0.146939 20.043492 900 21 0.11500 0.11500 "    " 1 0 FFFFFF  "H6160"  <> <> 11409 1
  28 41 1.175201 2.429239 19.189338 900 21 0.11500 0.11500 "    " 1 0 FFFFFF  "H6161"  <> <> 11410 1
  29 2 -4.342179 8.149421 15.806584 900 80 0.00000 0.00000 "  c1" 6 1 FF906B  "C6162"  <> <> 11411 1
  30 41 -4.541630 9.207396 15.898404 900 21 0.00000 0.00000 "    " 1 0 FFFFFF  "H6163"  <> <> 11412 1
  31 2 -5.022980 7.387222 14.842942 900 80 0.00000 0.00000 "  c1" 6 1 FF906B  "C6164"  <> <> 11413 1
  32 3 -0.356484 -1.531608 21.158733 900 80 0.00000 0.00000 "  c1" 6 1 FF906B  "C6169"  <> <> 11414 1
  33 41 -0.443534 -2.283163 20.373485 900 21 0.00000 0.00000 "  n2" 1 0 FFFFFF  "H6170"  <> <> 11415 1
  34 41 0.625003 -1.623278 21.623277 900 21 0.00000 0.00000 "    " 1 0 FFFFFF  "H6171"  <> <> 11416 1
  35 41 -1.105831 -1.754735 21.918977 900 21 0.00000 0.00000 "    " 1 0 FFFFFF  "H6172"  <> <> 11417 1
  36 41 -5.755605 7.851208 14.196711 900 21 0.00000 0.00000 "    " 1 0 FFFFFF  ""  <> <> 11418 1
  :::
 } 
 m_bond[76] { 
  # First column is bond index #
  i_m_from
  i_m_to
  i_m_order
  b_m_thin_bond
  :::
  1 1 2 1 1
  2 1 20 1 1
  3 1 21 1 1
  4 2 1 1 1
  5 2 17 1 1
  6 2 3 2 1
  7 3 2 2 1
  8 3 4 1 1
  9 4 3 1 1
  10 4 5 1 1
  11 4 9 2 1
  12 5 4 1 1
  13 5 8 1 1
  14 5 6 2 1
  15 6 5 2 1
  16 6 7 1 1
  17 6 22 1 1
  18 7 6 1 1
  19 7 23 1 1
  20 7 31 2 1
  21 8 5 1 1
  22 8 24 1 1
  23 8 29 2 1
  24 9 4 2 1
  25 9 10 1 1
  26 9 18 1 1
  27 10 9 1 1
  28 10 11 1 1
  29 10 17 2 1
  30 11 10 1 1
  31 11 16 1 1
  32 11 12 2 1
  33 12 11 2 1
  34 12 13 1 1
  35 12 25 1 1
  36 13 12 1 1
  37 13 14 2 1
  38 13 26 1 1
  39 14 13 2 1
  40 14 15 1 1
  41 14 32 1 1
  42 15 14 1 1
  43 15 16 2 1
  44 15 27 1 1
  45 16 11 1 1
  46 16 15 2 1
  47 16 28 1 1
  48 17 2 1 1
  49 17 10 2 1
  50 18 9 1 1
  51 18 19 3 1
  52 19 18 3 1
  53 20 1 1 1
  54 21 1 1 1
  55 22 6 1 1
  56 23 7 1 1
  57 24 8 1 1
  58 25 12 1 1
  59 26 13 1 1
  60 27 15 1 1
  61 28 16 1 1
  62 29 8 2 1
  63 29 30 1 1
  64 29 31 1 1
  65 30 29 1 1
  66 31 7 2 1
  67 31 29 1 1
  68 31 36 1 1
  69 32 14 1 1
  70 32 33 1 1
  71 32 34 1 1
  72 32 35 1 1
  73 33 32 1 1
  74 34 32 1 1
  75 35 32 1 1
  76 36 31 1 1
  :::
 } 
} 

f_m_ct { 
 s_m_title
 i_m_ct_stereo_status
 s_m_entry_id
 s_m_entry_name
 s_m_Source_Path
 s_m_Source_File
 i_m_Source_File_Index
 s_m_source_file
 i_m_source_file_index
 i_lp_mmshare_version
 i_f3d_flags
 s_epik_input
 s_epik_cmdline
 r_lp_tautomer_probability
 r_epik_Ionization_Penalty
 r_epik_Ionization_Penalty_Charging
 r_epik_Ionization_Penalty_Neutral
 r_epik_State_Penalty
 r_epik_Charging_Adjusted_Penalty
 i_epik_Tot_Q
 i_epik_Tot_abs_Q
 s_lp_Force_Field
 r_lp_Energy
 b_lp_Chiralities_Consistent
 s_lp_Variant
 s_m_job_name
 s_i_glide_gridfile
 i_i_glide_lignum
 i_i_glide_rotatable_bonds
 r_i_docking_score
 r_i_glide_ligand_efficiency
 r_i_glide_ligand_efficiency_sa
 r_i_glide_ligand_efficiency_ln
 r_i_glide_gscore
 r_i_glide_lipo
 r_i_glide_hbond
 r_i_glide_metal
 r_i_glide_rewards
 r_i_glide_evdw
 r_i_glide_ecoul
 r_i_glide_erotb
 r_i_glide_esite
 r_i_glide_emodel
 r_i_glide_energy
 r_i_glide_einternal
 i_i_glide_confnum
 i_i_glide_posenum
 r_i_glide_eff_state_penalty
 s_m_subgroup_title
 s_m_subgroupid
 b_m_subgroup_collapsed
 i_m_ct_format
 :::
 19ad 
  1
  2277 
  combiomed_cipy_affinitydata.1 
  /Users/rubenprieto/Documents/Lab/A1-CIPY/0.Project 
  combiomed_cipy_affinitydata.smi 
  1
  ligprep.maegz 
  1
  53161
  0
  W2NIXTFbY0hdW2NIXVtjSF1bY0hdYzEtYyhuYzJbTkgyXSljKEMjTiljKG4yKS1jM1tjSF1bY0hdW2NIXVtjSF1bY0hdMw== 
  J2VwaWtfcHl0aG9uJywgJy1waCcsICc3LjAnLCAnLXRuJywgJzgnLCAnLW1hJywgJzUwMCcsICctaW1hZScsICc8aW5maWxlLm1hZT4nLCAnLW9tYWUnLCAnPG91dGZpbGUubWFlPic= 
  1
    0.0000 
    0.0000 
    0.0000 
    0.0000 
  0
  0
  0
  S-OPLS 
  40.810891
  1
  18a-1 
  a1-dock_grid 
  5n2s_hbond_grid 
  1
  2
  -7.67411119149082
  -0.365433866261468
  -1.00820432747402
  -1.89740848509433
  -7.67411119149082
  -3.0834739956045
  -0.32
  0
  -2.83011350152278
  -32.8430480957031
  -1.87801349163055
  0.483330734166189
  0
  -48.3805575941712
  -34.7210615873337
  3.16691470146179
  1
  17
  0
  "A1 CONFORMATION B" 
  dock_gromacs_a1_copy1 
  0
  2
 m_depend[8] { 
  # First column is dependency index #
  i_m_depend_dependency
  s_m_depend_property
  :::
  1 10 r_lp_tautomer_probability 
  2 10 r_epik_Ionization_Penalty 
  3 10 r_epik_Ionization_Penalty_Charging 
  4 10 r_epik_Ionization_Penalty_Neutral 
  5 10 r_epik_State_Penalty 
  6 10 r_epik_Charging_Adjusted_Penalty 
  7 10 i_epik_Tot_Q 
  8 30 s_m_job_name 
  :::
 } 
 m_atom[36] { 
  # First column is atom index #
  i_m_mmod_type
  r_m_x_coord
  r_m_y_coord
  r_m_z_coord
  i_m_residue_number
  i_m_color
  r_m_charge1
  r_m_charge2
  s_m_grow_name
  i_m_atomic_number
  i_m_visibility
  s_m_color_rgb
  s_m_atom_name
  r_epik_H2O_pKa
  r_epik_H2O_pKa_uncertainty
  i_m_minimize_atom_index
  i_m_minimize_constraint
  :::
  1 25 0.784783 6.769152 18.997521 900 38 -0.92000 -0.92000 "    " 7 1 2E2EFF  ""   -2.178    0.920  11383 1
  2 2 -0.213298 5.907557 18.691000 900 134 1.04200 1.04200 "    " 6 1 B5FF6B  ""  <> <> 11384 1
  3 25 -1.111311 6.354417 17.847781 900 38 -0.83900 -0.83900 "    " 7 1 2E2EFF  ""   -0.684    0.740  11385 1
  4 2 -2.134572 5.534269 17.527425 900 134 0.66400 0.66400 "    " 6 1 B5FF6B  ""  <> <> 11386 1
  5 2 -3.109123 6.148048 16.572381 900 134 0.00000 0.00000 "    " 6 1 B5FF6B  ""  <> <> 11387 1
  6 2 -3.768825 5.417860 15.551735 900 134 -0.11500 -0.11500 "    " 6 1 B5FF6B  ""  <> <> 11388 1
  7 2 -4.726456 6.020417 14.711668 900 134 -0.11500 -0.11500 "    " 6 1 B5FF6B  ""  <> <> 11389 1
  8 2 -3.396903 7.532373 16.649774 900 134 -0.11500 -0.11500 "    " 6 1 B5FF6B  "C6141"  <> <> 11390 1
  9 2 -2.207312 4.233122 18.091848 900 134 -0.45700 -0.45700 "    " 6 1 B5FF6B  "C6142"  <> <> 11391 1
  10 2 -1.144067 3.848534 18.953754 900 134 0.66400 0.66400 "    " 6 1 B5FF6B  "C6143"  <> <> 11392 1
  11 2 -0.956262 2.493109 19.553001 900 134 0.00000 0.00000 "    " 6 1 B5FF6B  "C6144"  <> <> 11393 1
  12 2 -2.020574 1.756740 20.123052 900 134 -0.11500 -0.11500 "    " 6 1 B5FF6B  "C6145"  <> <> 11394 1
  13 2 -1.834046 0.448973 20.612177 900 134 -0.11500 -0.11500 "    " 6 1 B5FF6B  "C6146"  <> <> 11395 1
  14 2 -0.558048 -0.141438 20.592270 900 134 -0.11500 -0.11500 "    " 6 1 B5FF6B  "C6147"  <> <> 11396 1
  15 2 0.526812 0.577727 20.056791 900 134 -0.11500 -0.11500 "    " 6 1 B5FF6B  "C6148"  <> <> 11397 1
  16 2 0.323024 1.880827 19.560270 900 134 -0.11500 -0.11500 "    " 6 1 B5FF6B  "C6149"  <> <> 11398 1
  17 25 -0.137699 4.710948 19.227113 900 38 -0.83900 -0.83900 "    " 7 1 2E2EFF  "N6150"   -0.684    0.740  11399 1
  18 1 -3.315729 3.337847 17.791304 900 134 0.39500 0.39500 "    " 6 1 B5FF6B  "C6151"  <> <> 11400 1
  19 24 -4.198408 2.630801 17.549259 900 38 -0.43000 -0.43000 "    " 7 1 2E2EFF  "N6152"  <> <> 11401 1
  20 43 1.257973 6.643104 19.888493 900 21 0.36000 0.36000 "    " 1 1 FFFFFF  "H6153"   11.401    2.220  11402 1
  21 43 0.635747 7.726265 18.725314 900 21 0.36000 0.36000 "    " 1 1 FFFFFF  "H6154"   11.401    2.220  11403 1
  22 41 -3.549555 4.373669 15.394630 900 21 0.11500 0.11500 "    " 1 0 FFFFFF  "H6155"  <> <> 11404 1
  23 41 -5.223684 5.430668 13.955496 900 21 0.11500 0.11500 "    " 1 0 FFFFFF  "H6156"  <> <> 11405 1
  24 41 -2.866048 8.135403 17.366278 900 21 0.11500 0.11500 "    " 1 0 FFFFFF  "H6157"  <> <> 11406 1
  25 41 -3.002705 2.197362 20.178485 900 21 0.11500 0.11500 "    " 1 0 FFFFFF  "H6158"  <> <> 11407 1
  26 41 -2.671359 -0.103377 21.014094 900 21 0.11500 0.11500 "    " 1 0 FFFFFF  "H6159"  <> <> 11408 1
  27 41 1.518103 0.146939 20.043492 900 21 0.11500 0.11500 "    " 1 0 FFFFFF  "H6160"  <> <> 11409 1
  28 41 1.175201 2.429239 19.189338 900 21 0.11500 0.11500 "    " 1 0 FFFFFF  "H6161"  <> <> 11410 1
  29 2 -4.342179 8.149421 15.806584 900 134 0.00000 0.00000 "  c1" 6 1 B5FF6B  "C6162"  <> <> 11411 1
  30 41 -4.541629 9.207396 15.898404 900 21 0.00000 0.00000 "    " 1 0 FFFFFF  "H6163"  <> <> 11412 1
  31 2 -5.022980 7.387222 14.842942 900 134 0.00000 0.00000 "  c1" 6 1 B5FF6B  "C6164"  <> <> 11413 1
  32 41 -5.755605 7.851208 14.196711 900 21 0.00000 0.00000 "    " 1 0 FFFFFF  "H6165"  <> <> 11414 1
  33 3 -0.356484 -1.531608 21.158733 900 134 0.00000 0.00000 "  c1" 6 1 B5FF6B  "C6166"  <> <> 11415 1
  34 41 -0.443534 -2.283163 20.373485 900 21 0.00000 0.00000 "  n2" 1 0 FFFFFF  "H6167"  <> <> 11416 1
  35 41 0.625003 -1.623278 21.623277 900 21 0.00000 0.00000 "    " 1 0 FFFFFF  "H6168"  <> <> 11417 1
  36 41 -1.105832 -1.754735 21.918977 900 21 0.00000 0.00000 "    " 1 0 FFFFFF  "H6169"  <> <> 11418 1
  :::
 } 
 m_bond[76] { 
  # First column is bond index #
  i_m_from
  i_m_to
  i_m_order
  b_m_thin_bond
  :::
  1 1 2 1 1
  2 1 20 1 1
  3 1 21 1 1
  4 2 1 1 1
  5 2 17 1 1
  6 2 3 2 1
  7 3 2 2 1
  8 3 4 1 1
  9 4 3 1 1
  10 4 5 1 1
  11 4 9 2 1
  12 5 4 1 1
  13 5 8 1 1
  14 5 6 2 1
  15 6 5 2 1
  16 6 7 1 1
  17 6 22 1 1
  18 7 6 1 1
  19 7 23 1 1
  20 7 31 2 1
  21 8 5 1 1
  22 8 24 1 1
  23 8 29 2 1
  24 9 4 2 1
  25 9 10 1 1
  26 9 18 1 1
  27 10 9 1 1
  28 10 11 1 1
  29 10 17 2 1
  30 11 10 1 1
  31 11 16 1 1
  32 11 12 2 1
  33 12 11 2 1
  34 12 13 1 1
  35 12 25 1 1
  36 13 12 1 1
  37 13 14 2 1
  38 13 26 1 1
  39 14 13 2 1
  40 14 15 1 1
  41 14 33 1 1
  42 15 14 1 1
  43 15 16 2 1
  44 15 27 1 1
  45 16 11 1 1
  46 16 15 2 1
  47 16 28 1 1
  48 17 2 1 1
  49 17 10 2 1
  50 18 9 1 1
  51 18 19 3 1
  52 19 18 3 1
  53 20 1 1 1
  54 21 1 1 1
  55 22 6 1 1
  56 23 7 1 1
  57 24 8 1 1
  58 25 12 1 1
  59 26 13 1 1
  60 27 15 1 1
  61 28 16 1 1
  62 29 8 2 1
  63 29 30 1 1
  64 29 31 1 1
  65 30 29 1 1
  66 31 7 2 1
  67 31 29 1 1
  68 31 32 1 1
  69 32 31 1 1
  70 33 14 1 1
  71 33 34 1 1
  72 33 35 1 1
  73 33 36 1 1
  74 34 33 1 1
  75 35 33 1 1
  76 36 33 1 1
  :::
 } 
} 

f_m_ct { 
 s_m_title
 i_m_ct_stereo_status
 s_m_entry_id
 s_m_entry_name
 s_m_Source_Path
 s_m_Source_File
 i_m_Source_File_Index
 s_m_source_file
 i_m_source_file_index
 i_lp_mmshare_version
 i_f3d_flags
 s_epik_input
 s_epik_cmdline
 r_lp_tautomer_probability
 r_epik_Ionization_Penalty
 r_epik_Ionization_Penalty_Charging
 r_epik_Ionization_Penalty_Neutral
 r_epik_State_Penalty
 r_epik_Charging_Adjusted_Penalty
 i_epik_Tot_Q
 i_epik_Tot_abs_Q
 s_lp_Force_Field
 r_lp_Energy
 b_lp_Chiralities_Consistent
 s_lp_Variant
 s_m_job_name
 s_i_glide_gridfile
 i_i_glide_lignum
 i_i_glide_rotatable_bonds
 r_i_docking_score
 r_i_glide_ligand_efficiency
 r_i_glide_ligand_efficiency_sa
 r_i_glide_ligand_efficiency_ln
 r_i_glide_gscore
 r_i_glide_lipo
 r_i_glide_hbond
 r_i_glide_metal
 r_i_glide_rewards
 r_i_glide_evdw
 r_i_glide_ecoul
 r_i_glide_erotb
 r_i_glide_esite
 r_i_glide_emodel
 r_i_glide_energy
 r_i_glide_einternal
 i_i_glide_confnum
 i_i_glide_posenum
 r_i_glide_eff_state_penalty
 s_m_subgroup_title
 s_m_subgroupid
 b_m_subgroup_collapsed
 i_m_ct_format
 :::
 19ae 
  1
  2278 
  combiomed_cipy_affinitydata.1 
  /Users/rubenprieto/Documents/Lab/A1-CIPY/0.Project 
  combiomed_cipy_affinitydata.smi 
  1
  ligprep.maegz 
  1
  53161
  0
  W2NIXTFbY0hdW2NIXVtjSF1bY0hdYzEtYyhuYzJbTkgyXSljKEMjTiljKG4yKS1jM1tjSF1bY0hdW2NIXVtjSF1bY0hdMw== 
  J2VwaWtfcHl0aG9uJywgJy1waCcsICc3LjAnLCAnLXRuJywgJzgnLCAnLW1hJywgJzUwMCcsICctaW1hZScsICc8aW5maWxlLm1hZT4nLCAnLW9tYWUnLCAnPG91dGZpbGUubWFlPic= 
  1
    0.0000 
    0.0000 
    0.0000 
    0.0000 
  0
  0
  0
  S-OPLS 
  40.810891
  1
  18a-1 
  a1-dock_grid 
  5n2s_hbond_grid 
  1
  2
  -7.67411119149082
  -0.365433866261468
  -1.00820432747402
  -1.89740848509433
  -7.67411119149082
  -3.0834739956045
  -0.32
  0
  -2.83011350152278
  -32.8430480957031
  -1.87801349163055
  0.483330734166189
  0
  -48.3805575941712
  -34.7210615873337
  3.16691470146179
  1
  17
  0
  "A1 CONFORMATION B" 
  dock_gromacs_a1_copy1 
  0
  2
 m_depend[8] { 
  # First column is dependency index #
  i_m_depend_dependency
  s_m_depend_property
  :::
  1 10 r_lp_tautomer_probability 
  2 10 r_epik_Ionization_Penalty 
  3 10 r_epik_Ionization_Penalty_Charging 
  4 10 r_epik_Ionization_Penalty_Neutral 
  5 10 r_epik_State_Penalty 
  6 10 r_epik_Charging_Adjusted_Penalty 
  7 10 i_epik_Tot_Q 
  8 30 s_m_job_name 
  :::
 } 
 m_atom[46] { 
  # First column is atom index #
  i_m_mmod_type
  r_m_x_coord
  r_m_y_coord
  r_m_z_coord
  i_m_residue_number
  i_m_color
  r_m_charge1
  r_m_charge2
  s_m_grow_name
  i_m_atomic_number
  i_m_visibility
  s_m_color_rgb
  s_m_atom_name
  r_epik_H2O_pKa
  r_epik_H2O_pKa_uncertainty
  i_m_minimize_atom_index
  i_m_minimize_constraint
  :::
  1 25 0.787308 6.732218 18.761941 900 38 -0.92000 -0.92000 "    " 7 1 2E2EFF  ""   -2.178    0.920  11383 1
  2 2 -0.274613 5.882998 18.571459 900 144 1.04200 1.04200 "    " 6 1 DA6BFF  ""  <> <> 11384 1
  3 25 -1.223404 6.274404 17.748148 900 38 -0.83900 -0.83900 "    " 7 1 2E2EFF  ""   -0.684    0.740  11385 1
  4 2 -2.249353 5.444044 17.503746 900 144 0.66400 0.66400 "    " 6 1 DA6BFF  ""  <> <> 11386 1
  5 2 -3.258189 6.015187 16.563077 900 144 0.00000 0.00000 "    " 6 1 DA6BFF  ""  <> <> 11387 1
  6 2 -3.862409 5.263907 15.525380 900 144 -0.11500 -0.11500 "    " 6 1 DA6BFF  ""  <> <> 11388 1
  7 2 -4.838031 5.827094 14.679432 900 144 -0.11500 -0.11500 "    " 6 1 DA6BFF  ""  <> <> 11389 1
  8 2 -3.631412 7.375896 16.669855 900 144 -0.11500 -0.11500 "    " 6 1 DA6BFF  "C6141"  <> <> 11390 1
  9 2 -2.277433 4.161532 18.099022 900 144 -0.45700 -0.45700 "    " 6 1 DA6BFF  "C6142"  <> <> 11391 1
  10 2 -1.189373 3.824318 18.949376 900 144 0.66400 0.66400 "    " 6 1 DA6BFF  "C6143"  <> <> 11392 1
  11 2 -0.968577 2.481656 19.566699 900 144 0.00000 0.00000 "    " 6 1 DA6BFF  "C6144"  <> <> 11393 1
  12 2 -2.016392 1.734768 20.151293 900 144 -0.11500 -0.11500 "    " 6 1 DA6BFF  "C6145"  <> <> 11394 1
  13 2 -1.811089 0.427601 20.633955 900 144 -0.11500 -0.11500 "    " 6 1 DA6BFF  "C6146"  <> <> 11395 1
  14 2 -0.529429 -0.148766 20.600860 900 144 -0.11500 -0.11500 "    " 6 1 DA6BFF  "C6147"  <> <> 11396 1
  15 2 0.542091 0.584241 20.057624 900 144 -0.11500 -0.11500 "    " 6 1 DA6BFF  "C6148"  <> <> 11397 1
  16 2 0.317554 1.884730 19.561055 900 144 -0.11500 -0.11500 "    " 6 1 DA6BFF  "C6149"  <> <> 11398 1
  17 25 -0.184927 4.709618 19.166543 900 38 -0.83900 -0.83900 "    " 7 1 2E2EFF  "N6150"   -0.684    0.740  11399 1
  18 1 -3.367221 3.241754 17.814559 900 144 0.39500 0.39500 "    " 6 1 DA6BFF  "C6151"  <> <> 11400 1
  19 24 -4.235876 2.517251 17.579577 900 38 -0.43000 -0.43000 "    " 7 1 2E2EFF  "N6152"  <> <> 11401 1
  20 43 1.205652 6.627246 19.679212 900 21 0.36000 0.36000 "    " 1 1 FFFFFF  "H6153"   11.401    2.220  11402 1
  21 41 -3.582308 4.234944 15.362697 900 21 0.11500 0.11500 "    " 1 0 FFFFFF  "H6154"  <> <> 11403 1
  22 41 -5.284575 5.221847 13.904615 900 21 0.11500 0.11500 "    " 1 0 FFFFFF  "H6155"  <> <> 11404 1
  23 41 -3.149131 7.988600 17.412106 900 21 0.11500 0.11500 "    " 1 0 FFFFFF  "H6156"  <> <> 11405 1
  24 41 -3.002165 2.165561 20.215831 900 21 0.11500 0.11500 "    " 1 0 FFFFFF  "H6157"  <> <> 11406 1
  25 41 -2.640197 -0.135700 21.038042 900 21 0.11500 0.11500 "    " 1 0 FFFFFF  "H6158"  <> <> 11407 1
  26 41 1.537160 0.162964 20.035559 900 21 0.11500 0.11500 "    " 1 0 FFFFFF  "H6159"  <> <> 11408 1
  27 41 1.156121 2.442603 19.176085 900 21 0.11500 0.11500 "    " 1 0 FFFFFF  "H6160"  <> <> 11409 1
  28 2 -4.599034 7.953515 15.823820 900 144 0.00000 0.00000 "  c1" 6 1 DA6BFF  "C6161"  <> <> 11410 1
  29 41 -4.864222 8.995222 15.934441 900 21 0.00000 0.00000 "    " 1 0 FFFFFF  "H6162"  <> <> 11411 1
  30 2 -5.214585 7.172898 14.830675 900 144 0.00000 0.00000 "  c1" 6 1 DA6BFF  "C6163"  <> <> 11412 1
  31 2 2.203519 10.140833 16.687978 900 144 0.00000 0.00000 "  n1" 6 1 DA6BFF  "C6164"  <> <> 11413 1
  32 2 2.549594 9.921974 18.035617 900 144 0.00000 0.00000 "  f1" 6 1 DA6BFF  "C6165"  <> <> 11414 1
  33 2 2.074414 8.786909 18.720071 900 144 0.00000 0.00000 "  c3" 6 1 DA6BFF  "C6166"  <> <> 11415 1
  34 2 1.259937 7.847789 18.055468 900 144 0.00000 0.00000 "  c1" 6 1 DA6BFF  "C6167"  <> <> 11416 1
  35 2 0.967991 8.046400 16.684021 900 144 0.00000 0.00000 "    " 6 1 DA6BFF  "C6168"  <> <> 11417 1
  36 2 1.424868 9.191169 16.006757 900 144 0.00000 0.00000 "  n3" 6 1 DA6BFF  "C6169"  <> <> 11418 1
  37 41 2.501616 11.042906 16.178000 900 21 0.00000 0.00000 "  n2" 1 0 FFFFFF  "H6170"  <> <> 11419 1
  38 41 3.149239 10.640315 18.572080 900 21 0.00000 0.00000 "    " 1 0 FFFFFF  "H6171"  <> <> 11420 1
  39 41 2.323762 8.662074 19.765613 900 21 0.00000 0.00000 "    " 1 0 FFFFFF  "H6172"  <> <> 11421 1
  40 41 0.364415 7.338800 16.136526 900 21 0.00000 0.00000 "    " 1 0 FFFFFF  "H6173"  <> <> 11422 1
  41 41 1.155425 9.346611 14.972152 900 21 0.00000 0.00000 "    " 1 0 FFFFFF  "H6174"  <> <> 11423 1
  42 41 -5.959899 7.609164 14.179473 900 21 0.00000 0.00000 "    " 1 0 FFFFFF  "H6175"  <> <> 11424 1
  43 3 -0.309909 -1.539477 21.160169 900 144 0.00000 0.00000 "  c1" 6 1 DA6BFF  "C6176"  <> <> 11425 1
  44 41 -0.345201 -2.284296 20.365020 900 21 0.00000 0.00000 "  n2" 1 0 FFFFFF  "H6177"  <> <> 11426 1
  45 41 0.655072 -1.607382 21.661569 900 21 0.00000 0.00000 "    " 1 0 FFFFFF  "H6178"  <> <> 11427 1
  46 41 -1.081007 -1.793739 21.888436 900 21 0.00000 0.00000 "    " 1 0 FFFFFF  "H6179"  <> <> 11428 1
  :::
 } 
 m_bond[98] { 
  # First column is bond index #
  i_m_from
  i_m_to
  i_m_order
  b_m_thin_bond
  :::
  1 1 2 1 1
  2 1 20 1 1
  3 1 34 1 1
  4 2 1 1 1
  5 2 17 1 1
  6 2 3 2 1
  7 3 2 2 1
  8 3 4 1 1
  9 4 3 1 1
  10 4 5 1 1
  11 4 9 2 1
  12 5 4 1 1
  13 5 8 1 1
  14 5 6 2 1
  15 6 5 2 1
  16 6 7 1 1
  17 6 21 1 1
  18 7 6 1 1
  19 7 22 1 1
  20 7 30 2 1
  21 8 5 1 1
  22 8 23 1 1
  23 8 28 2 1
  24 9 4 2 1
  25 9 10 1 1
  26 9 18 1 1
  27 10 9 1 1
  28 10 11 1 1
  29 10 17 2 1
  30 11 10 1 1
  31 11 16 1 1
  32 11 12 2 1
  33 12 11 2 1
  34 12 13 1 1
  35 12 24 1 1
  36 13 12 1 1
  37 13 14 2 1
  38 13 25 1 1
  39 14 13 2 1
  40 14 15 1 1
  41 14 43 1 1
  42 15 14 1 1
  43 15 16 2 1
  44 15 26 1 1
  45 16 11 1 1
  46 16 15 2 1
  47 16 27 1 1
  48 17 2 1 1
  49 17 10 2 1
  50 18 9 1 1
  51 18 19 3 1
  52 19 18 3 1
  53 20 1 1 1
  54 21 6 1 1
  55 22 7 1 1
  56 23 8 1 1
  57 24 12 1 1
  58 25 13 1 1
  59 26 15 1 1
  60 27 16 1 1
  61 28 8 2 1
  62 28 29 1 1
  63 28 30 1 1
  64 29 28 1 1
  65 30 7 2 1
  66 30 28 1 1
  67 30 42 1 1
  68 31 32 2 1
  69 31 36 1 1
  70 31 37 1 1
  71 32 31 2 1
  72 32 33 1 1
  73 32 38 1 1
  74 33 32 1 1
  75 33 34 2 1
  76 33 39 1 1
  77 34 1 1 1
  78 34 33 2 1
  79 34 35 1 1
  80 35 34 1 1
  81 35 36 2 1
  82 35 40 1 1
  83 36 31 1 1
  84 36 35 2 1
  85 36 41 1 1
  86 37 31 1 1
  87 38 32 1 1
  88 39 33 1 1
  89 40 35 1 1
  90 41 36 1 1
  91 42 30 1 1
  92 43 14 1 1
  93 43 44 1 1
  94 43 45 1 1
  95 43 46 1 1
  96 44 43 1 1
  97 45 43 1 1
  98 46 43 1 1
  :::
 } 
} 

f_m_ct { 
 s_m_title
 i_m_ct_stereo_status
 s_m_entry_id
 s_m_entry_name
 s_m_Source_Path
 s_m_Source_File
 i_m_Source_File_Index
 s_m_source_file
 i_m_source_file_index
 i_lp_mmshare_version
 i_f3d_flags
 s_epik_input
 s_epik_cmdline
 r_lp_tautomer_probability
 r_epik_Ionization_Penalty
 r_epik_Ionization_Penalty_Charging
 r_epik_Ionization_Penalty_Neutral
 r_epik_State_Penalty
 r_epik_Charging_Adjusted_Penalty
 i_epik_Tot_Q
 i_epik_Tot_abs_Q
 s_lp_Force_Field
 r_lp_Energy
 b_lp_Chiralities_Consistent
 s_lp_Variant
 s_m_job_name
 s_i_glide_gridfile
 i_i_glide_lignum
 i_i_glide_rotatable_bonds
 r_i_docking_score
 r_i_glide_ligand_efficiency
 r_i_glide_ligand_efficiency_sa
 r_i_glide_ligand_efficiency_ln
 r_i_glide_gscore
 r_i_glide_lipo
 r_i_glide_hbond
 r_i_glide_metal
 r_i_glide_rewards
 r_i_glide_evdw
 r_i_glide_ecoul
 r_i_glide_erotb
 r_i_glide_esite
 r_i_glide_emodel
 r_i_glide_energy
 r_i_glide_einternal
 i_i_glide_confnum
 i_i_glide_posenum
 r_i_glide_eff_state_penalty
 s_m_subgroup_title
 s_m_subgroupid
 b_m_subgroup_collapsed
 i_m_ct_format
 :::
 18o 
  1
  2279 
  combiomed_cipy_affinitydata.1 
  /Users/rubenprieto/Documents/Lab/A1-CIPY/0.Project 
  combiomed_cipy_affinitydata.smi 
  1
  ligprep.maegz 
  1
  53161
  0
  W2NIXTFbY0hdW2NIXVtjSF1bY0hdYzEtYyhuYzJbTkgyXSljKEMjTiljKG4yKS1jM1tjSF1bY0hdW2NIXVtjSF1bY0hdMw== 
  J2VwaWtfcHl0aG9uJywgJy1waCcsICc3LjAnLCAnLXRuJywgJzgnLCAnLW1hJywgJzUwMCcsICctaW1hZScsICc8aW5maWxlLm1hZT4nLCAnLW9tYWUnLCAnPG91dGZpbGUubWFlPic= 
  1
    0.0000 
    0.0000 
    0.0000 
    0.0000 
  0
  0
  0
  S-OPLS 
  40.810891
  1
  18a-1 
  a1-dock_grid 
  5n2s_hbond_grid 
  1
  2
  -7.67411119149082
  -0.365433866261468
  -1.00820432747402
  -1.89740848509433
  -7.67411119149082
  -3.0834739956045
  -0.32
  0
  -2.83011350152278
  -32.8430480957031
  -1.87801349163055
  0.483330734166189
  0
  -48.3805575941712
  -34.7210615873337
  3.16691470146179
  1
  17
  0
  "A1 CONFORMATION B" 
  dock_gromacs_a1_copy1 
  0
  2
 m_depend[8] { 
  # First column is dependency index #
  i_m_depend_dependency
  s_m_depend_property
  :::
  1 10 r_lp_tautomer_probability 
  2 10 r_epik_Ionization_Penalty 
  3 10 r_epik_Ionization_Penalty_Charging 
  4 10 r_epik_Ionization_Penalty_Neutral 
  5 10 r_epik_State_Penalty 
  6 10 r_epik_Charging_Adjusted_Penalty 
  7 10 i_epik_Tot_Q 
  8 30 s_m_job_name 
  :::
 } 
 m_atom[33] { 
  # First column is atom index #
  i_m_mmod_type
  r_m_x_coord
  r_m_y_coord
  r_m_z_coord
  i_m_residue_number
  i_m_color
  r_m_charge1
  r_m_charge2
  s_m_grow_name
  i_m_atomic_number
  i_m_visibility
  s_m_color_rgb
  s_m_atom_name
  r_epik_H2O_pKa
  r_epik_H2O_pKa_uncertainty
  i_m_minimize_atom_index
  i_m_minimize_constraint
  :::
  1 25 0.560310 6.519167 19.197018 900 38 -0.92000 -0.92000 "    " 7 1 2E2EFF  ""   -2.178    0.920  11383 1
  2 2 -0.364033 5.592620 18.848271 900 143 1.04200 1.04200 "    " 6 1 FFFF6B  ""  <> <> 11384 1
  3 25 -1.274432 5.990435 17.993069 900 38 -0.83900 -0.83900 "    " 7 1 2E2EFF  ""   -0.684    0.740  11385 1
  4 2 -2.197220 5.089019 17.597908 900 143 0.66400 0.66400 "    " 6 1 FFFF6B  ""  <> <> 11386 1
  5 2 -3.239649 5.658730 16.690897 900 143 0.00000 0.00000 "    " 6 1 FFFF6B  ""  <> <> 11387 1
  6 2 -3.770889 4.975496 15.569541 900 143 -0.11500 -0.11500 "    " 6 1 FFFF6B  ""  <> <> 11388 1
  7 2 -4.798393 5.533102 14.781885 900 143 -0.11500 -0.11500 "    " 6 1 FFFF6B  ""  <> <> 11389 1
  8 2 -2.131891 3.750895 18.066237 900 143 -0.45700 -0.45700 "    " 6 1 FFFF6B  "C6141"  <> <> 11390 1
  9 2 -1.094365 3.437839 18.987204 900 143 0.66400 0.66400 "    " 6 1 FFFF6B  "C6142"  <> <> 11391 1
  10 2 -0.863191 2.089257 19.595880 900 143 0.00000 0.00000 "    " 6 1 FFFF6B  "C6143"  <> <> 11392 1
  11 2 -1.944013 1.357077 20.144068 900 143 -0.11500 -0.11500 "    " 6 1 FFFF6B  "C6144"  <> <> 11393 1
  12 2 -1.772162 0.068976 20.693432 900 143 -0.11500 -0.11500 "    " 6 1 FFFF6B  "C6145"  <> <> 11394 1
  13 2 -0.493019 -0.506709 20.745990 900 143 -0.11500 -0.11500 "    " 6 1 FFFF6B  "C6146"  <> <> 11395 1
  14 2 0.601056 0.203056 20.230611 900 143 -0.11500 -0.11500 "    " 6 1 FFFF6B  "C6147"  <> <> 11396 1
  15 2 0.422517 1.480267 19.666859 900 143 -0.11500 -0.11500 "    " 6 1 FFFF6B  "C6148"  <> <> 11397 1
  16 25 -0.216458 4.393224 19.363829 900 38 -0.83900 -0.83900 "    " 7 1 2E2EFF  "N6149"   -0.684    0.740  11398 1
  17 1 -3.062347 2.744212 17.583995 900 143 0.39500 0.39500 "    " 6 1 FFFF6B  "C6150"  <> <> 11399 1
  18 24 -3.800490 1.950404 17.189069 900 38 -0.43000 -0.43000 "    " 7 1 2E2EFF  "N6151"  <> <> 11400 1
  19 43 1.056931 6.391482 20.074857 900 21 0.36000 0.36000 "    " 1 1 FFFFFF  "H6152"   11.401    2.220  11401 1
  20 43 0.346505 7.471072 18.949716 900 21 0.36000 0.36000 "    " 1 1 FFFFFF  "H6153"   11.401    2.220  11402 1
  21 41 -3.399186 4.000277 15.300279 900 21 0.11500 0.11500 "    " 1 0 FFFFFF  "H6154"  <> <> 11403 1
  22 41 -5.193519 4.978678 13.942862 900 21 0.11500 0.11500 "    " 1 0 FFFFFF  "H6155"  <> <> 11404 1
  23 41 -2.928180 1.795030 20.131547 900 21 0.11500 0.11500 "    " 1 0 FFFFFF  "H6156"  <> <> 11405 1
  24 41 -2.615210 -0.483328 21.084686 900 21 0.11500 0.11500 "    " 1 0 FFFFFF  "H6157"  <> <> 11406 1
  25 56 -0.308826 -1.731306 21.288652 900 141 0.11500 0.11500 "    " 9 1 6BFFB5  "F6158"  <> <> 11407 1
  26 41 1.588068 -0.228712 20.267450 900 21 0.11500 0.11500 "    " 1 0 FFFFFF  "H6159"  <> <> 11408 1
  27 56 1.529735 2.117376 19.230297 900 141 0.11500 0.11500 "    " 9 1 6BFFB5  "F6160"  <> <> 11409 1
  28 2 -4.764452 7.529302 16.159593 900 143 0.00000 0.00000 "  c1" 6 1 FFFF6B  "C6161"  <> <> 11410 1
  29 41 -5.131397 8.519204 16.387902 900 21 0.00000 0.00000 "    " 1 0 FFFFFF  "H6162"  <> <> 11411 1
  30 2 -5.300029 6.812584 15.076597 900 143 0.00000 0.00000 "  c1" 6 1 FFFF6B  "C6163"  <> <> 11412 1
  31 2 -3.748695 6.952347 16.947014 900 143 0.00000 0.00000 "  c1" 6 1 FFFF6B  "C6165"  <> <> 11413 1
  32 41 -6.084161 7.245564 14.470310 900 21 0.00000 0.00000 "    " 1 0 FFFFFF  ""  <> <> 11414 1
  33 41 -3.337378 7.506560 17.770612 900 21 0.00000 0.00000 "    " 1 0 FFFFFF  ""  <> <> 11415 1
  :::
 } 
 m_bond[70] { 
  # First column is bond index #
  i_m_from
  i_m_to
  i_m_order
  b_m_thin_bond
  :::
  1 1 2 1 1
  2 1 19 1 1
  3 1 20 1 1
  4 2 1 1 1
  5 2 16 1 1
  6 2 3 2 1
  7 3 2 2 1
  8 3 4 1 1
  9 4 3 1 1
  10 4 5 1 1
  11 4 8 2 1
  12 5 4 1 1
  13 5 6 2 1
  14 5 31 1 1
  15 6 5 2 1
  16 6 7 1 1
  17 6 21 1 1
  18 7 6 1 1
  19 7 22 1 1
  20 7 30 2 1
  21 8 4 2 1
  22 8 9 1 1
  23 8 17 1 1
  24 9 8 1 1
  25 9 10 1 1
  26 9 16 2 1
  27 10 9 1 1
  28 10 15 1 1
  29 10 11 2 1
  30 11 10 2 1
  31 11 12 1 1
  32 11 23 1 1
  33 12 11 1 1
  34 12 13 2 1
  35 12 24 1 1
  36 13 12 2 1
  37 13 14 1 1
  38 13 25 1 1
  39 14 13 1 1
  40 14 15 2 1
  41 14 26 1 1
  42 15 10 1 1
  43 15 14 2 1
  44 15 27 1 1
  45 16 2 1 1
  46 16 9 2 1
  47 17 8 1 1
  48 17 18 3 1
  49 18 17 3 1
  50 19 1 1 1
  51 20 1 1 1
  52 21 6 1 1
  53 22 7 1 1
  54 23 11 1 1
  55 24 12 1 1
  56 25 13 1 1
  57 26 14 1 1
  58 27 15 1 1
  59 28 29 1 1
  60 28 30 1 1
  61 28 31 2 1
  62 29 28 1 1
  63 30 7 2 1
  64 30 28 1 1
  65 30 32 1 1
  66 31 5 1 1
  67 31 28 2 1
  68 31 33 1 1
  69 32 30 1 1
  70 33 31 1 1
  :::
 } 
} 

f_m_ct { 
 s_m_title
 i_m_ct_stereo_status
 s_m_entry_id
 s_m_entry_name
 s_m_Source_Path
 s_m_Source_File
 i_m_Source_File_Index
 s_m_source_file
 i_m_source_file_index
 i_lp_mmshare_version
 i_f3d_flags
 s_epik_input
 s_epik_cmdline
 r_lp_tautomer_probability
 r_epik_Ionization_Penalty
 r_epik_Ionization_Penalty_Charging
 r_epik_Ionization_Penalty_Neutral
 r_epik_State_Penalty
 r_epik_Charging_Adjusted_Penalty
 i_epik_Tot_Q
 i_epik_Tot_abs_Q
 s_lp_Force_Field
 r_lp_Energy
 b_lp_Chiralities_Consistent
 s_lp_Variant
 s_m_job_name
 s_i_glide_gridfile
 i_i_glide_lignum
 i_i_glide_rotatable_bonds
 r_i_docking_score
 r_i_glide_ligand_efficiency
 r_i_glide_ligand_efficiency_sa
 r_i_glide_ligand_efficiency_ln
 r_i_glide_gscore
 r_i_glide_lipo
 r_i_glide_hbond
 r_i_glide_metal
 r_i_glide_rewards
 r_i_glide_evdw
 r_i_glide_ecoul
 r_i_glide_erotb
 r_i_glide_esite
 r_i_glide_emodel
 r_i_glide_energy
 r_i_glide_einternal
 i_i_glide_confnum
 i_i_glide_posenum
 r_i_glide_eff_state_penalty
 s_m_subgroup_title
 s_m_subgroupid
 b_m_subgroup_collapsed
 i_m_ct_format
 :::
 19af 
  1
  2280 
  combiomed_cipy_affinitydata.1 
  /Users/rubenprieto/Documents/Lab/A1-CIPY/0.Project 
  combiomed_cipy_affinitydata.smi 
  1
  ligprep.maegz 
  1
  53161
  0
  W2NIXTFbY0hdW2NIXVtjSF1bY0hdYzEtYyhuYzJbTkgyXSljKEMjTiljKG4yKS1jM1tjSF1bY0hdW2NIXVtjSF1bY0hdMw== 
  J2VwaWtfcHl0aG9uJywgJy1waCcsICc3LjAnLCAnLXRuJywgJzgnLCAnLW1hJywgJzUwMCcsICctaW1hZScsICc8aW5maWxlLm1hZT4nLCAnLW9tYWUnLCAnPG91dGZpbGUubWFlPic= 
  1
    0.0000 
    0.0000 
    0.0000 
    0.0000 
  0
  0
  0
  S-OPLS 
  40.810891
  1
  18a-1 
  a1-dock_grid 
  5n2s_hbond_grid 
  1
  2
  -7.67411119149082
  -0.365433866261468
  -1.00820432747402
  -1.89740848509433
  -7.67411119149082
  -3.0834739956045
  -0.32
  0
  -2.83011350152278
  -32.8430480957031
  -1.87801349163055
  0.483330734166189
  0
  -48.3805575941712
  -34.7210615873337
  3.16691470146179
  1
  17
  0
  "A1 CONFORMATION B" 
  dock_gromacs_a1_copy1 
  0
  2
 m_depend[8] { 
  # First column is dependency index #
  i_m_depend_dependency
  s_m_depend_property
  :::
  1 10 r_lp_tautomer_probability 
  2 10 r_epik_Ionization_Penalty 
  3 10 r_epik_Ionization_Penalty_Charging 
  4 10 r_epik_Ionization_Penalty_Neutral 
  5 10 r_epik_State_Penalty 
  6 10 r_epik_Charging_Adjusted_Penalty 
  7 10 i_epik_Tot_Q 
  8 30 s_m_job_name 
  :::
 } 
 m_atom[36] { 
  # First column is atom index #
  i_m_mmod_type
  r_m_x_coord
  r_m_y_coord
  r_m_z_coord
  i_m_residue_number
  i_m_color
  r_m_charge1
  r_m_charge2
  s_m_grow_name
  i_m_atomic_number
  i_m_visibility
  s_m_color_rgb
  s_m_atom_name
  r_epik_H2O_pKa
  r_epik_H2O_pKa_uncertainty
  i_m_minimize_atom_index
  i_m_minimize_constraint
  :::
  1 25 0.549291 6.588636 19.426705 900 38 -0.92000 -0.92000 "    " 7 1 2E2EFF  ""   -2.178    0.920  11383 1
  2 2 -0.331764 5.638510 18.977252 900 50 1.04200 1.04200 "    " 6 1 6BB5FF  ""  <> <> 11384 1
  3 25 -1.213928 6.009246 18.078914 900 38 -0.83900 -0.83900 "    " 7 1 2E2EFF  ""   -0.684    0.740  11385 1
  4 2 -2.104453 5.113522 17.606459 900 50 0.66400 0.66400 "    " 6 1 6BB5FF  ""  <> <> 11386 1
  5 2 -2.013237 3.762071 18.057700 900 50 -0.45700 -0.45700 "    " 6 1 6BB5FF  "C6141"  <> <> 11387 1
  6 2 -1.017836 3.467310 19.030824 900 50 0.66400 0.66400 "    " 6 1 6BB5FF  "C6142"  <> <> 11388 1
  7 2 -0.789606 2.112658 19.626921 900 50 0.00000 0.00000 "    " 6 1 6BB5FF  "C6143"  <> <> 11389 1
  8 2 -1.872840 1.385522 20.179849 900 50 -0.11500 -0.11500 "    " 6 1 6BB5FF  "C6144"  <> <> 11390 1
  9 2 -1.706924 0.086990 20.706996 900 50 -0.11500 -0.11500 "    " 6 1 6BB5FF  "C6145"  <> <> 11391 1
  10 2 -0.431846 -0.500010 20.738503 900 50 -0.11500 -0.11500 "    " 6 1 6BB5FF  "C6146"  <> <> 11392 1
  11 2 0.663114 0.206118 20.219551 900 50 -0.11500 -0.11500 "    " 6 1 6BB5FF  "C6147"  <> <> 11393 1
  12 2 0.490181 1.490946 19.672576 900 50 -0.11500 -0.11500 "    " 6 1 6BB5FF  "C6148"  <> <> 11394 1
  13 25 -0.179078 4.430586 19.466883 900 38 -0.83900 -0.83900 "    " 7 1 2E2EFF  "N6149"   -0.684    0.740  11395 1
  14 1 -2.807898 2.675367 17.508954 900 50 0.39500 0.39500 "    " 6 1 6BB5FF  "C6150"  <> <> 11396 1
  15 24 -3.435886 1.807596 17.075143 900 38 -0.43000 -0.43000 "    " 7 1 2E2EFF  "N6151"  <> <> 11397 1
  16 43 1.131630 6.355450 20.231079 900 21 0.36000 0.36000 "    " 1 1 FFFFFF  "H6152"   11.401    2.220  11398 1
  17 3 0.578127 7.960637 18.944574 900 50 0.36000 0.36000 "    " 6 1 6BB5FF  "C6153"   11.401    2.220  11399 1
  18 41 -2.854071 1.832452 20.181409 900 21 0.11500 0.11500 "    " 1 0 FFFFFF  "H6156"  <> <> 11400 1
  19 41 -2.550556 -0.466022 21.095887 900 21 0.11500 0.11500 "    " 1 0 FFFFFF  "H6157"  <> <> 11401 1
  20 56 -0.252174 -1.733952 21.261668 900 141 0.11500 0.11500 "    " 9 1 6BFFB5  "F6158"  <> <> 11402 1
  21 41 1.645561 -0.236676 20.239301 900 21 0.11500 0.11500 "    " 1 0 FFFFFF  "H6159"  <> <> 11403 1
  22 56 1.596454 2.122809 19.227523 900 141 0.11500 0.11500 "    " 9 1 6BFFB5  "F6160"  <> <> 11404 1
  23 41 1.290991 8.547483 19.524546 900 21 0.00000 0.00000 "    " 1 0 FFFFFF  ""  <> <> 11405 1
  24 41 0.876402 7.984982 17.895856 900 21 0.00000 0.00000 "    " 1 0 FFFFFF  ""  <> <> 11406 1
  25 41 -0.405805 8.422612 19.033662 900 21 0.00000 0.00000 "    " 1 0 FFFFFF  ""  <> <> 11407 1
  26 2 -4.816103 7.043935 14.734031 900 50 0.00000 0.00000 "  n1" 6 1 6BB5FF  "C11408"  <> <> 11408 1
  27 2 -3.796975 7.765996 15.370264 900 50 0.00000 0.00000 "  f1" 6 1 6BB5FF  "C11409"  <> <> 11409 1
  28 2 -2.937988 7.119598 16.280963 900 50 0.00000 0.00000 "  c3" 6 1 6BB5FF  "C11410"  <> <> 11410 1
  29 2 -3.058681 5.736892 16.612617 900 50 0.00000 0.00000 "  c1" 6 1 6BB5FF  "C11411"  <> <> 11411 1
  30 2 -4.118062 5.051472 15.956813 900 50 0.00000 0.00000 "    " 6 1 6BB5FF  "C11412"  <> <> 11412 1
  31 2 -4.968312 5.682424 15.031101 900 50 0.00000 0.00000 "  n3" 6 1 6BB5FF  "C11413"  <> <> 11413 1
  32 41 -5.473387 7.529620 14.026358 900 21 0.00000 0.00000 "  n2" 1 0 FFFFFF  "H11414"  <> <> 11414 1
  33 41 -3.663566 8.815345 15.153015 900 21 0.00000 0.00000 "    " 1 0 FFFFFF  "H11415"  <> <> 11415 1
  34 41 -2.166950 7.727462 16.730589 900 21 0.00000 0.00000 "    " 1 0 FFFFFF  "H11416"  <> <> 11416 1
  35 41 -4.339953 4.016782 16.123898 900 21 0.00000 0.00000 "    " 1 0 FFFFFF  "H11417"  <> <> 11417 1
  36 41 -5.738112 5.102578 14.551358 900 21 0.00000 0.00000 "    " 1 0 FFFFFF  "H11418"  <> <> 11418 1
  :::
 } 
 m_bond[76] { 
  # First column is bond index #
  i_m_from
  i_m_to
  i_m_order
  b_m_thin_bond
  :::
  1 1 2 1 1
  2 1 16 1 1
  3 1 17 1 1
  4 2 1 1 1
  5 2 13 1 1
  6 2 3 2 1
  7 3 2 2 1
  8 3 4 1 1
  9 4 3 1 1
  10 4 5 2 1
  11 4 29 1 1
  12 5 4 2 1
  13 5 6 1 1
  14 5 14 1 1
  15 6 5 1 1
  16 6 7 1 1
  17 6 13 2 1
  18 7 6 1 1
  19 7 12 1 1
  20 7 8 2 1
  21 8 7 2 1
  22 8 9 1 1
  23 8 18 1 1
  24 9 8 1 1
  25 9 10 2 1
  26 9 19 1 1
  27 10 9 2 1
  28 10 11 1 1
  29 10 20 1 1
  30 11 10 1 1
  31 11 12 2 1
  32 11 21 1 1
  33 12 7 1 1
  34 12 11 2 1
  35 12 22 1 1
  36 13 2 1 1
  37 13 6 2 1
  38 14 5 1 1
  39 14 15 3 1
  40 15 14 3 1
  41 16 1 1 1
  42 17 1 1 1
  43 17 23 1 1
  44 17 24 1 1
  45 17 25 1 1
  46 18 8 1 1
  47 19 9 1 1
  48 20 10 1 1
  49 21 11 1 1
  50 22 12 1 1
  51 23 17 1 1
  52 24 17 1 1
  53 25 17 1 1
  54 26 27 2 1
  55 26 31 1 1
  56 26 32 1 1
  57 27 26 2 1
  58 27 28 1 1
  59 27 33 1 1
  60 28 27 1 1
  61 28 29 2 1
  62 28 34 1 1
  63 29 4 1 1
  64 29 28 2 1
  65 29 30 1 1
  66 30 29 1 1
  67 30 31 2 1
  68 30 35 1 1
  69 31 26 1 1
  70 31 30 2 1
  71 31 36 1 1
  72 32 26 1 1
  73 33 27 1 1
  74 34 28 1 1
  75 35 30 1 1
  76 36 31 1 1
  :::
 } 
} 

f_m_ct { 
 s_m_title
 i_m_ct_stereo_status
 s_m_entry_id
 s_m_entry_name
 s_m_Source_Path
 s_m_Source_File
 i_m_Source_File_Index
 s_m_source_file
 i_m_source_file_index
 i_lp_mmshare_version
 i_f3d_flags
 s_epik_input
 s_epik_cmdline
 r_lp_tautomer_probability
 r_epik_Ionization_Penalty
 r_epik_Ionization_Penalty_Charging
 r_epik_Ionization_Penalty_Neutral
 r_epik_State_Penalty
 r_epik_Charging_Adjusted_Penalty
 i_epik_Tot_Q
 i_epik_Tot_abs_Q
 s_lp_Force_Field
 r_lp_Energy
 b_lp_Chiralities_Consistent
 s_lp_Variant
 s_m_job_name
 s_i_glide_gridfile
 i_i_glide_lignum
 i_i_glide_rotatable_bonds
 r_i_docking_score
 r_i_glide_ligand_efficiency
 r_i_glide_ligand_efficiency_sa
 r_i_glide_ligand_efficiency_ln
 r_i_glide_gscore
 r_i_glide_lipo
 r_i_glide_hbond
 r_i_glide_metal
 r_i_glide_rewards
 r_i_glide_evdw
 r_i_glide_ecoul
 r_i_glide_erotb
 r_i_glide_esite
 r_i_glide_emodel
 r_i_glide_energy
 r_i_glide_einternal
 i_i_glide_confnum
 i_i_glide_posenum
 r_i_glide_eff_state_penalty
 s_m_subgroup_title
 s_m_subgroupid
 b_m_subgroup_collapsed
 i_m_ct_format
 :::
 19ag 
  1
  2281 
  combiomed_cipy_affinitydata.1 
  /Users/rubenprieto/Documents/Lab/A1-CIPY/0.Project 
  combiomed_cipy_affinitydata.smi 
  1
  ligprep.maegz 
  1
  53161
  0
  W2NIXTFbY0hdW2NIXVtjSF1bY0hdYzEtYyhuYzJbTkgyXSljKEMjTiljKG4yKS1jM1tjSF1bY0hdW2NIXVtjSF1bY0hdMw== 
  J2VwaWtfcHl0aG9uJywgJy1waCcsICc3LjAnLCAnLXRuJywgJzgnLCAnLW1hJywgJzUwMCcsICctaW1hZScsICc8aW5maWxlLm1hZT4nLCAnLW9tYWUnLCAnPG91dGZpbGUubWFlPic= 
  1
    0.0000 
    0.0000 
    0.0000 
    0.0000 
  0
  0
  0
  S-OPLS 
  40.810891
  1
  18a-1 
  a1-dock_grid 
  5n2s_hbond_grid 
  1
  2
  -7.67411119149082
  -0.365433866261468
  -1.00820432747402
  -1.89740848509433
  -7.67411119149082
  -3.0834739956045
  -0.32
  0
  -2.83011350152278
  -32.8430480957031
  -1.87801349163055
  0.483330734166189
  0
  -48.3805575941712
  -34.7210615873337
  3.16691470146179
  1
  17
  0
  "A1 CONFORMATION B" 
  dock_gromacs_a1_copy1 
  0
  2
 m_depend[8] { 
  # First column is dependency index #
  i_m_depend_dependency
  s_m_depend_property
  :::
  1 10 r_lp_tautomer_probability 
  2 10 r_epik_Ionization_Penalty 
  3 10 r_epik_Ionization_Penalty_Charging 
  4 10 r_epik_Ionization_Penalty_Neutral 
  5 10 r_epik_State_Penalty 
  6 10 r_epik_Charging_Adjusted_Penalty 
  7 10 i_epik_Tot_Q 
  8 30 s_m_job_name 
  :::
 } 
 m_atom[43] { 
  # First column is atom index #
  i_m_mmod_type
  r_m_x_coord
  r_m_y_coord
  r_m_z_coord
  i_m_residue_number
  i_m_color
  r_m_charge1
  r_m_charge2
  s_m_grow_name
  i_m_atomic_number
  i_m_visibility
  s_m_color_rgb
  s_m_atom_name
  r_epik_H2O_pKa
  r_epik_H2O_pKa_uncertainty
  i_m_minimize_atom_index
  i_m_minimize_constraint
  :::
  1 25 0.715817 6.645841 18.892740 900 38 -0.92000 -0.92000 "    " 7 1 2E2EFF  ""   -2.178    0.920  11383 1
  2 2 -0.313180 5.762142 18.669210 900 24 1.04200 1.04200 "    " 6 1 808080  ""  <> <> 11384 1
  3 25 -1.248752 6.133885 17.823483 900 38 -0.83900 -0.83900 "    " 7 1 2E2EFF  ""   -0.684    0.740  11385 1
  4 2 -2.233895 5.275522 17.524410 900 24 0.66400 0.66400 "    " 6 1 808080  ""  <> <> 11386 1
  5 2 -3.257367 5.848403 16.599870 900 24 0.00000 0.00000 "    " 6 1 808080  ""  <> <> 11387 1
  6 2 -3.834372 5.127477 15.525612 900 24 -0.11500 -0.11500 "    " 6 1 808080  ""  <> <> 11388 1
  7 2 -4.835177 5.693251 14.710403 900 24 -0.11500 -0.11500 "    " 6 1 808080  ""  <> <> 11389 1
  8 2 -2.220154 3.973252 18.074985 900 24 -0.45700 -0.45700 "    " 6 1 808080  "C6141"  <> <> 11390 1
  9 2 -1.158414 3.655315 18.969074 900 24 0.66400 0.66400 "    " 6 1 808080  "C6142"  <> <> 11391 1
  10 2 -0.966858 2.310094 19.605928 900 24 0.00000 0.00000 "    " 6 1 808080  "C6143"  <> <> 11392 1
  11 2 -2.069375 1.631123 20.177695 900 24 -0.11500 -0.11500 "    " 6 1 808080  "C6144"  <> <> 11393 1
  12 2 -1.963145 0.318513 20.678773 900 24 -0.11500 -0.11500 "    " 6 1 808080  "C6145"  <> <> 11394 1
  13 2 -0.723751 -0.333132 20.691290 900 24 -0.11500 -0.11500 "    " 6 1 808080  "C6146"  <> <> 11395 1
  14 2 0.403871 0.331877 20.188159 900 24 -0.11500 -0.11500 "    " 6 1 808080  "C6147"  <> <> 11396 1
  15 2 0.286574 1.633019 19.657059 900 24 -0.11500 -0.11500 "    " 6 1 808080  "C6148"  <> <> 11397 1
  16 25 -0.213662 4.583635 19.258393 900 38 -0.83900 -0.83900 "    " 7 1 2E2EFF  "N6149"   -0.684    0.740  11398 1
  17 1 -3.250223 3.018240 17.705450 900 24 0.39500 0.39500 "    " 6 1 808080  "C6150"  <> <> 11399 1
  18 24 -4.070367 2.265124 17.404610 900 38 -0.43000 -0.43000 "    " 7 1 2E2EFF  "N6151"  <> <> 11400 1
  19 43 1.143080 6.531097 19.806033 900 21 0.36000 0.36000 "    " 1 1 FFFFFF  "H6152"   11.401    2.220  11401 1
  20 41 -3.518295 4.118574 15.313190 900 21 0.11500 0.11500 "    " 1 0 FFFFFF  "H6153"  <> <> 11402 1
  21 41 -5.264136 5.110867 13.908219 900 21 0.11500 0.11500 "    " 1 0 FFFFFF  "H6154"  <> <> 11403 1
  22 41 -3.026930 2.124747 20.207036 900 21 0.11500 0.11500 "    " 1 0 FFFFFF  "H6155"  <> <> 11404 1
  23 41 -2.827604 -0.196644 21.069502 900 21 0.11500 0.11500 "    " 1 0 FFFFFF  "H6156"  <> <> 11405 1
  24 56 -0.620950 -1.583906 21.196520 900 141 0.11500 0.11500 "    " 9 1 6BFFB5  "F6157"  <> <> 11406 1
  25 41 1.368294 -0.152407 20.211380 900 21 0.11500 0.11500 "    " 1 0 FFFFFF  "H6158"  <> <> 11407 1
  26 56 1.425918 2.224568 19.239593 900 141 0.11500 0.11500 "    " 9 1 6BFFB5  "F6159"  <> <> 11408 1
  27 2 -4.676637 7.766523 15.960262 900 24 0.00000 0.00000 "  c1" 6 1 808080  "C6160"  <> <> 11409 1
  28 41 -4.984453 8.789096 16.126439 900 21 0.00000 0.00000 "    " 1 0 FFFFFF  "H6161"  <> <> 11410 1
  29 2 -5.262484 7.014443 14.928182 900 24 0.00000 0.00000 "  c1" 6 1 808080  "C6162"  <> <> 11411 1
  30 2 -3.686096 7.184488 16.775770 900 24 0.00000 0.00000 "  c1" 6 1 808080  "C6164"  <> <> 11412 1
  31 2 2.202205 10.029657 16.817504 900 24 0.00000 0.00000 "  n1" 6 1 808080  "C6166"  <> <> 11413 1
  32 2 2.551555 9.798533 18.161890 900 24 0.00000 0.00000 "  f1" 6 1 808080  "C6167"  <> <> 11414 1
  33 2 2.043561 8.677383 18.845615 900 24 0.00000 0.00000 "  c3" 6 1 808080  "C6168"  <> <> 11415 1
  34 2 1.199909 7.759143 18.186077 900 24 0.00000 0.00000 "  c1" 6 1 808080  "C6169"  <> <> 11416 1
  35 2 0.899765 7.975359 16.818591 900 24 0.00000 0.00000 "    " 6 1 808080  "C6170"  <> <> 11417 1
  36 2 1.385604 9.107747 16.142415 900 24 0.00000 0.00000 "  n3" 6 1 808080  "C6171"  <> <> 11418 1
  37 41 2.528685 10.918378 16.302375 900 21 0.00000 0.00000 "  n2" 1 0 FFFFFF  "H6172"  <> <> 11419 1
  38 41 3.182900 10.492918 18.694839 900 21 0.00000 0.00000 "    " 1 0 FFFFFF  "H6173"  <> <> 11420 1
  39 41 2.297858 8.546267 19.888233 900 21 0.00000 0.00000 "    " 1 0 FFFFFF  "H6174"  <> <> 11421 1
  40 41 0.274623 7.290495 16.267516 900 21 0.00000 0.00000 "    " 1 0 FFFFFF  "H6175"  <> <> 11422 1
  41 41 1.112265 9.273771 15.110931 900 21 0.00000 0.00000 "    " 1 0 FFFFFF  "H6176"  <> <> 11423 1
  42 41 -6.026948 7.453268 14.301463 900 21 0.00000 0.00000 "    " 1 0 FFFFFF  ""  <> <> 11424 1
  43 41 -3.230703 7.772273 17.553496 900 21 0.00000 0.00000 "    " 1 0 FFFFFF  ""  <> <> 11425 1
  :::
 } 
 m_bond[92] { 
  # First column is bond index #
  i_m_from
  i_m_to
  i_m_order
  b_m_thin_bond
  :::
  1 1 2 1 1
  2 1 19 1 1
  3 1 34 1 1
  4 2 1 1 1
  5 2 16 1 1
  6 2 3 2 1
  7 3 2 2 1
  8 3 4 1 1
  9 4 3 1 1
  10 4 5 1 1
  11 4 8 2 1
  12 5 4 1 1
  13 5 6 2 1
  14 5 30 1 1
  15 6 5 2 1
  16 6 7 1 1
  17 6 20 1 1
  18 7 6 1 1
  19 7 21 1 1
  20 7 29 2 1
  21 8 4 2 1
  22 8 9 1 1
  23 8 17 1 1
  24 9 8 1 1
  25 9 10 1 1
  26 9 16 2 1
  27 10 9 1 1
  28 10 15 1 1
  29 10 11 2 1
  30 11 10 2 1
  31 11 12 1 1
  32 11 22 1 1
  33 12 11 1 1
  34 12 13 2 1
  35 12 23 1 1
  36 13 12 2 1
  37 13 14 1 1
  38 13 24 1 1
  39 14 13 1 1
  40 14 15 2 1
  41 14 25 1 1
  42 15 10 1 1
  43 15 14 2 1
  44 15 26 1 1
  45 16 2 1 1
  46 16 9 2 1
  47 17 8 1 1
  48 17 18 3 1
  49 18 17 3 1
  50 19 1 1 1
  51 20 6 1 1
  52 21 7 1 1
  53 22 11 1 1
  54 23 12 1 1
  55 24 13 1 1
  56 25 14 1 1
  57 26 15 1 1
  58 27 28 1 1
  59 27 29 1 1
  60 27 30 2 1
  61 28 27 1 1
  62 29 7 2 1
  63 29 27 1 1
  64 29 42 1 1
  65 30 5 1 1
  66 30 27 2 1
  67 30 43 1 1
  68 31 32 2 1
  69 31 36 1 1
  70 31 37 1 1
  71 32 31 2 1
  72 32 33 1 1
  73 32 38 1 1
  74 33 32 1 1
  75 33 34 2 1
  76 33 39 1 1
  77 34 1 1 1
  78 34 33 2 1
  79 34 35 1 1
  80 35 34 1 1
  81 35 36 2 1
  82 35 40 1 1
  83 36 31 1 1
  84 36 35 2 1
  85 36 41 1 1
  86 37 31 1 1
  87 38 32 1 1
  88 39 33 1 1
  89 40 35 1 1
  90 41 36 1 1
  91 42 29 1 1
  92 43 30 1 1
  :::
 } 
} 

f_m_ct { 
 s_m_title
 i_m_ct_stereo_status
 s_m_entry_id
 s_m_entry_name
 s_m_Source_Path
 s_m_Source_File
 i_m_Source_File_Index
 s_m_source_file
 i_m_source_file_index
 i_lp_mmshare_version
 i_f3d_flags
 s_epik_input
 s_epik_cmdline
 r_lp_tautomer_probability
 r_epik_Ionization_Penalty
 r_epik_Ionization_Penalty_Charging
 r_epik_Ionization_Penalty_Neutral
 r_epik_State_Penalty
 r_epik_Charging_Adjusted_Penalty
 i_epik_Tot_Q
 i_epik_Tot_abs_Q
 s_lp_Force_Field
 r_lp_Energy
 b_lp_Chiralities_Consistent
 s_lp_Variant
 s_m_job_name
 s_i_glide_gridfile
 i_i_glide_lignum
 i_i_glide_rotatable_bonds
 r_i_docking_score
 r_i_glide_ligand_efficiency
 r_i_glide_ligand_efficiency_sa
 r_i_glide_ligand_efficiency_ln
 r_i_glide_gscore
 r_i_glide_lipo
 r_i_glide_hbond
 r_i_glide_metal
 r_i_glide_rewards
 r_i_glide_evdw
 r_i_glide_ecoul
 r_i_glide_erotb
 r_i_glide_esite
 r_i_glide_emodel
 r_i_glide_energy
 r_i_glide_einternal
 i_i_glide_confnum
 i_i_glide_posenum
 r_i_glide_eff_state_penalty
 s_m_subgroup_title
 s_m_subgroupid
 b_m_subgroup_collapsed
 i_m_ct_format
 :::
 18s 
  1
  2282 
  combiomed_cipy_affinitydata.1 
  /Users/rubenprieto/Documents/Lab/A1-CIPY/0.Project 
  combiomed_cipy_affinitydata.smi 
  1
  ligprep.maegz 
  1
  53161
  0
  W2NIXTFbY0hdW2NIXVtjSF1bY0hdYzEtYyhuYzJbTkgyXSljKEMjTiljKG4yKS1jM1tjSF1bY0hdW2NIXVtjSF1bY0hdMw== 
  J2VwaWtfcHl0aG9uJywgJy1waCcsICc3LjAnLCAnLXRuJywgJzgnLCAnLW1hJywgJzUwMCcsICctaW1hZScsICc8aW5maWxlLm1hZT4nLCAnLW9tYWUnLCAnPG91dGZpbGUubWFlPic= 
  1
    0.0000 
    0.0000 
    0.0000 
    0.0000 
  0
  0
  0
  S-OPLS 
  40.810891
  1
  18a-1 
  a1-dock_grid 
  5n2s_hbond_grid 
  1
  2
  -7.67411119149082
  -0.365433866261468
  -1.00820432747402
  -1.89740848509433
  -7.67411119149082
  -3.0834739956045
  -0.32
  0
  -2.83011350152278
  -32.8430480957031
  -1.87801349163055
  0.483330734166189
  0
  -48.3805575941712
  -34.7210615873337
  3.16691470146179
  1
  17
  0
  "A1 CONFORMATION B" 
  dock_gromacs_a1_copy1 
  0
  2
 m_depend[8] { 
  # First column is dependency index #
  i_m_depend_dependency
  s_m_depend_property
  :::
  1 10 r_lp_tautomer_probability 
  2 10 r_epik_Ionization_Penalty 
  3 10 r_epik_Ionization_Penalty_Charging 
  4 10 r_epik_Ionization_Penalty_Neutral 
  5 10 r_epik_State_Penalty 
  6 10 r_epik_Charging_Adjusted_Penalty 
  7 10 i_epik_Tot_Q 
  8 30 s_m_job_name 
  :::
 } 
 m_atom[33] { 
  # First column is atom index #
  i_m_mmod_type
  r_m_x_coord
  r_m_y_coord
  r_m_z_coord
  i_m_residue_number
  i_m_color
  r_m_charge1
  r_m_charge2
  s_m_grow_name
  i_m_atomic_number
  i_m_visibility
  s_m_color_rgb
  s_m_atom_name
  r_epik_H2O_pKa
  r_epik_H2O_pKa_uncertainty
  i_m_minimize_atom_index
  i_m_minimize_constraint
  :::
  1 25 0.694486 7.118785 18.890837 900 38 -0.92000 -0.92000 "    " 7 1 2E2EFF  ""   -2.178    0.920  11383 1
  2 2 -0.307652 6.241784 18.646211 900 143 1.04200 1.04200 "    " 6 1 FFDA6B  ""  <> <> 11384 1
  3 25 -1.243299 6.631203 17.813538 900 38 -0.83900 -0.83900 "    " 7 1 2E2EFF  ""   -0.684    0.740  11385 1
  4 2 -2.245202 5.764414 17.545389 900 143 0.66400 0.66400 "    " 6 1 FFDA6B  ""  <> <> 11386 1
  5 2 -3.242320 6.291241 16.565046 900 143 0.00000 0.00000 "    " 6 1 FFDA6B  ""  <> <> 11387 1
  6 2 -3.836638 5.487783 15.559811 900 143 -0.11500 -0.11500 "    " 6 1 FFDA6B  ""  <> <> 11388 1
  7 2 -5.192364 7.353694 14.762778 900 143 -0.11500 -0.11500 "    " 6 1 FFDA6B  "C6140"  <> <> 11389 1
  8 2 -3.614019 7.657042 16.591973 900 143 -0.11500 -0.11500 "    " 6 1 FFDA6B  "C6141"  <> <> 11390 1
  9 2 -2.264687 4.481268 18.156588 900 143 -0.45700 -0.45700 "    " 6 1 FFDA6B  "C6142"  <> <> 11391 1
  10 2 -1.171267 4.163559 18.999354 900 143 0.66400 0.66400 "    " 6 1 FFDA6B  "C6143"  <> <> 11392 1
  11 2 -0.844535 2.812630 19.541449 900 143 0.00000 0.00000 "    " 6 1 FFDA6B  "C6144"  <> <> 11393 1
  12 2 -1.763146 1.870594 20.067533 900 143 -0.11500 -0.11500 "    " 6 1 FFDA6B  "C6145"  <> <> 11394 1
  13 2 -1.329912 0.569048 20.415674 900 143 -0.11500 -0.11500 "    " 6 1 FFDA6B  "C6146"  <> <> 11395 1
  14 2 0.002504 0.172459 20.234304 900 143 -0.11500 -0.11500 "    " 6 1 FFDA6B  "C6147"  <> <> 11396 1
  15 2 0.911928 1.094267 19.713232 900 143 -0.11500 -0.11500 "    " 6 1 FFDA6B  "C6148"  <> <> 11397 1
  16 2 0.500989 2.401677 19.465500 900 143 -0.11500 -0.11500 "    " 6 1 FFDA6B  "C6149"  <> <> 11398 1
  17 25 -0.190043 5.067538 19.218735 900 38 -0.83900 -0.83900 "    " 7 1 2E2EFF  "N6150"   -0.684    0.740  11399 1
  18 1 -3.332521 3.525963 17.906286 900 143 0.39500 0.39500 "    " 6 1 FFDA6B  "C6151"  <> <> 11400 1
  19 24 -4.178249 2.764326 17.704269 900 38 -0.43000 -0.43000 "    " 7 1 2E2EFF  "N6152"  <> <> 11401 1
  20 43 1.225235 6.990137 19.745948 900 21 0.36000 0.36000 "    " 1 1 FFFFFF  "H6153"   11.401    2.220  11402 1
  21 43 0.520198 8.073908 18.623289 900 21 0.36000 0.36000 "    " 1 1 FFFFFF  "H6154"   11.401    2.220  11403 1
  22 41 -3.549211 4.454501 15.442854 900 21 0.11500 0.11500 "    " 1 0 FFFFFF  "H6155"  <> <> 11404 1
  23 41 -5.937910 7.753580 14.089236 900 21 0.11500 0.11500 "    " 1 0 FFFFFF  "H6156"  <> <> 11405 1
  24 41 -3.132903 8.317010 17.291977 900 21 0.11500 0.11500 "    " 1 0 FFFFFF  "H6157"  <> <> 11406 1
  25 41 -2.803251 2.132755 20.188409 900 21 0.11500 0.11500 "    " 1 0 FFFFFF  "H6158"  <> <> 11407 1
  26 57 -2.415896 -0.601312 21.023819 900 9 0.11500 0.11500 "    " 17 1 008C00  "Cl6159"  <> <> 11408 1
  27 41 0.307476 -0.841849 20.446730 900 21 0.11500 0.11500 "    " 1 0 FFFFFF  "H6160"  <> <> 11409 1
  28 57 2.503456 0.639500 19.279313 900 9 0.11500 0.11500 "    " 17 1 008C00  "Cl6161"  <> <> 11410 1
  29 41 1.247281 3.099876 19.158094 900 21 0.11500 0.11500 "    " 1 0 FFFFFF  "H6162"  <> <> 11411 1
  30 2 -4.580308 8.186460 15.714082 900 143 0.00000 0.00000 "  c1" 6 1 FFDA6B  "C6163"  <> <> 11412 1
  31 2 -4.808766 6.004325 14.679895 900 143 0.00000 0.00000 "  c1" 6 1 FFDA6B  "C6165"  <> <> 11413 1
  32 41 -4.847192 9.232337 15.767562 900 21 0.00000 0.00000 "    " 1 0 FFFFFF  ""  <> <> 11414 1
  33 41 -5.250894 5.360651 13.933178 900 21 0.00000 0.00000 "    " 1 0 FFFFFF  ""  <> <> 11415 1
  :::
 } 
 m_bond[70] { 
  # First column is bond index #
  i_m_from
  i_m_to
  i_m_order
  b_m_thin_bond
  :::
  1 1 2 1 1
  2 1 20 1 1
  3 1 21 1 1
  4 2 1 1 1
  5 2 17 1 1
  6 2 3 2 1
  7 3 2 2 1
  8 3 4 1 1
  9 4 3 1 1
  10 4 5 1 1
  11 4 9 2 1
  12 5 4 1 1
  13 5 8 1 1
  14 5 6 2 1
  15 6 5 2 1
  16 6 22 1 1
  17 6 31 1 1
  18 7 23 1 1
  19 7 30 1 1
  20 7 31 2 1
  21 8 5 1 1
  22 8 24 1 1
  23 8 30 2 1
  24 9 4 2 1
  25 9 10 1 1
  26 9 18 1 1
  27 10 9 1 1
  28 10 11 1 1
  29 10 17 2 1
  30 11 10 1 1
  31 11 16 1 1
  32 11 12 2 1
  33 12 11 2 1
  34 12 13 1 1
  35 12 25 1 1
  36 13 12 1 1
  37 13 14 2 1
  38 13 26 1 1
  39 14 13 2 1
  40 14 15 1 1
  41 14 27 1 1
  42 15 14 1 1
  43 15 16 2 1
  44 15 28 1 1
  45 16 11 1 1
  46 16 15 2 1
  47 16 29 1 1
  48 17 2 1 1
  49 17 10 2 1
  50 18 9 1 1
  51 18 19 3 1
  52 19 18 3 1
  53 20 1 1 1
  54 21 1 1 1
  55 22 6 1 1
  56 23 7 1 1
  57 24 8 1 1
  58 25 12 1 1
  59 26 13 1 1
  60 27 14 1 1
  61 28 15 1 1
  62 29 16 1 1
  63 30 7 1 1
  64 30 8 2 1
  65 30 32 1 1
  66 31 6 1 1
  67 31 7 2 1
  68 31 33 1 1
  69 32 30 1 1
  70 33 31 1 1
  :::
 } 
} 

f_m_ct { 
 s_m_title
 i_m_ct_stereo_status
 s_m_entry_id
 s_m_entry_name
 s_m_Source_Path
 s_m_Source_File
 i_m_Source_File_Index
 s_m_source_file
 i_m_source_file_index
 i_lp_mmshare_version
 i_f3d_flags
 s_epik_input
 s_epik_cmdline
 r_lp_tautomer_probability
 r_epik_Ionization_Penalty
 r_epik_Ionization_Penalty_Charging
 r_epik_Ionization_Penalty_Neutral
 r_epik_State_Penalty
 r_epik_Charging_Adjusted_Penalty
 i_epik_Tot_Q
 i_epik_Tot_abs_Q
 s_lp_Force_Field
 r_lp_Energy
 b_lp_Chiralities_Consistent
 s_lp_Variant
 s_m_job_name
 s_i_glide_gridfile
 i_i_glide_lignum
 i_i_glide_rotatable_bonds
 r_i_docking_score
 r_i_glide_ligand_efficiency
 r_i_glide_ligand_efficiency_sa
 r_i_glide_ligand_efficiency_ln
 r_i_glide_gscore
 r_i_glide_lipo
 r_i_glide_hbond
 r_i_glide_metal
 r_i_glide_rewards
 r_i_glide_evdw
 r_i_glide_ecoul
 r_i_glide_erotb
 r_i_glide_esite
 r_i_glide_emodel
 r_i_glide_energy
 r_i_glide_einternal
 i_i_glide_confnum
 i_i_glide_posenum
 r_i_glide_eff_state_penalty
 s_m_subgroup_title
 s_m_subgroupid
 b_m_subgroup_collapsed
 i_m_ct_format
 :::
 19aj 
  1
  2283 
  combiomed_cipy_affinitydata.1 
  /Users/rubenprieto/Documents/Lab/A1-CIPY/0.Project 
  combiomed_cipy_affinitydata.smi 
  1
  ligprep.maegz 
  1
  53161
  0
  W2NIXTFbY0hdW2NIXVtjSF1bY0hdYzEtYyhuYzJbTkgyXSljKEMjTiljKG4yKS1jM1tjSF1bY0hdW2NIXVtjSF1bY0hdMw== 
  J2VwaWtfcHl0aG9uJywgJy1waCcsICc3LjAnLCAnLXRuJywgJzgnLCAnLW1hJywgJzUwMCcsICctaW1hZScsICc8aW5maWxlLm1hZT4nLCAnLW9tYWUnLCAnPG91dGZpbGUubWFlPic= 
  1
    0.0000 
    0.0000 
    0.0000 
    0.0000 
  0
  0
  0
  S-OPLS 
  40.810891
  1
  18a-1 
  a1-dock_grid 
  5n2s_hbond_grid 
  1
  2
  -7.67411119149082
  -0.365433866261468
  -1.00820432747402
  -1.89740848509433
  -7.67411119149082
  -3.0834739956045
  -0.32
  0
  -2.83011350152278
  -32.8430480957031
  -1.87801349163055
  0.483330734166189
  0
  -48.3805575941712
  -34.7210615873337
  3.16691470146179
  1
  17
  0
  "A1 CONFORMATION B" 
  dock_gromacs_a1_copy1 
  0
  2
 m_depend[8] { 
  # First column is dependency index #
  i_m_depend_dependency
  s_m_depend_property
  :::
  1 10 r_lp_tautomer_probability 
  2 10 r_epik_Ionization_Penalty 
  3 10 r_epik_Ionization_Penalty_Charging 
  4 10 r_epik_Ionization_Penalty_Neutral 
  5 10 r_epik_State_Penalty 
  6 10 r_epik_Charging_Adjusted_Penalty 
  7 10 i_epik_Tot_Q 
  8 30 s_m_job_name 
  :::
 } 
 m_atom[36] { 
  # First column is atom index #
  i_m_mmod_type
  r_m_x_coord
  r_m_y_coord
  r_m_z_coord
  i_m_residue_number
  i_m_color
  r_m_charge1
  r_m_charge2
  s_m_grow_name
  i_m_atomic_number
  i_m_visibility
  s_m_color_rgb
  s_m_atom_name
  r_epik_H2O_pKa
  r_epik_H2O_pKa_uncertainty
  i_m_minimize_atom_index
  i_m_minimize_constraint
  :::
  1 25 0.751411 7.231907 19.126484 900 38 -0.92000 -0.92000 "    " 7 1 2E2EFF  ""   -2.178    0.920  11383 1
  2 2 -0.225571 6.346455 18.746654 900 45 1.04200 1.04200 "    " 6 1 6B6BFF  ""  <> <> 11384 1
  3 25 -1.133711 6.742284 17.878651 900 38 -0.83900 -0.83900 "    " 7 1 2E2EFF  ""   -0.684    0.740  11385 1
  4 2 -2.139274 5.896539 17.567447 900 45 0.66400 0.66400 "    " 6 1 6B6BFF  ""  <> <> 11386 1
  5 2 -3.106599 6.466604 16.577074 900 45 0.00000 0.00000 "    " 6 1 6B6BFF  ""  <> <> 11387 1
  6 2 -3.770887 5.686452 15.595934 900 45 -0.11500 -0.11500 "    " 6 1 6B6BFF  ""  <> <> 11388 1
  7 2 -5.003821 7.624120 14.771851 900 45 -0.11500 -0.11500 "    " 6 1 6B6BFF  "C6140"  <> <> 11389 1
  8 2 -3.377717 7.857998 16.569251 900 45 -0.11500 -0.11500 "    " 6 1 6B6BFF  "C6141"  <> <> 11390 1
  9 2 -2.189912 4.605002 18.160125 900 45 -0.45700 -0.45700 "    " 6 1 6B6BFF  "C6142"  <> <> 11391 1
  10 2 -1.116340 4.258375 19.015550 900 45 0.66400 0.66400 "    " 6 1 6B6BFF  "C6143"  <> <> 11392 1
  11 2 -0.820721 2.890174 19.537117 900 45 0.00000 0.00000 "    " 6 1 6B6BFF  "C6144"  <> <> 11393 1
  12 2 -1.754151 1.952721 20.049011 900 45 -0.11500 -0.11500 "    " 6 1 6B6BFF  "C6145"  <> <> 11394 1
  13 2 -1.337169 0.640912 20.383732 900 45 -0.11500 -0.11500 "    " 6 1 6B6BFF  "C6146"  <> <> 11395 1
  14 2 -0.009511 0.230380 20.202688 900 45 -0.11500 -0.11500 "    " 6 1 6B6BFF  "C6147"  <> <> 11396 1
  15 2 0.913957 1.145683 19.697497 900 45 -0.11500 -0.11500 "    " 6 1 6B6BFF  "C6148"  <> <> 11397 1
  16 2 0.518152 2.459743 19.460276 900 45 -0.11500 -0.11500 "    " 6 1 6B6BFF  "C6149"  <> <> 11398 1
  17 25 -0.129838 5.146999 19.277529 900 38 -0.83900 -0.83900 "    " 7 1 2E2EFF  "N6150"   -0.684    0.740  11399 1
  18 1 -3.270663 3.667801 17.897319 900 45 0.39500 0.39500 "    " 6 1 6B6BFF  "C6151"  <> <> 11400 1
  19 24 -4.126322 2.918532 17.688324 900 38 -0.43000 -0.43000 "    " 7 1 2E2EFF  "N6152"  <> <> 11401 1
  20 43 1.300156 6.963927 19.940672 900 21 0.36000 0.36000 "    " 1 1 FFFFFF  "H6153"   11.401    2.220  11402 1
  21 3 0.648802 8.662727 18.872492 900 45 0.36000 0.36000 "    " 6 1 6B6BFF  "C6154"   11.401    2.220  11403 1
  22 41 -3.560841 4.634103 15.493262 900 21 0.11500 0.11500 "    " 1 0 FFFFFF  "H6155"  <> <> 11404 1
  23 41 -5.730825 8.059798 14.099958 900 21 0.11500 0.11500 "    " 1 0 FFFFFF  "H6156"  <> <> 11405 1
  24 41 -2.840823 8.505230 17.242807 900 21 0.11500 0.11500 "    " 1 0 FFFFFF  "H6157"  <> <> 11406 1
  25 41 -2.791114 2.227495 20.172254 900 21 0.11500 0.11500 "    " 1 0 FFFFFF  "H6158"  <> <> 11407 1
  26 57 -2.428405 -0.531290 20.981121 900 9 0.11500 0.11500 "    " 17 1 008C00  "Cl6159"  <> <> 11408 1
  27 41 0.282849 -0.788926 20.408724 900 21 0.11500 0.11500 "    " 1 0 FFFFFF  "H6160"  <> <> 11409 1
  28 57 2.506240 0.675652 19.283724 900 9 0.11500 0.11500 "    " 17 1 008C00  "Cl6161"  <> <> 11410 1
  29 41 1.272738 3.154937 19.171608 900 21 0.11500 0.11500 "    " 1 0 FFFFFF  "H6162"  <> <> 11411 1
  30 2 -4.316606 8.433797 15.691053 900 45 0.00000 0.00000 "  c1" 6 1 6B6BFF  "C6163"  <> <> 11412 1
  31 2 -4.718252 6.249414 14.717353 900 45 0.00000 0.00000 "  c1" 6 1 6B6BFF  "C6165"  <> <> 11413 1
  32 41 1.474514 9.194314 19.348229 900 21 0.00000 0.00000 "    " 1 0 FFFFFF  ""  <> <> 11414 1
  33 41 0.677255 8.866626 17.801986 900 21 0.00000 0.00000 "    " 1 0 FFFFFF  ""  <> <> 11415 1
  34 41 -0.284019 9.063220 19.272001 900 21 0.00000 0.00000 "    " 1 0 FFFFFF  ""  <> <> 11416 1
  35 41 -4.505596 9.497459 15.721857 900 21 0.00000 0.00000 "    " 1 0 FFFFFF  ""  <> <> 11417 1
  36 41 -5.219016 5.623230 13.993837 900 21 0.00000 0.00000 "    " 1 0 FFFFFF  ""  <> <> 11418 1
  :::
 } 
 m_bond[76] { 
  # First column is bond index #
  i_m_from
  i_m_to
  i_m_order
  b_m_thin_bond
  :::
  1 1 2 1 1
  2 1 20 1 1
  3 1 21 1 1
  4 2 1 1 1
  5 2 17 1 1
  6 2 3 2 1
  7 3 2 2 1
  8 3 4 1 1
  9 4 3 1 1
  10 4 5 1 1
  11 4 9 2 1
  12 5 4 1 1
  13 5 8 1 1
  14 5 6 2 1
  15 6 5 2 1
  16 6 22 1 1
  17 6 31 1 1
  18 7 23 1 1
  19 7 30 1 1
  20 7 31 2 1
  21 8 5 1 1
  22 8 24 1 1
  23 8 30 2 1
  24 9 4 2 1
  25 9 10 1 1
  26 9 18 1 1
  27 10 9 1 1
  28 10 11 1 1
  29 10 17 2 1
  30 11 10 1 1
  31 11 16 1 1
  32 11 12 2 1
  33 12 11 2 1
  34 12 13 1 1
  35 12 25 1 1
  36 13 12 1 1
  37 13 14 2 1
  38 13 26 1 1
  39 14 13 2 1
  40 14 15 1 1
  41 14 27 1 1
  42 15 14 1 1
  43 15 16 2 1
  44 15 28 1 1
  45 16 11 1 1
  46 16 15 2 1
  47 16 29 1 1
  48 17 2 1 1
  49 17 10 2 1
  50 18 9 1 1
  51 18 19 3 1
  52 19 18 3 1
  53 20 1 1 1
  54 21 1 1 1
  55 21 32 1 1
  56 21 33 1 1
  57 21 34 1 1
  58 22 6 1 1
  59 23 7 1 1
  60 24 8 1 1
  61 25 12 1 1
  62 26 13 1 1
  63 27 14 1 1
  64 28 15 1 1
  65 29 16 1 1
  66 30 7 1 1
  67 30 8 2 1
  68 30 35 1 1
  69 31 6 1 1
  70 31 7 2 1
  71 31 36 1 1
  72 32 21 1 1
  73 33 21 1 1
  74 34 21 1 1
  75 35 30 1 1
  76 36 31 1 1
  :::
 } 
} 

f_m_ct { 
 s_m_title
 i_m_ct_stereo_status
 s_m_entry_id
 s_m_entry_name
 s_m_Source_Path
 s_m_Source_File
 i_m_Source_File_Index
 s_m_source_file
 i_m_source_file_index
 i_lp_mmshare_version
 i_f3d_flags
 s_epik_input
 s_epik_cmdline
 r_lp_tautomer_probability
 r_epik_Ionization_Penalty
 r_epik_Ionization_Penalty_Charging
 r_epik_Ionization_Penalty_Neutral
 r_epik_State_Penalty
 r_epik_Charging_Adjusted_Penalty
 i_epik_Tot_Q
 i_epik_Tot_abs_Q
 s_lp_Force_Field
 r_lp_Energy
 b_lp_Chiralities_Consistent
 s_lp_Variant
 s_m_job_name
 s_i_glide_gridfile
 i_i_glide_lignum
 i_i_glide_rotatable_bonds
 r_i_docking_score
 r_i_glide_ligand_efficiency
 r_i_glide_ligand_efficiency_sa
 r_i_glide_ligand_efficiency_ln
 r_i_glide_gscore
 r_i_glide_lipo
 r_i_glide_hbond
 r_i_glide_metal
 r_i_glide_rewards
 r_i_glide_evdw
 r_i_glide_ecoul
 r_i_glide_erotb
 r_i_glide_esite
 r_i_glide_emodel
 r_i_glide_energy
 r_i_glide_einternal
 i_i_glide_confnum
 i_i_glide_posenum
 r_i_glide_eff_state_penalty
 s_m_subgroup_title
 s_m_subgroupid
 b_m_subgroup_collapsed
 i_m_ct_format
 :::
 19ak 
  1
  2284 
  combiomed_cipy_affinitydata.1 
  /Users/rubenprieto/Documents/Lab/A1-CIPY/0.Project 
  combiomed_cipy_affinitydata.smi 
  1
  ligprep.maegz 
  1
  53161
  0
  W2NIXTFbY0hdW2NIXVtjSF1bY0hdYzEtYyhuYzJbTkgyXSljKEMjTiljKG4yKS1jM1tjSF1bY0hdW2NIXVtjSF1bY0hdMw== 
  J2VwaWtfcHl0aG9uJywgJy1waCcsICc3LjAnLCAnLXRuJywgJzgnLCAnLW1hJywgJzUwMCcsICctaW1hZScsICc8aW5maWxlLm1hZT4nLCAnLW9tYWUnLCAnPG91dGZpbGUubWFlPic= 
  1
    0.0000 
    0.0000 
    0.0000 
    0.0000 
  0
  0
  0
  S-OPLS 
  40.810891
  1
  18a-1 
  a1-dock_grid 
  5n2s_hbond_grid 
  1
  2
  -7.67411119149082
  -0.365433866261468
  -1.00820432747402
  -1.89740848509433
  -7.67411119149082
  -3.0834739956045
  -0.32
  0
  -2.83011350152278
  -32.8430480957031
  -1.87801349163055
  0.483330734166189
  0
  -48.3805575941712
  -34.7210615873337
  3.16691470146179
  1
  17
  0
  "A1 CONFORMATION B" 
  dock_gromacs_a1_copy1 
  0
  2
 m_depend[8] { 
  # First column is dependency index #
  i_m_depend_dependency
  s_m_depend_property
  :::
  1 10 r_lp_tautomer_probability 
  2 10 r_epik_Ionization_Penalty 
  3 10 r_epik_Ionization_Penalty_Charging 
  4 10 r_epik_Ionization_Penalty_Neutral 
  5 10 r_epik_State_Penalty 
  6 10 r_epik_Charging_Adjusted_Penalty 
  7 10 i_epik_Tot_Q 
  8 30 s_m_job_name 
  :::
 } 
 m_atom[39] { 
  # First column is atom index #
  i_m_mmod_type
  r_m_x_coord
  r_m_y_coord
  r_m_z_coord
  i_m_residue_number
  i_m_color
  r_m_charge1
  r_m_charge2
  s_m_grow_name
  i_m_atomic_number
  i_m_visibility
  s_m_color_rgb
  s_m_atom_name
  r_epik_H2O_pKa
  r_epik_H2O_pKa_uncertainty
  i_m_minimize_atom_index
  i_m_minimize_constraint
  :::
  1 25 0.873403 6.976940 18.919380 900 38 -0.92000 -0.92000 "    " 7 1 2E2EFF  ""   -2.178    0.920  11383 1
  2 2 -0.204204 6.171279 18.666500 900 104 1.04200 1.04200 "    " 6 1 E6E6E6  ""  <> <> 11384 1
  3 25 -1.099767 6.554921 17.781553 900 38 -0.83900 -0.83900 "    " 7 1 2E2EFF  ""   -0.684    0.740  11385 1
  4 2 -2.147775 5.738638 17.542603 900 104 0.66400 0.66400 "    " 6 1 E6E6E6  ""  <> <> 11386 1
  5 2 -3.126831 6.306466 16.568953 900 104 0.00000 0.00000 "    " 6 1 E6E6E6  ""  <> <> 11387 1
  6 2 -3.781451 5.524913 15.585342 900 104 -0.11500 -0.11500 "    " 6 1 E6E6E6  ""  <> <> 11388 1
  7 2 -5.050985 7.451317 14.792785 900 104 -0.11500 -0.11500 "    " 6 1 E6E6E6  "C6140"  <> <> 11389 1
  8 2 -3.421136 7.691941 16.586391 900 104 -0.11500 -0.11500 "    " 6 1 E6E6E6  "C6141"  <> <> 11390 1
  9 2 -2.221176 4.467335 18.173252 900 104 -0.45700 -0.45700 "    " 6 1 E6E6E6  "C6142"  <> <> 11391 1
  10 2 -1.153521 4.131869 19.038179 900 104 0.66400 0.66400 "    " 6 1 E6E6E6  "C6143"  <> <> 11392 1
  11 2 -0.842331 2.774366 19.566468 900 104 0.00000 0.00000 "    " 6 1 E6E6E6  "C6144"  <> <> 11393 1
  12 2 -1.763444 1.835804 20.091277 900 104 -0.11500 -0.11500 "    " 6 1 E6E6E6  "C6145"  <> <> 11394 1
  13 2 -1.330664 0.532821 20.435812 900 104 -0.11500 -0.11500 "    " 6 1 E6E6E6  "C6146"  <> <> 11395 1
  14 2 0.001476 0.133428 20.251218 900 104 -0.11500 -0.11500 "    " 6 1 E6E6E6  "C6147"  <> <> 11396 1
  15 2 0.910023 1.051243 19.722241 900 104 -0.11500 -0.11500 "    " 6 1 E6E6E6  "C6148"  <> <> 11397 1
  16 2 0.500243 2.356688 19.474296 900 104 -0.11500 -0.11500 "    " 6 1 E6E6E6  "C6149"  <> <> 11398 1
  17 25 -0.158628 5.012607 19.277147 900 38 -0.83900 -0.83900 "    " 7 1 2E2EFF  "N6150"   -0.684    0.740  11399 1
  18 1 -3.307483 3.534601 17.920462 900 104 0.39500 0.39500 "    " 6 1 E6E6E6  "C6151"  <> <> 11400 1
  19 24 -4.166736 2.788716 17.715782 900 38 -0.43000 -0.43000 "    " 7 1 2E2EFF  "N6152"  <> <> 11401 1
  20 43 1.364940 6.822839 19.796434 900 21 0.36000 0.36000 "    " 1 1 FFFFFF  "H6153"   11.401    2.220  11402 1
  21 3 1.283540 8.095454 18.090505 900 104 0.36000 0.36000 "    " 6 1 E6E6E6  "C6154"   11.401    2.220  11403 1
  22 41 -3.553071 4.476541 15.477667 900 21 0.11500 0.11500 "    " 1 0 FFFFFF  "H6155"  <> <> 11404 1
  23 41 -5.789996 7.881527 14.130561 900 21 0.11500 0.11500 "    " 1 0 FFFFFF  "H6156"  <> <> 11405 1
  24 41 -2.892372 8.333048 17.272408 900 21 0.11500 0.11500 "    " 1 0 FFFFFF  "H6157"  <> <> 11406 1
  25 41 -2.801585 2.104160 20.216076 900 21 0.11500 0.11500 "    " 1 0 FFFFFF  "H6158"  <> <> 11407 1
  26 57 -2.417074 -0.633287 21.048545 900 9 0.11500 0.11500 "    " 17 1 008C00  "Cl6159"  <> <> 11408 1
  27 41 0.306943 -0.880940 20.461937 900 21 0.11500 0.11500 "    " 1 0 FFFFFF  "H6160"  <> <> 11409 1
  28 57 2.498296 0.600590 19.275206 900 9 0.11500 0.11500 "    " 17 1 008C00  "Cl6161"  <> <> 11410 1
  29 41 1.248690 3.047488 19.153553 900 21 0.11500 0.11500 "    " 1 0 FFFFFF  "H6162"  <> <> 11411 1
  30 2 -4.375737 8.261859 15.720697 900 104 0.00000 0.00000 "  c1" 6 1 E6E6E6  "C6163"  <> <> 11412 1
  31 2 -4.743199 6.081951 14.719664 900 104 0.00000 0.00000 "  c1" 6 1 E6E6E6  "C6165"  <> <> 11413 1
  32 41 2.372832 8.140361 18.088655 900 21 0.00000 0.00000 "    " 1 0 FFFFFF  ""  <> <> 11414 1
  33 41 0.974438 7.930489 17.057188 900 21 0.00000 0.00000 "    " 1 0 FFFFFF  ""  <> <> 11415 1
  34 3 0.712489 9.410075 18.610003 900 104 0.00000 0.00000 "    " 6 1 E6E6E6  "C6169"  <> <> 11416 1
  35 41 1.055726 10.246922 18.001552 900 21 0.00000 0.00000 "    " 1 0 FFFFFF  ""  <> <> 11417 1
  36 41 -0.378454 9.405229 18.585373 900 21 0.00000 0.00000 "    " 1 0 FFFFFF  ""  <> <> 11418 1
  37 41 1.021574 9.596982 19.640007 900 21 0.00000 0.00000 "    " 1 0 FFFFFF  ""  <> <> 11419 1
  38 41 -4.587715 9.320799 15.767995 900 21 0.00000 0.00000 "    " 1 0 FFFFFF  ""  <> <> 11420 1
  39 41 -5.236234 5.454371 13.992369 900 21 0.00000 0.00000 "    " 1 0 FFFFFF  ""  <> <> 11421 1
  :::
 } 
 m_bond[82] { 
  # First column is bond index #
  i_m_from
  i_m_to
  i_m_order
  b_m_thin_bond
  :::
  1 1 2 1 1
  2 1 20 1 1
  3 1 21 1 1
  4 2 1 1 1
  5 2 17 1 1
  6 2 3 2 1
  7 3 2 2 1
  8 3 4 1 1
  9 4 3 1 1
  10 4 5 1 1
  11 4 9 2 1
  12 5 4 1 1
  13 5 8 1 1
  14 5 6 2 1
  15 6 5 2 1
  16 6 22 1 1
  17 6 31 1 1
  18 7 23 1 1
  19 7 30 1 1
  20 7 31 2 1
  21 8 5 1 1
  22 8 24 1 1
  23 8 30 2 1
  24 9 4 2 1
  25 9 10 1 1
  26 9 18 1 1
  27 10 9 1 1
  28 10 11 1 1
  29 10 17 2 1
  30 11 10 1 1
  31 11 16 1 1
  32 11 12 2 1
  33 12 11 2 1
  34 12 13 1 1
  35 12 25 1 1
  36 13 12 1 1
  37 13 14 2 1
  38 13 26 1 1
  39 14 13 2 1
  40 14 15 1 1
  41 14 27 1 1
  42 15 14 1 1
  43 15 16 2 1
  44 15 28 1 1
  45 16 11 1 1
  46 16 15 2 1
  47 16 29 1 1
  48 17 2 1 1
  49 17 10 2 1
  50 18 9 1 1
  51 18 19 3 1
  52 19 18 3 1
  53 20 1 1 1
  54 21 1 1 1
  55 21 32 1 1
  56 21 33 1 1
  57 21 34 1 1
  58 22 6 1 1
  59 23 7 1 1
  60 24 8 1 1
  61 25 12 1 1
  62 26 13 1 1
  63 27 14 1 1
  64 28 15 1 1
  65 29 16 1 1
  66 30 7 1 1
  67 30 8 2 1
  68 30 38 1 1
  69 31 6 1 1
  70 31 7 2 1
  71 31 39 1 1
  72 32 21 1 1
  73 33 21 1 1
  74 34 21 1 1
  75 34 35 1 1
  76 34 36 1 1
  77 34 37 1 1
  78 35 34 1 1
  79 36 34 1 1
  80 37 34 1 1
  81 38 30 1 1
  82 39 31 1 1
  :::
 } 
} 

f_m_ct { 
 s_m_title
 i_m_ct_stereo_status
 s_m_entry_id
 s_m_entry_name
 s_m_Source_Path
 s_m_Source_File
 i_m_Source_File_Index
 s_m_source_file
 i_m_source_file_index
 i_lp_mmshare_version
 i_f3d_flags
 s_epik_input
 s_epik_cmdline
 r_lp_tautomer_probability
 r_epik_Ionization_Penalty
 r_epik_Ionization_Penalty_Charging
 r_epik_Ionization_Penalty_Neutral
 r_epik_State_Penalty
 r_epik_Charging_Adjusted_Penalty
 i_epik_Tot_Q
 i_epik_Tot_abs_Q
 s_lp_Force_Field
 r_lp_Energy
 b_lp_Chiralities_Consistent
 s_lp_Variant
 s_m_job_name
 s_i_glide_gridfile
 i_i_glide_lignum
 i_i_glide_rotatable_bonds
 r_i_docking_score
 r_i_glide_ligand_efficiency
 r_i_glide_ligand_efficiency_sa
 r_i_glide_ligand_efficiency_ln
 r_i_glide_gscore
 r_i_glide_lipo
 r_i_glide_hbond
 r_i_glide_metal
 r_i_glide_rewards
 r_i_glide_evdw
 r_i_glide_ecoul
 r_i_glide_erotb
 r_i_glide_esite
 r_i_glide_emodel
 r_i_glide_energy
 r_i_glide_einternal
 i_i_glide_confnum
 i_i_glide_posenum
 r_i_glide_eff_state_penalty
 s_m_subgroup_title
 s_m_subgroupid
 b_m_subgroup_collapsed
 i_m_ct_format
 :::
 19al 
  1
  2285 
  combiomed_cipy_affinitydata.1 
  /Users/rubenprieto/Documents/Lab/A1-CIPY/0.Project 
  combiomed_cipy_affinitydata.smi 
  1
  ligprep.maegz 
  1
  53161
  0
  W2NIXTFbY0hdW2NIXVtjSF1bY0hdYzEtYyhuYzJbTkgyXSljKEMjTiljKG4yKS1jM1tjSF1bY0hdW2NIXVtjSF1bY0hdMw== 
  J2VwaWtfcHl0aG9uJywgJy1waCcsICc3LjAnLCAnLXRuJywgJzgnLCAnLW1hJywgJzUwMCcsICctaW1hZScsICc8aW5maWxlLm1hZT4nLCAnLW9tYWUnLCAnPG91dGZpbGUubWFlPic= 
  1
    0.0000 
    0.0000 
    0.0000 
    0.0000 
  0
  0
  0
  S-OPLS 
  40.810891
  1
  18a-1 
  a1-dock_grid 
  5n2s_hbond_grid 
  1
  2
  -7.67411119149082
  -0.365433866261468
  -1.00820432747402
  -1.89740848509433
  -7.67411119149082
  -3.0834739956045
  -0.32
  0
  -2.83011350152278
  -32.8430480957031
  -1.87801349163055
  0.483330734166189
  0
  -48.3805575941712
  -34.7210615873337
  3.16691470146179
  1
  17
  0
  "A1 CONFORMATION B" 
  dock_gromacs_a1_copy1 
  0
  2
 m_depend[8] { 
  # First column is dependency index #
  i_m_depend_dependency
  s_m_depend_property
  :::
  1 10 r_lp_tautomer_probability 
  2 10 r_epik_Ionization_Penalty 
  3 10 r_epik_Ionization_Penalty_Charging 
  4 10 r_epik_Ionization_Penalty_Neutral 
  5 10 r_epik_State_Penalty 
  6 10 r_epik_Charging_Adjusted_Penalty 
  7 10 i_epik_Tot_Q 
  8 30 s_m_job_name 
  :::
 } 
 m_atom[43] { 
  # First column is atom index #
  i_m_mmod_type
  r_m_x_coord
  r_m_y_coord
  r_m_z_coord
  i_m_residue_number
  i_m_color
  r_m_charge1
  r_m_charge2
  s_m_grow_name
  i_m_atomic_number
  i_m_visibility
  s_m_color_rgb
  s_m_atom_name
  r_epik_H2O_pKa
  r_epik_H2O_pKa_uncertainty
  i_m_minimize_atom_index
  i_m_minimize_constraint
  :::
  1 25 0.606175 7.069016 18.560912 900 38 -0.92000 -0.92000 "    " 7 1 2E2EFF  ""   -2.178    0.920  11383 1
  2 2 -0.460730 6.211988 18.466254 900 118 1.04200 1.04200 "    " 6 1 00CC00  ""  <> <> 11384 1
  3 25 -1.446391 6.533362 17.654227 900 38 -0.83900 -0.83900 "    " 7 1 2E2EFF  ""   -0.684    0.740  11385 1
  4 2 -2.445709 5.650887 17.482872 900 118 0.66400 0.66400 "    " 6 1 00CC00  ""  <> <> 11386 1
  5 2 -3.489348 6.114541 16.529098 900 118 0.00000 0.00000 "    " 6 1 00CC00  ""  <> <> 11387 1
  6 2 -3.967892 5.301179 15.474722 900 118 -0.11500 -0.11500 "    " 6 1 00CC00  ""  <> <> 11388 1
  7 2 -5.504931 7.047162 14.739723 900 118 -0.11500 -0.11500 "    " 6 1 00CC00  "C6140"  <> <> 11389 1
  8 2 -4.021556 7.420041 16.634775 900 118 -0.11500 -0.11500 "    " 6 1 00CC00  "C6141"  <> <> 11390 1
  9 2 -2.409084 4.393299 18.130439 900 118 -0.45700 -0.45700 "    " 6 1 00CC00  "C6142"  <> <> 11391 1
  10 2 -1.293046 4.140837 18.964536 900 118 0.66400 0.66400 "    " 6 1 00CC00  "C6143"  <> <> 11392 1
  11 2 -0.917046 2.814318 19.533150 900 118 0.00000 0.00000 "    " 6 1 00CC00  "C6144"  <> <> 11393 1
  12 2 -1.804930 1.849368 20.069047 900 118 -0.11500 -0.11500 "    " 6 1 00CC00  "C6145"  <> <> 11394 1
  13 2 -1.335500 0.562125 20.420118 900 118 -0.11500 -0.11500 "    " 6 1 00CC00  "C6146"  <> <> 11395 1
  14 2 0.007561 0.203276 20.237049 900 118 -0.11500 -0.11500 "    " 6 1 00CC00  "C6147"  <> <> 11396 1
  15 2 0.891130 1.150746 19.715772 900 118 -0.11500 -0.11500 "    " 6 1 00CC00  "C6148"  <> <> 11397 1
  16 2 0.440116 2.444056 19.456079 900 118 -0.11500 -0.11500 "    " 6 1 00CC00  "C6149"  <> <> 11398 1
  17 25 -0.326907 5.077459 19.119420 900 38 -0.83900 -0.83900 "    " 7 1 2E2EFF  "N6150"   -0.684    0.740  11399 1
  18 1 -3.441275 3.400174 17.888219 900 118 0.39500 0.39500 "    " 6 1 00CC00  "C6151"  <> <> 11400 1
  19 24 -4.258562 2.609832 17.686747 900 38 -0.43000 -0.43000 "    " 7 1 2E2EFF  "N6152"  <> <> 11401 1
  20 43 1.096398 6.982140 19.441836 900 21 0.36000 0.36000 "    " 1 1 FFFFFF  "H6153"   11.401    2.220  11402 1
  21 41 -3.563630 4.311252 15.328883 900 21 0.11500 0.11500 "    " 1 0 FFFFFF  "H6154"  <> <> 11403 1
  22 41 -6.273020 7.402643 14.066609 900 21 0.11500 0.11500 "    " 1 0 FFFFFF  "H6155"  <> <> 11404 1
  23 41 -3.639920 8.078123 17.395807 900 21 0.11500 0.11500 "    " 1 0 FFFFFF  "H6156"  <> <> 11405 1
  24 41 -2.851629 2.082076 20.189986 900 21 0.11500 0.11500 "    " 1 0 FFFFFF  "H6157"  <> <> 11406 1
  25 57 -2.391520 -0.631564 21.036876 900 9 0.11500 0.11500 "    " 17 1 008C00  "Cl6158"  <> <> 11407 1
  26 41 0.343284 -0.799953 20.455281 900 21 0.11500 0.11500 "    " 1 0 FFFFFF  "H6159"  <> <> 11408 1
  27 57 2.502951 0.742651 19.308224 900 9 0.11500 0.11500 "    " 17 1 008C00  "Cl6160"  <> <> 11409 1
  28 41 1.160473 3.162780 19.131181 900 21 0.11500 0.11500 "    " 1 0 FFFFFF  "H6161"  <> <> 11410 1
  29 2 -5.022718 7.885136 15.759184 900 118 0.00000 0.00000 "  c1" 6 1 00CC00  "C6162"  <> <> 11411 1
  30 2 -4.970131 5.754736 14.595444 900 118 0.00000 0.00000 "  c1" 6 1 00CC00  "C6164"  <> <> 11412 1
  31 2 1.846462 10.353000 16.198556 900 118 0.00000 0.00000 "  n1" 6 1 00CC00  "C6166"  <> <> 11413 1
  32 2 2.102196 10.327567 17.582185 900 118 0.00000 0.00000 "  f1" 6 1 00CC00  "C6167"  <> <> 11414 1
  33 2 1.701696 9.228039 18.366599 900 118 0.00000 0.00000 "  c3" 6 1 00CC00  "C6168"  <> <> 11415 1
  34 2 1.022005 8.147137 17.770293 900 118 0.00000 0.00000 "  c1" 6 1 00CC00  "C6169"  <> <> 11416 1
  35 2 0.791158 8.165746 16.374689 900 118 0.00000 0.00000 "    " 6 1 00CC00  "C6170"  <> <> 11417 1
  36 2 1.196769 9.263263 15.593315 900 118 0.00000 0.00000 "  n3" 6 1 00CC00  "C6171"  <> <> 11418 1
  37 41 2.116244 11.215905 15.607645 900 21 0.00000 0.00000 "  n2" 1 0 FFFFFF  "H6172"  <> <> 11419 1
  38 41 2.573090 11.171440 18.057174 900 21 0.00000 0.00000 "    " 1 0 FFFFFF  "H6173"  <> <> 11420 1
  39 41 1.890561 9.242579 19.432081 900 21 0.00000 0.00000 "    " 1 0 FFFFFF  "H6174"  <> <> 11421 1
  40 41 0.276397 7.347227 15.893894 900 21 0.00000 0.00000 "    " 1 0 FFFFFF  "H6175"  <> <> 11422 1
  41 41 0.981034 9.277717 14.535649 900 21 0.00000 0.00000 "    " 1 0 FFFFFF  "H6176"  <> <> 11423 1
  42 41 -5.416535 8.886171 15.865468 900 21 0.00000 0.00000 "    " 1 0 FFFFFF  ""  <> <> 11424 1
  43 41 -5.315908 5.106129 13.804025 900 21 0.00000 0.00000 "    " 1 0 FFFFFF  ""  <> <> 11425 1
  :::
 } 
 m_bond[92] { 
  # First column is bond index #
  i_m_from
  i_m_to
  i_m_order
  b_m_thin_bond
  :::
  1 1 2 1 1
  2 1 20 1 1
  3 1 34 1 1
  4 2 1 1 1
  5 2 17 1 1
  6 2 3 2 1
  7 3 2 2 1
  8 3 4 1 1
  9 4 3 1 1
  10 4 5 1 1
  11 4 9 2 1
  12 5 4 1 1
  13 5 8 1 1
  14 5 6 2 1
  15 6 5 2 1
  16 6 21 1 1
  17 6 30 1 1
  18 7 22 1 1
  19 7 29 1 1
  20 7 30 2 1
  21 8 5 1 1
  22 8 23 1 1
  23 8 29 2 1
  24 9 4 2 1
  25 9 10 1 1
  26 9 18 1 1
  27 10 9 1 1
  28 10 11 1 1
  29 10 17 2 1
  30 11 10 1 1
  31 11 16 1 1
  32 11 12 2 1
  33 12 11 2 1
  34 12 13 1 1
  35 12 24 1 1
  36 13 12 1 1
  37 13 14 2 1
  38 13 25 1 1
  39 14 13 2 1
  40 14 15 1 1
  41 14 26 1 1
  42 15 14 1 1
  43 15 16 2 1
  44 15 27 1 1
  45 16 11 1 1
  46 16 15 2 1
  47 16 28 1 1
  48 17 2 1 1
  49 17 10 2 1
  50 18 9 1 1
  51 18 19 3 1
  52 19 18 3 1
  53 20 1 1 1
  54 21 6 1 1
  55 22 7 1 1
  56 23 8 1 1
  57 24 12 1 1
  58 25 13 1 1
  59 26 14 1 1
  60 27 15 1 1
  61 28 16 1 1
  62 29 7 1 1
  63 29 8 2 1
  64 29 42 1 1
  65 30 6 1 1
  66 30 7 2 1
  67 30 43 1 1
  68 31 32 2 1
  69 31 36 1 1
  70 31 37 1 1
  71 32 31 2 1
  72 32 33 1 1
  73 32 38 1 1
  74 33 32 1 1
  75 33 34 2 1
  76 33 39 1 1
  77 34 1 1 1
  78 34 33 2 1
  79 34 35 1 1
  80 35 34 1 1
  81 35 36 2 1
  82 35 40 1 1
  83 36 31 1 1
  84 36 35 2 1
  85 36 41 1 1
  86 37 31 1 1
  87 38 32 1 1
  88 39 33 1 1
  89 40 35 1 1
  90 41 36 1 1
  91 42 29 1 1
  92 43 30 1 1
  :::
 } 
} 

f_m_ct { 
 s_m_title
 i_m_ct_stereo_status
 s_m_entry_id
 s_m_entry_name
 s_m_Source_Path
 s_m_Source_File
 i_m_Source_File_Index
 s_m_source_file
 i_m_source_file_index
 i_lp_mmshare_version
 i_f3d_flags
 s_epik_input
 s_epik_cmdline
 r_lp_tautomer_probability
 r_epik_Ionization_Penalty
 r_epik_Ionization_Penalty_Charging
 r_epik_Ionization_Penalty_Neutral
 r_epik_State_Penalty
 r_epik_Charging_Adjusted_Penalty
 i_epik_Tot_Q
 i_epik_Tot_abs_Q
 s_lp_Force_Field
 r_lp_Energy
 b_lp_Chiralities_Consistent
 s_lp_Variant
 s_m_job_name
 s_i_glide_gridfile
 i_i_glide_lignum
 i_i_glide_rotatable_bonds
 r_i_docking_score
 r_i_glide_ligand_efficiency
 r_i_glide_ligand_efficiency_sa
 r_i_glide_ligand_efficiency_ln
 r_i_glide_gscore
 r_i_glide_lipo
 r_i_glide_hbond
 r_i_glide_metal
 r_i_glide_rewards
 r_i_glide_evdw
 r_i_glide_ecoul
 r_i_glide_erotb
 r_i_glide_esite
 r_i_glide_emodel
 r_i_glide_energy
 r_i_glide_einternal
 i_i_glide_confnum
 i_i_glide_posenum
 r_i_glide_eff_state_penalty
 s_m_subgroup_title
 s_m_subgroupid
 b_m_subgroup_collapsed
 i_m_ct_format
 :::
 18t 
  1
  2286 
  combiomed_cipy_affinitydata.1 
  /Users/rubenprieto/Documents/Lab/A1-CIPY/0.Project 
  combiomed_cipy_affinitydata.smi 
  1
  ligprep.maegz 
  1
  53161
  0
  W2NIXTFbY0hdW2NIXVtjSF1bY0hdYzEtYyhuYzJbTkgyXSljKEMjTiljKG4yKS1jM1tjSF1bY0hdW2NIXVtjSF1bY0hdMw== 
  J2VwaWtfcHl0aG9uJywgJy1waCcsICc3LjAnLCAnLXRuJywgJzgnLCAnLW1hJywgJzUwMCcsICctaW1hZScsICc8aW5maWxlLm1hZT4nLCAnLW9tYWUnLCAnPG91dGZpbGUubWFlPic= 
  1
    0.0000 
    0.0000 
    0.0000 
    0.0000 
  0
  0
  0
  S-OPLS 
  40.810891
  1
  18a-1 
  a1-dock_grid 
  5n2s_hbond_grid 
  1
  2
  -7.67411119149082
  -0.365433866261468
  -1.00820432747402
  -1.89740848509433
  -7.67411119149082
  -3.0834739956045
  -0.32
  0
  -2.83011350152278
  -32.8430480957031
  -1.87801349163055
  0.483330734166189
  0
  -48.3805575941712
  -34.7210615873337
  3.16691470146179
  1
  17
  0
  "A1 CONFORMATION B" 
  dock_gromacs_a1_copy1 
  0
  2
 m_depend[8] { 
  # First column is dependency index #
  i_m_depend_dependency
  s_m_depend_property
  :::
  1 10 r_lp_tautomer_probability 
  2 10 r_epik_Ionization_Penalty 
  3 10 r_epik_Ionization_Penalty_Charging 
  4 10 r_epik_Ionization_Penalty_Neutral 
  5 10 r_epik_State_Penalty 
  6 10 r_epik_Charging_Adjusted_Penalty 
  7 10 i_epik_Tot_Q 
  8 30 s_m_job_name 
  :::
 } 
 m_atom[41] { 
  # First column is atom index #
  i_m_mmod_type
  r_m_x_coord
  r_m_y_coord
  r_m_z_coord
  i_m_residue_number
  i_m_color
  r_m_charge1
  r_m_charge2
  s_m_grow_name
  i_m_atomic_number
  i_m_visibility
  s_m_color_rgb
  s_m_atom_name
  r_epik_H2O_pKa
  r_epik_H2O_pKa_uncertainty
  i_m_minimize_atom_index
  i_m_minimize_constraint
  :::
  1 25 1.137415 7.425697 18.847410 900 38 -0.92000 -0.92000 "    " 7 1 2E2EFF  ""   -2.178    0.920  11383 1
  2 2 0.064853 6.663969 18.539358 900 26 1.04200 1.04200 "    " 6 1 FF6BB5  ""  <> <> 11384 1
  3 25 -0.818861 7.195454 17.735376 900 38 -0.83900 -0.83900 "    " 7 1 2E2EFF  ""   -0.684    0.740  11385 1
  4 2 -1.920806 6.476629 17.434494 900 26 0.66400 0.66400 "    " 6 1 FF6BB5  ""  <> <> 11386 1
  5 2 -2.874723 7.213237 16.542119 900 26 0.00000 0.00000 "    " 6 1 FF6BB5  ""  <> <> 11387 1
  6 2 -3.702423 6.580982 15.577173 900 26 -0.11500 -0.11500 "    " 6 1 FF6BB5  ""  <> <> 11388 1
  7 2 -4.739863 8.700757 14.955307 900 26 -0.11500 -0.11500 "    " 6 1 FF6BB5  "C6140"  <> <> 11389 1
  8 2 -2.969109 8.627034 16.623393 900 26 -0.11500 -0.11500 "    " 6 1 FF6BB5  "C6141"  <> <> 11390 1
  9 2 -2.072287 5.161244 17.959698 900 26 -0.45700 -0.45700 "    " 6 1 FF6BB5  "C6142"  <> <> 11391 1
  10 2 -1.008005 4.669359 18.766014 900 26 0.66400 0.66400 "    " 6 1 FF6BB5  "C6143"  <> <> 11392 1
  11 2 -0.845040 3.279075 19.295853 900 26 0.00000 0.00000 "    " 6 1 FF6BB5  "C6144"  <> <> 11393 1
  12 2 -1.903844 2.436334 19.704423 900 26 -0.11500 -0.11500 "    " 6 1 FF6BB5  "C6145"  <> <> 11394 1
  13 2 -1.658625 1.117375 20.129936 900 26 -0.11500 -0.11500 "    " 6 1 FF6BB5  "C6146"  <> <> 11395 1
  14 2 -0.360739 0.599109 20.162447 900 26 -0.11500 -0.11500 "    " 6 1 FF6BB5  "C6147"  <> <> 11396 1
  15 2 0.692016 1.424003 19.867414 900 26 -0.11500 -0.11500 "    " 6 1 FF6BB5  "C6148"  <> <> 11397 1
  16 2 0.455144 2.735993 19.433023 900 26 -0.11500 -0.11500 "    " 6 1 FF6BB5  "C6149"  <> <> 11398 1
  17 25 0.067157 5.446760 19.026238 900 38 -0.83900 -0.83900 "    " 7 1 2E2EFF  "N6150"   -0.684    0.740  11399 1
  18 1 -3.256980 4.360525 17.689684 900 26 0.39500 0.39500 "    " 6 1 FF6BB5  "C6151"  <> <> 11400 1
  19 24 -4.197235 3.719347 17.474180 900 38 -0.43000 -0.43000 "    " 7 1 2E2EFF  "N6152"  <> <> 11401 1
  20 43 1.590594 7.211585 19.730309 900 21 0.36000 0.36000 "    " 1 1 FFFFFF  "H6153"   11.401    2.220  11402 1
  21 43 1.009895 8.410706 18.672634 900 21 0.36000 0.36000 "    " 1 1 FFFFFF  "H6154"   11.401    2.220  11403 1
  22 41 -3.634499 5.520099 15.402631 900 21 0.11500 0.11500 "    " 1 0 FFFFFF  "H6155"  <> <> 11404 1
  23 41 -5.453750 9.264868 14.371161 900 21 0.11500 0.11500 "    " 1 0 FFFFFF  "H6156"  <> <> 11405 1
  24 41 -2.318435 9.174886 17.290381 900 21 0.11500 0.11500 "    " 1 0 FFFFFF  "H6157"  <> <> 11406 1
  25 41 -2.921149 2.791360 19.727302 900 21 0.11500 0.11500 "    " 1 0 FFFFFF  "H6158"  <> <> 11407 1
  26 41 -0.104882 -0.396008 20.493372 900 21 0.11500 0.11500 "    " 1 0 FFFFFF  "H6159"  <> <> 11408 1
  27 41 1.303243 3.356737 19.273429 900 21 0.11500 0.11500 "    " 1 0 FFFFFF  "H6160"  <> <> 11409 1
  28 2 -3.892366 9.363923 15.857499 900 26 0.00000 0.00000 "  c1" 6 1 FF6BB5  "C6161"  <> <> 11410 1
  29 2 -4.632307 7.307562 14.804780 900 26 0.00000 0.00000 "  c1" 6 1 FF6BB5  "C6162"  <> <> 11411 1
  30 41 -3.942706 10.439323 15.969089 900 21 0.00000 0.00000 "    " 1 0 FFFFFF  "H6163"  <> <> 11412 1
  31 41 -5.263958 6.797454 14.092139 900 21 0.00000 0.00000 "    " 1 0 FFFFFF  "H6164"  <> <> 11413 1
  32 16 -2.702154 0.372206 20.549976 900 70 0.00000 0.00000 "  c1" 8 1 FF2E2E  "O6165"  <> <> 11414 1
  33 16 1.917850 0.919877 20.148083 900 70 0.00000 0.00000 "  c1" 8 1 FF2E2E  "O6166"  <> <> 11415 1
  34 3 -2.388033 -0.867988 21.128184 900 26 0.00000 0.00000 "  c1" 6 1 FF6BB5  "C6167"  <> <> 11416 1
  35 41 -3.319268 -1.255174 21.506419 900 21 0.00000 0.00000 "  n2" 1 0 FFFFFF  "H6168"  <> <> 11417 1
  36 41 -1.982195 -1.521182 20.356979 900 21 0.00000 0.00000 "    " 1 0 FFFFFF  "H6169"  <> <> 11418 1
  37 41 -1.684680 -0.827142 21.960200 900 21 0.00000 0.00000 "    " 1 0 FFFFFF  "H6170"  <> <> 11419 1
  38 3 2.660945 0.824384 18.989297 900 26 0.00000 0.00000 "  c1" 6 1 FF6BB5  "C6171"  <> <> 11420 1
  39 41 3.464190 0.111081 19.034234 900 21 0.00000 0.00000 "  n2" 1 0 FFFFFF  "H6172"  <> <> 11421 1
  40 41 2.009677 0.498181 18.180900 900 21 0.00000 0.00000 "    " 1 0 FFFFFF  "H6173"  <> <> 11422 1
  41 41 3.068710 1.809334 18.808632 900 21 0.00000 0.00000 "    " 1 0 FFFFFF  "H6174"  <> <> 11423 1
  :::
 } 
 m_bond[86] { 
  # First column is bond index #
  i_m_from
  i_m_to
  i_m_order
  b_m_thin_bond
  :::
  1 1 2 1 1
  2 1 20 1 1
  3 1 21 1 1
  4 2 1 1 1
  5 2 17 1 1
  6 2 3 2 1
  7 3 2 2 1
  8 3 4 1 1
  9 4 3 1 1
  10 4 5 1 1
  11 4 9 2 1
  12 5 4 1 1
  13 5 8 1 1
  14 5 6 2 1
  15 6 5 2 1
  16 6 22 1 1
  17 6 29 1 1
  18 7 23 1 1
  19 7 28 1 1
  20 7 29 2 1
  21 8 5 1 1
  22 8 24 1 1
  23 8 28 2 1
  24 9 4 2 1
  25 9 10 1 1
  26 9 18 1 1
  27 10 9 1 1
  28 10 11 1 1
  29 10 17 2 1
  30 11 10 1 1
  31 11 16 1 1
  32 11 12 2 1
  33 12 11 2 1
  34 12 13 1 1
  35 12 25 1 1
  36 13 12 1 1
  37 13 14 2 1
  38 13 32 1 1
  39 14 13 2 1
  40 14 15 1 1
  41 14 26 1 1
  42 15 14 1 1
  43 15 16 2 1
  44 15 33 1 1
  45 16 11 1 1
  46 16 15 2 1
  47 16 27 1 1
  48 17 2 1 1
  49 17 10 2 1
  50 18 9 1 1
  51 18 19 3 1
  52 19 18 3 1
  53 20 1 1 1
  54 21 1 1 1
  55 22 6 1 1
  56 23 7 1 1
  57 24 8 1 1
  58 25 12 1 1
  59 26 14 1 1
  60 27 16 1 1
  61 28 7 1 1
  62 28 8 2 1
  63 28 30 1 1
  64 29 6 1 1
  65 29 7 2 1
  66 29 31 1 1
  67 30 28 1 1
  68 31 29 1 1
  69 32 13 1 1
  70 32 34 1 1
  71 33 15 1 1
  72 33 38 1 1
  73 34 32 1 1
  74 34 35 1 1
  75 34 36 1 1
  76 34 37 1 1
  77 35 34 1 1
  78 36 34 1 1
  79 37 34 1 1
  80 38 33 1 1
  81 38 39 1 1
  82 38 40 1 1
  83 38 41 1 1
  84 39 38 1 1
  85 40 38 1 1
  86 41 38 1 1
  :::
 } 
} 

f_m_ct { 
 s_m_title
 i_m_ct_stereo_status
 s_m_entry_id
 s_m_entry_name
 s_m_Source_Path
 s_m_Source_File
 i_m_Source_File_Index
 s_m_source_file
 i_m_source_file_index
 i_lp_mmshare_version
 i_f3d_flags
 s_epik_input
 s_epik_cmdline
 r_lp_tautomer_probability
 r_epik_Ionization_Penalty
 r_epik_Ionization_Penalty_Charging
 r_epik_Ionization_Penalty_Neutral
 r_epik_State_Penalty
 r_epik_Charging_Adjusted_Penalty
 i_epik_Tot_Q
 i_epik_Tot_abs_Q
 s_lp_Force_Field
 r_lp_Energy
 b_lp_Chiralities_Consistent
 s_lp_Variant
 s_m_job_name
 s_i_glide_gridfile
 i_i_glide_lignum
 i_i_glide_rotatable_bonds
 r_i_docking_score
 r_i_glide_ligand_efficiency
 r_i_glide_ligand_efficiency_sa
 r_i_glide_ligand_efficiency_ln
 r_i_glide_gscore
 r_i_glide_lipo
 r_i_glide_hbond
 r_i_glide_metal
 r_i_glide_rewards
 r_i_glide_evdw
 r_i_glide_ecoul
 r_i_glide_erotb
 r_i_glide_esite
 r_i_glide_emodel
 r_i_glide_energy
 r_i_glide_einternal
 i_i_glide_confnum
 i_i_glide_posenum
 r_i_glide_eff_state_penalty
 s_m_subgroup_title
 s_m_subgroupid
 b_m_subgroup_collapsed
 i_m_ct_format
 :::
 19am 
  1
  2287 
  combiomed_cipy_affinitydata.1 
  /Users/rubenprieto/Documents/Lab/A1-CIPY/0.Project 
  combiomed_cipy_affinitydata.smi 
  1
  ligprep.maegz 
  1
  53161
  0
  W2NIXTFbY0hdW2NIXVtjSF1bY0hdYzEtYyhuYzJbTkgyXSljKEMjTiljKG4yKS1jM1tjSF1bY0hdW2NIXVtjSF1bY0hdMw== 
  J2VwaWtfcHl0aG9uJywgJy1waCcsICc3LjAnLCAnLXRuJywgJzgnLCAnLW1hJywgJzUwMCcsICctaW1hZScsICc8aW5maWxlLm1hZT4nLCAnLW9tYWUnLCAnPG91dGZpbGUubWFlPic= 
  1
    0.0000 
    0.0000 
    0.0000 
    0.0000 
  0
  0
  0
  S-OPLS 
  40.810891
  1
  18a-1 
  a1-dock_grid 
  5n2s_hbond_grid 
  1
  2
  -7.67411119149082
  -0.365433866261468
  -1.00820432747402
  -1.89740848509433
  -7.67411119149082
  -3.0834739956045
  -0.32
  0
  -2.83011350152278
  -32.8430480957031
  -1.87801349163055
  0.483330734166189
  0
  -48.3805575941712
  -34.7210615873337
  3.16691470146179
  1
  17
  0
  "A1 CONFORMATION B" 
  dock_gromacs_a1_copy1 
  0
  2
 m_depend[8] { 
  # First column is dependency index #
  i_m_depend_dependency
  s_m_depend_property
  :::
  1 10 r_lp_tautomer_probability 
  2 10 r_epik_Ionization_Penalty 
  3 10 r_epik_Ionization_Penalty_Charging 
  4 10 r_epik_Ionization_Penalty_Neutral 
  5 10 r_epik_State_Penalty 
  6 10 r_epik_Charging_Adjusted_Penalty 
  7 10 i_epik_Tot_Q 
  8 30 s_m_job_name 
  :::
 } 
 m_atom[44] { 
  # First column is atom index #
  i_m_mmod_type
  r_m_x_coord
  r_m_y_coord
  r_m_z_coord
  i_m_residue_number
  i_m_color
  r_m_charge1
  r_m_charge2
  s_m_grow_name
  i_m_atomic_number
  i_m_visibility
  s_m_color_rgb
  s_m_atom_name
  r_epik_H2O_pKa
  r_epik_H2O_pKa_uncertainty
  i_m_minimize_atom_index
  i_m_minimize_constraint
  :::
  1 25 0.140674 8.098139 18.339343 900 38 -0.92000 -0.92000 "    " 7 1 2E2EFF  ""   -2.178    0.920  11383 1
  2 2 -0.864400 7.209815 18.071769 900 142 1.04200 1.04200 "    " 6 1 6BFFFF  ""  <> <> 11384 1
  3 25 -1.841207 7.580899 17.274120 900 38 -0.83900 -0.83900 "    " 7 1 2E2EFF  ""   -0.684    0.740  11385 1
  4 2 -2.822592 6.690533 17.034157 900 142 0.66400 0.66400 "    " 6 1 6BFFFF  ""  <> <> 11386 1
  5 2 -3.839648 7.210302 16.083650 900 142 0.00000 0.00000 "    " 6 1 6BFFFF  ""  <> <> 11387 1
  6 2 -4.294740 6.448560 14.982290 900 142 -0.11500 -0.11500 "    " 6 1 6BFFFF  ""  <> <> 11388 1
  7 2 -5.712564 8.281053 14.222297 900 142 -0.11500 -0.11500 "    " 6 1 6BFFFF  "C6140"  <> <> 11389 1
  8 2 -4.335161 8.529311 16.218821 900 142 -0.11500 -0.11500 "    " 6 1 6BFFFF  "C6141"  <> <> 11390 1
  9 2 -2.803029 5.400302 17.623953 900 142 -0.45700 -0.45700 "    " 6 1 6BFFFF  "C6142"  <> <> 11391 1
  10 2 -1.682713 5.102727 18.444445 900 142 0.66400 0.66400 "    " 6 1 6BFFFF  "C6143"  <> <> 11392 1
  11 2 -1.308491 3.780660 19.038587 900 142 0.00000 0.00000 "    " 6 1 6BFFFF  "C6144"  <> <> 11393 1
  12 2 -2.202635 2.750120 19.420048 900 142 -0.11500 -0.11500 "    " 6 1 6BFFFF  "C6145"  <> <> 11394 1
  13 2 -1.733339 1.482330 19.827946 900 142 -0.11500 -0.11500 "    " 6 1 6BFFFF  "C6146"  <> <> 11395 1
  14 2 -0.353833 1.214569 19.828877 900 142 -0.11500 -0.11500 "    " 6 1 6BFFFF  "C6147"  <> <> 11396 1
  15 2 0.558558 2.235888 19.534800 900 142 -0.11500 -0.11500 "    " 6 1 6BFFFF  "C6148"  <> <> 11397 1
  16 2 0.065751 3.500880 19.197489 900 142 -0.11500 -0.11500 "    " 6 1 6BFFFF  "C6149"  <> <> 11398 1
  17 25 -0.726263 6.039279 18.636630 900 38 -0.83900 -0.83900 "    " 7 1 2E2EFF  "N6150"   -0.684    0.740  11399 1
  18 1 -3.871923 4.443054 17.375040 900 142 0.39500 0.39500 "    " 6 1 6BFFFF  "C6151"  <> <> 11400 1
  19 24 -4.722275 3.682202 17.176266 900 38 -0.43000 -0.43000 "    " 7 1 2E2EFF  "N6152"  <> <> 11401 1
  20 43 0.800605 7.827703 19.054738 900 21 0.36000 0.36000 "    " 1 1 FFFFFF  "H6153"   11.401    2.220  11402 1
  21 3 0.180077 9.451305 17.812941 900 142 0.36000 0.36000 "    " 6 1 6BFFFF  "C6154"   11.401    2.220  11403 1
  22 41 -3.911855 5.451489 14.826610 900 21 0.11500 0.11500 "    " 1 0 FFFFFF  "H6155"  <> <> 11404 1
  23 41 -6.427850 8.687328 13.520336 900 21 0.11500 0.11500 "    " 1 0 FFFFFF  "H6156"  <> <> 11405 1
  24 41 -3.974745 9.147352 17.027704 900 21 0.11500 0.11500 "    " 1 0 FFFFFF  "H6157"  <> <> 11406 1
  25 41 -3.267491 2.914425 19.410810 900 21 0.11500 0.11500 "    " 1 0 FFFFFF  "H6158"  <> <> 11407 1
  26 41 0.013920 0.241462 20.103955 900 21 0.11500 0.11500 "    " 1 0 FFFFFF  "H6159"  <> <> 11408 1
  27 41 0.786794 4.253525 18.947710 900 21 0.11500 0.11500 "    " 1 0 FFFFFF  "H6160"  <> <> 11409 1
  28 2 -5.260127 9.062912 15.299031 900 142 0.00000 0.00000 "  c1" 6 1 6BFFFF  "C6161"  <> <> 11410 1
  29 2 -5.217843 6.975673 14.058365 900 142 0.00000 0.00000 "  c1" 6 1 6BFFFF  "C6163"  <> <> 11411 1
  30 41 0.989959 10.017255 18.274011 900 21 0.00000 0.00000 "    " 1 0 FFFFFF  "H6173"  <> <> 11412 1
  31 41 0.336262 9.433454 16.734478 900 21 0.00000 0.00000 "    " 1 0 FFFFFF  "H6174"  <> <> 11413 1
  32 41 -0.761005 9.964417 18.012389 900 21 0.00000 0.00000 "    " 1 0 FFFFFF  "H6175"  <> <> 11414 1
  33 16 -2.648742 0.539718 20.207332 900 70 0.00000 0.00000 "  c1" 8 1 FF2E2E  "O6176"  <> <> 11415 1
  34 16 1.918306 2.063681 19.556851 900 70 0.00000 0.00000 "  c1" 8 1 FF2E2E  "O6177"  <> <> 11416 1
  35 3 -2.172920 -0.630926 20.860070 900 142 0.00000 0.00000 "  c1" 6 1 6BFFFF  "C6178"  <> <> 11417 1
  36 41 -3.007623 -1.088115 21.382218 900 21 0.00000 0.00000 "  n2" 1 0 FFFFFF  "H6179"  <> <> 11418 1
  37 41 -1.774548 -1.345090 20.139272 900 21 0.00000 0.00000 "    " 1 0 FFFFFF  "H6180"  <> <> 11419 1
  38 41 -1.415675 -0.429593 21.618287 900 21 0.00000 0.00000 "    " 1 0 FFFFFF  "H6181"  <> <> 11420 1
  39 3 2.371366 0.759316 19.264429 900 142 0.00000 0.00000 "  c1" 6 1 6BFFFF  "C6182"  <> <> 11421 1
  40 41 2.130042 0.057175 20.056158 900 21 0.00000 0.00000 "  n2" 1 0 FFFFFF  "H6183"  <> <> 11422 1
  41 41 1.918048 0.409452 18.342338 900 21 0.00000 0.00000 "    " 1 0 FFFFFF  "H6184"  <> <> 11423 1
  42 41 3.446346 0.762719 19.125957 900 21 0.00000 0.00000 "    " 1 0 FFFFFF  "H6185"  <> <> 11424 1
  43 41 -5.614765 10.077178 15.411420 900 21 0.00000 0.00000 "    " 1 0 FFFFFF  ""  <> <> 11425 1
  44 41 -5.533109 6.382125 13.214157 900 21 0.00000 0.00000 "    " 1 0 FFFFFF  ""  <> <> 11426 1
  :::
 } 
 m_bond[92] { 
  # First column is bond index #
  i_m_from
  i_m_to
  i_m_order
  b_m_thin_bond
  :::
  1 1 2 1 1
  2 1 20 1 1
  3 1 21 1 1
  4 2 1 1 1
  5 2 17 1 1
  6 2 3 2 1
  7 3 2 2 1
  8 3 4 1 1
  9 4 3 1 1
  10 4 5 1 1
  11 4 9 2 1
  12 5 4 1 1
  13 5 8 1 1
  14 5 6 2 1
  15 6 5 2 1
  16 6 22 1 1
  17 6 29 1 1
  18 7 23 1 1
  19 7 28 1 1
  20 7 29 2 1
  21 8 5 1 1
  22 8 24 1 1
  23 8 28 2 1
  24 9 4 2 1
  25 9 10 1 1
  26 9 18 1 1
  27 10 9 1 1
  28 10 11 1 1
  29 10 17 2 1
  30 11 10 1 1
  31 11 16 1 1
  32 11 12 2 1
  33 12 11 2 1
  34 12 13 1 1
  35 12 25 1 1
  36 13 12 1 1
  37 13 14 2 1
  38 13 33 1 1
  39 14 13 2 1
  40 14 15 1 1
  41 14 26 1 1
  42 15 14 1 1
  43 15 16 2 1
  44 15 34 1 1
  45 16 11 1 1
  46 16 15 2 1
  47 16 27 1 1
  48 17 2 1 1
  49 17 10 2 1
  50 18 9 1 1
  51 18 19 3 1
  52 19 18 3 1
  53 20 1 1 1
  54 21 1 1 1
  55 21 30 1 1
  56 21 31 1 1
  57 21 32 1 1
  58 22 6 1 1
  59 23 7 1 1
  60 24 8 1 1
  61 25 12 1 1
  62 26 14 1 1
  63 27 16 1 1
  64 28 7 1 1
  65 28 8 2 1
  66 28 43 1 1
  67 29 6 1 1
  68 29 7 2 1
  69 29 44 1 1
  70 30 21 1 1
  71 31 21 1 1
  72 32 21 1 1
  73 33 13 1 1
  74 33 35 1 1
  75 34 15 1 1
  76 34 39 1 1
  77 35 33 1 1
  78 35 36 1 1
  79 35 37 1 1
  80 35 38 1 1
  81 36 35 1 1
  82 37 35 1 1
  83 38 35 1 1
  84 39 34 1 1
  85 39 40 1 1
  86 39 41 1 1
  87 39 42 1 1
  88 40 39 1 1
  89 41 39 1 1
  90 42 39 1 1
  91 43 28 1 1
  92 44 29 1 1
  :::
 } 
} 

f_m_ct { 
 s_m_title
 i_m_ct_stereo_status
 s_m_entry_id
 s_m_entry_name
 s_m_Source_Path
 s_m_Source_File
 i_m_Source_File_Index
 s_m_source_file
 i_m_source_file_index
 i_lp_mmshare_version
 i_f3d_flags
 s_epik_input
 s_epik_cmdline
 r_lp_tautomer_probability
 r_epik_Ionization_Penalty
 r_epik_Ionization_Penalty_Charging
 r_epik_Ionization_Penalty_Neutral
 r_epik_State_Penalty
 r_epik_Charging_Adjusted_Penalty
 i_epik_Tot_Q
 i_epik_Tot_abs_Q
 s_lp_Force_Field
 r_lp_Energy
 b_lp_Chiralities_Consistent
 s_lp_Variant
 s_m_job_name
 s_i_glide_gridfile
 i_i_glide_lignum
 i_i_glide_rotatable_bonds
 r_i_docking_score
 r_i_glide_ligand_efficiency
 r_i_glide_ligand_efficiency_sa
 r_i_glide_ligand_efficiency_ln
 r_i_glide_gscore
 r_i_glide_lipo
 r_i_glide_hbond
 r_i_glide_metal
 r_i_glide_rewards
 r_i_glide_evdw
 r_i_glide_ecoul
 r_i_glide_erotb
 r_i_glide_esite
 r_i_glide_emodel
 r_i_glide_energy
 r_i_glide_einternal
 i_i_glide_confnum
 i_i_glide_posenum
 r_i_glide_eff_state_penalty
 s_m_subgroup_title
 s_m_subgroupid
 b_m_subgroup_collapsed
 i_m_ct_format
 :::
 19an 
  1
  2288 
  combiomed_cipy_affinitydata.1 
  /Users/rubenprieto/Documents/Lab/A1-CIPY/0.Project 
  combiomed_cipy_affinitydata.smi 
  1
  ligprep.maegz 
  1
  53161
  0
  W2NIXTFbY0hdW2NIXVtjSF1bY0hdYzEtYyhuYzJbTkgyXSljKEMjTiljKG4yKS1jM1tjSF1bY0hdW2NIXVtjSF1bY0hdMw== 
  J2VwaWtfcHl0aG9uJywgJy1waCcsICc3LjAnLCAnLXRuJywgJzgnLCAnLW1hJywgJzUwMCcsICctaW1hZScsICc8aW5maWxlLm1hZT4nLCAnLW9tYWUnLCAnPG91dGZpbGUubWFlPic= 
  1
    0.0000 
    0.0000 
    0.0000 
    0.0000 
  0
  0
  0
  S-OPLS 
  40.810891
  1
  18a-1 
  a1-dock_grid 
  5n2s_hbond_grid 
  1
  2
  -7.67411119149082
  -0.365433866261468
  -1.00820432747402
  -1.89740848509433
  -7.67411119149082
  -3.0834739956045
  -0.32
  0
  -2.83011350152278
  -32.8430480957031
  -1.87801349163055
  0.483330734166189
  0
  -48.3805575941712
  -34.7210615873337
  3.16691470146179
  1
  17
  0
  "A1 CONFORMATION B" 
  dock_gromacs_a1_copy1 
  0
  2
 m_depend[8] { 
  # First column is dependency index #
  i_m_depend_dependency
  s_m_depend_property
  :::
  1 10 r_lp_tautomer_probability 
  2 10 r_epik_Ionization_Penalty 
  3 10 r_epik_Ionization_Penalty_Charging 
  4 10 r_epik_Ionization_Penalty_Neutral 
  5 10 r_epik_State_Penalty 
  6 10 r_epik_Charging_Adjusted_Penalty 
  7 10 i_epik_Tot_Q 
  8 30 s_m_job_name 
  :::
 } 
 m_atom[51] { 
  # First column is atom index #
  i_m_mmod_type
  r_m_x_coord
  r_m_y_coord
  r_m_z_coord
  i_m_residue_number
  i_m_color
  r_m_charge1
  r_m_charge2
  s_m_grow_name
  i_m_atomic_number
  i_m_visibility
  s_m_color_rgb
  s_m_atom_name
  r_epik_H2O_pKa
  r_epik_H2O_pKa_uncertainty
  i_m_minimize_atom_index
  i_m_minimize_constraint
  :::
  1 25 -0.011056 7.811740 17.989837 900 38 -0.92000 -0.92000 "    " 7 1 2E2EFF  ""   -2.178    0.920  11383 1
  2 2 -1.067594 6.945491 17.947885 900 80 1.04200 1.04200 "    " 6 1 FF906B  ""  <> <> 11384 1
  3 25 -2.106314 7.247865 17.207692 900 38 -0.83900 -0.83900 "    " 7 1 2E2EFF  ""   -0.684    0.740  11385 1
  4 2 -3.075954 6.328224 17.089929 900 80 0.66400 0.66400 "    " 6 1 FF906B  ""  <> <> 11386 1
  5 2 -4.103541 6.743664 16.114573 900 80 0.00000 0.00000 "    " 6 1 FF906B  ""  <> <> 11387 1
  6 2 -4.371511 5.954553 14.976792 900 80 -0.11500 -0.11500 "    " 6 1 FF906B  ""  <> <> 11388 1
  7 2 -5.873379 7.658225 14.092692 900 80 -0.11500 -0.11500 "    " 6 1 FF906B  "C6140"  <> <> 11389 1
  8 2 -4.744985 7.998117 16.226496 900 80 -0.11500 -0.11500 "    " 6 1 FF906B  "C6141"  <> <> 11390 1
  9 2 -2.991810 5.077747 17.743890 900 80 -0.45700 -0.45700 "    " 6 1 FF906B  "C6142"  <> <> 11391 1
  10 2 -1.821975 4.861851 18.518836 900 80 0.66400 0.66400 "    " 6 1 FF906B  "C6143"  <> <> 11392 1
  11 2 -1.365786 3.581339 19.135261 900 80 0.00000 0.00000 "    " 6 1 FF906B  "C6144"  <> <> 11393 1
  12 2 -2.209106 2.541538 19.590793 900 80 -0.11500 -0.11500 "    " 6 1 FF906B  "C6145"  <> <> 11394 1
  13 2 -1.686042 1.297151 19.995053 900 80 -0.11500 -0.11500 "    " 6 1 FF906B  "C6146"  <> <> 11395 1
  14 2 -0.301237 1.063797 19.916072 900 80 -0.11500 -0.11500 "    " 6 1 FF906B  "C6147"  <> <> 11396 1
  15 2 0.567231 2.107024 19.566108 900 80 -0.11500 -0.11500 "    " 6 1 FF906B  "C6148"  <> <> 11397 1
  16 2 0.024313 3.350808 19.232773 900 80 -0.11500 -0.11500 "    " 6 1 FF906B  "C6149"  <> <> 11398 1
  17 25 -0.878884 5.828210 18.599425 900 38 -0.83900 -0.83900 "    " 7 1 2E2EFF  "N6150"   -0.684    0.740  11399 1
  18 1 -4.037348 4.079857 17.568710 900 80 0.39500 0.39500 "    " 6 1 FF906B  "C6151"  <> <> 11400 1
  19 24 -4.869157 3.287250 17.429231 900 38 -0.43000 -0.43000 "    " 7 1 2E2EFF  "N6152"  <> <> 11401 1
  20 43 0.605187 7.597991 18.757485 900 21 0.36000 0.36000 "    " 1 1 FFFFFF  "H6153"   11.401    2.220  11402 1
  21 41 -3.873585 5.003540 14.861272 900 21 0.11500 0.11500 "    " 1 0 FFFFFF  "H6154"  <> <> 11403 1
  22 41 -6.547519 8.012393 13.324671 900 21 0.11500 0.11500 "    " 1 0 FFFFFF  "H6155"  <> <> 11404 1
  23 41 -4.520510 8.632967 17.070200 900 21 0.11500 0.11500 "    " 1 0 FFFFFF  "H6156"  <> <> 11405 1
  24 41 -3.275241 2.681436 19.635940 900 21 0.11500 0.11500 "    " 1 0 FFFFFF  "H6157"  <> <> 11406 1
  25 41 0.105189 0.105656 20.189664 900 21 0.11500 0.11500 "    " 1 0 FFFFFF  "H6158"  <> <> 11407 1
  26 41 0.716893 4.119741 18.946135 900 21 0.11500 0.11500 "    " 1 0 FFFFFF  "H6159"  <> <> 11408 1
  27 2 -5.626530 8.451777 15.225927 900 80 0.00000 0.00000 "  c1" 6 1 FF906B  "C6160"  <> <> 11409 1
  28 2 -5.232340 6.413505 13.963954 900 80 0.00000 0.00000 "  c1" 6 1 FF906B  "C6161"  <> <> 11410 1
  29 2 1.185459 11.203795 15.767947 900 80 0.00000 0.00000 "  n1" 6 1 FF906B  "C6162"  <> <> 11411 1
  30 2 1.654917 10.986550 17.075331 900 80 0.00000 0.00000 "  f1" 6 1 FF906B  "C6163"  <> <> 11412 1
  31 2 1.263465 9.850002 17.803232 900 80 0.00000 0.00000 "  c3" 6 1 FF906B  "C6164"  <> <> 11413 1
  32 2 0.366022 8.927615 17.236104 900 80 0.00000 0.00000 "  c1" 6 1 FF906B  "C6165"  <> <> 11414 1
  33 2 -0.099344 9.142622 15.918052 900 80 0.00000 0.00000 "    " 6 1 FF906B  "C6166"  <> <> 11415 1
  34 2 0.310156 10.271621 15.183930 900 80 0.00000 0.00000 "  n3" 6 1 FF906B  "C6167"  <> <> 11416 1
  35 41 1.469080 12.096990 15.230368 900 21 0.00000 0.00000 "  n2" 1 0 FFFFFF  "H6168"  <> <> 11417 1
  36 41 2.281239 11.715128 17.551096 900 21 0.00000 0.00000 "    " 1 0 FFFFFF  "H6169"  <> <> 11418 1
  37 41 1.624204 9.717620 18.814144 900 21 0.00000 0.00000 "    " 1 0 FFFFFF  "H6170"  <> <> 11419 1
  38 41 -0.789649 8.451051 15.462921 900 21 0.00000 0.00000 "    " 1 0 FFFFFF  "H6171"  <> <> 11420 1
  39 41 -0.070543 10.430987 14.185516 900 21 0.00000 0.00000 "    " 1 0 FFFFFF  "H6172"  <> <> 11421 1
  40 41 -6.096766 9.419696 15.309376 900 21 0.00000 0.00000 "    " 1 0 FFFFFF  "H6173"  <> <> 11422 1
  41 41 -5.388770 5.810257 13.082528 900 21 0.00000 0.00000 "    " 1 0 FFFFFF  "H6174"  <> <> 11423 1
  42 16 -2.556416 0.349021 20.456648 900 70 0.00000 0.00000 "  c1" 8 1 FF2E2E  "O6175"  <> <> 11424 1
  43 16 1.931530 1.978825 19.541324 900 70 0.00000 0.00000 "  c1" 8 1 FF2E2E  "O6176"  <> <> 11425 1
  44 3 -2.000940 -0.795788 21.081570 900 80 0.00000 0.00000 "  c1" 6 1 FF906B  "C6177"  <> <> 11426 1
  45 41 -2.802038 -1.280604 21.622091 900 21 0.00000 0.00000 "  n2" 1 0 FFFFFF  "H6178"  <> <> 11427 1
  46 41 -1.591423 -1.490841 20.347766 900 21 0.00000 0.00000 "    " 1 0 FFFFFF  "H6179"  <> <> 11428 1
  47 41 -1.233290 -0.556853 21.819621 900 21 0.00000 0.00000 "    " 1 0 FFFFFF  "H6180"  <> <> 11429 1
  48 3 2.403517 0.695132 19.199668 900 80 0.00000 0.00000 "  c1" 6 1 FF906B  "C6181"  <> <> 11430 1
  49 41 2.189545 -0.041776 19.965365 900 21 0.00000 0.00000 "  n2" 1 0 FFFFFF  "H6182"  <> <> 11431 1
  50 41 1.930932 0.380703 18.275927 900 21 0.00000 0.00000 "    " 1 0 FFFFFF  "H6183"  <> <> 11432 1
  51 41 3.474839 0.714826 19.041412 900 21 0.00000 0.00000 "    " 1 0 FFFFFF  "H6184"  <> <> 11433 1
  :::
 } 
 m_bond[108] { 
  # First column is bond index #
  i_m_from
  i_m_to
  i_m_order
  b_m_thin_bond
  :::
  1 1 2 1 1
  2 1 20 1 1
  3 1 32 1 1
  4 2 1 1 1
  5 2 17 1 1
  6 2 3 2 1
  7 3 2 2 1
  8 3 4 1 1
  9 4 3 1 1
  10 4 5 1 1
  11 4 9 2 1
  12 5 4 1 1
  13 5 8 1 1
  14 5 6 2 1
  15 6 5 2 1
  16 6 21 1 1
  17 6 28 1 1
  18 7 22 1 1
  19 7 27 1 1
  20 7 28 2 1
  21 8 5 1 1
  22 8 23 1 1
  23 8 27 2 1
  24 9 4 2 1
  25 9 10 1 1
  26 9 18 1 1
  27 10 9 1 1
  28 10 11 1 1
  29 10 17 2 1
  30 11 10 1 1
  31 11 16 1 1
  32 11 12 2 1
  33 12 11 2 1
  34 12 13 1 1
  35 12 24 1 1
  36 13 12 1 1
  37 13 14 2 1
  38 13 42 1 1
  39 14 13 2 1
  40 14 15 1 1
  41 14 25 1 1
  42 15 14 1 1
  43 15 16 2 1
  44 15 43 1 1
  45 16 11 1 1
  46 16 15 2 1
  47 16 26 1 1
  48 17 2 1 1
  49 17 10 2 1
  50 18 9 1 1
  51 18 19 3 1
  52 19 18 3 1
  53 20 1 1 1
  54 21 6 1 1
  55 22 7 1 1
  56 23 8 1 1
  57 24 12 1 1
  58 25 14 1 1
  59 26 16 1 1
  60 27 7 1 1
  61 27 8 2 1
  62 27 40 1 1
  63 28 6 1 1
  64 28 7 2 1
  65 28 41 1 1
  66 29 30 2 1
  67 29 34 1 1
  68 29 35 1 1
  69 30 29 2 1
  70 30 31 1 1
  71 30 36 1 1
  72 31 30 1 1
  73 31 32 2 1
  74 31 37 1 1
  75 32 1 1 1
  76 32 31 2 1
  77 32 33 1 1
  78 33 32 1 1
  79 33 34 2 1
  80 33 38 1 1
  81 34 29 1 1
  82 34 33 2 1
  83 34 39 1 1
  84 35 29 1 1
  85 36 30 1 1
  86 37 31 1 1
  87 38 33 1 1
  88 39 34 1 1
  89 40 27 1 1
  90 41 28 1 1
  91 42 13 1 1
  92 42 44 1 1
  93 43 15 1 1
  94 43 48 1 1
  95 44 42 1 1
  96 44 45 1 1
  97 44 46 1 1
  98 44 47 1 1
  99 45 44 1 1
  100 46 44 1 1
  101 47 44 1 1
  102 48 43 1 1
  103 48 49 1 1
  104 48 50 1 1
  105 48 51 1 1
  106 49 48 1 1
  107 50 48 1 1
  108 51 48 1 1
  :::
 } 
} 

f_m_ct { 
 s_m_title
 i_m_ct_stereo_status
 s_m_entry_id
 s_m_entry_name
 s_m_Source_Path
 s_m_Source_File
 i_m_Source_File_Index
 s_m_source_file
 i_m_source_file_index
 i_lp_mmshare_version
 i_f3d_flags
 s_epik_input
 s_epik_cmdline
 r_lp_tautomer_probability
 r_epik_Ionization_Penalty
 r_epik_Ionization_Penalty_Charging
 r_epik_Ionization_Penalty_Neutral
 r_epik_State_Penalty
 r_epik_Charging_Adjusted_Penalty
 i_epik_Tot_Q
 i_epik_Tot_abs_Q
 s_lp_Force_Field
 r_lp_Energy
 b_lp_Chiralities_Consistent
 s_lp_Variant
 s_m_job_name
 s_i_glide_gridfile
 i_i_glide_lignum
 i_i_glide_rotatable_bonds
 r_i_docking_score
 r_i_glide_ligand_efficiency
 r_i_glide_ligand_efficiency_sa
 r_i_glide_ligand_efficiency_ln
 r_i_glide_gscore
 r_i_glide_lipo
 r_i_glide_hbond
 r_i_glide_metal
 r_i_glide_rewards
 r_i_glide_evdw
 r_i_glide_ecoul
 r_i_glide_erotb
 r_i_glide_esite
 r_i_glide_emodel
 r_i_glide_energy
 r_i_glide_einternal
 i_i_glide_confnum
 i_i_glide_posenum
 r_i_glide_eff_state_penalty
 s_m_subgroup_title
 s_m_subgroupid
 b_m_subgroup_collapsed
 i_m_ct_format
 :::
 18u 
  1
  2289 
  combiomed_cipy_affinitydata.1 
  /Users/rubenprieto/Documents/Lab/A1-CIPY/0.Project 
  combiomed_cipy_affinitydata.smi 
  1
  ligprep.maegz 
  1
  53161
  0
  W2NIXTFbY0hdW2NIXVtjSF1bY0hdYzEtYyhuYzJbTkgyXSljKEMjTiljKG4yKS1jM1tjSF1bY0hdW2NIXVtjSF1bY0hdMw== 
  J2VwaWtfcHl0aG9uJywgJy1waCcsICc3LjAnLCAnLXRuJywgJzgnLCAnLW1hJywgJzUwMCcsICctaW1hZScsICc8aW5maWxlLm1hZT4nLCAnLW9tYWUnLCAnPG91dGZpbGUubWFlPic= 
  1
    0.0000 
    0.0000 
    0.0000 
    0.0000 
  0
  0
  0
  S-OPLS 
  40.810891
  1
  18a-1 
  a1-dock_grid 
  5n2s_hbond_grid 
  1
  2
  -7.67411119149082
  -0.365433866261468
  -1.00820432747402
  -1.89740848509433
  -7.67411119149082
  -3.0834739956045
  -0.32
  0
  -2.83011350152278
  -32.8430480957031
  -1.87801349163055
  0.483330734166189
  0
  -48.3805575941712
  -34.7210615873337
  3.16691470146179
  1
  17
  0
  "A1 CONFORMATION B" 
  dock_gromacs_a1_copy1 
  0
  2
 m_depend[8] { 
  # First column is dependency index #
  i_m_depend_dependency
  s_m_depend_property
  :::
  1 10 r_lp_tautomer_probability 
  2 10 r_epik_Ionization_Penalty 
  3 10 r_epik_Ionization_Penalty_Charging 
  4 10 r_epik_Ionization_Penalty_Neutral 
  5 10 r_epik_State_Penalty 
  6 10 r_epik_Charging_Adjusted_Penalty 
  7 10 i_epik_Tot_Q 
  8 30 s_m_job_name 
  :::
 } 
 m_atom[36] { 
  # First column is atom index #
  i_m_mmod_type
  r_m_x_coord
  r_m_y_coord
  r_m_z_coord
  i_m_residue_number
  i_m_color
  r_m_charge1
  r_m_charge2
  s_m_grow_name
  i_m_atomic_number
  i_m_visibility
  s_m_color_rgb
  s_m_atom_name
  r_epik_H2O_pKa
  r_epik_H2O_pKa_uncertainty
  i_m_minimize_atom_index
  i_m_minimize_constraint
  :::
  1 25 0.780820 6.713128 19.031947 900 38 -0.92000 -0.92000 "    " 7 1 2E2EFF  ""   -2.178    0.920  11383 1
  2 2 -0.223095 5.868242 18.702902 900 134 1.04200 1.04200 "    " 6 1 B5FF6B  ""  <> <> 11384 1
  3 25 -1.096489 6.340922 17.848167 900 38 -0.83900 -0.83900 "    " 7 1 2E2EFF  ""   -0.684    0.740  11385 1
  4 2 -2.128842 5.546741 17.497209 900 134 0.66400 0.66400 "    " 6 1 B5FF6B  ""  <> <> 11386 1
  5 2 -3.082655 6.199328 16.546526 900 134 0.00000 0.00000 "    " 6 1 B5FF6B  ""  <> <> 11387 1
  6 2 -3.763594 5.501376 15.517394 900 134 -0.11500 -0.11500 "    " 6 1 B5FF6B  ""  <> <> 11388 1
  7 2 -3.334324 7.590272 16.642570 900 134 -0.11500 -0.11500 "    " 6 1 B5FF6B  "C6140"  <> <> 11389 1
  8 2 -2.234210 4.239444 18.041449 900 134 -0.45700 -0.45700 "    " 6 1 B5FF6B  "C6141"  <> <> 11390 1
  9 2 -1.200871 3.830566 18.929116 900 134 0.66400 0.66400 "    " 6 1 B5FF6B  "C6142"  <> <> 11391 1
  10 2 -1.090863 2.479635 19.553099 900 134 0.00000 0.00000 "    " 6 1 B5FF6B  "C6143"  <> <> 11392 1
  11 2 -2.222241 1.837924 20.128250 900 134 -0.11500 -0.11500 "    " 6 1 B5FF6B  "C6144"  <> <> 11393 1
  12 2 -2.157806 0.517755 20.625157 900 134 -0.11500 -0.11500 "    " 6 1 B5FF6B  "C6145"  <> <> 11394 1
  13 2 -0.932584 -0.129139 20.608878 900 134 -0.11500 -0.11500 "    " 6 1 B5FF6B  "C6146"  <> <> 11395 1
  14 2 0.194786 0.478824 20.116334 900 134 -0.11500 -0.11500 "    " 6 1 B5FF6B  "C6147"  <> <> 11396 1
  15 2 0.150278 1.781145 19.582702 900 134 -0.11500 -0.11500 "    " 6 1 B5FF6B  "C6148"  <> <> 11397 1
  16 25 -0.181831 4.665468 19.232519 900 38 -0.83900 -0.83900 "    " 7 1 2E2EFF  "N6149"   -0.684    0.740  11398 1
  17 1 -3.347426 3.361692 17.703912 900 134 0.39500 0.39500 "    " 6 1 B5FF6B  "C6150"  <> <> 11399 1
  18 24 -4.232167 2.665391 17.435526 900 38 -0.43000 -0.43000 "    " 7 1 2E2EFF  "N6151"  <> <> 11400 1
  19 43 1.242218 6.575596 19.927770 900 21 0.36000 0.36000 "    " 1 1 FFFFFF  "H6152"   11.401    2.220  11401 1
  20 43 0.646376 7.673811 18.764663 900 21 0.36000 0.36000 "    " 1 1 FFFFFF  "H6153"   11.401    2.220  11402 1
  21 41 -3.572259 4.454021 15.344446 900 21 0.11500 0.11500 "    " 1 0 FFFFFF  "H6154"  <> <> 11403 1
  22 41 -2.787132 8.170004 17.366126 900 21 0.11500 0.11500 "    " 1 0 FFFFFF  "H6155"  <> <> 11404 1
  23 41 -3.159863 2.366780 20.170104 900 21 0.11500 0.11500 "    " 1 0 FFFFFF  "H6156"  <> <> 11405 1
  24 41 -2.989554 -0.023143 21.038787 900 21 0.11500 0.11500 "    " 1 0 FFFFFF  "H6157"  <> <> 11406 1
  25 41 1.052712 2.245610 19.214920 900 21 0.11500 0.11500 "    " 1 0 FFFFFF  "H6158"  <> <> 11407 1
  26 2 -4.266363 8.243202 15.811431 900 134 0.00000 0.00000 "  c1" 6 1 B5FF6B  "C6159"  <> <> 11408 1
  27 2 -4.706080 6.139871 14.687079 900 134 0.00000 0.00000 "  c1" 6 1 B5FF6B  "C6160"  <> <> 11409 1
  28 41 -5.218530 5.573531 13.923423 900 21 0.00000 0.00000 "    " 1 0 FFFFFF  "H6161"  <> <> 11410 1
  29 2 -4.967699 7.511870 14.838455 900 134 0.00000 0.00000 "  c1" 6 1 B5FF6B  "C6162"  <> <> 11411 1
  30 41 -4.440716 9.304418 15.918834 900 21 0.00000 0.00000 "    " 1 0 FFFFFF  "H6163"  <> <> 11412 1
  31 41 -5.688847 8.004562 14.201248 900 21 0.00000 0.00000 "    " 1 0 FFFFFF  "H6164"  <> <> 11413 1
  32 16 -0.655210 -1.369491 21.059832 900 70 0.00000 0.00000 "  c1" 8 1 FF2E2E  "O6165"  <> <> 11414 1
  33 16 1.238884 -0.377665 20.249938 900 70 0.00000 0.00000 "  c1" 8 1 FF2E2E  "O6167"  <> <> 11415 1
  34 3 0.711754 -1.535736 20.864299 900 134 0.00000 0.00000 "    " 6 1 B5FF6B  "C6169"  <> <> 11416 1
  35 41 0.878580 -2.413658 20.240237 900 21 0.00000 0.00000 "    " 1 0 FFFFFF  ""  <> <> 11417 1
  36 41 1.162060 -1.694653 21.842456 900 21 0.00000 0.00000 "    " 1 0 FFFFFF  ""  <> <> 11418 1
  :::
 } 
 m_bond[78] { 
  # First column is bond index #
  i_m_from
  i_m_to
  i_m_order
  b_m_thin_bond
  :::
  1 1 2 1 1
  2 1 19 1 1
  3 1 20 1 1
  4 2 1 1 1
  5 2 16 1 1
  6 2 3 2 1
  7 3 2 2 1
  8 3 4 1 1
  9 4 3 1 1
  10 4 5 1 1
  11 4 8 2 1
  12 5 4 1 1
  13 5 7 1 1
  14 5 6 2 1
  15 6 5 2 1
  16 6 21 1 1
  17 6 27 1 1
  18 7 5 1 1
  19 7 22 1 1
  20 7 26 2 1
  21 8 4 2 1
  22 8 9 1 1
  23 8 17 1 1
  24 9 8 1 1
  25 9 10 1 1
  26 9 16 2 1
  27 10 9 1 1
  28 10 15 1 1
  29 10 11 2 1
  30 11 10 2 1
  31 11 12 1 1
  32 11 23 1 1
  33 12 11 1 1
  34 12 13 2 1
  35 12 24 1 1
  36 13 12 2 1
  37 13 14 1 1
  38 13 32 1 1
  39 14 13 1 1
  40 14 15 2 1
  41 14 33 1 1
  42 15 10 1 1
  43 15 14 2 1
  44 15 25 1 1
  45 16 2 1 1
  46 16 9 2 1
  47 17 8 1 1
  48 17 18 3 1
  49 18 17 3 1
  50 19 1 1 1
  51 20 1 1 1
  52 21 6 1 1
  53 22 7 1 1
  54 23 11 1 1
  55 24 12 1 1
  56 25 15 1 1
  57 26 7 2 1
  58 26 29 1 1
  59 26 30 1 1
  60 27 6 1 1
  61 27 28 1 1
  62 27 29 2 1
  63 28 27 1 1
  64 29 26 1 1
  65 29 27 2 1
  66 29 31 1 1
  67 30 26 1 1
  68 31 29 1 1
  69 32 13 1 1
  70 32 34 1 1
  71 33 14 1 1
  72 33 34 1 1
  73 34 32 1 1
  74 34 33 1 1
  75 34 35 1 1
  76 34 36 1 1
  77 35 34 1 1
  78 36 34 1 1
  :::
 } 
} 

f_m_ct { 
 s_m_title
 i_m_ct_stereo_status
 s_m_entry_id
 s_m_entry_name
 s_m_Source_Path
 s_m_Source_File
 i_m_Source_File_Index
 s_m_source_file
 i_m_source_file_index
 i_lp_mmshare_version
 i_f3d_flags
 s_epik_input
 s_epik_cmdline
 r_lp_tautomer_probability
 r_epik_Ionization_Penalty
 r_epik_Ionization_Penalty_Charging
 r_epik_Ionization_Penalty_Neutral
 r_epik_State_Penalty
 r_epik_Charging_Adjusted_Penalty
 i_epik_Tot_Q
 i_epik_Tot_abs_Q
 s_lp_Force_Field
 r_lp_Energy
 b_lp_Chiralities_Consistent
 s_lp_Variant
 s_m_job_name
 s_i_glide_gridfile
 i_i_glide_lignum
 i_i_glide_rotatable_bonds
 r_i_docking_score
 r_i_glide_ligand_efficiency
 r_i_glide_ligand_efficiency_sa
 r_i_glide_ligand_efficiency_ln
 r_i_glide_gscore
 r_i_glide_lipo
 r_i_glide_hbond
 r_i_glide_metal
 r_i_glide_rewards
 r_i_glide_evdw
 r_i_glide_ecoul
 r_i_glide_erotb
 r_i_glide_esite
 r_i_glide_emodel
 r_i_glide_energy
 r_i_glide_einternal
 i_i_glide_confnum
 i_i_glide_posenum
 r_i_glide_eff_state_penalty
 s_m_subgroup_title
 s_m_subgroupid
 b_m_subgroup_collapsed
 i_m_ct_format
 :::
 19ao 
  1
  2290 
  combiomed_cipy_affinitydata.1 
  /Users/rubenprieto/Documents/Lab/A1-CIPY/0.Project 
  combiomed_cipy_affinitydata.smi 
  1
  ligprep.maegz 
  1
  53161
  0
  W2NIXTFbY0hdW2NIXVtjSF1bY0hdYzEtYyhuYzJbTkgyXSljKEMjTiljKG4yKS1jM1tjSF1bY0hdW2NIXVtjSF1bY0hdMw== 
  J2VwaWtfcHl0aG9uJywgJy1waCcsICc3LjAnLCAnLXRuJywgJzgnLCAnLW1hJywgJzUwMCcsICctaW1hZScsICc8aW5maWxlLm1hZT4nLCAnLW9tYWUnLCAnPG91dGZpbGUubWFlPic= 
  1
    0.0000 
    0.0000 
    0.0000 
    0.0000 
  0
  0
  0
  S-OPLS 
  40.810891
  1
  18a-1 
  a1-dock_grid 
  5n2s_hbond_grid 
  1
  2
  -7.67411119149082
  -0.365433866261468
  -1.00820432747402
  -1.89740848509433
  -7.67411119149082
  -3.0834739956045
  -0.32
  0
  -2.83011350152278
  -32.8430480957031
  -1.87801349163055
  0.483330734166189
  0
  -48.3805575941712
  -34.7210615873337
  3.16691470146179
  1
  17
  0
  "A1 CONFORMATION B" 
  dock_gromacs_a1_copy1 
  0
  2
 m_depend[8] { 
  # First column is dependency index #
  i_m_depend_dependency
  s_m_depend_property
  :::
  1 10 r_lp_tautomer_probability 
  2 10 r_epik_Ionization_Penalty 
  3 10 r_epik_Ionization_Penalty_Charging 
  4 10 r_epik_Ionization_Penalty_Neutral 
  5 10 r_epik_State_Penalty 
  6 10 r_epik_Charging_Adjusted_Penalty 
  7 10 i_epik_Tot_Q 
  8 30 s_m_job_name 
  :::
 } 
 m_atom[39] { 
  # First column is atom index #
  i_m_mmod_type
  r_m_x_coord
  r_m_y_coord
  r_m_z_coord
  i_m_residue_number
  i_m_color
  r_m_charge1
  r_m_charge2
  s_m_grow_name
  i_m_atomic_number
  i_m_visibility
  s_m_color_rgb
  s_m_atom_name
  r_epik_H2O_pKa
  r_epik_H2O_pKa_uncertainty
  i_m_minimize_atom_index
  i_m_minimize_constraint
  :::
  1 25 0.900646 7.317376 19.175760 900 38 -0.92000 -0.92000 "    " 7 1 2E2EFF  ""   -2.178    0.920  11383 1
  2 2 -0.106327 6.534173 18.669810 900 144 1.04200 1.04200 "    " 6 1 DA6BFF  ""  <> <> 11384 1
  3 25 -0.940172 7.084652 17.809814 900 38 -0.83900 -0.83900 "    " 7 1 2E2EFF  ""   -0.684    0.740  11385 1
  4 2 -1.996785 6.362707 17.381105 900 144 0.66400 0.66400 "    " 6 1 DA6BFF  ""  <> <> 11386 1
  5 2 -2.899268 7.123401 16.450731 900 144 0.00000 0.00000 "    " 6 1 DA6BFF  ""  <> <> 11387 1
  6 2 -3.681334 6.517955 15.430763 900 144 -0.11500 -0.11500 "    " 6 1 DA6BFF  ""  <> <> 11388 1
  7 2 -3.005114 8.534411 16.563331 900 144 -0.11500 -0.11500 "    " 6 1 DA6BFF  "C6140"  <> <> 11389 1
  8 2 -2.175360 5.032765 17.850269 900 144 -0.45700 -0.45700 "    " 6 1 DA6BFF  "C6141"  <> <> 11390 1
  9 2 -1.186341 4.525624 18.739853 900 144 0.66400 0.66400 "    " 6 1 DA6BFF  "C6142"  <> <> 11391 1
  10 2 -1.127432 3.131136 19.285620 900 144 0.00000 0.00000 "    " 6 1 DA6BFF  "C6143"  <> <> 11392 1
  11 2 -2.286562 2.382866 19.644896 900 144 -0.11500 -0.11500 "    " 6 1 DA6BFF  "C6144"  <> <> 11393 1
  12 2 -2.204114 1.032934 20.046235 900 144 -0.11500 -0.11500 "    " 6 1 DA6BFF  "C6145"  <> <> 11394 1
  13 2 -0.953308 0.449921 20.169933 900 144 -0.11500 -0.11500 "    " 6 1 DA6BFF  "C6146"  <> <> 11395 1
  14 2 0.187429 1.144837 19.863996 900 144 -0.11500 -0.11500 "    " 6 1 DA6BFF  "C6147"  <> <> 11396 1
  15 2 0.130612 2.483524 19.442599 900 144 -0.11500 -0.11500 "    " 6 1 DA6BFF  "C6148"  <> <> 11397 1
  16 25 -0.132748 5.293264 19.106132 900 38 -0.83900 -0.83900 "    " 7 1 2E2EFF  "N6149"   -0.684    0.740  11398 1
  17 1 -3.321671 4.229885 17.445994 900 144 0.39500 0.39500 "    " 6 1 DA6BFF  "C6150"  <> <> 11399 1
  18 24 -4.232263 3.589118 17.126232 900 38 -0.43000 -0.43000 "    " 7 1 2E2EFF  "N6151"  <> <> 11400 1
  19 43 1.393985 6.936244 19.982405 900 21 0.36000 0.36000 "    " 1 1 FFFFFF  "H6152"   11.401    2.220  11401 1
  20 3 0.877711 8.769284 19.071768 900 144 0.36000 0.36000 "    " 6 1 DA6BFF  "C6153"   11.401    2.220  11402 1
  21 41 -3.597394 5.464679 15.218213 900 21 0.11500 0.11500 "    " 1 0 FFFFFF  "H6154"  <> <> 11403 1
  22 41 -2.382241 9.060151 17.270084 900 21 0.11500 0.11500 "    " 1 0 FFFFFF  "H6155"  <> <> 11404 1
  23 41 -3.263615 2.835133 19.607540 900 21 0.11500 0.11500 "    " 1 0 FFFFFF  "H6156"  <> <> 11405 1
  24 41 -3.048650 0.419284 20.265350 900 21 0.11500 0.11500 "    " 1 0 FFFFFF  "H6157"  <> <> 11406 1
  25 41 1.047637 3.013026 19.248783 900 21 0.11500 0.11500 "    " 1 0 FFFFFF  "H6158"  <> <> 11407 1
  26 2 -3.902612 9.286344 15.779385 900 144 0.00000 0.00000 "  c1" 6 1 DA6BFF  "C6159"  <> <> 11408 1
  27 2 -4.588137 7.257273 14.644113 900 144 0.00000 0.00000 "  c1" 6 1 DA6BFF  "C6161"  <> <> 11409 1
  28 41 -5.185388 6.759909 13.893440 900 21 0.00000 0.00000 "    " 1 0 FFFFFF  "H6162"  <> <> 11410 1
  29 2 -4.713360 8.643416 14.829524 900 144 0.00000 0.00000 "  c1" 6 1 DA6BFF  "C6163"  <> <> 11411 1
  30 41 1.717724 9.199550 19.615993 900 21 0.00000 0.00000 "    " 1 0 FFFFFF  "H6168"  <> <> 11412 1
  31 41 0.941247 9.081704 18.029093 900 21 0.00000 0.00000 "    " 1 0 FFFFFF  "H6169"  <> <> 11413 1
  32 41 -0.044936 9.168943 19.494554 900 21 0.00000 0.00000 "    " 1 0 FFFFFF  "H6170"  <> <> 11414 1
  33 16 -0.655707 -0.791073 20.613500 900 70 0.00000 0.00000 "  c1" 8 1 FF2E2E  "O6171"  <> <> 11415 1
  34 16 1.260918 0.353316 20.115016 900 70 0.00000 0.00000 "  c1" 8 1 FF2E2E  "O6173"  <> <> 11416 1
  35 3 0.737897 -0.828077 20.680225 900 144 0.00000 0.00000 "    " 6 1 DA6BFF  "C6175"  <> <> 11417 1
  36 41 1.111449 -1.708947 20.160524 900 21 0.00000 0.00000 "    " 1 0 FFFFFF  ""  <> <> 11418 1
  37 41 1.007203 -0.885458 21.733155 900 21 0.00000 0.00000 "    " 1 0 FFFFFF  ""  <> <> 11419 1
  38 41 -3.970018 10.356727 15.910826 900 21 0.00000 0.00000 "    " 1 0 FFFFFF  ""  <> <> 11420 1
  39 41 -5.413448 9.212791 14.234541 900 21 0.00000 0.00000 "    " 1 0 FFFFFF  ""  <> <> 11421 1
  :::
 } 
 m_bond[42] { 
  # First column is bond index #
  i_m_from
  i_m_to
  i_m_order
  i_m_from_rep
  i_m_to_rep
  :::
  1 1 2 1 2 2
  2 1 19 1 2 2
  3 1 20 1 2 2
  4 2 16 1 2 2
  5 2 3 2 2 2
  6 3 4 1 2 2
  7 4 5 1 2 2
  8 4 8 2 2 2
  9 5 7 1 2 2
  10 5 6 2 2 2
  11 6 21 1 2 2
  12 6 27 1 2 2
  13 7 22 1 2 2
  14 7 26 2 2 2
  15 8 9 1 2 2
  16 8 17 1 2 2
  17 9 10 1 2 2
  18 9 16 2 2 2
  19 10 15 1 2 2
  20 10 11 2 2 2
  21 11 12 1 2 2
  22 11 23 1 2 2
  23 12 13 2 2 2
  24 12 24 1 2 2
  25 13 14 1 2 2
  26 13 33 1 2 2
  27 14 15 2 2 2
  28 14 34 1 2 2
  29 15 25 1 2 2
  30 17 18 3 2 2
  31 20 30 1 2 2
  32 20 31 1 2 2
  33 20 32 1 2 2
  34 26 29 1 2 2
  35 26 38 1 2 2
  36 27 28 1 2 2
  37 27 29 2 2 2
  38 29 39 1 2 2
  39 33 35 1 2 2
  40 34 35 1 2 2
  41 35 36 1 2 2
  42 35 37 1 2 2
  :::
 } 
} 

f_m_ct { 
 s_m_title
 i_m_ct_stereo_status
 s_m_entry_id
 s_m_entry_name
 s_m_Source_Path
 s_m_Source_File
 i_m_Source_File_Index
 s_m_source_file
 i_m_source_file_index
 i_lp_mmshare_version
 i_f3d_flags
 s_epik_input
 s_epik_cmdline
 r_lp_tautomer_probability
 r_epik_Ionization_Penalty
 r_epik_Ionization_Penalty_Charging
 r_epik_Ionization_Penalty_Neutral
 r_epik_State_Penalty
 r_epik_Charging_Adjusted_Penalty
 i_epik_Tot_Q
 i_epik_Tot_abs_Q
 s_lp_Force_Field
 r_lp_Energy
 b_lp_Chiralities_Consistent
 s_lp_Variant
 s_m_job_name
 s_i_glide_gridfile
 i_i_glide_lignum
 i_i_glide_rotatable_bonds
 r_i_docking_score
 r_i_glide_ligand_efficiency
 r_i_glide_ligand_efficiency_sa
 r_i_glide_ligand_efficiency_ln
 r_i_glide_gscore
 r_i_glide_lipo
 r_i_glide_hbond
 r_i_glide_metal
 r_i_glide_rewards
 r_i_glide_evdw
 r_i_glide_ecoul
 r_i_glide_erotb
 r_i_glide_esite
 r_i_glide_emodel
 r_i_glide_energy
 r_i_glide_einternal
 i_i_glide_confnum
 i_i_glide_posenum
 r_i_glide_eff_state_penalty
 s_m_subgroup_title
 s_m_subgroupid
 b_m_subgroup_collapsed
 i_m_ct_format
 :::
 19ap 
  1
  2291 
  combiomed_cipy_affinitydata.1 
  /Users/rubenprieto/Documents/Lab/A1-CIPY/0.Project 
  combiomed_cipy_affinitydata.smi 
  1
  ligprep.maegz 
  1
  53161
  0
  W2NIXTFbY0hdW2NIXVtjSF1bY0hdYzEtYyhuYzJbTkgyXSljKEMjTiljKG4yKS1jM1tjSF1bY0hdW2NIXVtjSF1bY0hdMw== 
  J2VwaWtfcHl0aG9uJywgJy1waCcsICc3LjAnLCAnLXRuJywgJzgnLCAnLW1hJywgJzUwMCcsICctaW1hZScsICc8aW5maWxlLm1hZT4nLCAnLW9tYWUnLCAnPG91dGZpbGUubWFlPic= 
  1
    0.0000 
    0.0000 
    0.0000 
    0.0000 
  0
  0
  0
  S-OPLS 
  40.810891
  1
  18a-1 
  a1-dock_grid 
  5n2s_hbond_grid 
  1
  2
  -7.67411119149082
  -0.365433866261468
  -1.00820432747402
  -1.89740848509433
  -7.67411119149082
  -3.0834739956045
  -0.32
  0
  -2.83011350152278
  -32.8430480957031
  -1.87801349163055
  0.483330734166189
  0
  -48.3805575941712
  -34.7210615873337
  3.16691470146179
  1
  17
  0
  "A1 CONFORMATION B" 
  dock_gromacs_a1_copy1 
  0
  2
 m_depend[8] { 
  # First column is dependency index #
  i_m_depend_dependency
  s_m_depend_property
  :::
  1 10 r_lp_tautomer_probability 
  2 10 r_epik_Ionization_Penalty 
  3 10 r_epik_Ionization_Penalty_Charging 
  4 10 r_epik_Ionization_Penalty_Neutral 
  5 10 r_epik_State_Penalty 
  6 10 r_epik_Charging_Adjusted_Penalty 
  7 10 i_epik_Tot_Q 
  8 30 s_m_job_name 
  :::
 } 
 m_atom[42] { 
  # First column is atom index #
  i_m_mmod_type
  r_m_x_coord
  r_m_y_coord
  r_m_z_coord
  i_m_residue_number
  i_m_color
  r_m_charge1
  r_m_charge2
  s_m_grow_name
  i_m_atomic_number
  i_m_visibility
  s_m_color_rgb
  s_m_atom_name
  r_epik_H2O_pKa
  r_epik_H2O_pKa_uncertainty
  i_m_minimize_atom_index
  i_m_minimize_constraint
  :::
  1 25 0.765363 7.184168 19.002381 900 38 -0.92000 -0.92000 "    " 7 1 2E2EFF  ""   -2.178    0.920  11383 1
  2 2 -0.261373 6.351871 18.637750 900 143 1.04200 1.04200 "    " 6 1 FFFF6B  ""  <> <> 11384 1
  3 25 -1.107820 6.788468 17.733517 900 38 -0.83900 -0.83900 "    " 7 1 2E2EFF  ""   -0.684    0.740  11385 1
  4 2 -2.164868 6.023317 17.411803 900 143 0.66400 0.66400 "    " 6 1 FFFF6B  ""  <> <> 11386 1
  5 2 -3.116402 6.696631 16.476229 900 143 0.00000 0.00000 "    " 6 1 FFFF6B  ""  <> <> 11387 1
  6 2 -3.828743 6.021489 15.453105 900 143 -0.11500 -0.11500 "    " 6 1 FFFF6B  ""  <> <> 11388 1
  7 2 -3.334826 8.091348 16.590723 900 143 -0.11500 -0.11500 "    " 6 1 FFFF6B  "C6140"  <> <> 11389 1
  8 2 -2.288557 4.725009 17.971634 900 143 -0.45700 -0.45700 "    " 6 1 FFFF6B  "C6141"  <> <> 11390 1
  9 2 -1.266567 4.321804 18.874442 900 143 0.66400 0.66400 "    " 6 1 FFFF6B  "C6142"  <> <> 11391 1
  10 2 -1.159822 2.969451 19.498248 900 143 0.00000 0.00000 "    " 6 1 FFFF6B  "C6143"  <> <> 11392 1
  11 2 -2.292880 2.329317 20.069165 900 143 -0.11500 -0.11500 "    " 6 1 FFFF6B  "C6144"  <> <> 11393 1
  12 2 -2.232660 1.007317 20.563778 900 143 -0.11500 -0.11500 "    " 6 1 FFFF6B  "C6145"  <> <> 11394 1
  13 2 -1.009180 0.355870 20.552309 900 143 -0.11500 -0.11500 "    " 6 1 FFFF6B  "C6146"  <> <> 11395 1
  14 2 0.120324 0.964868 20.063993 900 143 -0.11500 -0.11500 "    " 6 1 FFFF6B  "C6147"  <> <> 11396 1
  15 2 0.078898 2.267027 19.527690 900 143 -0.11500 -0.11500 "    " 6 1 FFFF6B  "C6148"  <> <> 11397 1
  16 25 -0.249540 5.154163 19.191991 900 38 -0.83900 -0.83900 "    " 7 1 2E2EFF  "N6149"   -0.684    0.740  11398 1
  17 1 -3.404257 3.852259 17.631990 900 143 0.39500 0.39500 "    " 6 1 FFFF6B  "C6150"  <> <> 11399 1
  18 24 -4.289409 3.155930 17.362462 900 38 -0.43000 -0.43000 "    " 7 1 2E2EFF  "N6151"  <> <> 11400 1
  19 43 1.183457 7.036765 19.918113 900 21 0.36000 0.36000 "    " 1 1 FFFFFF  "H6152"   11.401    2.220  11401 1
  20 3 1.143655 8.400701 18.297167 900 143 0.36000 0.36000 "    " 6 1 FFFF6B  "C6153"   11.401    2.220  11402 1
  21 41 -3.666327 4.971442 15.272251 900 21 0.11500 0.11500 "    " 1 0 FFFFFF  "H6154"  <> <> 11403 1
  22 41 -2.770184 8.657132 17.314698 900 21 0.11500 0.11500 "    " 1 0 FFFFFF  "H6155"  <> <> 11404 1
  23 41 -3.228073 2.864221 20.106552 900 21 0.11500 0.11500 "    " 1 0 FFFFFF  "H6156"  <> <> 11405 1
  24 41 -3.069803 0.470456 20.970449 900 21 0.11500 0.11500 "    " 1 0 FFFFFF  "H6157"  <> <> 11406 1
  25 41 0.980716 2.730541 19.157013 900 21 0.11500 0.11500 "    " 1 0 FFFFFF  "H6158"  <> <> 11407 1
  26 2 -4.260496 8.773667 15.778741 900 143 0.00000 0.00000 "  c1" 6 1 FFFF6B  "C6159"  <> <> 11408 1
  27 2 -4.764678 6.691656 14.638915 900 143 0.00000 0.00000 "  c1" 6 1 FFFF6B  "C6160"  <> <> 11409 1
  28 41 -5.299267 6.147045 13.875650 900 21 0.00000 0.00000 "    " 1 0 FFFFFF  "H6161"  <> <> 11410 1
  29 2 -4.990322 8.069043 14.806921 900 143 0.00000 0.00000 "  c1" 6 1 FFFF6B  "C6162"  <> <> 11411 1
  30 41 2.231459 8.471017 18.299859 900 21 0.00000 0.00000 "    " 1 0 FFFFFF  "H6163"  <> <> 11412 1
  31 41 0.840647 8.347036 17.250406 900 21 0.00000 0.00000 "    " 1 0 FFFFFF  "H6164"  <> <> 11413 1
  32 3 0.556829 9.652078 18.947147 900 143 0.00000 0.00000 "    " 6 1 FFFF6B  "C6165"  <> <> 11414 1
  33 41 0.890628 10.540069 18.410367 900 21 0.00000 0.00000 "    " 1 0 FFFFFF  "H6166"  <> <> 11415 1
  34 41 -0.533854 9.646489 18.926703 900 21 0.00000 0.00000 "    " 1 0 FFFFFF  "H6167"  <> <> 11416 1
  35 41 0.874035 9.760437 19.984345 900 21 0.00000 0.00000 "    " 1 0 FFFFFF  "H6168"  <> <> 11417 1
  36 41 -4.402284 9.839600 15.905551 900 21 0.00000 0.00000 "    " 1 0 FFFFFF  "H6169"  <> <> 11418 1
  37 41 -5.704932 8.590762 14.185515 900 21 0.00000 0.00000 "    " 1 0 FFFFFF  "H6170"  <> <> 11419 1
  38 16 -0.736773 -0.888997 20.999785 900 70 0.00000 0.00000 "  c1" 8 1 FF2E2E  "O6171"  <> <> 11420 1
  39 16 1.163475 0.108400 20.200584 900 70 0.00000 0.00000 "  c1" 8 1 FF2E2E  "O6173"  <> <> 11421 1
  40 3 0.634069 -1.053704 20.804486 900 143 0.00000 0.00000 "    " 6 1 FFFF6B  "C6175"  <> <> 11422 1
  41 41 0.804180 -1.924728 20.171022 900 21 0.00000 0.00000 "    " 1 0 FFFFFF  ""  <> <> 11423 1
  42 41 1.089761 -1.218920 21.779514 900 21 0.00000 0.00000 "    " 1 0 FFFFFF  ""  <> <> 11424 1
  :::
 } 
 m_bond[90] { 
  # First column is bond index #
  i_m_from
  i_m_to
  i_m_order
  b_m_thin_bond
  :::
  1 1 2 1 1
  2 1 19 1 1
  3 1 20 1 1
  4 2 1 1 1
  5 2 16 1 1
  6 2 3 2 1
  7 3 2 2 1
  8 3 4 1 1
  9 4 3 1 1
  10 4 5 1 1
  11 4 8 2 1
  12 5 4 1 1
  13 5 7 1 1
  14 5 6 2 1
  15 6 5 2 1
  16 6 21 1 1
  17 6 27 1 1
  18 7 5 1 1
  19 7 22 1 1
  20 7 26 2 1
  21 8 4 2 1
  22 8 9 1 1
  23 8 17 1 1
  24 9 8 1 1
  25 9 10 1 1
  26 9 16 2 1
  27 10 9 1 1
  28 10 15 1 1
  29 10 11 2 1
  30 11 10 2 1
  31 11 12 1 1
  32 11 23 1 1
  33 12 11 1 1
  34 12 13 2 1
  35 12 24 1 1
  36 13 12 2 1
  37 13 14 1 1
  38 13 38 1 1
  39 14 13 1 1
  40 14 15 2 1
  41 14 39 1 1
  42 15 10 1 1
  43 15 14 2 1
  44 15 25 1 1
  45 16 2 1 1
  46 16 9 2 1
  47 17 8 1 1
  48 17 18 3 1
  49 18 17 3 1
  50 19 1 1 1
  51 20 1 1 1
  52 20 30 1 1
  53 20 31 1 1
  54 20 32 1 1
  55 21 6 1 1
  56 22 7 1 1
  57 23 11 1 1
  58 24 12 1 1
  59 25 15 1 1
  60 26 7 2 1
  61 26 29 1 1
  62 26 36 1 1
  63 27 6 1 1
  64 27 28 1 1
  65 27 29 2 1
  66 28 27 1 1
  67 29 26 1 1
  68 29 27 2 1
  69 29 37 1 1
  70 30 20 1 1
  71 31 20 1 1
  72 32 20 1 1
  73 32 33 1 1
  74 32 34 1 1
  75 32 35 1 1
  76 33 32 1 1
  77 34 32 1 1
  78 35 32 1 1
  79 36 26 1 1
  80 37 29 1 1
  81 38 13 1 1
  82 38 40 1 1
  83 39 14 1 1
  84 39 40 1 1
  85 40 38 1 1
  86 40 39 1 1
  87 40 41 1 1
  88 40 42 1 1
  89 41 40 1 1
  90 42 40 1 1
  :::
 } 
} 

f_m_ct { 
 s_m_title
 i_m_ct_stereo_status
 s_m_entry_id
 s_m_entry_name
 s_m_Source_Path
 s_m_Source_File
 i_m_Source_File_Index
 s_m_source_file
 i_m_source_file_index
 i_lp_mmshare_version
 i_f3d_flags
 s_epik_input
 s_epik_cmdline
 r_lp_tautomer_probability
 r_epik_Ionization_Penalty
 r_epik_Ionization_Penalty_Charging
 r_epik_Ionization_Penalty_Neutral
 r_epik_State_Penalty
 r_epik_Charging_Adjusted_Penalty
 i_epik_Tot_Q
 i_epik_Tot_abs_Q
 s_lp_Force_Field
 r_lp_Energy
 b_lp_Chiralities_Consistent
 s_lp_Variant
 s_m_job_name
 s_i_glide_gridfile
 i_i_glide_lignum
 i_i_glide_rotatable_bonds
 r_i_docking_score
 r_i_glide_ligand_efficiency
 r_i_glide_ligand_efficiency_sa
 r_i_glide_ligand_efficiency_ln
 r_i_glide_gscore
 r_i_glide_lipo
 r_i_glide_hbond
 r_i_glide_metal
 r_i_glide_rewards
 r_i_glide_evdw
 r_i_glide_ecoul
 r_i_glide_erotb
 r_i_glide_esite
 r_i_glide_emodel
 r_i_glide_energy
 r_i_glide_einternal
 i_i_glide_confnum
 i_i_glide_posenum
 r_i_glide_eff_state_penalty
 s_m_subgroup_title
 s_m_subgroupid
 b_m_subgroup_collapsed
 i_m_ct_format
 :::
 19aq 
  1
  2292 
  combiomed_cipy_affinitydata.1 
  /Users/rubenprieto/Documents/Lab/A1-CIPY/0.Project 
  combiomed_cipy_affinitydata.smi 
  1
  ligprep.maegz 
  1
  53161
  0
  W2NIXTFbY0hdW2NIXVtjSF1bY0hdYzEtYyhuYzJbTkgyXSljKEMjTiljKG4yKS1jM1tjSF1bY0hdW2NIXVtjSF1bY0hdMw== 
  J2VwaWtfcHl0aG9uJywgJy1waCcsICc3LjAnLCAnLXRuJywgJzgnLCAnLW1hJywgJzUwMCcsICctaW1hZScsICc8aW5maWxlLm1hZT4nLCAnLW9tYWUnLCAnPG91dGZpbGUubWFlPic= 
  1
    0.0000 
    0.0000 
    0.0000 
    0.0000 
  0
  0
  0
  S-OPLS 
  40.810891
  1
  18a-1 
  a1-dock_grid 
  5n2s_hbond_grid 
  1
  2
  -7.67411119149082
  -0.365433866261468
  -1.00820432747402
  -1.89740848509433
  -7.67411119149082
  -3.0834739956045
  -0.32
  0
  -2.83011350152278
  -32.8430480957031
  -1.87801349163055
  0.483330734166189
  0
  -48.3805575941712
  -34.7210615873337
  3.16691470146179
  1
  17
  0
  "A1 CONFORMATION B" 
  dock_gromacs_a1_copy1 
  0
  2
 m_depend[8] { 
  # First column is dependency index #
  i_m_depend_dependency
  s_m_depend_property
  :::
  1 10 r_lp_tautomer_probability 
  2 10 r_epik_Ionization_Penalty 
  3 10 r_epik_Ionization_Penalty_Charging 
  4 10 r_epik_Ionization_Penalty_Neutral 
  5 10 r_epik_State_Penalty 
  6 10 r_epik_Charging_Adjusted_Penalty 
  7 10 i_epik_Tot_Q 
  8 30 s_m_job_name 
  :::
 } 
 m_atom[46] { 
  # First column is atom index #
  i_m_mmod_type
  r_m_x_coord
  r_m_y_coord
  r_m_z_coord
  i_m_residue_number
  i_m_color
  r_m_charge1
  r_m_charge2
  s_m_grow_name
  i_m_atomic_number
  i_m_visibility
  s_m_color_rgb
  s_m_atom_name
  r_epik_H2O_pKa
  r_epik_H2O_pKa_uncertainty
  i_m_minimize_atom_index
  i_m_minimize_constraint
  :::
  1 25 0.693158 6.790894 19.136598 900 38 -0.92000 -0.92000 "    " 7 1 2E2EFF  ""   -2.178    0.920  11383 1
  2 2 -0.301036 5.895798 18.822422 900 50 1.04200 1.04200 "    " 6 1 6BB5FF  ""  <> <> 11384 1
  3 25 -1.241451 6.324760 18.012885 900 38 -0.83900 -0.83900 "    " 7 1 2E2EFF  ""   -0.684    0.740  11385 1
  4 2 -2.229251 5.498084 17.647778 900 50 0.66400 0.66400 "    " 6 1 6BB5FF  ""  <> <> 11386 1
  5 2 -3.279395 6.163341 16.824848 900 50 0.00000 0.00000 "    " 6 1 6BB5FF  ""  <> <> 11387 1
  6 2 -2.934841 7.219648 15.945271 900 50 -0.11500 -0.11500 "    " 6 1 6BB5FF  ""  <> <> 11388 1
  7 2 -4.651814 5.825599 16.924146 900 50 -0.11500 -0.11500 "    " 6 1 6BB5FF  "C6140"  <> <> 11389 1
  8 2 -2.187738 4.143889 18.049721 900 50 -0.45700 -0.45700 "    " 6 1 6BB5FF  "C6141"  <> <> 11390 1
  9 2 -1.154274 3.787009 18.955073 900 50 0.66400 0.66400 "    " 6 1 6BB5FF  "C6142"  <> <> 11391 1
  10 2 -1.031494 2.434471 19.563029 900 50 0.00000 0.00000 "    " 6 1 6BB5FF  "C6143"  <> <> 11392 1
  11 2 -2.177374 1.802436 20.120516 900 50 -0.11500 -0.11500 "    " 6 1 6BB5FF  "C6144"  <> <> 11393 1
  12 2 -2.129498 0.485077 20.623206 900 50 -0.11500 -0.11500 "    " 6 1 6BB5FF  "C6145"  <> <> 11394 1
  13 2 -0.905794 -0.166954 20.622235 900 50 -0.11500 -0.11500 "    " 6 1 6BB5FF  "C6146"  <> <> 11395 1
  14 2 0.231021 0.430365 20.133743 900 50 -0.11500 -0.11500 "    " 6 1 6BB5FF  "C6147"  <> <> 11396 1
  15 2 0.205081 1.731640 19.596038 900 50 -0.11500 -0.11500 "    " 6 1 6BB5FF  "C6148"  <> <> 11397 1
  16 25 -0.187275 4.669763 19.306703 900 38 -0.83900 -0.83900 "    " 7 1 2E2EFF  "N6149"   -0.684    0.740  11398 1
  17 1 -3.111019 3.157390 17.501525 900 50 0.39500 0.39500 "    " 6 1 6BB5FF  "C6150"  <> <> 11399 1
  18 24 -3.842871 2.371583 17.069002 900 38 -0.43000 -0.43000 "    " 7 1 2E2EFF  "N6151"  <> <> 11400 1
  19 43 1.260811 6.531572 19.936984 900 21 0.36000 0.36000 "    " 1 1 FFFFFF  "H6152"   11.401    2.220  11401 1
  20 41 -1.903088 7.533272 15.867041 900 21 0.11500 0.11500 "    " 1 0 FFFFFF  "H6153"  <> <> 11402 1
  21 41 -4.975035 5.066536 17.618890 900 21 0.11500 0.11500 "    " 1 0 FFFFFF  "H6154"  <> <> 11403 1
  22 41 -3.112768 2.338998 20.138515 900 21 0.11500 0.11500 "    " 1 0 FFFFFF  "H6155"  <> <> 11404 1
  23 41 -2.974801 -0.045248 21.024458 900 21 0.11500 0.11500 "    " 1 0 FFFFFF  "H6156"  <> <> 11405 1
  24 16 -0.640799 -1.408076 21.076971 900 70 0.11500 0.11500 "    " 8 1 FF2E2E  "O6157"  <> <> 11406 1
  25 16 1.264996 -0.436568 20.268015 900 70 0.11500 0.11500 "    " 8 1 FF2E2E  "O6158"  <> <> 11407 1
  26 41 1.110350 2.191229 19.229563 900 21 0.11500 0.11500 "    " 1 0 FFFFFF  "H6159"  <> <> 11408 1
  27 2 -5.627750 6.475992 16.143332 900 50 0.00000 0.00000 "  c1" 6 1 6BB5FF  "C6160"  <> <> 11409 1
  28 2 -3.910023 7.899659 15.188936 900 50 0.00000 0.00000 "  c1" 6 1 6BB5FF  "C6162"  <> <> 11410 1
  29 41 -3.619728 8.719137 14.546021 900 21 0.00000 0.00000 "    " 1 0 FFFFFF  "H6163"  <> <> 11411 1
  30 2 -5.260138 7.520862 15.278619 900 50 0.00000 0.00000 "  c1" 6 1 6BB5FF  "C6164"  <> <> 11412 1
  31 2 2.008147 10.318323 17.203797 900 50 0.00000 0.00000 "  n1" 6 1 6BB5FF  "C6169"  <> <> 11413 1
  32 2 0.636984 10.114644 17.428305 900 50 0.00000 0.00000 "  f1" 6 1 6BB5FF  "C6170"  <> <> 11414 1
  33 2 0.195195 8.958207 18.094246 900 50 0.00000 0.00000 "  c3" 6 1 6BB5FF  "C6171"  <> <> 11415 1
  34 2 1.116726 7.970356 18.506515 900 50 0.00000 0.00000 "  c1" 6 1 6BB5FF  "C6172"  <> <> 11416 1
  35 2 2.491950 8.174910 18.262285 900 50 0.00000 0.00000 "    " 6 1 6BB5FF  "C6173"  <> <> 11417 1
  36 2 2.937970 9.344761 17.619617 900 50 0.00000 0.00000 "  n3" 6 1 6BB5FF  "C6174"  <> <> 11418 1
  37 41 2.312431 11.244602 16.741671 900 21 0.00000 0.00000 "  n2" 1 0 FFFFFF  "H6175"  <> <> 11419 1
  38 41 -0.075877 10.870639 17.125937 900 21 0.00000 0.00000 "    " 1 0 FFFFFF  "H6176"  <> <> 11420 1
  39 41 -0.861350 8.841375 18.284274 900 21 0.00000 0.00000 "    " 1 0 FFFFFF  "H6177"  <> <> 11421 1
  40 41 3.223000 7.441728 18.561808 900 21 0.00000 0.00000 "    " 1 0 FFFFFF  "H6178"  <> <> 11422 1
  41 41 3.994941 9.486826 17.466989 900 21 0.00000 0.00000 "    " 1 0 FFFFFF  "H6179"  <> <> 11423 1
  42 41 -6.663140 6.187267 16.222303 900 21 0.00000 0.00000 "    " 1 0 FFFFFF  ""  <> <> 11424 1
  43 41 -6.009472 8.046323 14.701992 900 21 0.00000 0.00000 "    " 1 0 FFFFFF  ""  <> <> 11425 1
  44 3 0.722461 -1.593070 20.873146 900 50 0.00000 0.00000 "    " 6 1 6BB5FF  "C6179"  <> <> 11426 1
  45 41 0.870351 -2.466468 20.237512 900 21 0.00000 0.00000 "    " 1 0 FFFFFF  ""  <> <> 11427 1
  46 41 1.176867 -1.770708 21.846481 900 21 0.00000 0.00000 "    " 1 0 FFFFFF  ""  <> <> 11428 1
  :::
 } 
 m_bond[100] { 
  # First column is bond index #
  i_m_from
  i_m_to
  i_m_order
  b_m_thin_bond
  :::
  1 1 2 1 1
  2 1 19 1 1
  3 1 34 1 1
  4 2 1 1 1
  5 2 16 1 1
  6 2 3 2 1
  7 3 2 2 1
  8 3 4 1 1
  9 4 3 1 1
  10 4 5 1 1
  11 4 8 2 1
  12 5 4 1 1
  13 5 7 1 1
  14 5 6 2 1
  15 6 5 2 1
  16 6 20 1 1
  17 6 28 1 1
  18 7 5 1 1
  19 7 21 1 1
  20 7 27 2 1
  21 8 4 2 1
  22 8 9 1 1
  23 8 17 1 1
  24 9 8 1 1
  25 9 10 1 1
  26 9 16 2 1
  27 10 9 1 1
  28 10 15 1 1
  29 10 11 2 1
  30 11 10 2 1
  31 11 12 1 1
  32 11 22 1 1
  33 12 11 1 1
  34 12 13 2 1
  35 12 23 1 1
  36 13 12 2 1
  37 13 14 1 1
  38 13 24 1 1
  39 14 13 1 1
  40 14 15 2 1
  41 14 25 1 1
  42 15 10 1 1
  43 15 14 2 1
  44 15 26 1 1
  45 16 2 1 1
  46 16 9 2 1
  47 17 8 1 1
  48 17 18 3 1
  49 18 17 3 1
  50 19 1 1 1
  51 20 6 1 1
  52 21 7 1 1
  53 22 11 1 1
  54 23 12 1 1
  55 24 13 1 1
  56 24 44 1 1
  57 25 14 1 1
  58 25 44 1 1
  59 26 15 1 1
  60 27 7 2 1
  61 27 30 1 1
  62 27 42 1 1
  63 28 6 1 1
  64 28 29 1 1
  65 28 30 2 1
  66 29 28 1 1
  67 30 27 1 1
  68 30 28 2 1
  69 30 43 1 1
  70 31 32 2 1
  71 31 36 1 1
  72 31 37 1 1
  73 32 31 2 1
  74 32 33 1 1
  75 32 38 1 1
  76 33 32 1 1
  77 33 34 2 1
  78 33 39 1 1
  79 34 1 1 1
  80 34 33 2 1
  81 34 35 1 1
  82 35 34 1 1
  83 35 36 2 1
  84 35 40 1 1
  85 36 31 1 1
  86 36 35 2 1
  87 36 41 1 1
  88 37 31 1 1
  89 38 32 1 1
  90 39 33 1 1
  91 40 35 1 1
  92 41 36 1 1
  93 42 27 1 1
  94 43 30 1 1
  95 44 24 1 1
  96 44 25 1 1
  97 44 45 1 1
  98 44 46 1 1
  99 45 44 1 1
  100 46 44 1 1
  :::
 } 
} 

f_m_ct { 
 s_m_title
 i_m_ct_stereo_status
 s_m_entry_id
 s_m_entry_name
 s_m_Source_Path
 s_m_Source_File
 i_m_Source_File_Index
 s_m_source_file
 i_m_source_file_index
 i_lp_mmshare_version
 i_f3d_flags
 s_epik_input
 s_epik_cmdline
 r_lp_tautomer_probability
 r_epik_Ionization_Penalty
 r_epik_Ionization_Penalty_Charging
 r_epik_Ionization_Penalty_Neutral
 r_epik_State_Penalty
 r_epik_Charging_Adjusted_Penalty
 i_epik_Tot_Q
 i_epik_Tot_abs_Q
 s_lp_Force_Field
 r_lp_Energy
 b_lp_Chiralities_Consistent
 s_lp_Variant
 s_m_job_name
 s_i_glide_gridfile
 i_i_glide_lignum
 i_i_glide_rotatable_bonds
 r_i_docking_score
 r_i_glide_ligand_efficiency
 r_i_glide_ligand_efficiency_sa
 r_i_glide_ligand_efficiency_ln
 r_i_glide_gscore
 r_i_glide_lipo
 r_i_glide_hbond
 r_i_glide_metal
 r_i_glide_rewards
 r_i_glide_evdw
 r_i_glide_ecoul
 r_i_glide_erotb
 r_i_glide_esite
 r_i_glide_emodel
 r_i_glide_energy
 r_i_glide_einternal
 i_i_glide_confnum
 i_i_glide_posenum
 r_i_glide_eff_state_penalty
 s_m_subgroup_title
 s_m_subgroupid
 b_m_subgroup_collapsed
 i_m_ct_format
 :::
 18x 
  1
  2293 
  combiomed_cipy_affinitydata.1 
  /Users/rubenprieto/Documents/Lab/A1-CIPY/0.Project 
  combiomed_cipy_affinitydata.smi 
  1
  ligprep.maegz 
  1
  53161
  0
  W2NIXTFbY0hdW2NIXVtjSF1bY0hdYzEtYyhuYzJbTkgyXSljKEMjTiljKG4yKS1jM1tjSF1bY0hdW2NIXVtjSF1bY0hdMw== 
  J2VwaWtfcHl0aG9uJywgJy1waCcsICc3LjAnLCAnLXRuJywgJzgnLCAnLW1hJywgJzUwMCcsICctaW1hZScsICc8aW5maWxlLm1hZT4nLCAnLW9tYWUnLCAnPG91dGZpbGUubWFlPic= 
  1
    0.0000 
    0.0000 
    0.0000 
    0.0000 
  0
  0
  0
  S-OPLS 
  40.810891
  1
  18a-1 
  a1-dock_grid 
  5n2s_hbond_grid 
  1
  2
  -7.67411119149082
  -0.365433866261468
  -1.00820432747402
  -1.89740848509433
  -7.67411119149082
  -3.0834739956045
  -0.32
  0
  -2.83011350152278
  -32.8430480957031
  -1.87801349163055
  0.483330734166189
  0
  -48.3805575941712
  -34.7210615873337
  3.16691470146179
  1
  17
  0
  "A1 CONFORMATION B" 
  dock_gromacs_a1_copy1 
  0
  2
 m_depend[8] { 
  # First column is dependency index #
  i_m_depend_dependency
  s_m_depend_property
  :::
  1 10 r_lp_tautomer_probability 
  2 10 r_epik_Ionization_Penalty 
  3 10 r_epik_Ionization_Penalty_Charging 
  4 10 r_epik_Ionization_Penalty_Neutral 
  5 10 r_epik_State_Penalty 
  6 10 r_epik_Charging_Adjusted_Penalty 
  7 10 i_epik_Tot_Q 
  8 30 s_m_job_name 
  :::
 } 
 m_atom[30] { 
  # First column is atom index #
  i_m_mmod_type
  r_m_x_coord
  r_m_y_coord
  r_m_z_coord
  i_m_residue_number
  i_m_color
  r_m_charge1
  r_m_charge2
  s_m_grow_name
  i_m_atomic_number
  i_m_visibility
  s_m_color_rgb
  s_m_atom_name
  r_epik_H2O_pKa
  r_epik_H2O_pKa_uncertainty
  i_m_minimize_atom_index
  i_m_minimize_constraint
  :::
  1 25 1.051162 7.310814 19.106411 900 38 -0.92000 -0.92000 "    " 7 1 2E2EFF  ""   -2.178    0.920  11383 1
  2 2 -0.014826 6.557665 18.756414 900 24 1.04200 1.04200 "    " 6 1 808080  ""  <> <> 11384 1
  3 25 -0.923903 7.165985 18.033031 900 38 -0.83900 -0.83900 "    " 7 1 2E2EFF  ""   -0.684    0.740  11385 1
  4 2 -2.002912 6.451145 17.652312 900 24 0.66400 0.66400 "    " 6 1 808080  ""  <> <> 11386 1
  5 2 -2.130252 5.091514 18.022111 900 24 -0.45700 -0.45700 "    " 6 1 808080  ""  <> <> 11387 1
  6 2 -1.089973 4.564381 18.824165 900 24 0.66400 0.66400 "    " 6 1 808080  ""  <> <> 11388 1
  7 25 -0.006322 5.304439 19.151732 900 38 -0.83900 -0.83900 "    " 7 1 2E2EFF  ""   -0.684    0.740  11389 1
  8 1 -3.236229 4.262284 17.562963 900 24 0.39500 0.39500 "    " 6 1 808080  ""  <> <> 11390 1
  9 24 -4.115720 3.602181 17.202779 900 38 -0.43000 -0.43000 "    " 7 1 2E2EFF  ""  <> <> 11391 1
  10 43 1.578560 7.021994 19.928449 900 21 0.36000 0.36000 "    " 1 1 FFFFFF  ""   11.401    2.220  11392 1
  11 43 0.955359 8.304116 18.980016 900 21 0.36000 0.36000 "    " 1 1 FFFFFF  ""   11.401    2.220  11393 1
  12 2 -4.722798 8.736934 15.162442 900 24 0.00000 0.00000 "  n1" 6 1 808080  "C6156"  <> <> 11394 1
  13 2 -3.331844 8.859574 15.007026 900 24 0.00000 0.00000 "  f1" 6 1 808080  "C6157"  <> <> 11395 1
  14 2 -2.464151 8.110390 15.825756 900 24 0.00000 0.00000 "  c3" 6 1 808080  "C6158"  <> <> 11396 1
  15 2 -2.957903 7.225357 16.813607 900 24 0.00000 0.00000 "  c1" 6 1 808080  "C6159"  <> <> 11397 1
  16 2 -4.363160 7.137101 16.968844 900 24 0.00000 0.00000 "    " 6 1 808080  "C6160"  <> <> 11398 1
  17 2 -5.237641 7.875882 16.145969 900 24 0.00000 0.00000 "  n3" 6 1 808080  "C6161"  <> <> 11399 1
  18 41 -5.394509 9.304068 14.533652 900 21 0.00000 0.00000 "  n2" 1 0 FFFFFF  "H6162"  <> <> 11400 1
  19 41 -2.927873 9.523563 14.256434 900 21 0.00000 0.00000 "    " 1 0 FFFFFF  "H6163"  <> <> 11401 1
  20 41 -1.395878 8.214145 15.698021 900 21 0.00000 0.00000 "    " 1 0 FFFFFF  "H6164"  <> <> 11402 1
  21 41 -4.782909 6.498355 17.731656 900 21 0.00000 0.00000 "    " 1 0 FFFFFF  "H6165"  <> <> 11403 1
  22 41 -6.306515 7.788762 16.263728 900 21 0.00000 0.00000 "    " 1 0 FFFFFF  "H6166"  <> <> 11404 1
  23 2 -1.044717 3.174151 19.307413 900 24 0.00000 0.00000 "  c1" 6 1 808080  "C6156"  <> <> 11405 1
  24 2 -2.000657 2.270381 19.695783 900 24 0.00000 0.00000 "  c3" 6 1 808080  "C6157"  <> <> 11406 1
  25 2 -1.333485 1.041800 19.960668 900 24 0.00000 0.00000 "  n3" 6 1 808080  "C6158"  <> <> 11407 1
  26 2 -0.008949 1.283948 19.738477 900 24 0.00000 0.00000 "  n1" 6 1 808080  "C6159"  <> <> 11408 1
  27 16 0.185017 2.580772 19.375852 900 70 0.00000 0.00000 "    " 8 1 FF2E2E  "O6160"  <> <> 11409 1
  28 41 -3.060311 2.467769 19.755801 900 21 0.00000 0.00000 "    " 1 0 FFFFFF  "H6161"  <> <> 11410 1
  29 41 -1.767121 0.101083 20.267748 900 21 0.00000 0.00000 "    " 1 0 FFFFFF  "H6162"  <> <> 11411 1
  30 41 0.890444 0.687338 19.806506 900 21 0.00000 0.00000 "  n2" 1 0 FFFFFF  "H6163"  <> <> 11412 1
  :::
 } 
 m_bond[64] { 
  # First column is bond index #
  i_m_from
  i_m_to
  i_m_order
  b_m_thin_bond
  :::
  1 1 2 1 1
  2 1 10 1 1
  3 1 11 1 1
  4 2 1 1 1
  5 2 7 1 1
  6 2 3 2 1
  7 3 2 2 1
  8 3 4 1 1
  9 4 3 1 1
  10 4 5 2 1
  11 4 15 1 1
  12 5 4 2 1
  13 5 6 1 1
  14 5 8 1 1
  15 6 5 1 1
  16 6 7 2 1
  17 6 23 1 1
  18 7 2 1 1
  19 7 6 2 1
  20 8 5 1 1
  21 8 9 3 1
  22 9 8 3 1
  23 10 1 1 1
  24 11 1 1 1
  25 12 13 2 1
  26 12 17 1 1
  27 12 18 1 1
  28 13 12 2 1
  29 13 14 1 1
  30 13 19 1 1
  31 14 13 1 1
  32 14 15 2 1
  33 14 20 1 1
  34 15 4 1 1
  35 15 14 2 1
  36 15 16 1 1
  37 16 15 1 1
  38 16 17 2 1
  39 16 21 1 1
  40 17 12 1 1
  41 17 16 2 1
  42 17 22 1 1
  43 18 12 1 1
  44 19 13 1 1
  45 20 14 1 1
  46 21 16 1 1
  47 22 17 1 1
  48 23 6 1 1
  49 23 24 2 1
  50 23 27 1 1
  51 24 23 2 1
  52 24 25 1 1
  53 24 28 1 1
  54 25 24 1 1
  55 25 26 2 1
  56 25 29 1 1
  57 26 25 2 1
  58 26 27 1 1
  59 26 30 1 1
  60 27 23 1 1
  61 27 26 1 1
  62 28 24 1 1
  63 29 25 1 1
  64 30 26 1 1
  :::
 } 
} 

f_m_ct { 
 s_m_title
 i_m_ct_stereo_status
 s_m_entry_id
 s_m_entry_name
 s_m_Source_Path
 s_m_Source_File
 i_m_Source_File_Index
 s_m_source_file
 i_m_source_file_index
 i_lp_mmshare_version
 i_f3d_flags
 s_epik_input
 s_epik_cmdline
 r_lp_tautomer_probability
 r_epik_Ionization_Penalty
 r_epik_Ionization_Penalty_Charging
 r_epik_Ionization_Penalty_Neutral
 r_epik_State_Penalty
 r_epik_Charging_Adjusted_Penalty
 i_epik_Tot_Q
 i_epik_Tot_abs_Q
 s_lp_Force_Field
 r_lp_Energy
 b_lp_Chiralities_Consistent
 s_lp_Variant
 s_m_job_name
 s_i_glide_gridfile
 i_i_glide_lignum
 i_i_glide_rotatable_bonds
 r_i_docking_score
 r_i_glide_ligand_efficiency
 r_i_glide_ligand_efficiency_sa
 r_i_glide_ligand_efficiency_ln
 r_i_glide_gscore
 r_i_glide_lipo
 r_i_glide_hbond
 r_i_glide_metal
 r_i_glide_rewards
 r_i_glide_evdw
 r_i_glide_ecoul
 r_i_glide_erotb
 r_i_glide_esite
 r_i_glide_emodel
 r_i_glide_energy
 r_i_glide_einternal
 i_i_glide_confnum
 i_i_glide_posenum
 r_i_glide_eff_state_penalty
 s_m_subgroup_title
 s_m_subgroupid
 b_m_subgroup_collapsed
 i_m_ct_format
 :::
 19at 
  1
  2294 
  combiomed_cipy_affinitydata.1 
  /Users/rubenprieto/Documents/Lab/A1-CIPY/0.Project 
  combiomed_cipy_affinitydata.smi 
  1
  ligprep.maegz 
  1
  53161
  0
  W2NIXTFbY0hdW2NIXVtjSF1bY0hdYzEtYyhuYzJbTkgyXSljKEMjTiljKG4yKS1jM1tjSF1bY0hdW2NIXVtjSF1bY0hdMw== 
  J2VwaWtfcHl0aG9uJywgJy1waCcsICc3LjAnLCAnLXRuJywgJzgnLCAnLW1hJywgJzUwMCcsICctaW1hZScsICc8aW5maWxlLm1hZT4nLCAnLW9tYWUnLCAnPG91dGZpbGUubWFlPic= 
  1
    0.0000 
    0.0000 
    0.0000 
    0.0000 
  0
  0
  0
  S-OPLS 
  40.810891
  1
  18a-1 
  a1-dock_grid 
  5n2s_hbond_grid 
  1
  2
  -7.67411119149082
  -0.365433866261468
  -1.00820432747402
  -1.89740848509433
  -7.67411119149082
  -3.0834739956045
  -0.32
  0
  -2.83011350152278
  -32.8430480957031
  -1.87801349163055
  0.483330734166189
  0
  -48.3805575941712
  -34.7210615873337
  3.16691470146179
  1
  17
  0
  "A1 CONFORMATION B" 
  dock_gromacs_a1_copy1 
  0
  2
 m_depend[8] { 
  # First column is dependency index #
  i_m_depend_dependency
  s_m_depend_property
  :::
  1 10 r_lp_tautomer_probability 
  2 10 r_epik_Ionization_Penalty 
  3 10 r_epik_Ionization_Penalty_Charging 
  4 10 r_epik_Ionization_Penalty_Neutral 
  5 10 r_epik_State_Penalty 
  6 10 r_epik_Charging_Adjusted_Penalty 
  7 10 i_epik_Tot_Q 
  8 30 s_m_job_name 
  :::
 } 
 m_atom[33] { 
  # First column is atom index #
  i_m_mmod_type
  r_m_x_coord
  r_m_y_coord
  r_m_z_coord
  i_m_residue_number
  i_m_color
  r_m_charge1
  r_m_charge2
  s_m_grow_name
  i_m_atomic_number
  i_m_visibility
  s_m_color_rgb
  s_m_atom_name
  r_epik_H2O_pKa
  r_epik_H2O_pKa_uncertainty
  i_m_minimize_atom_index
  i_m_minimize_constraint
  :::
  1 25 1.026642 7.485851 19.289301 900 38 -0.92000 -0.92000 "    " 7 1 2E2EFF  ""   -2.178    0.920  11383 1
  2 2 0.018465 6.686024 18.822178 900 143 1.04200 1.04200 "    " 6 1 FFDA6B  ""  <> <> 11384 1
  3 25 -0.898367 7.240911 18.055257 900 38 -0.83900 -0.83900 "    " 7 1 2E2EFF  ""   -0.684    0.740  11385 1
  4 2 -1.935672 6.485951 17.647481 900 143 0.66400 0.66400 "    " 6 1 FFDA6B  ""  <> <> 11386 1
  5 2 -2.005658 5.118941 18.001844 900 143 -0.45700 -0.45700 "    " 6 1 FFDA6B  ""  <> <> 11387 1
  6 2 -0.964965 4.637167 18.829283 900 143 0.66400 0.66400 "    " 6 1 FFDA6B  ""  <> <> 11388 1
  7 25 0.074597 5.422336 19.193353 900 38 -0.83900 -0.83900 "    " 7 1 2E2EFF  ""   -0.684    0.740  11389 1
  8 1 -3.050715 4.236010 17.501528 900 143 0.39500 0.39500 "    " 6 1 FFDA6B  ""  <> <> 11390 1
  9 24 -3.878125 3.528388 17.108530 900 38 -0.43000 -0.43000 "    " 7 1 2E2EFF  ""  <> <> 11391 1
  10 43 1.578849 7.091529 20.050431 900 21 0.36000 0.36000 "    " 1 1 FFFFFF  ""   11.401    2.220  11392 1
  11 3 0.947890 8.939372 19.242391 900 143 0.36000 0.36000 "    " 6 1 FFDA6B  "C6150"   11.401    2.220  11393 1
  12 41 1.799389 9.383547 19.756723 900 21 0.00000 0.00000 "    " 1 0 FFFFFF  ""  <> <> 11394 1
  13 41 0.943577 9.293891 18.211509 900 21 0.00000 0.00000 "    " 1 0 FFFFFF  ""  <> <> 11395 1
  14 41 0.036287 9.292135 19.726768 900 21 0.00000 0.00000 "    " 1 0 FFFFFF  ""  <> <> 11396 1
  15 2 -4.737639 8.667113 15.156791 900 143 0.00000 0.00000 "  n1" 6 1 FFDA6B  "C6159"  <> <> 11397 1
  16 2 -3.352870 8.863359 15.017831 900 143 0.00000 0.00000 "  f1" 6 1 FFDA6B  "C6160"  <> <> 11398 1
  17 2 -2.455594 8.146289 15.833651 900 143 0.00000 0.00000 "  c3" 6 1 FFDA6B  "C6161"  <> <> 11399 1
  18 2 -2.914131 7.224290 16.804609 900 143 0.00000 0.00000 "  c1" 6 1 FFDA6B  "C6162"  <> <> 11400 1
  19 2 -4.314416 7.066882 16.948313 900 143 0.00000 0.00000 "    " 6 1 FFDA6B  "C6163"  <> <> 11401 1
  20 2 -5.217903 7.770036 16.125867 900 143 0.00000 0.00000 "  n3" 6 1 FFDA6B  "C6164"  <> <> 11402 1
  21 41 -5.431805 9.209665 14.530241 900 21 0.00000 0.00000 "  n2" 1 0 FFFFFF  "H6165"  <> <> 11403 1
  22 41 -2.977069 9.562234 14.284862 900 21 0.00000 0.00000 "    " 1 0 FFFFFF  "H6166"  <> <> 11404 1
  23 41 -1.393110 8.307971 15.722041 900 21 0.00000 0.00000 "    " 1 0 FFFFFF  "H6167"  <> <> 11405 1
  24 41 -4.707374 6.403593 17.704429 900 21 0.00000 0.00000 "    " 1 0 FFFFFF  "H6168"  <> <> 11406 1
  25 41 -6.281704 7.628949 16.236414 900 21 0.00000 0.00000 "    " 1 0 FFFFFF  "H6169"  <> <> 11407 1
  26 2 -0.872915 3.244405 19.298870 900 143 0.00000 0.00000 "  c1" 6 1 FFDA6B  "C6159"  <> <> 11408 1
  27 2 -1.800979 2.305527 19.671721 900 143 0.00000 0.00000 "  c3" 6 1 FFDA6B  "C6160"  <> <> 11409 1
  28 2 -1.094886 1.096472 19.924852 900 143 0.00000 0.00000 "  n3" 6 1 FFDA6B  "C6161"  <> <> 11410 1
  29 2 0.221874 1.380783 19.703038 900 143 0.00000 0.00000 "  n1" 6 1 FFDA6B  "C6162"  <> <> 11411 1
  30 16 0.375133 2.688916 19.358543 900 70 0.00000 0.00000 "    " 8 1 FF2E2E  "O6163"  <> <> 11412 1
  31 41 -2.867580 2.468351 19.730262 900 21 0.00000 0.00000 "    " 1 0 FFFFFF  "H6164"  <> <> 11413 1
  32 41 -1.499169 0.140539 20.226408 900 21 0.00000 0.00000 "    " 1 0 FFFFFF  "H6165"  <> <> 11414 1
  33 41 1.139554 0.811908 19.765689 900 21 0.00000 0.00000 "  n2" 1 0 FFFFFF  "H6166"  <> <> 11415 1
  :::
 } 
 m_bond[70] { 
  # First column is bond index #
  i_m_from
  i_m_to
  i_m_order
  b_m_thin_bond
  :::
  1 1 2 1 1
  2 1 10 1 1
  3 1 11 1 1
  4 2 1 1 1
  5 2 7 1 1
  6 2 3 2 1
  7 3 2 2 1
  8 3 4 1 1
  9 4 3 1 1
  10 4 5 2 1
  11 4 18 1 1
  12 5 4 2 1
  13 5 6 1 1
  14 5 8 1 1
  15 6 5 1 1
  16 6 7 2 1
  17 6 26 1 1
  18 7 2 1 1
  19 7 6 2 1
  20 8 5 1 1
  21 8 9 3 1
  22 9 8 3 1
  23 10 1 1 1
  24 11 1 1 1
  25 11 12 1 1
  26 11 13 1 1
  27 11 14 1 1
  28 12 11 1 1
  29 13 11 1 1
  30 14 11 1 1
  31 15 16 2 1
  32 15 20 1 1
  33 15 21 1 1
  34 16 15 2 1
  35 16 17 1 1
  36 16 22 1 1
  37 17 16 1 1
  38 17 18 2 1
  39 17 23 1 1
  40 18 4 1 1
  41 18 17 2 1
  42 18 19 1 1
  43 19 18 1 1
  44 19 20 2 1
  45 19 24 1 1
  46 20 15 1 1
  47 20 19 2 1
  48 20 25 1 1
  49 21 15 1 1
  50 22 16 1 1
  51 23 17 1 1
  52 24 19 1 1
  53 25 20 1 1
  54 26 6 1 1
  55 26 27 2 1
  56 26 30 1 1
  57 27 26 2 1
  58 27 28 1 1
  59 27 31 1 1
  60 28 27 1 1
  61 28 29 2 1
  62 28 32 1 1
  63 29 28 2 1
  64 29 30 1 1
  65 29 33 1 1
  66 30 26 1 1
  67 30 29 1 1
  68 31 27 1 1
  69 32 28 1 1
  70 33 29 1 1
  :::
 } 
} 

f_m_ct { 
 s_m_title
 i_m_ct_stereo_status
 s_m_entry_id
 s_m_entry_name
 s_m_Source_Path
 s_m_Source_File
 i_m_Source_File_Index
 s_m_source_file
 i_m_source_file_index
 i_lp_mmshare_version
 i_f3d_flags
 s_epik_input
 s_epik_cmdline
 r_lp_tautomer_probability
 r_epik_Ionization_Penalty
 r_epik_Ionization_Penalty_Charging
 r_epik_Ionization_Penalty_Neutral
 r_epik_State_Penalty
 r_epik_Charging_Adjusted_Penalty
 i_epik_Tot_Q
 i_epik_Tot_abs_Q
 s_lp_Force_Field
 r_lp_Energy
 b_lp_Chiralities_Consistent
 s_lp_Variant
 s_m_job_name
 s_i_glide_gridfile
 i_i_glide_lignum
 i_i_glide_rotatable_bonds
 r_i_docking_score
 r_i_glide_ligand_efficiency
 r_i_glide_ligand_efficiency_sa
 r_i_glide_ligand_efficiency_ln
 r_i_glide_gscore
 r_i_glide_lipo
 r_i_glide_hbond
 r_i_glide_metal
 r_i_glide_rewards
 r_i_glide_evdw
 r_i_glide_ecoul
 r_i_glide_erotb
 r_i_glide_esite
 r_i_glide_emodel
 r_i_glide_energy
 r_i_glide_einternal
 i_i_glide_confnum
 i_i_glide_posenum
 r_i_glide_eff_state_penalty
 s_m_subgroup_title
 s_m_subgroupid
 b_m_subgroup_collapsed
 i_m_ct_format
 :::
 19au 
  1
  2295 
  combiomed_cipy_affinitydata.1 
  /Users/rubenprieto/Documents/Lab/A1-CIPY/0.Project 
  combiomed_cipy_affinitydata.smi 
  1
  ligprep.maegz 
  1
  53161
  0
  W2NIXTFbY0hdW2NIXVtjSF1bY0hdYzEtYyhuYzJbTkgyXSljKEMjTiljKG4yKS1jM1tjSF1bY0hdW2NIXVtjSF1bY0hdMw== 
  J2VwaWtfcHl0aG9uJywgJy1waCcsICc3LjAnLCAnLXRuJywgJzgnLCAnLW1hJywgJzUwMCcsICctaW1hZScsICc8aW5maWxlLm1hZT4nLCAnLW9tYWUnLCAnPG91dGZpbGUubWFlPic= 
  1
    0.0000 
    0.0000 
    0.0000 
    0.0000 
  0
  0
  0
  S-OPLS 
  40.810891
  1
  18a-1 
  a1-dock_grid 
  5n2s_hbond_grid 
  1
  2
  -7.67411119149082
  -0.365433866261468
  -1.00820432747402
  -1.89740848509433
  -7.67411119149082
  -3.0834739956045
  -0.32
  0
  -2.83011350152278
  -32.8430480957031
  -1.87801349163055
  0.483330734166189
  0
  -48.3805575941712
  -34.7210615873337
  3.16691470146179
  1
  17
  0
  "A1 CONFORMATION B" 
  dock_gromacs_a1_copy1 
  0
  2
 m_depend[8] { 
  # First column is dependency index #
  i_m_depend_dependency
  s_m_depend_property
  :::
  1 10 r_lp_tautomer_probability 
  2 10 r_epik_Ionization_Penalty 
  3 10 r_epik_Ionization_Penalty_Charging 
  4 10 r_epik_Ionization_Penalty_Neutral 
  5 10 r_epik_State_Penalty 
  6 10 r_epik_Charging_Adjusted_Penalty 
  7 10 i_epik_Tot_Q 
  8 30 s_m_job_name 
  :::
 } 
 m_atom[40] { 
  # First column is atom index #
  i_m_mmod_type
  r_m_x_coord
  r_m_y_coord
  r_m_z_coord
  i_m_residue_number
  i_m_color
  r_m_charge1
  r_m_charge2
  s_m_grow_name
  i_m_atomic_number
  i_m_visibility
  s_m_color_rgb
  s_m_atom_name
  r_epik_H2O_pKa
  r_epik_H2O_pKa_uncertainty
  i_m_minimize_atom_index
  i_m_minimize_constraint
  :::
  1 25 0.832812 6.889166 18.818277 900 38 -0.92000 -0.92000 "    " 7 1 2E2EFF  ""   -2.178    0.920  11383 1
  2 2 -0.233781 6.039098 18.687642 900 45 1.04200 1.04200 "    " 6 1 6B6BFF  ""  <> <> 11384 1
  3 25 -1.259935 6.450665 17.971998 900 38 -0.83900 -0.83900 "    " 7 1 2E2EFF  ""   -0.684    0.740  11385 1
  4 2 -2.277262 5.599672 17.746603 900 45 0.66400 0.66400 "    " 6 1 6B6BFF  ""  <> <> 11386 1
  5 2 -2.190002 4.265866 18.209727 900 45 -0.45700 -0.45700 "    " 6 1 6B6BFF  ""  <> <> 11387 1
  6 2 -1.051689 3.942899 18.984671 900 45 0.66400 0.66400 "    " 6 1 6B6BFF  ""  <> <> 11388 1
  7 25 -0.067061 4.842554 19.209402 900 38 -0.83900 -0.83900 "    " 7 1 2E2EFF  ""   -0.684    0.740  11389 1
  8 1 -3.158829 3.250512 17.828874 900 45 0.39500 0.39500 "    " 6 1 6B6BFF  ""  <> <> 11390 1
  9 24 -3.928821 2.443498 17.525689 900 38 -0.43000 -0.43000 "    " 7 1 2E2EFF  ""  <> <> 11391 1
  10 43 1.319901 6.772817 19.700627 900 21 0.36000 0.36000 "    " 1 1 FFFFFF  ""   11.401    2.220  11392 1
  11 2 2.137892 10.230502 16.579512 900 45 0.00000 0.00000 "  n1" 6 1 6B6BFF  "C6163"  <> <> 11393 1
  12 2 2.506767 10.079186 17.930647 900 45 0.00000 0.00000 "  f1" 6 1 6B6BFF  "C6164"  <> <> 11394 1
  13 2 2.075558 8.963249 18.670963 900 45 0.00000 0.00000 "  c3" 6 1 6B6BFF  "C6165"  <> <> 11395 1
  14 2 1.267342 7.984063 18.062472 900 45 0.00000 0.00000 "  c1" 6 1 6B6BFF  "C6166"  <> <> 11396 1
  15 2 0.939278 8.116557 16.692367 900 45 0.00000 0.00000 "    " 6 1 6B6BFF  "C6167"  <> <> 11397 1
  16 2 1.364608 9.236474 15.955863 900 45 0.00000 0.00000 "  n3" 6 1 6B6BFF  "C6168"  <> <> 11398 1
  17 41 2.413665 11.113523 16.023737 900 21 0.00000 0.00000 "  n2" 1 0 FFFFFF  "H6169"  <> <> 11399 1
  18 41 3.089615 10.833557 18.431821 900 21 0.00000 0.00000 "    " 1 0 FFFFFF  "H6170"  <> <> 11400 1
  19 41 2.347157 8.884639 19.715206 900 21 0.00000 0.00000 "    " 1 0 FFFFFF  "H6171"  <> <> 11401 1
  20 41 0.335173 7.372228 16.196135 900 21 0.00000 0.00000 "    " 1 0 FFFFFF  "H6172"  <> <> 11402 1
  21 41 1.074040 9.340431 14.921104 900 21 0.00000 0.00000 "    " 1 0 FFFFFF  "H6173"  <> <> 11403 1
  22 2 -5.431607 7.279517 15.265847 900 45 0.00000 0.00000 "  n1" 6 1 6B6BFF  "C6166"  <> <> 11404 1
  23 2 -4.099773 7.700865 15.114769 900 45 0.00000 0.00000 "  f1" 6 1 6B6BFF  "C6167"  <> <> 11405 1
  24 2 -3.088998 7.148774 15.927696 900 45 0.00000 0.00000 "  c3" 6 1 6B6BFF  "C6168"  <> <> 11406 1
  25 2 -3.377900 6.183054 16.923885 900 45 0.00000 0.00000 "  c1" 6 1 6B6BFF  "C6169"  <> <> 11407 1
  26 2 -4.736872 5.818244 17.091243 900 45 0.00000 0.00000 "    " 6 1 6B6BFF  "C6170"  <> <> 11408 1
  27 2 -5.745829 6.329961 16.252319 900 45 0.00000 0.00000 "  n3" 6 1 6B6BFF  "C6171"  <> <> 11409 1
  28 41 -6.208612 7.689214 14.634511 900 21 0.00000 0.00000 "  n2" 1 0 FFFFFF  "H6172"  <> <> 11410 1
  29 41 -3.850105 8.441253 14.367750 900 21 0.00000 0.00000 "    " 1 0 FFFFFF  "H6173"  <> <> 11411 1
  30 41 -2.069730 7.477554 15.786389 900 21 0.00000 0.00000 "    " 1 0 FFFFFF  "H6174"  <> <> 11412 1
  31 41 -5.022590 5.124999 17.866898 900 21 0.00000 0.00000 "    " 1 0 FFFFFF  "H6175"  <> <> 11413 1
  32 41 -6.763792 5.993529 16.369758 900 21 0.00000 0.00000 "    " 1 0 FFFFFF  "H6176"  <> <> 11414 1
  33 2 -0.767835 2.592034 19.495604 900 45 0.00000 0.00000 "  c1" 6 1 6B6BFF  "C6166"  <> <> 11415 1
  34 2 -1.550728 1.574578 19.977396 900 45 0.00000 0.00000 "  c3" 6 1 6B6BFF  "C6167"  <> <> 11416 1
  35 2 -0.689273 0.469521 20.229322 900 45 0.00000 0.00000 "  n3" 6 1 6B6BFF  "C6168"  <> <> 11417 1
  36 2 0.566575 0.885848 19.886649 900 45 0.00000 0.00000 "  n1" 6 1 6B6BFF  "C6169"  <> <> 11418 1
  37 16 0.538029 2.180570 19.469375 900 70 0.00000 0.00000 "    " 8 1 FF2E2E  "O6170"  <> <> 11419 1
  38 41 -2.621568 1.616318 20.110110 900 21 0.00000 0.00000 "    " 1 0 FFFFFF  "H6171"  <> <> 11420 1
  39 41 -0.953861 -0.509281 20.603012 900 21 0.00000 0.00000 "    " 1 0 FFFFFF  "H6172"  <> <> 11421 1
  40 41 1.545722 0.426209 19.897906 900 21 0.00000 0.00000 "  n2" 1 0 FFFFFF  "H6173"  <> <> 11422 1
  :::
 } 
 m_bond[86] { 
  # First column is bond index #
  i_m_from
  i_m_to
  i_m_order
  b_m_thin_bond
  :::
  1 1 2 1 1
  2 1 10 1 1
  3 1 14 1 1
  4 2 1 1 1
  5 2 7 1 1
  6 2 3 2 1
  7 3 2 2 1
  8 3 4 1 1
  9 4 3 1 1
  10 4 5 2 1
  11 4 25 1 1
  12 5 4 2 1
  13 5 6 1 1
  14 5 8 1 1
  15 6 5 1 1
  16 6 7 2 1
  17 6 33 1 1
  18 7 2 1 1
  19 7 6 2 1
  20 8 5 1 1
  21 8 9 3 1
  22 9 8 3 1
  23 10 1 1 1
  24 11 12 2 1
  25 11 16 1 1
  26 11 17 1 1
  27 12 11 2 1
  28 12 13 1 1
  29 12 18 1 1
  30 13 12 1 1
  31 13 14 2 1
  32 13 19 1 1
  33 14 1 1 1
  34 14 13 2 1
  35 14 15 1 1
  36 15 14 1 1
  37 15 16 2 1
  38 15 20 1 1
  39 16 11 1 1
  40 16 15 2 1
  41 16 21 1 1
  42 17 11 1 1
  43 18 12 1 1
  44 19 13 1 1
  45 20 15 1 1
  46 21 16 1 1
  47 22 23 2 1
  48 22 27 1 1
  49 22 28 1 1
  50 23 22 2 1
  51 23 24 1 1
  52 23 29 1 1
  53 24 23 1 1
  54 24 25 2 1
  55 24 30 1 1
  56 25 4 1 1
  57 25 24 2 1
  58 25 26 1 1
  59 26 25 1 1
  60 26 27 2 1
  61 26 31 1 1
  62 27 22 1 1
  63 27 26 2 1
  64 27 32 1 1
  65 28 22 1 1
  66 29 23 1 1
  67 30 24 1 1
  68 31 26 1 1
  69 32 27 1 1
  70 33 6 1 1
  71 33 34 2 1
  72 33 37 1 1
  73 34 33 2 1
  74 34 35 1 1
  75 34 38 1 1
  76 35 34 1 1
  77 35 36 2 1
  78 35 39 1 1
  79 36 35 2 1
  80 36 37 1 1
  81 36 40 1 1
  82 37 33 1 1
  83 37 36 1 1
  84 38 34 1 1
  85 39 35 1 1
  86 40 36 1 1
  :::
 } 
} 

f_m_ct { 
 s_m_title
 i_m_ct_stereo_status
 s_m_entry_id
 s_m_entry_name
 s_m_Source_Path
 s_m_Source_File
 i_m_Source_File_Index
 s_m_source_file
 i_m_source_file_index
 i_lp_mmshare_version
 i_f3d_flags
 s_epik_input
 s_epik_cmdline
 r_lp_tautomer_probability
 r_epik_Ionization_Penalty
 r_epik_Ionization_Penalty_Charging
 r_epik_Ionization_Penalty_Neutral
 r_epik_State_Penalty
 r_epik_Charging_Adjusted_Penalty
 i_epik_Tot_Q
 i_epik_Tot_abs_Q
 s_lp_Force_Field
 r_lp_Energy
 b_lp_Chiralities_Consistent
 s_lp_Variant
 s_m_job_name
 s_i_glide_gridfile
 i_i_glide_lignum
 i_i_glide_rotatable_bonds
 r_i_docking_score
 r_i_glide_ligand_efficiency
 r_i_glide_ligand_efficiency_sa
 r_i_glide_ligand_efficiency_ln
 r_i_glide_gscore
 r_i_glide_lipo
 r_i_glide_hbond
 r_i_glide_metal
 r_i_glide_rewards
 r_i_glide_evdw
 r_i_glide_ecoul
 r_i_glide_erotb
 r_i_glide_esite
 r_i_glide_emodel
 r_i_glide_energy
 r_i_glide_einternal
 i_i_glide_confnum
 i_i_glide_posenum
 r_i_glide_eff_state_penalty
 s_m_subgroup_title
 s_m_subgroupid
 b_m_subgroup_collapsed
 i_m_ct_format
 :::
 18z 
  1
  2296 
  combiomed_cipy_affinitydata.1 
  /Users/rubenprieto/Documents/Lab/A1-CIPY/0.Project 
  combiomed_cipy_affinitydata.smi 
  1
  ligprep.maegz 
  1
  53161
  0
  W2NIXTFbY0hdW2NIXVtjSF1bY0hdYzEtYyhuYzJbTkgyXSljKEMjTiljKG4yKS1jM1tjSF1bY0hdW2NIXVtjSF1bY0hdMw== 
  J2VwaWtfcHl0aG9uJywgJy1waCcsICc3LjAnLCAnLXRuJywgJzgnLCAnLW1hJywgJzUwMCcsICctaW1hZScsICc8aW5maWxlLm1hZT4nLCAnLW9tYWUnLCAnPG91dGZpbGUubWFlPic= 
  1
    0.0000 
    0.0000 
    0.0000 
    0.0000 
  0
  0
  0
  S-OPLS 
  40.810891
  1
  18a-1 
  a1-dock_grid 
  5n2s_hbond_grid 
  1
  2
  -7.67411119149082
  -0.365433866261468
  -1.00820432747402
  -1.89740848509433
  -7.67411119149082
  -3.0834739956045
  -0.32
  0
  -2.83011350152278
  -32.8430480957031
  -1.87801349163055
  0.483330734166189
  0
  -48.3805575941712
  -34.7210615873337
  3.16691470146179
  1
  17
  0
  "A1 CONFORMATION B" 
  dock_gromacs_a1_copy1 
  0
  2
 m_depend[8] { 
  # First column is dependency index #
  i_m_depend_dependency
  s_m_depend_property
  :::
  1 10 r_lp_tautomer_probability 
  2 10 r_epik_Ionization_Penalty 
  3 10 r_epik_Ionization_Penalty_Charging 
  4 10 r_epik_Ionization_Penalty_Neutral 
  5 10 r_epik_State_Penalty 
  6 10 r_epik_Charging_Adjusted_Penalty 
  7 10 i_epik_Tot_Q 
  8 30 s_m_job_name 
  :::
 } 
 m_atom[30] { 
  # First column is atom index #
  i_m_mmod_type
  r_m_x_coord
  r_m_y_coord
  r_m_z_coord
  i_m_residue_number
  i_m_color
  r_m_charge1
  r_m_charge2
  s_m_grow_name
  i_m_atomic_number
  i_m_visibility
  s_m_color_rgb
  s_m_atom_name
  r_epik_H2O_pKa
  r_epik_H2O_pKa_uncertainty
  i_m_minimize_atom_index
  i_m_minimize_constraint
  :::
  1 25 0.854529 6.973099 19.134501 900 38 -0.92000 -0.92000 "    " 7 1 2E2EFF  ""   -2.178    0.920  11383 1
  2 2 -0.182091 6.172304 18.796705 900 104 1.04200 1.04200 "    " 6 1 E6E6E6  ""  <> <> 11384 1
  3 25 -1.104500 6.733967 18.056222 900 38 -0.83900 -0.83900 "    " 7 1 2E2EFF  ""   -0.684    0.740  11385 1
  4 2 -2.154370 5.974695 17.676906 900 104 0.66400 0.66400 "    " 6 1 E6E6E6  ""  <> <> 11386 1
  5 2 -2.217699 4.608785 18.052307 900 104 -0.45700 -0.45700 "    " 6 1 E6E6E6  ""  <> <> 11387 1
  6 2 -1.166978 4.129770 18.874763 900 104 0.66400 0.66400 "    " 6 1 E6E6E6  ""  <> <> 11388 1
  7 25 -0.123236 4.924363 19.208924 900 38 -0.83900 -0.83900 "    " 7 1 2E2EFF  ""   -0.684    0.740  11389 1
  8 1 -3.267637 3.721071 17.568370 900 104 0.39500 0.39500 "    " 6 1 E6E6E6  ""  <> <> 11390 1
  9 24 -4.103378 3.016040 17.188748 900 38 -0.43000 -0.43000 "    " 7 1 2E2EFF  ""  <> <> 11391 1
  10 43 1.366817 6.746754 19.984060 900 21 0.36000 0.36000 "    " 1 1 FFFFFF  ""   11.401    2.220  11392 1
  11 43 0.705497 7.956156 18.979929 900 21 0.36000 0.36000 "    " 1 1 FFFFFF  ""   11.401    2.220  11393 1
  12 2 -4.956777 8.134100 15.148876 900 104 0.00000 0.00000 "  n1" 6 1 E6E6E6  "C6156"  <> <> 11394 1
  13 2 -3.579087 8.400840 15.086175 900 104 0.00000 0.00000 "  f1" 6 1 E6E6E6  "C6157"  <> <> 11395 1
  14 2 -2.686152 7.689086 15.911806 900 104 0.00000 0.00000 "  c3" 6 1 E6E6E6  "C6158"  <> <> 11396 1
  15 2 -3.139186 6.711211 16.831438 900 104 0.00000 0.00000 "  c1" 6 1 E6E6E6  "C6159"  <> <> 11397 1
  16 2 -4.537993 6.495917 16.908633 900 104 0.00000 0.00000 "    " 6 1 E6E6E6  "C6160"  <> <> 11398 1
  17 2 -5.433480 7.176786 16.059576 900 104 0.00000 0.00000 "  n3" 6 1 E6E6E6  "C6161"  <> <> 11399 1
  18 41 -5.646480 8.661866 14.504655 900 21 0.00000 0.00000 "  n2" 1 0 FFFFFF  "H6162"  <> <> 11400 1
  19 41 -3.202350 9.139190 14.392936 900 21 0.00000 0.00000 "    " 1 0 FFFFFF  "H6163"  <> <> 11401 1
  20 41 -1.628392 7.896130 15.836141 900 21 0.00000 0.00000 "    " 1 0 FFFFFF  "H6164"  <> <> 11402 1
  21 41 -4.942492 5.792156 17.620233 900 21 0.00000 0.00000 "    " 1 0 FFFFFF  "H6165"  <> <> 11403 1
  22 41 -6.490090 6.965864 16.100587 900 21 0.00000 0.00000 "    " 1 0 FFFFFF  "H6166"  <> <> 11404 1
  23 2 -1.065991 2.744022 19.401008 900 104 0.00000 0.00000 "  c1" 6 1 E6E6E6  "C6156"  <> <> 11405 1
  24 2 0.092032 2.033641 19.551022 900 104 0.00000 0.00000 "  c3" 6 1 E6E6E6  "C6157"  <> <> 11406 1
  25 2 -1.515851 0.704940 20.190256 900 104 0.00000 0.00000 "  n1" 6 1 E6E6E6  "C6158"  <> <> 11407 1
  26 2 -2.112067 1.884816 19.840556 900 104 0.00000 0.00000 "    " 6 1 E6E6E6  "C6159"  <> <> 11408 1
  27 41 1.131444 2.263248 19.370466 900 21 0.00000 0.00000 "    " 1 0 FFFFFF  "H6160"  <> <> 11409 1
  28 41 -3.165743 2.103394 19.874581 900 21 0.00000 0.00000 "    " 1 0 FFFFFF  "H6161"  <> <> 11410 1
  29 41 -1.881383 -0.245345 20.558526 900 21 0.00000 0.00000 "    " 1 0 FFFFFF  "H6162"  <> <> 11411 1
  30 16 -0.166236 0.780060 20.018112 900 70 0.00000 0.00000 "  c1" 8 1 FF2E2E  "O6163"  <> <> 11412 1
  :::
 } 
 m_bond[64] { 
  # First column is bond index #
  i_m_from
  i_m_to
  i_m_order
  b_m_thin_bond
  :::
  1 1 2 1 1
  2 1 10 1 1
  3 1 11 1 1
  4 2 1 1 1
  5 2 7 1 1
  6 2 3 2 1
  7 3 2 2 1
  8 3 4 1 1
  9 4 3 1 1
  10 4 5 2 1
  11 4 15 1 1
  12 5 4 2 1
  13 5 6 1 1
  14 5 8 1 1
  15 6 5 1 1
  16 6 7 2 1
  17 6 23 1 1
  18 7 2 1 1
  19 7 6 2 1
  20 8 5 1 1
  21 8 9 3 1
  22 9 8 3 1
  23 10 1 1 1
  24 11 1 1 1
  25 12 13 2 1
  26 12 17 1 1
  27 12 18 1 1
  28 13 12 2 1
  29 13 14 1 1
  30 13 19 1 1
  31 14 13 1 1
  32 14 15 2 1
  33 14 20 1 1
  34 15 4 1 1
  35 15 14 2 1
  36 15 16 1 1
  37 16 15 1 1
  38 16 17 2 1
  39 16 21 1 1
  40 17 12 1 1
  41 17 16 2 1
  42 17 22 1 1
  43 18 12 1 1
  44 19 13 1 1
  45 20 14 1 1
  46 21 16 1 1
  47 22 17 1 1
  48 23 6 1 1
  49 23 24 2 1
  50 23 26 1 1
  51 24 23 2 1
  52 24 27 1 1
  53 24 30 1 1
  54 25 26 2 1
  55 25 29 1 1
  56 25 30 1 1
  57 26 23 1 1
  58 26 25 2 1
  59 26 28 1 1
  60 27 24 1 1
  61 28 26 1 1
  62 29 25 1 1
  63 30 24 1 1
  64 30 25 1 1
  :::
 } 
} 

f_m_ct { 
 s_m_title
 i_m_ct_stereo_status
 s_m_entry_id
 s_m_entry_name
 s_m_Source_Path
 s_m_Source_File
 i_m_Source_File_Index
 s_m_source_file
 i_m_source_file_index
 i_lp_mmshare_version
 i_f3d_flags
 s_epik_input
 s_epik_cmdline
 r_lp_tautomer_probability
 r_epik_Ionization_Penalty
 r_epik_Ionization_Penalty_Charging
 r_epik_Ionization_Penalty_Neutral
 r_epik_State_Penalty
 r_epik_Charging_Adjusted_Penalty
 i_epik_Tot_Q
 i_epik_Tot_abs_Q
 s_lp_Force_Field
 r_lp_Energy
 b_lp_Chiralities_Consistent
 s_lp_Variant
 s_m_job_name
 s_i_glide_gridfile
 i_i_glide_lignum
 i_i_glide_rotatable_bonds
 r_i_docking_score
 r_i_glide_ligand_efficiency
 r_i_glide_ligand_efficiency_sa
 r_i_glide_ligand_efficiency_ln
 r_i_glide_gscore
 r_i_glide_lipo
 r_i_glide_hbond
 r_i_glide_metal
 r_i_glide_rewards
 r_i_glide_evdw
 r_i_glide_ecoul
 r_i_glide_erotb
 r_i_glide_esite
 r_i_glide_emodel
 r_i_glide_energy
 r_i_glide_einternal
 i_i_glide_confnum
 i_i_glide_posenum
 r_i_glide_eff_state_penalty
 s_m_subgroup_title
 s_m_subgroupid
 b_m_subgroup_collapsed
 i_m_ct_format
 :::
 19ax 
  1
  2297 
  combiomed_cipy_affinitydata.1 
  /Users/rubenprieto/Documents/Lab/A1-CIPY/0.Project 
  combiomed_cipy_affinitydata.smi 
  1
  ligprep.maegz 
  1
  53161
  0
  W2NIXTFbY0hdW2NIXVtjSF1bY0hdYzEtYyhuYzJbTkgyXSljKEMjTiljKG4yKS1jM1tjSF1bY0hdW2NIXVtjSF1bY0hdMw== 
  J2VwaWtfcHl0aG9uJywgJy1waCcsICc3LjAnLCAnLXRuJywgJzgnLCAnLW1hJywgJzUwMCcsICctaW1hZScsICc8aW5maWxlLm1hZT4nLCAnLW9tYWUnLCAnPG91dGZpbGUubWFlPic= 
  1
    0.0000 
    0.0000 
    0.0000 
    0.0000 
  0
  0
  0
  S-OPLS 
  40.810891
  1
  18a-1 
  a1-dock_grid 
  5n2s_hbond_grid 
  1
  2
  -7.67411119149082
  -0.365433866261468
  -1.00820432747402
  -1.89740848509433
  -7.67411119149082
  -3.0834739956045
  -0.32
  0
  -2.83011350152278
  -32.8430480957031
  -1.87801349163055
  0.483330734166189
  0
  -48.3805575941712
  -34.7210615873337
  3.16691470146179
  1
  17
  0
  "A1 CONFORMATION B" 
  dock_gromacs_a1_copy1 
  0
  2
 m_depend[8] { 
  # First column is dependency index #
  i_m_depend_dependency
  s_m_depend_property
  :::
  1 10 r_lp_tautomer_probability 
  2 10 r_epik_Ionization_Penalty 
  3 10 r_epik_Ionization_Penalty_Charging 
  4 10 r_epik_Ionization_Penalty_Neutral 
  5 10 r_epik_State_Penalty 
  6 10 r_epik_Charging_Adjusted_Penalty 
  7 10 i_epik_Tot_Q 
  8 30 s_m_job_name 
  :::
 } 
 m_atom[33] { 
  # First column is atom index #
  i_m_mmod_type
  r_m_x_coord
  r_m_y_coord
  r_m_z_coord
  i_m_residue_number
  i_m_color
  r_m_charge1
  r_m_charge2
  s_m_grow_name
  i_m_atomic_number
  i_m_visibility
  s_m_color_rgb
  s_m_atom_name
  r_epik_H2O_pKa
  r_epik_H2O_pKa_uncertainty
  i_m_minimize_atom_index
  i_m_minimize_constraint
  :::
  1 25 0.962917 7.135476 19.011447 900 38 -0.92000 -0.92000 "    " 7 1 2E2EFF  ""   -2.178    0.920  11383 1
  2 2 -0.077988 6.340136 18.601554 900 118 1.04200 1.04200 "    " 6 1 00CC00  ""  <> <> 11384 1
  3 25 -0.939538 6.848428 17.744226 900 38 -0.83900 -0.83900 "    " 7 1 2E2EFF  ""   -0.684    0.740  11385 1
  4 2 -2.035224 6.127946 17.428794 900 118 0.66400 0.66400 "    " 6 1 00CC00  ""  <> <> 11386 1
  5 2 -2.230217 4.850905 18.010744 900 118 -0.45700 -0.45700 "    " 6 1 00CC00  ""  <> <> 11387 1
  6 2 -1.190589 4.370378 18.844424 900 118 0.66400 0.66400 "    " 6 1 00CC00  ""  <> <> 11388 1
  7 25 -0.095409 5.123172 19.109887 900 38 -0.83900 -0.83900 "    " 7 1 2E2EFF  ""   -0.684    0.740  11389 1
  8 1 -3.442629 4.073631 17.784125 900 118 0.39500 0.39500 "    " 6 1 00CC00  ""  <> <> 11390 1
  9 24 -4.404165 3.454218 17.605066 900 38 -0.43000 -0.43000 "    " 7 1 2E2EFF  ""  <> <> 11391 1
  10 43 1.417215 6.856958 19.877908 900 21 0.36000 0.36000 "    " 1 1 FFFFFF  ""   11.401    2.220  11392 1
  11 3 1.022503 8.558236 18.702586 900 118 0.36000 0.36000 "    " 6 1 00CC00  "C6150"   11.401    2.220  11393 1
  12 41 1.886981 9.018109 19.182533 900 21 0.00000 0.00000 "    " 1 0 FFFFFF  ""  <> <> 11394 1
  13 41 1.099797 8.713777 17.626068 900 21 0.00000 0.00000 "    " 1 0 FFFFFF  ""  <> <> 11395 1
  14 41 0.126506 9.069732 19.056826 900 21 0.00000 0.00000 "    " 1 0 FFFFFF  ""  <> <> 11396 1
  15 2 -4.768101 8.186195 14.738463 900 118 0.00000 0.00000 "  n1" 6 1 00CC00  "C6159"  <> <> 11397 1
  16 2 -3.993062 8.906051 15.663335 900 118 0.00000 0.00000 "  f1" 6 1 00CC00  "C6160"  <> <> 11398 1
  17 2 -3.095913 8.224791 16.509682 900 118 0.00000 0.00000 "  c3" 6 1 00CC00  "C6161"  <> <> 11399 1
  18 2 -2.953701 6.815585 16.470879 900 118 0.00000 0.00000 "  c1" 6 1 00CC00  "C6162"  <> <> 11400 1
  19 2 -3.702453 6.123721 15.485030 900 118 0.00000 0.00000 "    " 6 1 00CC00  "C6163"  <> <> 11401 1
  20 2 -4.612371 6.793059 14.642350 900 118 0.00000 0.00000 "  n3" 6 1 00CC00  "C6164"  <> <> 11402 1
  21 41 -5.466013 8.703250 14.094614 900 21 0.00000 0.00000 "  n2" 1 0 FFFFFF  "H6165"  <> <> 11403 1
  22 41 -4.084676 9.981251 15.726093 900 21 0.00000 0.00000 "    " 1 0 FFFFFF  "H6166"  <> <> 11404 1
  23 41 -2.496758 8.798863 17.199862 900 21 0.00000 0.00000 "    " 1 0 FFFFFF  "H6167"  <> <> 11405 1
  24 41 -3.587249 5.058778 15.356544 900 21 0.00000 0.00000 "    " 1 0 FFFFFF  "H6168"  <> <> 11406 1
  25 41 -5.183483 6.235575 13.914817 900 21 0.00000 0.00000 "    " 1 0 FFFFFF  "H6169"  <> <> 11407 1
  26 2 -1.155800 3.010215 19.441113 900 118 0.00000 0.00000 "  c1" 6 1 00CC00  "C6159"  <> <> 11408 1
  27 2 -0.049166 2.214124 19.527005 900 118 0.00000 0.00000 "  c3" 6 1 00CC00  "C6160"  <> <> 11409 1
  28 16 -0.369692 0.992666 20.038532 900 70 0.00000 0.00000 "  n3" 8 1 FF2E2E  "O6161"  <> <> 11410 1
  29 2 -1.700795 1.033958 20.322201 900 118 0.00000 0.00000 "  n1" 6 1 00CC00  "C6162"  <> <> 11411 1
  30 2 -2.225075 2.253366 19.997708 900 118 0.00000 0.00000 "    " 6 1 00CC00  "C6163"  <> <> 11412 1
  31 41 0.988706 2.353807 19.264671 900 21 0.00000 0.00000 "    " 1 0 FFFFFF  ""  <> <> 11413 1
  32 41 -3.250740 2.560502 20.119818 900 21 0.00000 0.00000 "    " 1 0 FFFFFF  ""  <> <> 11414 1
  33 41 -2.112220 0.127461 20.744159 900 21 0.00000 0.00000 "    " 1 0 FFFFFF  ""  <> <> 11415 1
  :::
 } 
 m_bond[70] { 
  # First column is bond index #
  i_m_from
  i_m_to
  i_m_order
  b_m_thin_bond
  :::
  1 1 2 1 1
  2 1 10 1 1
  3 1 11 1 1
  4 2 1 1 1
  5 2 7 1 1
  6 2 3 2 1
  7 3 2 2 1
  8 3 4 1 1
  9 4 3 1 1
  10 4 5 2 1
  11 4 18 1 1
  12 5 4 2 1
  13 5 6 1 1
  14 5 8 1 1
  15 6 5 1 1
  16 6 7 2 1
  17 6 26 1 1
  18 7 2 1 1
  19 7 6 2 1
  20 8 5 1 1
  21 8 9 3 1
  22 9 8 3 1
  23 10 1 1 1
  24 11 1 1 1
  25 11 12 1 1
  26 11 13 1 1
  27 11 14 1 1
  28 12 11 1 1
  29 13 11 1 1
  30 14 11 1 1
  31 15 16 2 1
  32 15 20 1 1
  33 15 21 1 1
  34 16 15 2 1
  35 16 17 1 1
  36 16 22 1 1
  37 17 16 1 1
  38 17 18 2 1
  39 17 23 1 1
  40 18 4 1 1
  41 18 17 2 1
  42 18 19 1 1
  43 19 18 1 1
  44 19 20 2 1
  45 19 24 1 1
  46 20 15 1 1
  47 20 19 2 1
  48 20 25 1 1
  49 21 15 1 1
  50 22 16 1 1
  51 23 17 1 1
  52 24 19 1 1
  53 25 20 1 1
  54 26 6 1 1
  55 26 27 2 1
  56 26 30 1 1
  57 27 26 2 1
  58 27 28 1 1
  59 27 31 1 1
  60 28 27 1 1
  61 28 29 1 1
  62 29 28 1 1
  63 29 30 2 1
  64 29 33 1 1
  65 30 26 1 1
  66 30 29 2 1
  67 30 32 1 1
  68 31 27 1 1
  69 32 30 1 1
  70 33 29 1 1
  :::
 } 
} 

f_m_ct { 
 s_m_title
 i_m_ct_stereo_status
 s_m_entry_id
 s_m_entry_name
 s_m_Source_Path
 s_m_Source_File
 i_m_Source_File_Index
 s_m_source_file
 i_m_source_file_index
 i_lp_mmshare_version
 i_f3d_flags
 s_epik_input
 s_epik_cmdline
 r_lp_tautomer_probability
 r_epik_Ionization_Penalty
 r_epik_Ionization_Penalty_Charging
 r_epik_Ionization_Penalty_Neutral
 r_epik_State_Penalty
 r_epik_Charging_Adjusted_Penalty
 i_epik_Tot_Q
 i_epik_Tot_abs_Q
 s_lp_Force_Field
 r_lp_Energy
 b_lp_Chiralities_Consistent
 s_lp_Variant
 s_m_job_name
 s_i_glide_gridfile
 i_i_glide_lignum
 i_i_glide_rotatable_bonds
 r_i_docking_score
 r_i_glide_ligand_efficiency
 r_i_glide_ligand_efficiency_sa
 r_i_glide_ligand_efficiency_ln
 r_i_glide_gscore
 r_i_glide_lipo
 r_i_glide_hbond
 r_i_glide_metal
 r_i_glide_rewards
 r_i_glide_evdw
 r_i_glide_ecoul
 r_i_glide_erotb
 r_i_glide_esite
 r_i_glide_emodel
 r_i_glide_energy
 r_i_glide_einternal
 i_i_glide_confnum
 i_i_glide_posenum
 r_i_glide_eff_state_penalty
 s_m_subgroup_title
 s_m_subgroupid
 b_m_subgroup_collapsed
 i_m_ct_format
 :::
 19ay 
  1
  2298 
  combiomed_cipy_affinitydata.1 
  /Users/rubenprieto/Documents/Lab/A1-CIPY/0.Project 
  combiomed_cipy_affinitydata.smi 
  1
  ligprep.maegz 
  1
  53161
  0
  W2NIXTFbY0hdW2NIXVtjSF1bY0hdYzEtYyhuYzJbTkgyXSljKEMjTiljKG4yKS1jM1tjSF1bY0hdW2NIXVtjSF1bY0hdMw== 
  J2VwaWtfcHl0aG9uJywgJy1waCcsICc3LjAnLCAnLXRuJywgJzgnLCAnLW1hJywgJzUwMCcsICctaW1hZScsICc8aW5maWxlLm1hZT4nLCAnLW9tYWUnLCAnPG91dGZpbGUubWFlPic= 
  1
    0.0000 
    0.0000 
    0.0000 
    0.0000 
  0
  0
  0
  S-OPLS 
  40.810891
  1
  18a-1 
  a1-dock_grid 
  5n2s_hbond_grid 
  1
  2
  -7.67411119149082
  -0.365433866261468
  -1.00820432747402
  -1.89740848509433
  -7.67411119149082
  -3.0834739956045
  -0.32
  0
  -2.83011350152278
  -32.8430480957031
  -1.87801349163055
  0.483330734166189
  0
  -48.3805575941712
  -34.7210615873337
  3.16691470146179
  1
  17
  0
  "A1 CONFORMATION B" 
  dock_gromacs_a1_copy1 
  0
  2
 m_depend[8] { 
  # First column is dependency index #
  i_m_depend_dependency
  s_m_depend_property
  :::
  1 10 r_lp_tautomer_probability 
  2 10 r_epik_Ionization_Penalty 
  3 10 r_epik_Ionization_Penalty_Charging 
  4 10 r_epik_Ionization_Penalty_Neutral 
  5 10 r_epik_State_Penalty 
  6 10 r_epik_Charging_Adjusted_Penalty 
  7 10 i_epik_Tot_Q 
  8 30 s_m_job_name 
  :::
 } 
 m_atom[40] { 
  # First column is atom index #
  i_m_mmod_type
  r_m_x_coord
  r_m_y_coord
  r_m_z_coord
  i_m_residue_number
  i_m_color
  r_m_charge1
  r_m_charge2
  s_m_grow_name
  i_m_atomic_number
  i_m_visibility
  s_m_color_rgb
  s_m_atom_name
  r_epik_H2O_pKa
  r_epik_H2O_pKa_uncertainty
  i_m_minimize_atom_index
  i_m_minimize_constraint
  :::
  1 25 0.851789 6.829565 18.812319 900 38 -0.92000 -0.92000 "    " 7 1 2E2EFF  ""   -2.178    0.920  11383 1
  2 2 -0.262941 6.045184 18.659169 900 26 1.04200 1.04200 "    " 6 1 FF6BB5  ""  <> <> 11384 1
  3 25 -1.245893 6.531429 17.934016 900 38 -0.83900 -0.83900 "    " 7 1 2E2EFF  ""   -0.684    0.740  11385 1
  4 2 -2.309262 5.753625 17.662915 900 26 0.66400 0.66400 "    " 6 1 FF6BB5  ""  <> <> 11386 1
  5 2 -2.317698 4.409512 18.108994 900 26 -0.45700 -0.45700 "    " 6 1 FF6BB5  ""  <> <> 11387 1
  6 2 -1.220473 4.001135 18.909029 900 26 0.66400 0.66400 "    " 6 1 FF6BB5  ""  <> <> 11388 1
  7 25 -0.180133 4.830089 19.161951 900 38 -0.83900 -0.83900 "    " 7 1 2E2EFF  ""   -0.684    0.740  11389 1
  8 1 -3.351526 3.467749 17.700839 900 26 0.39500 0.39500 "    " 6 1 FF6BB5  ""  <> <> 11390 1
  9 24 -4.172927 2.718989 17.379569 900 38 -0.43000 -0.43000 "    " 7 1 2E2EFF  ""  <> <> 11391 1
  10 43 1.290612 6.714051 19.719684 900 21 0.36000 0.36000 "    " 1 1 FFFFFF  ""   11.401    2.220  11392 1
  11 2 2.252491 10.178561 16.646145 900 26 0.00000 0.00000 "  n1" 6 1 FF6BB5  "C6163"  <> <> 11393 1
  12 2 2.592840 10.006566 18.002487 900 26 0.00000 0.00000 "  f1" 6 1 FF6BB5  "C6164"  <> <> 11394 1
  13 2 2.132649 8.887740 18.720610 900 26 0.00000 0.00000 "  c3" 6 1 FF6BB5  "C6165"  <> <> 11395 1
  14 2 1.332289 7.922345 18.080220 900 26 0.00000 0.00000 "  c1" 6 1 FF6BB5  "C6166"  <> <> 11396 1
  15 2 1.046527 8.069193 16.701723 900 26 0.00000 0.00000 "    " 6 1 FF6BB5  "C6167"  <> <> 11397 1
  16 2 1.492027 9.196416 15.990171 900 26 0.00000 0.00000 "  n3" 6 1 FF6BB5  "C6168"  <> <> 11398 1
  17 41 2.538249 11.068721 16.108344 900 21 0.00000 0.00000 "  n2" 1 0 FFFFFF  "H6169"  <> <> 11399 1
  18 41 3.172819 10.750017 18.524080 900 21 0.00000 0.00000 "    " 1 0 FFFFFF  "H6170"  <> <> 11400 1
  19 41 2.373840 8.799581 19.771753 900 21 0.00000 0.00000 "    " 1 0 FFFFFF  "H6171"  <> <> 11401 1
  20 41 0.451798 7.333937 16.181279 900 21 0.00000 0.00000 "    " 1 0 FFFFFF  "H6172"  <> <> 11402 1
  21 41 1.224801 9.316555 14.950310 900 21 0.00000 0.00000 "    " 1 0 FFFFFF  "H6173"  <> <> 11403 1
  22 2 -5.240334 7.752918 15.133835 900 26 0.00000 0.00000 "  n1" 6 1 FF6BB5  "C6166"  <> <> 11404 1
  23 2 -3.881781 8.103379 15.076352 900 26 0.00000 0.00000 "  f1" 6 1 FF6BB5  "C6167"  <> <> 11405 1
  24 2 -2.949197 7.443778 15.901070 900 26 0.00000 0.00000 "  c3" 6 1 FF6BB5  "C6168"  <> <> 11406 1
  25 2 -3.339731 6.436613 16.821007 900 26 0.00000 0.00000 "  c1" 6 1 FF6BB5  "C6169"  <> <> 11407 1
  26 2 -4.725065 6.142478 16.893994 900 26 0.00000 0.00000 "    " 6 1 FF6BB5  "C6170"  <> <> 11408 1
  27 2 -5.657823 6.765242 16.040425 900 26 0.00000 0.00000 "  n3" 6 1 FF6BB5  "C6171"  <> <> 11409 1
  28 41 -5.960486 8.243923 14.493546 900 21 0.00000 0.00000 "  n2" 1 0 FFFFFF  "H6172"  <> <> 11410 1
  29 41 -3.549372 8.870165 14.392049 900 21 0.00000 0.00000 "    " 1 0 FFFFFF  "H6173"  <> <> 11411 1
  30 41 -1.909286 7.724923 15.826150 900 21 0.00000 0.00000 "    " 1 0 FFFFFF  "H6174"  <> <> 11412 1
  31 41 -5.096507 5.424449 17.608108 900 21 0.00000 0.00000 "    " 1 0 FFFFFF  "H6175"  <> <> 11413 1
  32 41 -6.699216 6.487733 16.081648 900 21 0.00000 0.00000 "    " 1 0 FFFFFF  "H6176"  <> <> 11414 1
  33 2 -1.049135 2.636501 19.465237 900 26 0.00000 0.00000 "  c1" 6 1 FF6BB5  "C6166"  <> <> 11415 1
  34 2 0.132089 1.956355 19.563361 900 26 0.00000 0.00000 "  c3" 6 1 FF6BB5  "C6167"  <> <> 11416 1
  35 16 -0.072555 0.704625 20.062309 900 70 0.00000 0.00000 "  n3" 8 1 FF2E2E  "O6168"  <> <> 11417 1
  36 2 -1.409742 0.604647 20.308303 900 26 0.00000 0.00000 "  n1" 6 1 FF6BB5  "C6169"  <> <> 11418 1
  37 2 -2.048845 1.766589 19.978112 900 26 0.00000 0.00000 "    " 6 1 FF6BB5  "C6170"  <> <> 11419 1
  38 41 1.153968 2.207505 19.322690 900 21 0.00000 0.00000 "    " 1 0 FFFFFF  ""  <> <> 11420 1
  39 41 -3.101252 1.972232 20.061748 900 21 0.00000 0.00000 "    " 1 0 FFFFFF  ""  <> <> 11421 1
  40 41 -1.737647 -0.344924 20.706987 900 21 0.00000 0.00000 "    " 1 0 FFFFFF  ""  <> <> 11422 1
  :::
 } 
 m_bond[86] { 
  # First column is bond index #
  i_m_from
  i_m_to
  i_m_order
  b_m_thin_bond
  :::
  1 1 2 1 1
  2 1 10 1 1
  3 1 14 1 1
  4 2 1 1 1
  5 2 7 1 1
  6 2 3 2 1
  7 3 2 2 1
  8 3 4 1 1
  9 4 3 1 1
  10 4 5 2 1
  11 4 25 1 1
  12 5 4 2 1
  13 5 6 1 1
  14 5 8 1 1
  15 6 5 1 1
  16 6 7 2 1
  17 6 33 1 1
  18 7 2 1 1
  19 7 6 2 1
  20 8 5 1 1
  21 8 9 3 1
  22 9 8 3 1
  23 10 1 1 1
  24 11 12 2 1
  25 11 16 1 1
  26 11 17 1 1
  27 12 11 2 1
  28 12 13 1 1
  29 12 18 1 1
  30 13 12 1 1
  31 13 14 2 1
  32 13 19 1 1
  33 14 1 1 1
  34 14 13 2 1
  35 14 15 1 1
  36 15 14 1 1
  37 15 16 2 1
  38 15 20 1 1
  39 16 11 1 1
  40 16 15 2 1
  41 16 21 1 1
  42 17 11 1 1
  43 18 12 1 1
  44 19 13 1 1
  45 20 15 1 1
  46 21 16 1 1
  47 22 23 2 1
  48 22 27 1 1
  49 22 28 1 1
  50 23 22 2 1
  51 23 24 1 1
  52 23 29 1 1
  53 24 23 1 1
  54 24 25 2 1
  55 24 30 1 1
  56 25 4 1 1
  57 25 24 2 1
  58 25 26 1 1
  59 26 25 1 1
  60 26 27 2 1
  61 26 31 1 1
  62 27 22 1 1
  63 27 26 2 1
  64 27 32 1 1
  65 28 22 1 1
  66 29 23 1 1
  67 30 24 1 1
  68 31 26 1 1
  69 32 27 1 1
  70 33 6 1 1
  71 33 34 2 1
  72 33 37 1 1
  73 34 33 2 1
  74 34 35 1 1
  75 34 38 1 1
  76 35 34 1 1
  77 35 36 1 1
  78 36 35 1 1
  79 36 37 2 1
  80 36 40 1 1
  81 37 33 1 1
  82 37 36 2 1
  83 37 39 1 1
  84 38 34 1 1
  85 39 37 1 1
  86 40 36 1 1
  :::
 } 
} 

f_m_ct { 
 s_m_title
 i_m_ct_stereo_status
 s_m_entry_id
 s_m_entry_name
 s_m_Source_Path
 s_m_Source_File
 i_m_Source_File_Index
 s_m_source_file
 i_m_source_file_index
 i_lp_mmshare_version
 i_f3d_flags
 s_epik_input
 s_epik_cmdline
 r_lp_tautomer_probability
 r_epik_Ionization_Penalty
 r_epik_Ionization_Penalty_Charging
 r_epik_Ionization_Penalty_Neutral
 r_epik_State_Penalty
 r_epik_Charging_Adjusted_Penalty
 i_epik_Tot_Q
 i_epik_Tot_abs_Q
 s_lp_Force_Field
 r_lp_Energy
 b_lp_Chiralities_Consistent
 s_lp_Variant
 s_m_job_name
 s_i_glide_gridfile
 i_i_glide_lignum
 i_i_glide_rotatable_bonds
 r_i_docking_score
 r_i_glide_ligand_efficiency
 r_i_glide_ligand_efficiency_sa
 r_i_glide_ligand_efficiency_ln
 r_i_glide_gscore
 r_i_glide_lipo
 r_i_glide_hbond
 r_i_glide_metal
 r_i_glide_rewards
 r_i_glide_evdw
 r_i_glide_ecoul
 r_i_glide_erotb
 r_i_glide_esite
 r_i_glide_emodel
 r_i_glide_energy
 r_i_glide_einternal
 i_i_glide_confnum
 i_i_glide_posenum
 r_i_glide_eff_state_penalty
 s_m_subgroup_title
 s_m_subgroupid
 b_m_subgroup_collapsed
 i_m_ct_format
 :::
 18aa 
  1
  2299 
  combiomed_cipy_affinitydata.1 
  /Users/rubenprieto/Documents/Lab/A1-CIPY/0.Project 
  combiomed_cipy_affinitydata.smi 
  1
  ligprep.maegz 
  1
  53161
  0
  W2NIXTFbY0hdW2NIXVtjSF1bY0hdYzEtYyhuYzJbTkgyXSljKEMjTiljKG4yKS1jM1tjSF1bY0hdW2NIXVtjSF1bY0hdMw== 
  J2VwaWtfcHl0aG9uJywgJy1waCcsICc3LjAnLCAnLXRuJywgJzgnLCAnLW1hJywgJzUwMCcsICctaW1hZScsICc8aW5maWxlLm1hZT4nLCAnLW9tYWUnLCAnPG91dGZpbGUubWFlPic= 
  1
    0.0000 
    0.0000 
    0.0000 
    0.0000 
  0
  0
  0
  S-OPLS 
  40.810891
  1
  18a-1 
  a1-dock_grid 
  5n2s_hbond_grid 
  1
  2
  -7.67411119149082
  -0.365433866261468
  -1.00820432747402
  -1.89740848509433
  -7.67411119149082
  -3.0834739956045
  -0.32
  0
  -2.83011350152278
  -32.8430480957031
  -1.87801349163055
  0.483330734166189
  0
  -48.3805575941712
  -34.7210615873337
  3.16691470146179
  1
  17
  0
  "A1 CONFORMATION B" 
  dock_gromacs_a1_copy1 
  0
  2
 m_depend[8] { 
  # First column is dependency index #
  i_m_depend_dependency
  s_m_depend_property
  :::
  1 10 r_lp_tautomer_probability 
  2 10 r_epik_Ionization_Penalty 
  3 10 r_epik_Ionization_Penalty_Charging 
  4 10 r_epik_Ionization_Penalty_Neutral 
  5 10 r_epik_State_Penalty 
  6 10 r_epik_Charging_Adjusted_Penalty 
  7 10 i_epik_Tot_Q 
  8 30 s_m_job_name 
  :::
 } 
 m_atom[30] { 
  # First column is atom index #
  i_m_mmod_type
  r_m_x_coord
  r_m_y_coord
  r_m_z_coord
  i_m_residue_number
  i_m_color
  r_m_charge1
  r_m_charge2
  s_m_grow_name
  i_m_atomic_number
  i_m_visibility
  s_m_color_rgb
  s_m_atom_name
  r_epik_H2O_pKa
  r_epik_H2O_pKa_uncertainty
  i_m_minimize_atom_index
  i_m_minimize_constraint
  :::
  1 25 0.854529 6.973099 19.134501 900 38 -0.92000 -0.92000 "    " 7 1 2E2EFF  ""   -2.178    0.920  11383 1
  2 2 -0.182091 6.172304 18.796705 900 142 1.04200 1.04200 "    " 6 1 6BFFFF  ""  <> <> 11384 1
  3 25 -1.104500 6.733967 18.056222 900 38 -0.83900 -0.83900 "    " 7 1 2E2EFF  ""   -0.684    0.740  11385 1
  4 2 -2.154370 5.974695 17.676906 900 142 0.66400 0.66400 "    " 6 1 6BFFFF  ""  <> <> 11386 1
  5 2 -2.217699 4.608785 18.052307 900 142 -0.45700 -0.45700 "    " 6 1 6BFFFF  ""  <> <> 11387 1
  6 2 -1.166978 4.129770 18.874763 900 142 0.66400 0.66400 "    " 6 1 6BFFFF  ""  <> <> 11388 1
  7 25 -0.123236 4.924363 19.208924 900 38 -0.83900 -0.83900 "    " 7 1 2E2EFF  ""   -0.684    0.740  11389 1
  8 1 -3.267637 3.721071 17.568370 900 142 0.39500 0.39500 "    " 6 1 6BFFFF  ""  <> <> 11390 1
  9 24 -4.103378 3.016040 17.188748 900 38 -0.43000 -0.43000 "    " 7 1 2E2EFF  ""  <> <> 11391 1
  10 43 1.366817 6.746754 19.984060 900 21 0.36000 0.36000 "    " 1 1 FFFFFF  ""   11.401    2.220  11392 1
  11 43 0.705497 7.956156 18.979929 900 21 0.36000 0.36000 "    " 1 1 FFFFFF  ""   11.401    2.220  11393 1
  12 2 -4.956777 8.134100 15.148876 900 142 0.00000 0.00000 "  n1" 6 1 6BFFFF  "C6156"  <> <> 11394 1
  13 2 -3.579087 8.400840 15.086175 900 142 0.00000 0.00000 "  f1" 6 1 6BFFFF  "C6157"  <> <> 11395 1
  14 2 -2.686152 7.689086 15.911806 900 142 0.00000 0.00000 "  c3" 6 1 6BFFFF  "C6158"  <> <> 11396 1
  15 2 -3.139186 6.711211 16.831438 900 142 0.00000 0.00000 "  c1" 6 1 6BFFFF  "C6159"  <> <> 11397 1
  16 2 -4.537993 6.495917 16.908633 900 142 0.00000 0.00000 "    " 6 1 6BFFFF  "C6160"  <> <> 11398 1
  17 2 -5.433480 7.176786 16.059576 900 142 0.00000 0.00000 "  n3" 6 1 6BFFFF  "C6161"  <> <> 11399 1
  18 41 -5.646480 8.661866 14.504655 900 21 0.00000 0.00000 "  n2" 1 0 FFFFFF  "H6162"  <> <> 11400 1
  19 41 -3.202350 9.139190 14.392936 900 21 0.00000 0.00000 "    " 1 0 FFFFFF  "H6163"  <> <> 11401 1
  20 41 -1.628392 7.896130 15.836141 900 21 0.00000 0.00000 "    " 1 0 FFFFFF  "H6164"  <> <> 11402 1
  21 41 -4.942492 5.792156 17.620233 900 21 0.00000 0.00000 "    " 1 0 FFFFFF  "H6165"  <> <> 11403 1
  22 41 -6.490090 6.965864 16.100587 900 21 0.00000 0.00000 "    " 1 0 FFFFFF  "H6166"  <> <> 11404 1
  23 2 -1.065991 2.744022 19.401008 900 142 0.00000 0.00000 "  c1" 6 1 6BFFFF  "C6156"  <> <> 11405 1
  24 2 0.092032 2.033641 19.551022 900 142 0.00000 0.00000 "  c3" 6 1 6BFFFF  "C6157"  <> <> 11406 1
  25 2 -1.515851 0.704940 20.190256 900 142 0.00000 0.00000 "  n1" 6 1 6BFFFF  "C6158"  <> <> 11407 1
  26 2 -2.112067 1.884816 19.840556 900 142 0.00000 0.00000 "    " 6 1 6BFFFF  "C6159"  <> <> 11408 1
  27 41 1.131444 2.263248 19.370466 900 21 0.00000 0.00000 "    " 1 0 FFFFFF  "H6160"  <> <> 11409 1
  28 41 -3.165743 2.103394 19.874581 900 21 0.00000 0.00000 "    " 1 0 FFFFFF  "H6161"  <> <> 11410 1
  29 41 -1.881383 -0.245345 20.558526 900 21 0.00000 0.00000 "    " 1 0 FFFFFF  "H6162"  <> <> 11411 1
  30 16 -0.166236 0.780060 20.018112 900 70 0.00000 0.00000 "  c1" 8 1 FF2E2E  "O6163"  <> <> 11412 1
  :::
 } 
 m_bond[64] { 
  # First column is bond index #
  i_m_from
  i_m_to
  i_m_order
  b_m_thin_bond
  :::
  1 1 2 1 1
  2 1 10 1 1
  3 1 11 1 1
  4 2 1 1 1
  5 2 7 1 1
  6 2 3 2 1
  7 3 2 2 1
  8 3 4 1 1
  9 4 3 1 1
  10 4 5 2 1
  11 4 15 1 1
  12 5 4 2 1
  13 5 6 1 1
  14 5 8 1 1
  15 6 5 1 1
  16 6 7 2 1
  17 6 23 1 1
  18 7 2 1 1
  19 7 6 2 1
  20 8 5 1 1
  21 8 9 3 1
  22 9 8 3 1
  23 10 1 1 1
  24 11 1 1 1
  25 12 13 2 1
  26 12 17 1 1
  27 12 18 1 1
  28 13 12 2 1
  29 13 14 1 1
  30 13 19 1 1
  31 14 13 1 1
  32 14 15 2 1
  33 14 20 1 1
  34 15 4 1 1
  35 15 14 2 1
  36 15 16 1 1
  37 16 15 1 1
  38 16 17 2 1
  39 16 21 1 1
  40 17 12 1 1
  41 17 16 2 1
  42 17 22 1 1
  43 18 12 1 1
  44 19 13 1 1
  45 20 14 1 1
  46 21 16 1 1
  47 22 17 1 1
  48 23 6 1 1
  49 23 24 2 1
  50 23 26 1 1
  51 24 23 2 1
  52 24 27 1 1
  53 24 30 1 1
  54 25 26 2 1
  55 25 29 1 1
  56 25 30 1 1
  57 26 23 1 1
  58 26 25 2 1
  59 26 28 1 1
  60 27 24 1 1
  61 28 26 1 1
  62 29 25 1 1
  63 30 24 1 1
  64 30 25 1 1
  :::
 } 
} 

f_m_ct { 
 s_m_title
 i_m_ct_stereo_status
 s_m_entry_id
 s_m_entry_name
 s_m_Source_Path
 s_m_Source_File
 i_m_Source_File_Index
 s_m_source_file
 i_m_source_file_index
 i_lp_mmshare_version
 i_f3d_flags
 s_epik_input
 s_epik_cmdline
 r_lp_tautomer_probability
 r_epik_Ionization_Penalty
 r_epik_Ionization_Penalty_Charging
 r_epik_Ionization_Penalty_Neutral
 r_epik_State_Penalty
 r_epik_Charging_Adjusted_Penalty
 i_epik_Tot_Q
 i_epik_Tot_abs_Q
 s_lp_Force_Field
 r_lp_Energy
 b_lp_Chiralities_Consistent
 s_lp_Variant
 s_m_job_name
 s_i_glide_gridfile
 i_i_glide_lignum
 i_i_glide_rotatable_bonds
 r_i_docking_score
 r_i_glide_ligand_efficiency
 r_i_glide_ligand_efficiency_sa
 r_i_glide_ligand_efficiency_ln
 r_i_glide_gscore
 r_i_glide_lipo
 r_i_glide_hbond
 r_i_glide_metal
 r_i_glide_rewards
 r_i_glide_evdw
 r_i_glide_ecoul
 r_i_glide_erotb
 r_i_glide_esite
 r_i_glide_emodel
 r_i_glide_energy
 r_i_glide_einternal
 i_i_glide_confnum
 i_i_glide_posenum
 r_i_glide_eff_state_penalty
 s_m_subgroup_title
 s_m_subgroupid
 b_m_subgroup_collapsed
 i_m_ct_format
 :::
 19az 
  1
  2300 
  combiomed_cipy_affinitydata.1 
  /Users/rubenprieto/Documents/Lab/A1-CIPY/0.Project 
  combiomed_cipy_affinitydata.smi 
  1
  ligprep.maegz 
  1
  53161
  0
  W2NIXTFbY0hdW2NIXVtjSF1bY0hdYzEtYyhuYzJbTkgyXSljKEMjTiljKG4yKS1jM1tjSF1bY0hdW2NIXVtjSF1bY0hdMw== 
  J2VwaWtfcHl0aG9uJywgJy1waCcsICc3LjAnLCAnLXRuJywgJzgnLCAnLW1hJywgJzUwMCcsICctaW1hZScsICc8aW5maWxlLm1hZT4nLCAnLW9tYWUnLCAnPG91dGZpbGUubWFlPic= 
  1
    0.0000 
    0.0000 
    0.0000 
    0.0000 
  0
  0
  0
  S-OPLS 
  40.810891
  1
  18a-1 
  a1-dock_grid 
  5n2s_hbond_grid 
  1
  2
  -7.67411119149082
  -0.365433866261468
  -1.00820432747402
  -1.89740848509433
  -7.67411119149082
  -3.0834739956045
  -0.32
  0
  -2.83011350152278
  -32.8430480957031
  -1.87801349163055
  0.483330734166189
  0
  -48.3805575941712
  -34.7210615873337
  3.16691470146179
  1
  17
  0
  "A1 CONFORMATION B" 
  dock_gromacs_a1_copy1 
  0
  2
 m_depend[8] { 
  # First column is dependency index #
  i_m_depend_dependency
  s_m_depend_property
  :::
  1 10 r_lp_tautomer_probability 
  2 10 r_epik_Ionization_Penalty 
  3 10 r_epik_Ionization_Penalty_Charging 
  4 10 r_epik_Ionization_Penalty_Neutral 
  5 10 r_epik_State_Penalty 
  6 10 r_epik_Charging_Adjusted_Penalty 
  7 10 i_epik_Tot_Q 
  8 30 s_m_job_name 
  :::
 } 
 m_atom[33] { 
  # First column is atom index #
  i_m_mmod_type
  r_m_x_coord
  r_m_y_coord
  r_m_z_coord
  i_m_residue_number
  i_m_color
  r_m_charge1
  r_m_charge2
  s_m_grow_name
  i_m_atomic_number
  i_m_visibility
  s_m_color_rgb
  s_m_atom_name
  r_epik_H2O_pKa
  r_epik_H2O_pKa_uncertainty
  i_m_minimize_atom_index
  i_m_minimize_constraint
  :::
  1 25 0.849781 6.977063 19.117372 900 38 -0.92000 -0.92000 "    " 7 1 2E2EFF  ""   -2.178    0.920  11383 1
  2 2 -0.155297 6.147776 18.685459 900 80 1.04200 1.04200 "    " 6 1 FF906B  ""  <> <> 11384 1
  3 25 -1.008791 6.631179 17.807177 900 38 -0.83900 -0.83900 "    " 7 1 2E2EFF  ""   -0.684    0.740  11385 1
  4 2 -2.072486 5.880050 17.456363 900 80 0.66400 0.66400 "    " 6 1 FF906B  ""  <> <> 11386 1
  5 2 -2.238695 4.589074 18.019577 900 80 -0.45700 -0.45700 "    " 6 1 FF906B  ""  <> <> 11387 1
  6 2 -1.215907 4.149752 18.898908 900 80 0.66400 0.66400 "    " 6 1 FF906B  ""  <> <> 11388 1
  7 25 -0.148837 4.931619 19.194034 900 38 -0.83900 -0.83900 "    " 7 1 2E2EFF  ""   -0.684    0.740  11389 1
  8 1 -3.399753 3.760836 17.719909 900 80 0.39500 0.39500 "    " 6 1 FF906B  ""  <> <> 11390 1
  9 24 -4.321631 3.101946 17.483149 900 38 -0.43000 -0.43000 "    " 7 1 2E2EFF  ""  <> <> 11391 1
  10 43 1.311017 6.709000 19.983885 900 21 0.36000 0.36000 "    " 1 1 FFFFFF  ""   11.401    2.220  11392 1
  11 3 0.872248 8.402261 18.814736 900 80 0.36000 0.36000 "    " 6 1 FF906B  "C6150"   11.401    2.220  11393 1
  12 41 1.701810 8.888435 19.329388 900 21 0.00000 0.00000 "    " 1 0 FFFFFF  ""  <> <> 11394 1
  13 41 0.985884 8.565169 17.742556 900 21 0.00000 0.00000 "    " 1 0 FFFFFF  ""  <> <> 11395 1
  14 41 -0.052977 8.882643 19.136402 900 21 0.00000 0.00000 "    " 1 0 FFFFFF  ""  <> <> 11396 1
  15 2 -4.801099 7.934692 14.752009 900 80 0.00000 0.00000 "  n1" 6 1 FF906B  "C6159"  <> <> 11397 1
  16 2 -4.048385 8.651064 15.697476 900 80 0.00000 0.00000 "  f1" 6 1 FF906B  "C6160"  <> <> 11398 1
  17 2 -3.152528 7.969467 16.544399 900 80 0.00000 0.00000 "  c3" 6 1 FF906B  "C6161"  <> <> 11399 1
  18 2 -2.989360 6.562486 16.490338 900 80 0.00000 0.00000 "  c1" 6 1 FF906B  "C6162"  <> <> 11400 1
  19 2 -3.718500 5.875801 15.485804 900 80 0.00000 0.00000 "    " 6 1 FF906B  "C6163"  <> <> 11401 1
  20 2 -4.626521 6.545261 14.640983 900 80 0.00000 0.00000 "  n3" 6 1 FF906B  "C6164"  <> <> 11402 1
  21 41 -5.496452 8.451653 14.105533 900 21 0.00000 0.00000 "  n2" 1 0 FFFFFF  "H6165"  <> <> 11403 1
  22 41 -4.154340 9.724336 15.774558 900 21 0.00000 0.00000 "    " 1 0 FFFFFF  "H6166"  <> <> 11404 1
  23 41 -2.568918 8.542670 17.247368 900 21 0.00000 0.00000 "    " 1 0 FFFFFF  "H6167"  <> <> 11405 1
  24 41 -3.591321 4.815018 15.341524 900 21 0.00000 0.00000 "    " 1 0 FFFFFF  "H6168"  <> <> 11406 1
  25 41 -5.179635 5.991146 13.897275 900 21 0.00000 0.00000 "    " 1 0 FFFFFF  "H6169"  <> <> 11407 1
  26 2 -1.158852 2.791830 19.495442 900 80 0.00000 0.00000 "  c1" 6 1 FF906B  "C6159"  <> <> 11408 1
  27 2 -0.043525 1.995041 19.576042 900 80 0.00000 0.00000 "  c3" 6 1 FF906B  "C6160"  <> <> 11409 1
  28 49 -0.366889 0.428059 20.273878 900 143 0.00000 0.00000 "  n3" 16 1 FFFF6B  "S6161"  <> <> 11410 1
  29 2 -2.027861 0.848374 20.495745 900 80 0.00000 0.00000 "  n1" 6 1 FF906B  "C6162"  <> <> 11411 1
  30 2 -2.284540 2.131457 20.084718 900 80 0.00000 0.00000 "    " 6 1 FF906B  "C6163"  <> <> 11412 1
  31 41 0.954556 2.257979 19.262017 900 21 0.00000 0.00000 "    " 1 0 FFFFFF  ""  <> <> 11413 1
  32 41 -3.246700 2.612986 20.160424 900 21 0.00000 0.00000 "    " 1 0 FFFFFF  ""  <> <> 11414 1
  33 41 -2.701394 0.121528 20.924764 900 21 0.00000 0.00000 "    " 1 0 FFFFFF  ""  <> <> 11415 1
  :::
 } 
 m_bond[70] { 
  # First column is bond index #
  i_m_from
  i_m_to
  i_m_order
  b_m_thin_bond
  :::
  1 1 2 1 1
  2 1 10 1 1
  3 1 11 1 1
  4 2 1 1 1
  5 2 7 1 1
  6 2 3 2 1
  7 3 2 2 1
  8 3 4 1 1
  9 4 3 1 1
  10 4 5 2 1
  11 4 18 1 1
  12 5 4 2 1
  13 5 6 1 1
  14 5 8 1 1
  15 6 5 1 1
  16 6 7 2 1
  17 6 26 1 1
  18 7 2 1 1
  19 7 6 2 1
  20 8 5 1 1
  21 8 9 3 1
  22 9 8 3 1
  23 10 1 1 1
  24 11 1 1 1
  25 11 12 1 1
  26 11 13 1 1
  27 11 14 1 1
  28 12 11 1 1
  29 13 11 1 1
  30 14 11 1 1
  31 15 16 2 1
  32 15 20 1 1
  33 15 21 1 1
  34 16 15 2 1
  35 16 17 1 1
  36 16 22 1 1
  37 17 16 1 1
  38 17 18 2 1
  39 17 23 1 1
  40 18 4 1 1
  41 18 17 2 1
  42 18 19 1 1
  43 19 18 1 1
  44 19 20 2 1
  45 19 24 1 1
  46 20 15 1 1
  47 20 19 2 1
  48 20 25 1 1
  49 21 15 1 1
  50 22 16 1 1
  51 23 17 1 1
  52 24 19 1 1
  53 25 20 1 1
  54 26 6 1 1
  55 26 27 2 1
  56 26 30 1 1
  57 27 26 2 1
  58 27 28 1 1
  59 27 31 1 1
  60 28 27 1 1
  61 28 29 1 1
  62 29 28 1 1
  63 29 30 2 1
  64 29 33 1 1
  65 30 26 1 1
  66 30 29 2 1
  67 30 32 1 1
  68 31 27 1 1
  69 32 30 1 1
  70 33 29 1 1
  :::
 } 
} 

f_m_ct { 
 s_m_title
 i_m_ct_stereo_status
 s_m_entry_id
 s_m_entry_name
 s_m_Source_Path
 s_m_Source_File
 i_m_Source_File_Index
 s_m_source_file
 i_m_source_file_index
 i_lp_mmshare_version
 i_f3d_flags
 s_epik_input
 s_epik_cmdline
 r_lp_tautomer_probability
 r_epik_Ionization_Penalty
 r_epik_Ionization_Penalty_Charging
 r_epik_Ionization_Penalty_Neutral
 r_epik_State_Penalty
 r_epik_Charging_Adjusted_Penalty
 i_epik_Tot_Q
 i_epik_Tot_abs_Q
 s_lp_Force_Field
 r_lp_Energy
 b_lp_Chiralities_Consistent
 s_lp_Variant
 s_m_job_name
 s_i_glide_gridfile
 i_i_glide_lignum
 i_i_glide_rotatable_bonds
 r_i_docking_score
 r_i_glide_ligand_efficiency
 r_i_glide_ligand_efficiency_sa
 r_i_glide_ligand_efficiency_ln
 r_i_glide_gscore
 r_i_glide_lipo
 r_i_glide_hbond
 r_i_glide_metal
 r_i_glide_rewards
 r_i_glide_evdw
 r_i_glide_ecoul
 r_i_glide_erotb
 r_i_glide_esite
 r_i_glide_emodel
 r_i_glide_energy
 r_i_glide_einternal
 i_i_glide_confnum
 i_i_glide_posenum
 r_i_glide_eff_state_penalty
 s_m_subgroup_title
 s_m_subgroupid
 b_m_subgroup_collapsed
 i_m_ct_format
 :::
 19ba 
  1
  2301 
  combiomed_cipy_affinitydata.1 
  /Users/rubenprieto/Documents/Lab/A1-CIPY/0.Project 
  combiomed_cipy_affinitydata.smi 
  1
  ligprep.maegz 
  1
  53161
  0
  W2NIXTFbY0hdW2NIXVtjSF1bY0hdYzEtYyhuYzJbTkgyXSljKEMjTiljKG4yKS1jM1tjSF1bY0hdW2NIXVtjSF1bY0hdMw== 
  J2VwaWtfcHl0aG9uJywgJy1waCcsICc3LjAnLCAnLXRuJywgJzgnLCAnLW1hJywgJzUwMCcsICctaW1hZScsICc8aW5maWxlLm1hZT4nLCAnLW9tYWUnLCAnPG91dGZpbGUubWFlPic= 
  1
    0.0000 
    0.0000 
    0.0000 
    0.0000 
  0
  0
  0
  S-OPLS 
  40.810891
  1
  18a-1 
  a1-dock_grid 
  5n2s_hbond_grid 
  1
  2
  -7.67411119149082
  -0.365433866261468
  -1.00820432747402
  -1.89740848509433
  -7.67411119149082
  -3.0834739956045
  -0.32
  0
  -2.83011350152278
  -32.8430480957031
  -1.87801349163055
  0.483330734166189
  0
  -48.3805575941712
  -34.7210615873337
  3.16691470146179
  1
  17
  0
  "A1 CONFORMATION B" 
  dock_gromacs_a1_copy1 
  0
  2
 m_depend[8] { 
  # First column is dependency index #
  i_m_depend_dependency
  s_m_depend_property
  :::
  1 10 r_lp_tautomer_probability 
  2 10 r_epik_Ionization_Penalty 
  3 10 r_epik_Ionization_Penalty_Charging 
  4 10 r_epik_Ionization_Penalty_Neutral 
  5 10 r_epik_State_Penalty 
  6 10 r_epik_Charging_Adjusted_Penalty 
  7 10 i_epik_Tot_Q 
  8 30 s_m_job_name 
  :::
 } 
 m_atom[40] { 
  # First column is atom index #
  i_m_mmod_type
  r_m_x_coord
  r_m_y_coord
  r_m_z_coord
  i_m_residue_number
  i_m_color
  r_m_charge1
  r_m_charge2
  s_m_grow_name
  i_m_atomic_number
  i_m_visibility
  s_m_color_rgb
  s_m_atom_name
  r_epik_H2O_pKa
  r_epik_H2O_pKa_uncertainty
  i_m_minimize_atom_index
  i_m_minimize_constraint
  :::
  1 25 0.777897 6.727802 18.911041 900 38 -0.92000 -0.92000 "    " 7 1 2E2EFF  ""   -2.178    0.920  11383 1
  2 2 -0.280142 5.870250 18.739943 900 134 1.04200 1.04200 "    " 6 1 B5FF6B  ""  <> <> 11384 1
  3 25 -1.282390 6.292906 17.999549 900 38 -0.83900 -0.83900 "    " 7 1 2E2EFF  ""   -0.684    0.740  11385 1
  4 2 -2.288457 5.446116 17.721687 900 134 0.66400 0.66400 "    " 6 1 B5FF6B  ""  <> <> 11386 1
  5 2 -2.209648 4.101358 18.149656 900 134 -0.45700 -0.45700 "    " 6 1 B5FF6B  ""  <> <> 11387 1
  6 2 -1.119396 3.773932 18.991283 900 134 0.66400 0.66400 "    " 6 1 B5FF6B  ""  <> <> 11388 1
  7 25 -0.132689 4.662486 19.254399 900 38 -0.83900 -0.83900 "    " 7 1 2E2EFF  ""   -0.684    0.740  11389 1
  8 1 -3.136881 3.089504 17.663327 900 134 0.39500 0.39500 "    " 6 1 B5FF6B  ""  <> <> 11390 1
  9 24 -3.870528 2.284655 17.276296 900 38 -0.43000 -0.43000 "    " 7 1 2E2EFF  ""  <> <> 11391 1
  10 43 1.227833 6.624526 19.814886 900 21 0.36000 0.36000 "    " 1 1 FFFFFF  ""   11.401    2.220  11392 1
  11 2 2.213808 10.062131 16.732673 900 134 0.00000 0.00000 "  n1" 6 1 B5FF6B  "C6163"  <> <> 11393 1
  12 2 2.561721 9.883080 18.085815 900 134 0.00000 0.00000 "  f1" 6 1 B5FF6B  "C6164"  <> <> 11394 1
  13 2 2.072429 8.777369 18.806999 900 134 0.00000 0.00000 "  c3" 6 1 B5FF6B  "C6165"  <> <> 11395 1
  14 2 1.242814 7.828076 18.176127 900 134 0.00000 0.00000 "  c1" 6 1 B5FF6B  "C6166"  <> <> 11396 1
  15 2 0.937862 7.991706 16.803767 900 134 0.00000 0.00000 "    " 6 1 B5FF6B  "C6167"  <> <> 11397 1
  16 2 1.410708 9.105990 16.088050 900 134 0.00000 0.00000 "  n3" 6 1 B5FF6B  "C6168"  <> <> 11398 1
  17 41 2.530323 10.936938 16.187552 900 21 0.00000 0.00000 "  n2" 1 0 FFFFFF  "H6169"  <> <> 11399 1
  18 41 3.177139 10.606535 18.597671 900 21 0.00000 0.00000 "    " 1 0 FFFFFF  "H6170"  <> <> 11400 1
  19 41 2.325541 8.680333 19.853945 900 21 0.00000 0.00000 "    " 1 0 FFFFFF  "H6171"  <> <> 11401 1
  20 41 0.320040 7.274858 16.285161 900 21 0.00000 0.00000 "    " 1 0 FFFFFF  "H6172"  <> <> 11402 1
  21 41 1.140936 9.233725 15.049817 900 21 0.00000 0.00000 "    " 1 0 FFFFFF  "H6173"  <> <> 11403 1
  22 2 -5.428327 7.221453 15.299519 900 134 0.00000 0.00000 "  n1" 6 1 B5FF6B  "C6166"  <> <> 11404 1
  23 2 -4.092675 7.632868 15.152710 900 134 0.00000 0.00000 "  f1" 6 1 B5FF6B  "C6167"  <> <> 11405 1
  24 2 -3.083227 7.045895 15.941627 900 134 0.00000 0.00000 "  c3" 6 1 B5FF6B  "C6168"  <> <> 11406 1
  25 2 -3.379158 6.052874 16.906858 900 134 0.00000 0.00000 "  c1" 6 1 B5FF6B  "C6169"  <> <> 11407 1
  26 2 -4.739467 5.692574 17.070048 900 134 0.00000 0.00000 "    " 6 1 B5FF6B  "C6170"  <> <> 11408 1
  27 2 -5.748702 6.244983 16.257937 900 134 0.00000 0.00000 "  n3" 6 1 B5FF6B  "C6171"  <> <> 11409 1
  28 41 -6.203992 7.662171 14.688057 900 21 0.00000 0.00000 "  n2" 1 0 FFFFFF  "H6172"  <> <> 11410 1
  29 41 -3.839296 8.395911 14.430879 900 21 0.00000 0.00000 "    " 1 0 FFFFFF  "H6173"  <> <> 11411 1
  30 41 -2.061643 7.371713 15.811175 900 21 0.00000 0.00000 "    " 1 0 FFFFFF  "H6174"  <> <> 11412 1
  31 41 -5.025393 4.976475 17.825092 900 21 0.00000 0.00000 "    " 1 0 FFFFFF  "H6175"  <> <> 11413 1
  32 41 -6.771267 5.921316 16.377462 900 21 0.00000 0.00000 "    " 1 0 FFFFFF  "H6176"  <> <> 11414 1
  33 2 -0.919025 2.425828 19.568392 900 134 0.00000 0.00000 "  c1" 6 1 B5FF6B  "C6166"  <> <> 11415 1
  34 2 0.250610 1.704450 19.611789 900 134 0.00000 0.00000 "  c3" 6 1 B5FF6B  "C6167"  <> <> 11416 1
  35 49 0.054228 0.133247 20.351219 900 143 0.00000 0.00000 "  n3" 16 1 FFFF6B  "S6168"  <> <> 11417 1
  36 2 -1.632335 0.450770 20.620769 900 134 0.00000 0.00000 "  n1" 6 1 B5FF6B  "C6169"  <> <> 11418 1
  37 2 -1.984254 1.704576 20.193834 900 134 0.00000 0.00000 "    " 6 1 B5FF6B  "C6170"  <> <> 11419 1
  38 41 1.219408 2.029571 19.261232 900 21 0.00000 0.00000 "    " 1 0 FFFFFF  ""  <> <> 11420 1
  39 41 -2.970821 2.132463 20.284257 900 21 0.00000 0.00000 "    " 1 0 FFFFFF  ""  <> <> 11421 1
  40 41 -2.260929 -0.292810 21.089139 900 21 0.00000 0.00000 "    " 1 0 FFFFFF  ""  <> <> 11422 1
  :::
 } 
 m_bond[86] { 
  # First column is bond index #
  i_m_from
  i_m_to
  i_m_order
  b_m_thin_bond
  :::
  1 1 2 1 1
  2 1 10 1 1
  3 1 14 1 1
  4 2 1 1 1
  5 2 7 1 1
  6 2 3 2 1
  7 3 2 2 1
  8 3 4 1 1
  9 4 3 1 1
  10 4 5 2 1
  11 4 25 1 1
  12 5 4 2 1
  13 5 6 1 1
  14 5 8 1 1
  15 6 5 1 1
  16 6 7 2 1
  17 6 33 1 1
  18 7 2 1 1
  19 7 6 2 1
  20 8 5 1 1
  21 8 9 3 1
  22 9 8 3 1
  23 10 1 1 1
  24 11 12 2 1
  25 11 16 1 1
  26 11 17 1 1
  27 12 11 2 1
  28 12 13 1 1
  29 12 18 1 1
  30 13 12 1 1
  31 13 14 2 1
  32 13 19 1 1
  33 14 1 1 1
  34 14 13 2 1
  35 14 15 1 1
  36 15 14 1 1
  37 15 16 2 1
  38 15 20 1 1
  39 16 11 1 1
  40 16 15 2 1
  41 16 21 1 1
  42 17 11 1 1
  43 18 12 1 1
  44 19 13 1 1
  45 20 15 1 1
  46 21 16 1 1
  47 22 23 2 1
  48 22 27 1 1
  49 22 28 1 1
  50 23 22 2 1
  51 23 24 1 1
  52 23 29 1 1
  53 24 23 1 1
  54 24 25 2 1
  55 24 30 1 1
  56 25 4 1 1
  57 25 24 2 1
  58 25 26 1 1
  59 26 25 1 1
  60 26 27 2 1
  61 26 31 1 1
  62 27 22 1 1
  63 27 26 2 1
  64 27 32 1 1
  65 28 22 1 1
  66 29 23 1 1
  67 30 24 1 1
  68 31 26 1 1
  69 32 27 1 1
  70 33 6 1 1
  71 33 34 2 1
  72 33 37 1 1
  73 34 33 2 1
  74 34 35 1 1
  75 34 38 1 1
  76 35 34 1 1
  77 35 36 1 1
  78 36 35 1 1
  79 36 37 2 1
  80 36 40 1 1
  81 37 33 1 1
  82 37 36 2 1
  83 37 39 1 1
  84 38 34 1 1
  85 39 37 1 1
  86 40 36 1 1
  :::
 } 
} 

f_m_ct { 
 s_m_title
 i_m_ct_stereo_status
 s_m_entry_id
 s_m_entry_name
 s_m_Source_Path
 s_m_Source_File
 i_m_Source_File_Index
 s_m_source_file
 i_m_source_file_index
 i_lp_mmshare_version
 i_f3d_flags
 s_epik_input
 s_epik_cmdline
 r_lp_tautomer_probability
 r_epik_Ionization_Penalty
 r_epik_Ionization_Penalty_Charging
 r_epik_Ionization_Penalty_Neutral
 r_epik_State_Penalty
 r_epik_Charging_Adjusted_Penalty
 i_epik_Tot_Q
 i_epik_Tot_abs_Q
 s_lp_Force_Field
 r_lp_Energy
 b_lp_Chiralities_Consistent
 s_lp_Variant
 s_m_job_name
 s_i_glide_gridfile
 i_i_glide_lignum
 i_i_glide_rotatable_bonds
 r_i_docking_score
 r_i_glide_ligand_efficiency
 r_i_glide_ligand_efficiency_sa
 r_i_glide_ligand_efficiency_ln
 r_i_glide_gscore
 r_i_glide_lipo
 r_i_glide_hbond
 r_i_glide_metal
 r_i_glide_rewards
 r_i_glide_evdw
 r_i_glide_ecoul
 r_i_glide_erotb
 r_i_glide_esite
 r_i_glide_emodel
 r_i_glide_energy
 r_i_glide_einternal
 i_i_glide_confnum
 i_i_glide_posenum
 r_i_glide_eff_state_penalty
 s_m_subgroup_title
 s_m_subgroupid
 b_m_subgroup_collapsed
 i_m_ct_format
 :::
 18ab 
  1
  2302 
  combiomed_cipy_affinitydata.1 
  /Users/rubenprieto/Documents/Lab/A1-CIPY/0.Project 
  combiomed_cipy_affinitydata.smi 
  1
  ligprep.maegz 
  1
  53161
  0
  W2NIXTFbY0hdW2NIXVtjSF1bY0hdYzEtYyhuYzJbTkgyXSljKEMjTiljKG4yKS1jM1tjSF1bY0hdW2NIXVtjSF1bY0hdMw== 
  J2VwaWtfcHl0aG9uJywgJy1waCcsICc3LjAnLCAnLXRuJywgJzgnLCAnLW1hJywgJzUwMCcsICctaW1hZScsICc8aW5maWxlLm1hZT4nLCAnLW9tYWUnLCAnPG91dGZpbGUubWFlPic= 
  1
    0.0000 
    0.0000 
    0.0000 
    0.0000 
  0
  0
  0
  S-OPLS 
  40.810891
  1
  18a-1 
  a1-dock_grid 
  5n2s_hbond_grid 
  1
  2
  -7.67411119149082
  -0.365433866261468
  -1.00820432747402
  -1.89740848509433
  -7.67411119149082
  -3.0834739956045
  -0.32
  0
  -2.83011350152278
  -32.8430480957031
  -1.87801349163055
  0.483330734166189
  0
  -48.3805575941712
  -34.7210615873337
  3.16691470146179
  1
  17
  0
  "A1 CONFORMATION B" 
  dock_gromacs_a1_copy1 
  0
  2
 m_depend[8] { 
  # First column is dependency index #
  i_m_depend_dependency
  s_m_depend_property
  :::
  1 10 r_lp_tautomer_probability 
  2 10 r_epik_Ionization_Penalty 
  3 10 r_epik_Ionization_Penalty_Charging 
  4 10 r_epik_Ionization_Penalty_Neutral 
  5 10 r_epik_State_Penalty 
  6 10 r_epik_Charging_Adjusted_Penalty 
  7 10 i_epik_Tot_Q 
  8 30 s_m_job_name 
  :::
 } 
 m_atom[32] { 
  # First column is atom index #
  i_m_mmod_type
  r_m_x_coord
  r_m_y_coord
  r_m_z_coord
  i_m_residue_number
  i_m_color
  r_m_charge1
  r_m_charge2
  s_m_grow_name
  i_m_atomic_number
  i_m_visibility
  s_m_color_rgb
  s_m_atom_name
  r_epik_H2O_pKa
  r_epik_H2O_pKa_uncertainty
  i_m_minimize_atom_index
  i_m_minimize_constraint
  :::
  1 25 0.815964 6.839895 18.982634 900 38 -0.92000 -0.92000 "    " 7 1 2E2EFF  ""   -2.178    0.920  11383 1
  2 2 -0.193005 5.992675 18.675725 900 144 1.04200 1.04200 "    " 6 1 DA6BFF  ""  <> <> 11384 1
  3 25 -1.085342 6.450461 17.831925 900 38 -0.83900 -0.83900 "    " 7 1 2E2EFF  ""   -0.684    0.740  11385 1
  4 2 -2.124126 5.649400 17.513961 900 144 0.66400 0.66400 "    " 6 1 DA6BFF  ""  <> <> 11386 1
  5 2 -3.085259 6.274428 16.552836 900 144 0.00000 0.00000 "    " 6 1 DA6BFF  ""  <> <> 11387 1
  6 2 -3.766323 5.546221 15.544355 900 144 -0.11500 -0.11500 "    " 6 1 DA6BFF  ""  <> <> 11388 1
  7 2 -4.709729 6.160459 14.696693 900 144 -0.11500 -0.11500 "    " 6 1 DA6BFF  ""  <> <> 11389 1
  8 2 -4.271147 8.294917 15.761741 900 144 -0.11500 -0.11500 "    " 6 1 DA6BFF  "C6141"  <> <> 11390 1
  9 2 -3.337705 7.667156 16.610238 900 144 -0.11500 -0.11500 "    " 6 1 DA6BFF  "C6142"  <> <> 11391 1
  10 2 -2.220525 4.354541 18.085499 900 144 -0.45700 -0.45700 "    " 6 1 DA6BFF  "C6143"  <> <> 11392 1
  11 2 -1.161399 3.959571 18.943129 900 144 0.66400 0.66400 "    " 6 1 DA6BFF  "C6144"  <> <> 11393 1
  12 2 -0.990386 2.604600 19.533351 900 144 0.00000 0.00000 "    " 6 1 DA6BFF  "C6145"  <> <> 11394 1
  13 2 -2.042982 1.860820 20.103565 900 144 -0.11500 -0.11500 "    " 6 1 DA6BFF  "C6146"  <> <> 11395 1
  14 2 -1.805521 0.553575 20.556386 900 144 -0.11500 -0.11500 "    " 6 1 DA6BFF  "C6147"  <> <> 11396 1
  15 25 -0.594158 -0.029236 20.529031 900 38 -0.11500 -0.11500 "    " 7 1 2E2EFF  "N6148"  <> <> 11397 1
  16 2 0.427909 0.677504 20.018353 900 144 -0.11500 -0.11500 "    " 6 1 DA6BFF  "C6149"  <> <> 11398 1
  17 2 0.277875 1.983299 19.535155 900 144 -0.11500 -0.11500 "    " 6 1 DA6BFF  "C6150"  <> <> 11399 1
  18 25 -0.136583 4.798258 19.214257 900 38 -0.83900 -0.83900 "    " 7 1 2E2EFF  "N6151"   -0.684    0.740  11400 1
  19 1 -3.343701 3.472655 17.804512 900 144 0.39500 0.39500 "    " 6 1 DA6BFF  "C6152"  <> <> 11401 1
  20 24 -4.236694 2.773374 17.580892 900 38 -0.43000 -0.43000 "    " 7 1 2E2EFF  "N6153"  <> <> 11402 1
  21 43 1.308075 6.698689 19.861338 900 21 0.36000 0.36000 "    " 1 1 FFFFFF  "H6154"   11.401    2.220  11403 1
  22 43 0.689187 7.800141 18.709456 900 21 0.36000 0.36000 "    " 1 1 FFFFFF  "H6155"   11.401    2.220  11404 1
  23 41 -3.574040 4.494775 15.399679 900 21 0.11500 0.11500 "    " 1 0 FFFFFF  "H6156"  <> <> 11405 1
  24 41 -5.223031 5.573111 13.949277 900 21 0.11500 0.11500 "    " 1 0 FFFFFF  "H6157"  <> <> 11406 1
  25 41 -4.444792 9.358599 15.839732 900 21 0.11500 0.11500 "    " 1 0 FFFFFF  "H6158"  <> <> 11407 1
  26 41 -2.789273 8.270684 17.313665 900 21 0.11500 0.11500 "    " 1 0 FFFFFF  "H6159"  <> <> 11408 1
  27 41 -3.033040 2.279892 20.180358 900 21 0.11500 0.11500 "    " 1 0 FFFFFF  "H6160"  <> <> 11409 1
  28 41 -2.606177 -0.041278 20.968825 900 21 0.11500 0.11500 "    " 1 0 FFFFFF  "H6161"  <> <> 11410 1
  29 41 1.396466 0.199098 20.019183 900 21 0.11500 0.11500 "    " 1 0 FFFFFF  "H6163"  <> <> 11411 1
  30 41 1.141518 2.517368 19.171499 900 21 0.11500 0.11500 "    " 1 0 FFFFFF  "H6164"  <> <> 11412 1
  31 2 -4.972845 7.536051 14.810098 900 144 0.00000 0.00000 "  c1" 6 1 DA6BFF  "C6165"  <> <> 11413 1
  32 41 -5.695240 8.009914 14.159602 900 21 0.00000 0.00000 "    " 1 0 FFFFFF  "H6166"  <> <> 11414 1
  :::
 } 
 m_bond[68] { 
  # First column is bond index #
  i_m_from
  i_m_to
  i_m_order
  b_m_thin_bond
  :::
  1 1 2 1 1
  2 1 21 1 1
  3 1 22 1 1
  4 2 1 1 1
  5 2 18 1 1
  6 2 3 2 1
  7 3 2 2 1
  8 3 4 1 1
  9 4 3 1 1
  10 4 5 1 1
  11 4 10 2 1
  12 5 4 1 1
  13 5 9 1 1
  14 5 6 2 1
  15 6 5 2 1
  16 6 7 1 1
  17 6 23 1 1
  18 7 6 1 1
  19 7 24 1 1
  20 7 31 2 1
  21 8 9 2 1
  22 8 25 1 1
  23 8 31 1 1
  24 9 5 1 1
  25 9 8 2 1
  26 9 26 1 1
  27 10 4 2 1
  28 10 11 1 1
  29 10 19 1 1
  30 11 10 1 1
  31 11 12 1 1
  32 11 18 2 1
  33 12 11 1 1
  34 12 17 1 1
  35 12 13 2 1
  36 13 12 2 1
  37 13 14 1 1
  38 13 27 1 1
  39 14 13 1 1
  40 14 15 2 1
  41 14 28 1 1
  42 15 14 2 1
  43 15 16 1 1
  44 16 15 1 1
  45 16 17 2 1
  46 16 29 1 1
  47 17 12 1 1
  48 17 16 2 1
  49 17 30 1 1
  50 18 2 1 1
  51 18 11 2 1
  52 19 10 1 1
  53 19 20 3 1
  54 20 19 3 1
  55 21 1 1 1
  56 22 1 1 1
  57 23 6 1 1
  58 24 7 1 1
  59 25 8 1 1
  60 26 9 1 1
  61 27 13 1 1
  62 28 14 1 1
  63 29 16 1 1
  64 30 17 1 1
  65 31 7 2 1
  66 31 8 1 1
  67 31 32 1 1
  68 32 31 1 1
  :::
 } 
} 

f_m_ct { 
 s_m_title
 i_m_ct_stereo_status
 s_m_entry_id
 s_m_entry_name
 s_m_Source_Path
 s_m_Source_File
 i_m_Source_File_Index
 s_m_source_file
 i_m_source_file_index
 i_lp_mmshare_version
 i_f3d_flags
 s_epik_input
 s_epik_cmdline
 r_lp_tautomer_probability
 r_epik_Ionization_Penalty
 r_epik_Ionization_Penalty_Charging
 r_epik_Ionization_Penalty_Neutral
 r_epik_State_Penalty
 r_epik_Charging_Adjusted_Penalty
 i_epik_Tot_Q
 i_epik_Tot_abs_Q
 s_lp_Force_Field
 r_lp_Energy
 b_lp_Chiralities_Consistent
 s_lp_Variant
 s_m_job_name
 s_i_glide_gridfile
 i_i_glide_lignum
 i_i_glide_rotatable_bonds
 r_i_docking_score
 r_i_glide_ligand_efficiency
 r_i_glide_ligand_efficiency_sa
 r_i_glide_ligand_efficiency_ln
 r_i_glide_gscore
 r_i_glide_lipo
 r_i_glide_hbond
 r_i_glide_metal
 r_i_glide_rewards
 r_i_glide_evdw
 r_i_glide_ecoul
 r_i_glide_erotb
 r_i_glide_esite
 r_i_glide_emodel
 r_i_glide_energy
 r_i_glide_einternal
 i_i_glide_confnum
 i_i_glide_posenum
 r_i_glide_eff_state_penalty
 s_m_subgroup_title
 s_m_subgroupid
 b_m_subgroup_collapsed
 i_m_ct_format
 :::
 19bb 
  1
  2303 
  combiomed_cipy_affinitydata.1 
  /Users/rubenprieto/Documents/Lab/A1-CIPY/0.Project 
  combiomed_cipy_affinitydata.smi 
  1
  ligprep.maegz 
  1
  53161
  0
  W2NIXTFbY0hdW2NIXVtjSF1bY0hdYzEtYyhuYzJbTkgyXSljKEMjTiljKG4yKS1jM1tjSF1bY0hdW2NIXVtjSF1bY0hdMw== 
  J2VwaWtfcHl0aG9uJywgJy1waCcsICc3LjAnLCAnLXRuJywgJzgnLCAnLW1hJywgJzUwMCcsICctaW1hZScsICc8aW5maWxlLm1hZT4nLCAnLW9tYWUnLCAnPG91dGZpbGUubWFlPic= 
  1
    0.0000 
    0.0000 
    0.0000 
    0.0000 
  0
  0
  0
  S-OPLS 
  40.810891
  1
  18a-1 
  a1-dock_grid 
  5n2s_hbond_grid 
  1
  2
  -7.67411119149082
  -0.365433866261468
  -1.00820432747402
  -1.89740848509433
  -7.67411119149082
  -3.0834739956045
  -0.32
  0
  -2.83011350152278
  -32.8430480957031
  -1.87801349163055
  0.483330734166189
  0
  -48.3805575941712
  -34.7210615873337
  3.16691470146179
  1
  17
  0
  "A1 CONFORMATION B" 
  dock_gromacs_a1_copy1 
  0
  2
 m_depend[8] { 
  # First column is dependency index #
  i_m_depend_dependency
  s_m_depend_property
  :::
  1 10 r_lp_tautomer_probability 
  2 10 r_epik_Ionization_Penalty 
  3 10 r_epik_Ionization_Penalty_Charging 
  4 10 r_epik_Ionization_Penalty_Neutral 
  5 10 r_epik_State_Penalty 
  6 10 r_epik_Charging_Adjusted_Penalty 
  7 10 i_epik_Tot_Q 
  8 30 s_m_job_name 
  :::
 } 
 m_atom[35] { 
  # First column is atom index #
  i_m_mmod_type
  r_m_x_coord
  r_m_y_coord
  r_m_z_coord
  i_m_residue_number
  i_m_color
  r_m_charge1
  r_m_charge2
  s_m_grow_name
  i_m_atomic_number
  i_m_visibility
  s_m_color_rgb
  s_m_atom_name
  r_epik_H2O_pKa
  r_epik_H2O_pKa_uncertainty
  i_m_minimize_atom_index
  i_m_minimize_constraint
  :::
  1 25 0.829386 7.009560 19.135329 900 38 -0.92000 -0.92000 "    " 7 1 2E2EFF  ""   -2.178    0.920  11383 1
  2 2 -0.153066 6.140741 18.732875 900 143 1.04200 1.04200 "    " 6 1 FFFF6B  ""  <> <> 11384 1
  3 25 -1.041673 6.578716 17.864756 900 38 -0.83900 -0.83900 "    " 7 1 2E2EFF  ""   -0.684    0.740  11385 1
  4 2 -2.068693 5.774265 17.527224 900 143 0.66400 0.66400 "    " 6 1 FFFF6B  ""  <> <> 11386 1
  5 2 -3.022938 6.398537 16.557244 900 143 0.00000 0.00000 "    " 6 1 FFFF6B  ""  <> <> 11387 1
  6 2 -3.716493 5.665046 15.560640 900 143 -0.11500 -0.11500 "    " 6 1 FFFF6B  ""  <> <> 11388 1
  7 2 -4.657212 6.277001 14.708471 900 143 -0.11500 -0.11500 "    " 6 1 FFFF6B  ""  <> <> 11389 1
  8 2 -4.187003 8.421405 15.738817 900 143 -0.11500 -0.11500 "    " 6 1 FFFF6B  "C6141"  <> <> 11390 1
  9 2 -3.257638 7.795762 16.593201 900 143 -0.11500 -0.11500 "    " 6 1 FFFF6B  "C6142"  <> <> 11391 1
  10 2 -2.161014 4.477783 18.092353 900 143 -0.45700 -0.45700 "    " 6 1 FFFF6B  "C6143"  <> <> 11392 1
  11 2 -1.109228 4.087190 18.958438 900 143 0.66400 0.66400 "    " 6 1 FFFF6B  "C6144"  <> <> 11393 1
  12 2 -0.947491 2.724936 19.536410 900 143 0.00000 0.00000 "    " 6 1 FFFF6B  "C6145"  <> <> 11394 1
  13 2 -2.005339 1.978832 20.097296 900 143 -0.11500 -0.11500 "    " 6 1 FFFF6B  "C6146"  <> <> 11395 1
  14 2 -1.781027 0.658794 20.514620 900 143 -0.11500 -0.11500 "    " 6 1 FFFF6B  "C6147"  <> <> 11396 1
  15 25 -0.576427 0.063632 20.464411 900 38 -0.11500 -0.11500 "    " 7 1 2E2EFF  "N6148"  <> <> 11397 1
  16 2 0.451261 0.771849 19.968401 900 143 -0.11500 -0.11500 "    " 6 1 FFFF6B  "C6149"  <> <> 11398 1
  17 2 0.314515 2.092077 19.523449 900 143 -0.11500 -0.11500 "    " 6 1 FFFF6B  "C6150"  <> <> 11399 1
  18 25 -0.089223 4.929960 19.245307 900 38 -0.83900 -0.83900 "    " 7 1 2E2EFF  "N6151"   -0.684    0.740  11400 1
  19 1 -3.272304 3.584303 17.799696 900 143 0.39500 0.39500 "    " 6 1 FFFF6B  "C6152"  <> <> 11401 1
  20 24 -4.154337 2.873157 17.568034 900 38 -0.43000 -0.43000 "    " 7 1 2E2EFF  "N6153"  <> <> 11402 1
  21 43 1.356042 6.753940 19.969605 900 21 0.36000 0.36000 "    " 1 1 FFFFFF  "H6154"   11.401    2.220  11403 1
  22 41 -3.538133 4.610171 15.426880 900 21 0.11500 0.11500 "    " 1 0 FFFFFF  "H6155"  <> <> 11404 1
  23 41 -5.183197 5.685281 13.973333 900 21 0.11500 0.11500 "    " 1 0 FFFFFF  "H6156"  <> <> 11405 1
  24 41 -4.347307 9.488175 15.801755 900 21 0.11500 0.11500 "    " 1 0 FFFFFF  "H6157"  <> <> 11406 1
  25 41 -2.699992 8.406074 17.284285 900 21 0.11500 0.11500 "    " 1 0 FFFFFF  "H6158"  <> <> 11407 1
  26 41 -2.994192 2.400951 20.184533 900 21 0.11500 0.11500 "    " 1 0 FFFFFF  "H6159"  <> <> 11408 1
  27 41 -2.588948 0.061993 20.910030 900 21 0.11500 0.11500 "    " 1 0 FFFFFF  "H6160"  <> <> 11409 1
  28 41 1.414680 0.283938 19.951456 900 21 0.11500 0.11500 "    " 1 0 FFFFFF  "H6162"  <> <> 11410 1
  29 41 1.182643 2.623973 19.173103 900 21 0.11500 0.11500 "    " 1 0 FFFFFF  "H6163"  <> <> 11411 1
  30 3 0.822359 8.426135 18.795905 900 143 0.00000 0.00000 "  c1" 6 1 FFFF6B  "C6164"  <> <> 11412 1
  31 41 1.647634 8.941097 19.289288 900 21 0.00000 0.00000 "  n2" 1 0 FFFFFF  "H6165"  <> <> 11413 1
  32 41 0.923654 8.563485 17.719042 900 21 0.00000 0.00000 "    " 1 0 FFFFFF  "H6166"  <> <> 11414 1
  33 41 -0.108359 8.896445 19.115022 900 21 0.00000 0.00000 "    " 1 0 FFFFFF  "H6167"  <> <> 11415 1
  34 2 -4.902470 7.656958 14.802089 900 143 0.00000 0.00000 "  c1" 6 1 FFFF6B  "C6168"  <> <> 11416 1
  35 41 -5.622594 8.128439 14.147571 900 21 0.00000 0.00000 "    " 1 0 FFFFFF  "H6169"  <> <> 11417 1
[truncated: 73,013 more chars]
