# Supplementary material for: Optimization of 2-Amino-4,6-diarylpyrimidine-5-carbonitriles as Potent and Selective A1 Antagonists
Source: J Med Chem. 2022 Jan 22;65(3):2091–106. doi: 10.1021/acs.jmedchem.1c01636 (PMC8842224; doi:10.1021/acs.jmedchem.1c01636)
Supplement: Supplementary file 2 — jm1c01636_si_002.zip [file jm1c01636_si_002.zip › pdb files/Ligands/A1AR/CONFORMATION B/19e.pdb]

TITLE     19e
REMARK   4      COMPLIES WITH FORMAT V. 3.0, 1-DEC-2006
REMARK 888
REMARK 888 WRITTEN BY MAESTRO (A PRODUCT OF SCHRODINGER, LLC)
HETATM    1  N1  UNK   900       0.540   6.690  19.078  1.00  0.00           N  
HETATM    2  C1  UNK   900      -0.388   5.728  18.753  1.00  0.00           C  
HETATM    3  N2  UNK   900      -1.320   6.059  17.885  1.00  0.00           N  
HETATM    4  C2  UNK   900      -2.245   5.149  17.542  1.00  0.00           C  
HETATM    5  C3  UNK   900      -3.304   5.690  16.643  1.00  0.00           C  
HETATM    6  C4  UNK   900      -3.829   4.984  15.534  1.00  0.00           C  
HETATM    7  C5  UNK   900      -4.862   5.521  14.739  1.00  0.00           C  
HETATM    8  C6  UNK   900      -5.378   6.798  15.019  1.00  0.00           C  
HETATM    9  C7  UNK   900      -4.852   7.534  16.094  1.00  0.00           C  
HETATM   10  C8  UNK   900      -2.158   3.832  18.048  1.00  0.00           C  
HETATM   11  C9  UNK   900      -1.108   3.562  18.969  1.00  0.00           C  
HETATM   12  C10 UNK   900      -0.884   2.225  19.603  1.00  0.00           C  
HETATM   13  C11 UNK   900      -1.978   1.524  20.165  1.00  0.00           C  
HETATM   14  C12 UNK   900      -1.847   0.220  20.682  1.00  0.00           C  
HETATM   15  C13 UNK   900      -0.588  -0.398  20.715  1.00  0.00           C  
HETATM   16  C14 UNK   900       0.527   0.290  20.211  1.00  0.00           C  
HETATM   17  C15 UNK   900       0.383   1.580  19.663  1.00  0.00           C  
HETATM   18  N3  UNK   900      -0.227   4.538  19.307  1.00  0.00           N  
HETATM   19  C16 UNK   900      -3.087   2.808  17.599  1.00  0.00           C  
HETATM   20  N4  UNK   900      -3.824   2.001  17.233  1.00  0.00           N  
HETATM   21  F1  UNK   900       1.508   2.190  19.235  1.00  0.00           F  
HETATM   22  C17 UNK   900      -3.831   6.979  16.889  1.00  0.00           C  
HETATM   23  C18 UNK   900       1.710  10.403  17.393  1.00  0.00           C  
HETATM   24  C19 UNK   900       2.665   9.536  17.955  1.00  0.00           C  
HETATM   25  C20 UNK   900       2.264   8.301  18.494  1.00  0.00           C  
HETATM   26  C21 UNK   900       0.907   7.915  18.494  1.00  0.00           C  
HETATM   27  C22 UNK   900      -0.043   8.791  17.919  1.00  0.00           C  
HETATM   28  C23 UNK   900       0.358  10.020  17.360  1.00  0.00           C  
HETATM   29  H1  UNK   900       1.106   6.453  19.885  1.00  0.00           H  
HETATM   30  H2  UNK   900      -3.445   4.011  15.278  1.00  0.00           H  
HETATM   31  H3  UNK   900      -5.248   4.953  13.905  1.00  0.00           H  
HETATM   32  H4  UNK   900      -6.167   7.214  14.407  1.00  0.00           H  
HETATM   33  H5  UNK   900      -5.230   8.524  16.307  1.00  0.00           H  
HETATM   34  H6  UNK   900      -2.950   1.993  20.170  1.00  0.00           H  
HETATM   35  H7  UNK   900      -2.715  -0.304  21.061  1.00  0.00           H  
HETATM   36  H8  UNK   900      -0.475  -1.391  21.127  1.00  0.00           H  
HETATM   37  H9  UNK   900       1.505  -0.165  20.244  1.00  0.00           H  
HETATM   38  H10 UNK   900       1.991  11.385  17.034  1.00  0.00           H  
HETATM   39  H11 UNK   900       3.701   9.821  18.018  1.00  0.00           H  
HETATM   40  H12 UNK   900       3.022   7.669  18.922  1.00  0.00           H  
HETATM   41  H13 UNK   900      -1.093   8.545  17.917  1.00  0.00           H  
HETATM   42  H14 UNK   900      -0.379  10.693  16.950  1.00  0.00           H  
HETATM   43  H15 UNK   900      -3.428   7.548  17.708  1.00  0.00           H  
CONECT    1    2   29   26
CONECT    2    1   18    3
CONECT    2    3
CONECT    3    2    4
CONECT    3    2
CONECT    4    3    5   10
CONECT    4   10
CONECT    5    4    6   22
CONECT    5    6
CONECT    6    5    7   30
CONECT    6    5
CONECT    7    6    8   31
CONECT    7    8
CONECT    8    7    9   32
CONECT    8    7
CONECT    9    8   33   22
CONECT    9   22
CONECT   10    4   11   19
CONECT   10    4
CONECT   11   10   12   18
CONECT   11   18
CONECT   12   11   17   13
CONECT   12   13
CONECT   13   12   14   34
CONECT   13   12
CONECT   14   13   15   35
CONECT   14   15
CONECT   15   14   16   36
CONECT   15   14
CONECT   16   15   17   37
CONECT   16   17
CONECT   17   12   16   21
CONECT   17   16
CONECT   18    2   11
CONECT   18   11
CONECT   19   10   20
CONECT   19   20
CONECT   19   20
CONECT   20   19
CONECT   20   19
CONECT   20   19
CONECT   29    1
CONECT   30    6
CONECT   31    7
CONECT   32    8
CONECT   33    9
CONECT   34   13
CONECT   35   14
CONECT   36   15
CONECT   37   16
CONECT   21   17
CONECT   22    5    9   43
CONECT   22    9
CONECT   23   24   28   38
CONECT   23   24
CONECT   24   23   25   39
CONECT   24   23
CONECT   25   24   26   40
CONECT   25   26
CONECT   26    1   25   27
CONECT   26   25
CONECT   27   26   28   41
CONECT   27   28
CONECT   28   23   27   42
CONECT   28   27
CONECT   38   23
CONECT   39   24
CONECT   40   25
CONECT   41   27
CONECT   42   28
CONECT   43   22
END   
