# Supplementary material for: Optimization of 2-Amino-4,6-diarylpyrimidine-5-carbonitriles as Potent and Selective A1 Antagonists
Source: J Med Chem. 2022 Jan 22;65(3):2091–106. doi: 10.1021/acs.jmedchem.1c01636 (PMC8842224; doi:10.1021/acs.jmedchem.1c01636)
Supplement: Supplementary file 2 — jm1c01636_si_002.zip [file jm1c01636_si_002.zip › pdb files/Ligands/A1AR/CONFORMATION B/18l.pdb]

TITLE     18l
REMARK   4      COMPLIES WITH FORMAT V. 3.0, 1-DEC-2006
REMARK 888
REMARK 888 WRITTEN BY MAESTRO (A PRODUCT OF SCHRODINGER, LLC)
HETATM    1  N1  UNK   900       0.801   6.756  19.007  1.00  0.00           N  
HETATM    2  C1  UNK   900      -0.199   5.903  18.683  1.00  0.00           C  
HETATM    3  N2  UNK   900      -1.081   6.367  17.833  1.00  0.00           N  
HETATM    4  C2  UNK   900      -2.116   5.566  17.501  1.00  0.00           C  
HETATM    5  C3  UNK   900      -3.077   6.206  16.549  1.00  0.00           C  
HETATM    6  C4  UNK   900      -3.759   5.496  15.529  1.00  0.00           C  
HETATM    7  C5  UNK   900      -4.708   6.124  14.698  1.00  0.00           C  
HETATM    8  C6  UNK   900      -3.333   7.597  16.634  1.00  0.00           C  
HETATM    9  C7  UNK   900      -2.215   4.265  18.061  1.00  0.00           C  
HETATM   10  C8  UNK   900      -1.167   3.861  18.933  1.00  0.00           C  
HETATM   11  C9  UNK   900      -1.029   2.507  19.549  1.00  0.00           C  
HETATM   12  C10 UNK   900      -2.128   1.832  20.124  1.00  0.00           C  
HETATM   13  C11 UNK   900      -2.007   0.519  20.614  1.00  0.00           C  
HETATM   14  C12 UNK   900      -0.777  -0.146  20.617  1.00  0.00           C  
HETATM   15  C13 UNK   900       0.353   0.522  20.092  1.00  0.00           C  
HETATM   16  C14 UNK   900       0.217   1.829  19.572  1.00  0.00           C  
HETATM   17  N3  UNK   900      -0.146   4.703  19.217  1.00  0.00           N  
HETATM   18  C15 UNK   900      -3.340   3.392  17.754  1.00  0.00           C  
HETATM   19  N4  UNK   900      -4.236   2.702  17.510  1.00  0.00           N  
HETATM   20  C16 UNK   900      -4.270   8.239  15.801  1.00  0.00           C  
HETATM   21  C17 UNK   900      -4.975   7.496  14.839  1.00  0.00           C  
HETATM   22  O1  UNK   900      -0.787  -1.410  21.156  1.00  0.00           O  
HETATM   23  C18 UNK   900       0.420  -2.145  21.196  1.00  0.00           C  
HETATM   24  H1  UNK   900       1.254   6.621  19.908  1.00  0.00           H  
HETATM   25  H2  UNK   900       0.647   7.717  18.750  1.00  0.00           H  
HETATM   26  H3  UNK   900      -3.565   4.448  15.365  1.00  0.00           H  
HETATM   27  H4  UNK   900      -5.225   5.548  13.944  1.00  0.00           H  
HETATM   28  H5  UNK   900      -2.787   8.185  17.351  1.00  0.00           H  
HETATM   29  H6  UNK   900      -3.087   2.321  20.178  1.00  0.00           H  
HETATM   30  H7  UNK   900      -2.857  -0.008  21.015  1.00  0.00           H  
HETATM   31  H8  UNK   900       1.328   0.058  20.088  1.00  0.00           H  
HETATM   32  H9  UNK   900       1.096   2.331  19.195  1.00  0.00           H  
HETATM   33  H10 UNK   900      -4.447   9.300  15.901  1.00  0.00           H  
HETATM   34  H11 UNK   900       0.224  -3.133  21.612  1.00  0.00           H  
HETATM   35  H12 UNK   900       0.847  -2.283  20.205  1.00  0.00           H  
HETATM   36  H13 UNK   900       1.147  -1.652  21.836  1.00  0.00           H  
HETATM   37  H14 UNK   900      -5.703   7.981  14.203  1.00  0.00           H  
CONECT    1    2   24   25
CONECT    2    1   17    3
CONECT    2    3
CONECT    3    2    4
CONECT    3    2
CONECT    4    3    5    9
CONECT    4    9
CONECT    5    4    8    6
CONECT    5    6
CONECT    6    5    7   26
CONECT    6    5
CONECT    7    6   27   21
CONECT    7   21
CONECT    8    5   28   20
CONECT    8   20
CONECT    9    4   10   18
CONECT    9    4
CONECT   10    9   11   17
CONECT   10   17
CONECT   11   10   16   12
CONECT   11   12
CONECT   12   11   13   29
CONECT   12   11
CONECT   13   12   14   30
CONECT   13   14
CONECT   14   13   15   22
CONECT   14   13
CONECT   15   14   16   31
CONECT   15   16
CONECT   16   11   15   32
CONECT   16   15
CONECT   17    2   10
CONECT   17   10
CONECT   18    9   19
CONECT   18   19
CONECT   18   19
CONECT   19   18
CONECT   19   18
CONECT   19   18
CONECT   24    1
CONECT   25    1
CONECT   26    6
CONECT   27    7
CONECT   28    8
CONECT   29   12
CONECT   30   13
CONECT   31   15
CONECT   32   16
CONECT   20    8   33   21
CONECT   20    8
CONECT   33   20
CONECT   21    7   20   37
CONECT   21    7
CONECT   22   14   23
CONECT   23   22   34   35   36
CONECT   34   23
CONECT   35   23
CONECT   36   23
CONECT   37   21
END   
