# Supplementary material for: Optimization of 2-Amino-4,6-diarylpyrimidine-5-carbonitriles as Potent and Selective A1 Antagonists
Source: J Med Chem. 2022 Jan 22;65(3):2091–106. doi: 10.1021/acs.jmedchem.1c01636 (PMC8842224; doi:10.1021/acs.jmedchem.1c01636)
Supplement: Supplementary file 2 — jm1c01636_si_002.zip [file jm1c01636_si_002.zip › pdb files/Ligands/A1AR/CONFORMATION B/19au.pdb]

TITLE     19au
REMARK   4      COMPLIES WITH FORMAT V. 3.0, 1-DEC-2006
REMARK 888
REMARK 888 WRITTEN BY MAESTRO (A PRODUCT OF SCHRODINGER, LLC)
HETATM    1  N1  UNK   900       0.833   6.889  18.818  1.00  0.00           N  
HETATM    2  C1  UNK   900      -0.234   6.039  18.688  1.00  0.00           C  
HETATM    3  N2  UNK   900      -1.260   6.451  17.972  1.00  0.00           N  
HETATM    4  C2  UNK   900      -2.277   5.600  17.747  1.00  0.00           C  
HETATM    5  C3  UNK   900      -2.190   4.266  18.210  1.00  0.00           C  
HETATM    6  C4  UNK   900      -1.052   3.943  18.985  1.00  0.00           C  
HETATM    7  N3  UNK   900      -0.067   4.843  19.209  1.00  0.00           N  
HETATM    8  C5  UNK   900      -3.159   3.251  17.829  1.00  0.00           C  
HETATM    9  N4  UNK   900      -3.929   2.443  17.526  1.00  0.00           N  
HETATM   10  C6  UNK   900       2.138  10.231  16.580  1.00  0.00           C  
HETATM   11  C7  UNK   900       2.507  10.079  17.931  1.00  0.00           C  
HETATM   12  C8  UNK   900       2.076   8.963  18.671  1.00  0.00           C  
HETATM   13  C9  UNK   900       1.267   7.984  18.062  1.00  0.00           C  
HETATM   14  C10 UNK   900       0.939   8.117  16.692  1.00  0.00           C  
HETATM   15  C11 UNK   900       1.365   9.236  15.956  1.00  0.00           C  
HETATM   16  C12 UNK   900      -5.432   7.280  15.266  1.00  0.00           C  
HETATM   17  C13 UNK   900      -4.100   7.701  15.115  1.00  0.00           C  
HETATM   18  C14 UNK   900      -3.089   7.149  15.928  1.00  0.00           C  
HETATM   19  C15 UNK   900      -3.378   6.183  16.924  1.00  0.00           C  
HETATM   20  C16 UNK   900      -4.737   5.818  17.091  1.00  0.00           C  
HETATM   21  C17 UNK   900      -5.746   6.330  16.252  1.00  0.00           C  
HETATM   22  C18 UNK   900      -0.768   2.592  19.496  1.00  0.00           C  
HETATM   23  C19 UNK   900      -1.551   1.575  19.977  1.00  0.00           C  
HETATM   24  C20 UNK   900      -0.689   0.470  20.229  1.00  0.00           C  
HETATM   25  C21 UNK   900       0.567   0.886  19.887  1.00  0.00           C  
HETATM   26  O1  UNK   900       0.538   2.181  19.469  1.00  0.00           O  
HETATM   27  H1  UNK   900       1.320   6.773  19.701  1.00  0.00           H  
HETATM   28  H2  UNK   900       2.414  11.114  16.024  1.00  0.00           H  
HETATM   29  H3  UNK   900       3.090  10.834  18.432  1.00  0.00           H  
HETATM   30  H4  UNK   900       2.347   8.885  19.715  1.00  0.00           H  
HETATM   31  H5  UNK   900       0.335   7.372  16.196  1.00  0.00           H  
HETATM   32  H6  UNK   900       1.074   9.340  14.921  1.00  0.00           H  
HETATM   33  H7  UNK   900      -6.209   7.689  14.635  1.00  0.00           H  
HETATM   34  H8  UNK   900      -3.850   8.441  14.368  1.00  0.00           H  
HETATM   35  H9  UNK   900      -2.070   7.478  15.786  1.00  0.00           H  
HETATM   36  H10 UNK   900      -5.023   5.125  17.867  1.00  0.00           H  
HETATM   37  H11 UNK   900      -6.764   5.994  16.370  1.00  0.00           H  
HETATM   38  H12 UNK   900      -2.622   1.616  20.110  1.00  0.00           H  
HETATM   39  H13 UNK   900      -0.954  -0.509  20.603  1.00  0.00           H  
HETATM   40  H14 UNK   900       1.546   0.426  19.898  1.00  0.00           H  
CONECT    1    2   27   13
CONECT    2    1    7    3
CONECT    2    3
CONECT    3    2    4
CONECT    3    2
CONECT    4    3    5   19
CONECT    4    5
CONECT    5    4    6    8
CONECT    5    4
CONECT    6    5    7   22
CONECT    6    7
CONECT    7    2    6
CONECT    7    6
CONECT    8    5    9
CONECT    8    9
CONECT    8    9
CONECT    9    8
CONECT    9    8
CONECT    9    8
CONECT   27    1
CONECT   10   11   15   28
CONECT   10   11
CONECT   11   10   12   29
CONECT   11   10
CONECT   12   11   13   30
CONECT   12   13
CONECT   13    1   12   14
CONECT   13   12
CONECT   14   13   15   31
CONECT   14   15
CONECT   15   10   14   32
CONECT   15   14
CONECT   28   10
CONECT   29   11
CONECT   30   12
CONECT   31   14
CONECT   32   15
CONECT   16   17   21   33
CONECT   16   17
CONECT   17   16   18   34
CONECT   17   16
CONECT   18   17   19   35
CONECT   18   19
CONECT   19    4   18   20
CONECT   19   18
CONECT   20   19   21   36
CONECT   20   21
CONECT   21   16   20   37
CONECT   21   20
CONECT   33   16
CONECT   34   17
CONECT   35   18
CONECT   36   20
CONECT   37   21
CONECT   22    6   23   26
CONECT   22   23
CONECT   23   22   24   38
CONECT   23   22
CONECT   24   23   25   39
CONECT   24   25
CONECT   25   24   26   40
CONECT   25   24
CONECT   26   22   25
CONECT   38   23
CONECT   39   24
CONECT   40   25
END   
