# Supplementary material for: Optimization of 2-Amino-4,6-diarylpyrimidine-5-carbonitriles as Potent and Selective A1 Antagonists
Source: J Med Chem. 2022 Jan 22;65(3):2091–106. doi: 10.1021/acs.jmedchem.1c01636 (PMC8842224; doi:10.1021/acs.jmedchem.1c01636)
Supplement: Supplementary file 2 — jm1c01636_si_002.zip [file jm1c01636_si_002.zip › pdb files/Ligands/A1AR/CONFORMATION B/19ab.pdb]

TITLE     19ab
REMARK   4      COMPLIES WITH FORMAT V. 3.0, 1-DEC-2006
REMARK 888
REMARK 888 WRITTEN BY MAESTRO (A PRODUCT OF SCHRODINGER, LLC)
HETATM    1  N1  UNK   900       0.782   6.914  19.196  1.00  0.00           N  
HETATM    2  C1  UNK   900      -0.176   6.039  18.752  1.00  0.00           C  
HETATM    3  N2  UNK   900      -1.048   6.485  17.871  1.00  0.00           N  
HETATM    4  C2  UNK   900      -2.059   5.671  17.500  1.00  0.00           C  
HETATM    5  C3  UNK   900      -3.017   6.312  16.542  1.00  0.00           C  
HETATM    6  C4  UNK   900      -3.703   5.604  15.522  1.00  0.00           C  
HETATM    7  C5  UNK   900      -4.655   6.232  14.695  1.00  0.00           C  
HETATM    8  C6  UNK   900      -3.273   7.703  16.626  1.00  0.00           C  
HETATM    9  C7  UNK   900      -2.142   4.361  18.039  1.00  0.00           C  
HETATM   10  C8  UNK   900      -1.111   3.969  18.935  1.00  0.00           C  
HETATM   11  C9  UNK   900      -0.980   2.610  19.543  1.00  0.00           C  
HETATM   12  C10 UNK   900      -2.085   1.941  20.116  1.00  0.00           C  
HETATM   13  C11 UNK   900      -1.977   0.618  20.579  1.00  0.00           C  
HETATM   14  C12 UNK   900      -0.755  -0.064  20.557  1.00  0.00           C  
HETATM   15  C13 UNK   900       0.382   0.602  20.044  1.00  0.00           C  
HETATM   16  C14 UNK   900       0.260   1.921  19.553  1.00  0.00           C  
HETATM   17  N3  UNK   900      -0.110   4.823  19.254  1.00  0.00           N  
HETATM   18  C15 UNK   900      -3.230   3.455  17.694  1.00  0.00           C  
HETATM   19  N4  UNK   900      -4.092   2.734  17.419  1.00  0.00           N  
HETATM   20  C16 UNK   900       0.717   8.345  18.946  1.00  0.00           C  
HETATM   21  C17 UNK   900      -4.213   8.346  15.796  1.00  0.00           C  
HETATM   22  C18 UNK   900      -4.920   7.604  14.836  1.00  0.00           C  
HETATM   23  O1  UNK   900      -0.783  -1.344  21.055  1.00  0.00           O  
HETATM   24  C19 UNK   900       0.428  -2.067  21.154  1.00  0.00           C  
HETATM   25  H1  UNK   900       1.290   6.631  20.034  1.00  0.00           H  
HETATM   26  H2  UNK   900      -3.512   4.556  15.353  1.00  0.00           H  
HETATM   27  H3  UNK   900      -5.176   5.658  13.941  1.00  0.00           H  
HETATM   28  H4  UNK   900      -2.726   8.292  17.341  1.00  0.00           H  
HETATM   29  H5  UNK   900      -3.040   2.439  20.179  1.00  0.00           H  
HETATM   30  H6  UNK   900      -2.831   0.091  20.971  1.00  0.00           H  
HETATM   31  H7  UNK   900       1.350   0.123  20.023  1.00  0.00           H  
HETATM   32  H8  UNK   900       1.141   2.420  19.181  1.00  0.00           H  
HETATM   33  H9  UNK   900      -4.394   9.406  15.898  1.00  0.00           H  
HETATM   34  H10 UNK   900       1.500   8.857  19.505  1.00  0.00           H  
HETATM   35  H11 UNK   900       0.848   8.551  17.884  1.00  0.00           H  
HETATM   36  H12 UNK   900      -0.247   8.750  19.258  1.00  0.00           H  
HETATM   37  H13 UNK   900       0.220  -3.054  21.567  1.00  0.00           H  
HETATM   38  H14 UNK   900       0.904  -2.207  20.186  1.00  0.00           H  
HETATM   39  H15 UNK   900       1.116  -1.563  21.827  1.00  0.00           H  
HETATM   40  H16 UNK   900      -5.650   8.086  14.200  1.00  0.00           H  
CONECT    1    2   25   20
CONECT    2    1   17    3
CONECT    2    3
CONECT    3    2    4
CONECT    3    2
CONECT    4    3    5    9
CONECT    4    9
CONECT    5    4    8    6
CONECT    5    6
CONECT    6    5    7   26
CONECT    6    5
CONECT    7    6   27   22
CONECT    7   22
CONECT    8    5   28   21
CONECT    8   21
CONECT    9    4   10   18
CONECT    9    4
CONECT   10    9   11   17
CONECT   10   17
CONECT   11   10   16   12
CONECT   11   12
CONECT   12   11   13   29
CONECT   12   11
CONECT   13   12   14   30
CONECT   13   14
CONECT   14   13   15   23
CONECT   14   13
CONECT   15   14   16   31
CONECT   15   16
CONECT   16   11   15   32
CONECT   16   15
CONECT   17    2   10
CONECT   17   10
CONECT   18    9   19
CONECT   18   19
CONECT   18   19
CONECT   19   18
CONECT   19   18
CONECT   19   18
CONECT   25    1
CONECT   20    1   34   35   36
CONECT   26    6
CONECT   27    7
CONECT   28    8
CONECT   29   12
CONECT   30   13
CONECT   31   15
CONECT   32   16
CONECT   21    8   33   22
CONECT   21    8
CONECT   33   21
CONECT   22    7   21   40
CONECT   22    7
CONECT   34   20
CONECT   35   20
CONECT   36   20
CONECT   23   14   24
CONECT   24   23   37   38   39
CONECT   37   24
CONECT   38   24
CONECT   39   24
CONECT   40   22
END   
