# Supplementary material for: Optimization of 2-Amino-4,6-diarylpyrimidine-5-carbonitriles as Potent and Selective A1 Antagonists
Source: J Med Chem. 2022 Jan 22;65(3):2091–106. doi: 10.1021/acs.jmedchem.1c01636 (PMC8842224; doi:10.1021/acs.jmedchem.1c01636)
Supplement: Supplementary file 2 — jm1c01636_si_002.zip [file jm1c01636_si_002.zip › pdb files/Ligands/A1AR/CONFORMATION B/19ac.pdb]

TITLE     19ac
REMARK   4      COMPLIES WITH FORMAT V. 3.0, 1-DEC-2006
REMARK 888
REMARK 888 WRITTEN BY MAESTRO (A PRODUCT OF SCHRODINGER, LLC)
HETATM    1  N1  UNK   900       0.654   6.805  18.974  1.00  0.00           N  
HETATM    2  C1  UNK   900      -0.327   5.898  18.651  1.00  0.00           C  
HETATM    3  N2  UNK   900      -1.243   6.280  17.783  1.00  0.00           N  
HETATM    4  C2  UNK   900      -2.233   5.428  17.469  1.00  0.00           C  
HETATM    5  C3  UNK   900      -3.248   6.000  16.535  1.00  0.00           C  
HETATM    6  C4  UNK   900      -3.829   5.263  15.475  1.00  0.00           C  
HETATM    7  C5  UNK   900      -4.836   5.813  14.658  1.00  0.00           C  
HETATM    8  C6  UNK   900      -3.676   7.340  16.691  1.00  0.00           C  
HETATM    9  C7  UNK   900      -2.252   4.131  18.032  1.00  0.00           C  
HETATM   10  C8  UNK   900      -1.198   3.808  18.928  1.00  0.00           C  
HETATM   11  C9  UNK   900      -1.024   2.471  19.566  1.00  0.00           C  
HETATM   12  C10 UNK   900      -2.112   1.796  20.157  1.00  0.00           C  
HETATM   13  C11 UNK   900      -1.983   0.484  20.643  1.00  0.00           C  
HETATM   14  C12 UNK   900      -0.748  -0.174  20.633  1.00  0.00           C  
HETATM   15  C13 UNK   900       0.376   0.503  20.105  1.00  0.00           C  
HETATM   16  C14 UNK   900       0.229   1.808  19.581  1.00  0.00           C  
HETATM   17  N3  UNK   900      -0.224   4.707  19.212  1.00  0.00           N  
HETATM   18  C15 UNK   900      -3.298   3.179  17.686  1.00  0.00           C  
HETATM   19  N4  UNK   900      -4.129   2.426  17.405  1.00  0.00           N  
HETATM   20  C16 UNK   900      -4.675   7.906  15.874  1.00  0.00           C  
HETATM   21  C17 UNK   900      -5.269   7.135  14.860  1.00  0.00           C  
HETATM   22  C18 UNK   900       2.008  10.355  17.121  1.00  0.00           C  
HETATM   23  C19 UNK   900       2.931   9.386  17.565  1.00  0.00           C  
HETATM   24  C20 UNK   900       2.471   8.207  18.180  1.00  0.00           C  
HETATM   25  C21 UNK   900       1.089   7.984  18.357  1.00  0.00           C  
HETATM   26  C22 UNK   900       0.173   8.961  17.909  1.00  0.00           C  
HETATM   27  C23 UNK   900       0.631  10.134  17.284  1.00  0.00           C  
HETATM   28  O1  UNK   900      -0.749  -1.443  21.158  1.00  0.00           O  
HETATM   29  C24 UNK   900       0.463  -2.165  21.201  1.00  0.00           C  
HETATM   30  H1  UNK   900       1.202   6.551  19.788  1.00  0.00           H  
HETATM   31  H2  UNK   900      -3.511   4.252  15.278  1.00  0.00           H  
HETATM   32  H3  UNK   900      -5.267   5.215  13.869  1.00  0.00           H  
HETATM   33  H4  UNK   900      -3.217   7.942  17.455  1.00  0.00           H  
HETATM   34  H5  UNK   900      -3.072   2.283  20.209  1.00  0.00           H  
HETATM   35  H6  UNK   900      -2.833  -0.045  21.045  1.00  0.00           H  
HETATM   36  H7  UNK   900       1.354   0.046  20.096  1.00  0.00           H  
HETATM   37  H8  UNK   900       1.097   2.318  19.192  1.00  0.00           H  
HETATM   38  H9  UNK   900      -4.987   8.930  16.025  1.00  0.00           H  
HETATM   39  H10 UNK   900       2.323  11.290  16.684  1.00  0.00           H  
HETATM   40  H11 UNK   900       3.994   9.535  17.464  1.00  0.00           H  
HETATM   41  H12 UNK   900       3.194   7.480  18.515  1.00  0.00           H  
HETATM   42  H13 UNK   900      -0.888   8.821  18.049  1.00  0.00           H  
HETATM   43  H14 UNK   900      -0.075  10.885  16.963  1.00  0.00           H  
HETATM   44  H15 UNK   900      -6.041   7.560  14.234  1.00  0.00           H  
HETATM   45  H16 UNK   900       0.272  -3.160  21.604  1.00  0.00           H  
HETATM   46  H17 UNK   900       0.902  -2.286  20.214  1.00  0.00           H  
HETATM   47  H18 UNK   900       1.174  -1.673  21.858  1.00  0.00           H  
CONECT    1    2   30   25
CONECT    2    1   17    3
CONECT    2    3
CONECT    3    2    4
CONECT    3    2
CONECT    4    3    5    9
CONECT    4    9
CONECT    5    4    8    6
CONECT    5    6
CONECT    6    5    7   31
CONECT    6    5
CONECT    7    6   32   21
CONECT    7   21
CONECT    8    5   33   20
CONECT    8   20
CONECT    9    4   10   18
CONECT    9    4
CONECT   10    9   11   17
CONECT   10   17
CONECT   11   10   16   12
CONECT   11   12
CONECT   12   11   13   34
CONECT   12   11
CONECT   13   12   14   35
CONECT   13   14
CONECT   14   13   15   28
CONECT   14   13
CONECT   15   14   16   36
CONECT   15   16
CONECT   16   11   15   37
CONECT   16   15
CONECT   17    2   10
CONECT   17   10
CONECT   18    9   19
CONECT   18   19
CONECT   18   19
CONECT   19   18
CONECT   19   18
CONECT   19   18
CONECT   30    1
CONECT   31    6
CONECT   32    7
CONECT   33    8
CONECT   34   12
CONECT   35   13
CONECT   36   15
CONECT   37   16
CONECT   20    8   38   21
CONECT   20    8
CONECT   38   20
CONECT   21    7   20   44
CONECT   21    7
CONECT   22   23   27   39
CONECT   22   23
CONECT   23   22   24   40
CONECT   23   22
CONECT   24   23   25   41
CONECT   24   25
CONECT   25    1   24   26
CONECT   25   24
CONECT   26   25   27   42
CONECT   26   27
CONECT   27   22   26   43
CONECT   27   26
CONECT   39   22
CONECT   40   23
CONECT   41   24
CONECT   42   26
CONECT   43   27
CONECT   44   21
CONECT   28   14   29
CONECT   29   28   45   46   47
CONECT   45   29
CONECT   46   29
CONECT   47   29
END   
