# Supplementary material for: Optimization of 2-Amino-4,6-diarylpyrimidine-5-carbonitriles as Potent and Selective A1 Antagonists
Source: J Med Chem. 2022 Jan 22;65(3):2091–106. doi: 10.1021/acs.jmedchem.1c01636 (PMC8842224; doi:10.1021/acs.jmedchem.1c01636)
Supplement: Supplementary file 2 — jm1c01636_si_002.zip [file jm1c01636_si_002.zip › pdb files/Ligands/A1AR/CONFORMATION B/19at.pdb]

TITLE     19at
REMARK   4      COMPLIES WITH FORMAT V. 3.0, 1-DEC-2006
REMARK 888
REMARK 888 WRITTEN BY MAESTRO (A PRODUCT OF SCHRODINGER, LLC)
HETATM    1  N1  UNK   900       1.027   7.486  19.289  1.00  0.00           N  
HETATM    2  C1  UNK   900       0.018   6.686  18.822  1.00  0.00           C  
HETATM    3  N2  UNK   900      -0.898   7.241  18.055  1.00  0.00           N  
HETATM    4  C2  UNK   900      -1.936   6.486  17.647  1.00  0.00           C  
HETATM    5  C3  UNK   900      -2.006   5.119  18.002  1.00  0.00           C  
HETATM    6  C4  UNK   900      -0.965   4.637  18.829  1.00  0.00           C  
HETATM    7  N3  UNK   900       0.075   5.422  19.193  1.00  0.00           N  
HETATM    8  C5  UNK   900      -3.051   4.236  17.502  1.00  0.00           C  
HETATM    9  N4  UNK   900      -3.878   3.528  17.109  1.00  0.00           N  
HETATM   10  C6  UNK   900       0.948   8.939  19.242  1.00  0.00           C  
HETATM   11  C7  UNK   900      -4.738   8.667  15.157  1.00  0.00           C  
HETATM   12  C8  UNK   900      -3.353   8.863  15.018  1.00  0.00           C  
HETATM   13  C9  UNK   900      -2.456   8.146  15.834  1.00  0.00           C  
HETATM   14  C10 UNK   900      -2.914   7.224  16.805  1.00  0.00           C  
HETATM   15  C11 UNK   900      -4.314   7.067  16.948  1.00  0.00           C  
HETATM   16  C12 UNK   900      -5.218   7.770  16.126  1.00  0.00           C  
HETATM   17  C13 UNK   900      -0.873   3.244  19.299  1.00  0.00           C  
HETATM   18  C14 UNK   900      -1.801   2.306  19.672  1.00  0.00           C  
HETATM   19  C15 UNK   900      -1.095   1.096  19.925  1.00  0.00           C  
HETATM   20  C16 UNK   900       0.222   1.381  19.703  1.00  0.00           C  
HETATM   21  O1  UNK   900       0.375   2.689  19.359  1.00  0.00           O  
HETATM   22  H1  UNK   900       1.579   7.092  20.050  1.00  0.00           H  
HETATM   23  H2  UNK   900       1.799   9.384  19.757  1.00  0.00           H  
HETATM   24  H3  UNK   900       0.944   9.294  18.212  1.00  0.00           H  
HETATM   25  H4  UNK   900       0.036   9.292  19.727  1.00  0.00           H  
HETATM   26  H5  UNK   900      -5.432   9.210  14.530  1.00  0.00           H  
HETATM   27  H6  UNK   900      -2.977   9.562  14.285  1.00  0.00           H  
HETATM   28  H7  UNK   900      -1.393   8.308  15.722  1.00  0.00           H  
HETATM   29  H8  UNK   900      -4.707   6.404  17.704  1.00  0.00           H  
HETATM   30  H9  UNK   900      -6.282   7.629  16.236  1.00  0.00           H  
HETATM   31  H10 UNK   900      -2.868   2.468  19.730  1.00  0.00           H  
HETATM   32  H11 UNK   900      -1.499   0.141  20.226  1.00  0.00           H  
HETATM   33  H12 UNK   900       1.140   0.812  19.766  1.00  0.00           H  
CONECT    1    2   22   10
CONECT    2    1    7    3
CONECT    2    3
CONECT    3    2    4
CONECT    3    2
CONECT    4    3    5   14
CONECT    4    5
CONECT    5    4    6    8
CONECT    5    4
CONECT    6    5    7   17
CONECT    6    7
CONECT    7    2    6
CONECT    7    6
CONECT    8    5    9
CONECT    8    9
CONECT    8    9
CONECT    9    8
CONECT    9    8
CONECT    9    8
CONECT   22    1
CONECT   10    1   23   24   25
CONECT   23   10
CONECT   24   10
CONECT   25   10
CONECT   11   12   16   26
CONECT   11   12
CONECT   12   11   13   27
CONECT   12   11
CONECT   13   12   14   28
CONECT   13   14
CONECT   14    4   13   15
CONECT   14   13
CONECT   15   14   16   29
CONECT   15   16
CONECT   16   11   15   30
CONECT   16   15
CONECT   26   11
CONECT   27   12
CONECT   28   13
CONECT   29   15
CONECT   30   16
CONECT   17    6   18   21
CONECT   17   18
CONECT   18   17   19   31
CONECT   18   17
CONECT   19   18   20   32
CONECT   19   20
CONECT   20   19   21   33
CONECT   20   19
CONECT   21   17   20
CONECT   31   18
CONECT   32   19
CONECT   33   20
END   
