# Supplementary material for: Optimization of 2-Amino-4,6-diarylpyrimidine-5-carbonitriles as Potent and Selective A1 Antagonists
Source: J Med Chem. 2022 Jan 22;65(3):2091–106. doi: 10.1021/acs.jmedchem.1c01636 (PMC8842224; doi:10.1021/acs.jmedchem.1c01636)
Supplement: Supplementary file 2 — jm1c01636_si_002.zip [file jm1c01636_si_002.zip › pdb files/Ligands/A1AR/CONFORMATION B/18m.pdb]

TITLE     18m
REMARK   4      COMPLIES WITH FORMAT V. 3.0, 1-DEC-2006
REMARK 888
REMARK 888 WRITTEN BY MAESTRO (A PRODUCT OF SCHRODINGER, LLC)
HETATM    1  N1  UNK   900       0.735   6.677  19.051  1.00  0.00           N  
HETATM    2  C1  UNK   900      -0.251   5.808  18.730  1.00  0.00           C  
HETATM    3  N2  UNK   900      -1.144   6.254  17.879  1.00  0.00           N  
HETATM    4  C2  UNK   900      -2.157   5.428  17.544  1.00  0.00           C  
HETATM    5  C3  UNK   900      -3.134   6.042  16.591  1.00  0.00           C  
HETATM    6  C4  UNK   900      -3.774   5.318  15.553  1.00  0.00           C  
HETATM    7  C5  UNK   900      -4.740   5.918  14.720  1.00  0.00           C  
HETATM    8  C6  UNK   900      -3.450   7.417  16.694  1.00  0.00           C  
HETATM    9  C7  UNK   900      -2.225   4.123  18.096  1.00  0.00           C  
HETATM   10  C8  UNK   900      -1.171   3.741  18.971  1.00  0.00           C  
HETATM   11  C9  UNK   900      -0.991   2.384  19.572  1.00  0.00           C  
HETATM   12  C10 UNK   900      -2.067   1.653  20.125  1.00  0.00           C  
HETATM   13  C11 UNK   900      -1.906   0.330  20.586  1.00  0.00           C  
HETATM   14  C12 UNK   900      -0.641  -0.278  20.558  1.00  0.00           C  
HETATM   15  C13 UNK   900       0.463   0.452  20.083  1.00  0.00           C  
HETATM   16  C14 UNK   900       0.283   1.763  19.593  1.00  0.00           C  
HETATM   17  N3  UNK   900      -0.175   4.609  19.262  1.00  0.00           N  
HETATM   18  C15 UNK   900      -3.320   3.222  17.769  1.00  0.00           C  
HETATM   19  N4  UNK   900      -4.193   2.510  17.505  1.00  0.00           N  
HETATM   20  C16 UNK   900      -4.402   8.033  15.858  1.00  0.00           C  
HETATM   21  C17 UNK   900      -5.063   7.276  14.875  1.00  0.00           C  
HETATM   22  O1  UNK   900      -0.484  -1.570  20.966  1.00  0.00           O  
HETATM   23  H1  UNK   900       1.217   6.544  19.937  1.00  0.00           H  
HETATM   24  H2  UNK   900       0.586   7.634  18.779  1.00  0.00           H  
HETATM   25  H3  UNK   900      -3.534   4.281  15.380  1.00  0.00           H  
HETATM   26  H4  UNK   900      -5.221   5.332  13.951  1.00  0.00           H  
HETATM   27  H5  UNK   900      -2.936   8.013  17.428  1.00  0.00           H  
HETATM   28  H6  UNK   900      -3.041   2.110  20.175  1.00  0.00           H  
HETATM   29  H7  UNK   900      -2.755  -0.217  20.967  1.00  0.00           H  
HETATM   30  H8  UNK   900       1.446   0.002  20.074  1.00  0.00           H  
HETATM   31  H9  UNK   900       1.145   2.306  19.235  1.00  0.00           H  
HETATM   32  H10 UNK   900      -4.623   9.085  15.969  1.00  0.00           H  
HETATM   33  H11 UNK   900      -5.801   7.739  14.234  1.00  0.00           H  
HETATM   34  H12 UNK   900      -1.282  -2.091  20.959  1.00  0.00           H  
CONECT    1    2   23   24
CONECT    2    1   17    3
CONECT    2    3
CONECT    3    2    4
CONECT    3    2
CONECT    4    3    5    9
CONECT    4    9
CONECT    5    4    8    6
CONECT    5    6
CONECT    6    5    7   25
CONECT    6    5
CONECT    7    6   26   21
CONECT    7   21
CONECT    8    5   27   20
CONECT    8   20
CONECT    9    4   10   18
CONECT    9    4
CONECT   10    9   11   17
CONECT   10   17
CONECT   11   10   16   12
CONECT   11   12
CONECT   12   11   13   28
CONECT   12   11
CONECT   13   12   14   29
CONECT   13   14
CONECT   14   13   15   22
CONECT   14   13
CONECT   15   14   16   30
CONECT   15   16
CONECT   16   11   15   31
CONECT   16   15
CONECT   17    2   10
CONECT   17   10
CONECT   18    9   19
CONECT   18   19
CONECT   18   19
CONECT   19   18
CONECT   19   18
CONECT   19   18
CONECT   23    1
CONECT   24    1
CONECT   25    6
CONECT   26    7
CONECT   27    8
CONECT   28   12
CONECT   29   13
CONECT   30   15
CONECT   31   16
CONECT   20    8   32   21
CONECT   20    8
CONECT   32   20
CONECT   21    7   20   33
CONECT   21    7
CONECT   33   21
CONECT   22   14   34
CONECT   34   22
END   
