# Supplementary material for: Optimization of 2-Amino-4,6-diarylpyrimidine-5-carbonitriles as Potent and Selective A1 Antagonists
Source: J Med Chem. 2022 Jan 22;65(3):2091–106. doi: 10.1021/acs.jmedchem.1c01636 (PMC8842224; doi:10.1021/acs.jmedchem.1c01636)
Supplement: Supplementary file 2 — jm1c01636_si_002.zip [file jm1c01636_si_002.zip › pdb files/Ligands/A1AR/CONFORMATION B/18o.pdb]

TITLE     18o
REMARK   4      COMPLIES WITH FORMAT V. 3.0, 1-DEC-2006
REMARK 888
REMARK 888 WRITTEN BY MAESTRO (A PRODUCT OF SCHRODINGER, LLC)
HETATM    1  N1  UNK   900       0.560   6.519  19.197  1.00  0.00           N  
HETATM    2  C1  UNK   900      -0.364   5.593  18.848  1.00  0.00           C  
HETATM    3  N2  UNK   900      -1.274   5.990  17.993  1.00  0.00           N  
HETATM    4  C2  UNK   900      -2.197   5.089  17.598  1.00  0.00           C  
HETATM    5  C3  UNK   900      -3.240   5.659  16.691  1.00  0.00           C  
HETATM    6  C4  UNK   900      -3.771   4.975  15.570  1.00  0.00           C  
HETATM    7  C5  UNK   900      -4.798   5.533  14.782  1.00  0.00           C  
HETATM    8  C6  UNK   900      -2.132   3.751  18.066  1.00  0.00           C  
HETATM    9  C7  UNK   900      -1.094   3.438  18.987  1.00  0.00           C  
HETATM   10  C8  UNK   900      -0.863   2.089  19.596  1.00  0.00           C  
HETATM   11  C9  UNK   900      -1.944   1.357  20.144  1.00  0.00           C  
HETATM   12  C10 UNK   900      -1.772   0.069  20.693  1.00  0.00           C  
HETATM   13  C11 UNK   900      -0.493  -0.507  20.746  1.00  0.00           C  
HETATM   14  C12 UNK   900       0.601   0.203  20.231  1.00  0.00           C  
HETATM   15  C13 UNK   900       0.423   1.480  19.667  1.00  0.00           C  
HETATM   16  N3  UNK   900      -0.216   4.393  19.364  1.00  0.00           N  
HETATM   17  C14 UNK   900      -3.062   2.744  17.584  1.00  0.00           C  
HETATM   18  N4  UNK   900      -3.800   1.950  17.189  1.00  0.00           N  
HETATM   19  F1  UNK   900      -0.309  -1.731  21.289  1.00  0.00           F  
HETATM   20  F2  UNK   900       1.530   2.117  19.230  1.00  0.00           F  
HETATM   21  C15 UNK   900      -4.764   7.529  16.160  1.00  0.00           C  
HETATM   22  C16 UNK   900      -5.300   6.813  15.077  1.00  0.00           C  
HETATM   23  C17 UNK   900      -3.749   6.952  16.947  1.00  0.00           C  
HETATM   24  H1  UNK   900       1.057   6.391  20.075  1.00  0.00           H  
HETATM   25  H2  UNK   900       0.347   7.471  18.950  1.00  0.00           H  
HETATM   26  H3  UNK   900      -3.399   4.000  15.300  1.00  0.00           H  
HETATM   27  H4  UNK   900      -5.194   4.979  13.943  1.00  0.00           H  
HETATM   28  H5  UNK   900      -2.928   1.795  20.132  1.00  0.00           H  
HETATM   29  H6  UNK   900      -2.615  -0.483  21.085  1.00  0.00           H  
HETATM   30  H7  UNK   900       1.588  -0.229  20.267  1.00  0.00           H  
HETATM   31  H8  UNK   900      -5.131   8.519  16.388  1.00  0.00           H  
HETATM   32  H9  UNK   900      -6.084   7.246  14.470  1.00  0.00           H  
HETATM   33  H10 UNK   900      -3.337   7.507  17.771  1.00  0.00           H  
CONECT    1    2   24   25
CONECT    2    1   16    3
CONECT    2    3
CONECT    3    2    4
CONECT    3    2
CONECT    4    3    5    8
CONECT    4    8
CONECT    5    4    6   23
CONECT    5    6
CONECT    6    5    7   26
CONECT    6    5
CONECT    7    6   27   22
CONECT    7   22
CONECT    8    4    9   17
CONECT    8    4
CONECT    9    8   10   16
CONECT    9   16
CONECT   10    9   15   11
CONECT   10   11
CONECT   11   10   12   28
CONECT   11   10
CONECT   12   11   13   29
CONECT   12   13
CONECT   13   12   14   19
CONECT   13   12
CONECT   14   13   15   30
CONECT   14   15
CONECT   15   10   14   20
CONECT   15   14
CONECT   16    2    9
CONECT   16    9
CONECT   17    8   18
CONECT   17   18
CONECT   17   18
CONECT   18   17
CONECT   18   17
CONECT   18   17
CONECT   24    1
CONECT   25    1
CONECT   26    6
CONECT   27    7
CONECT   28   11
CONECT   29   12
CONECT   19   13
CONECT   30   14
CONECT   20   15
CONECT   21   31   22   23
CONECT   21   23
CONECT   31   21
CONECT   22    7   21   32
CONECT   22    7
CONECT   23    5   21   33
CONECT   23   21
CONECT   32   22
CONECT   33   23
END   
