# Supplementary material for: Optimization of 2-Amino-4,6-diarylpyrimidine-5-carbonitriles as Potent and Selective A1 Antagonists
Source: J Med Chem. 2022 Jan 22;65(3):2091–106. doi: 10.1021/acs.jmedchem.1c01636 (PMC8842224; doi:10.1021/acs.jmedchem.1c01636)
Supplement: Supplementary file 2 — jm1c01636_si_002.zip [file jm1c01636_si_002.zip › pdb files/Ligands/A1AR/CONFORMATION B/18x.pdb]

TITLE     18x
REMARK   4      COMPLIES WITH FORMAT V. 3.0, 1-DEC-2006
REMARK 888
REMARK 888 WRITTEN BY MAESTRO (A PRODUCT OF SCHRODINGER, LLC)
HETATM    1  N1  UNK   900       1.051   7.311  19.106  1.00  0.00           N  
HETATM    2  C1  UNK   900      -0.015   6.558  18.756  1.00  0.00           C  
HETATM    3  N2  UNK   900      -0.924   7.166  18.033  1.00  0.00           N  
HETATM    4  C2  UNK   900      -2.003   6.451  17.652  1.00  0.00           C  
HETATM    5  C3  UNK   900      -2.130   5.092  18.022  1.00  0.00           C  
HETATM    6  C4  UNK   900      -1.090   4.564  18.824  1.00  0.00           C  
HETATM    7  N3  UNK   900      -0.006   5.304  19.152  1.00  0.00           N  
HETATM    8  C5  UNK   900      -3.236   4.262  17.563  1.00  0.00           C  
HETATM    9  N4  UNK   900      -4.116   3.602  17.203  1.00  0.00           N  
HETATM   10  C6  UNK   900      -4.723   8.737  15.162  1.00  0.00           C  
HETATM   11  C7  UNK   900      -3.332   8.860  15.007  1.00  0.00           C  
HETATM   12  C8  UNK   900      -2.464   8.110  15.826  1.00  0.00           C  
HETATM   13  C9  UNK   900      -2.958   7.225  16.814  1.00  0.00           C  
HETATM   14  C10 UNK   900      -4.363   7.137  16.969  1.00  0.00           C  
HETATM   15  C11 UNK   900      -5.238   7.876  16.146  1.00  0.00           C  
HETATM   16  C12 UNK   900      -1.045   3.174  19.307  1.00  0.00           C  
HETATM   17  C13 UNK   900      -2.001   2.270  19.696  1.00  0.00           C  
HETATM   18  C14 UNK   900      -1.333   1.042  19.961  1.00  0.00           C  
HETATM   19  C15 UNK   900      -0.009   1.284  19.738  1.00  0.00           C  
HETATM   20  O1  UNK   900       0.185   2.581  19.376  1.00  0.00           O  
HETATM   21  H1  UNK   900       1.579   7.022  19.928  1.00  0.00           H  
HETATM   22  H2  UNK   900       0.955   8.304  18.980  1.00  0.00           H  
HETATM   23  H3  UNK   900      -5.395   9.304  14.534  1.00  0.00           H  
HETATM   24  H4  UNK   900      -2.928   9.524  14.256  1.00  0.00           H  
HETATM   25  H5  UNK   900      -1.396   8.214  15.698  1.00  0.00           H  
HETATM   26  H6  UNK   900      -4.783   6.498  17.732  1.00  0.00           H  
HETATM   27  H7  UNK   900      -6.307   7.789  16.264  1.00  0.00           H  
HETATM   28  H8  UNK   900      -3.060   2.468  19.756  1.00  0.00           H  
HETATM   29  H9  UNK   900      -1.767   0.101  20.268  1.00  0.00           H  
HETATM   30  H10 UNK   900       0.890   0.687  19.807  1.00  0.00           H  
CONECT    1    2   21   22
CONECT    2    1    7    3
CONECT    2    3
CONECT    3    2    4
CONECT    3    2
CONECT    4    3    5   13
CONECT    4    5
CONECT    5    4    6    8
CONECT    5    4
CONECT    6    5    7   16
CONECT    6    7
CONECT    7    2    6
CONECT    7    6
CONECT    8    5    9
CONECT    8    9
CONECT    8    9
CONECT    9    8
CONECT    9    8
CONECT    9    8
CONECT   21    1
CONECT   22    1
CONECT   10   11   15   23
CONECT   10   11
CONECT   11   10   12   24
CONECT   11   10
CONECT   12   11   13   25
CONECT   12   13
CONECT   13    4   12   14
CONECT   13   12
CONECT   14   13   15   26
CONECT   14   15
CONECT   15   10   14   27
CONECT   15   14
CONECT   23   10
CONECT   24   11
CONECT   25   12
CONECT   26   14
CONECT   27   15
CONECT   16    6   17   20
CONECT   16   17
CONECT   17   16   18   28
CONECT   17   16
CONECT   18   17   19   29
CONECT   18   19
CONECT   19   18   20   30
CONECT   19   18
CONECT   20   16   19
CONECT   28   17
CONECT   29   18
CONECT   30   19
END   
