# Supplementary material for: Optimization of 2-Amino-4,6-diarylpyrimidine-5-carbonitriles as Potent and Selective A1 Antagonists
Source: J Med Chem. 2022 Jan 22;65(3):2091–106. doi: 10.1021/acs.jmedchem.1c01636 (PMC8842224; doi:10.1021/acs.jmedchem.1c01636)
Supplement: Supplementary file 2 — jm1c01636_si_002.zip [file jm1c01636_si_002.zip › pdb files/Ligands/A1AR/CONFORMATION B/19j.pdb]

TITLE     19j
REMARK   4      COMPLIES WITH FORMAT V. 3.0, 1-DEC-2006
REMARK 888
REMARK 888 WRITTEN BY MAESTRO (A PRODUCT OF SCHRODINGER, LLC)
HETATM    1  N1  UNK   900       0.808   6.991  19.166  1.00  0.00           N  
HETATM    2  C1  UNK   900      -0.166   6.120  18.750  1.00  0.00           C  
HETATM    3  N2  UNK   900      -1.047   6.558  17.874  1.00  0.00           N  
HETATM    4  C2  UNK   900      -2.072   5.752  17.532  1.00  0.00           C  
HETATM    5  C3  UNK   900      -3.022   6.380  16.560  1.00  0.00           C  
HETATM    6  C4  UNK   900      -3.718   5.650  15.562  1.00  0.00           C  
HETATM    7  C5  UNK   900      -4.660   6.266  14.714  1.00  0.00           C  
HETATM    8  C6  UNK   900      -4.904   7.646  14.814  1.00  0.00           C  
HETATM    9  C7  UNK   900      -3.253   7.777  16.598  1.00  0.00           C  
HETATM   10  C8  UNK   900      -2.170   4.455  18.101  1.00  0.00           C  
HETATM   11  C9  UNK   900      -1.123   4.061  18.974  1.00  0.00           C  
HETATM   12  C10 UNK   900      -0.962   2.697  19.558  1.00  0.00           C  
HETATM   13  C11 UNK   900      -2.030   1.961  20.128  1.00  0.00           C  
HETATM   14  C12 UNK   900      -1.856   0.628  20.558  1.00  0.00           C  
HETATM   15  C13 UNK   900      -0.597   0.013  20.462  1.00  0.00           C  
HETATM   16  C14 UNK   900       0.487   0.737  19.942  1.00  0.00           C  
HETATM   17  C15 UNK   900       0.305   2.067  19.527  1.00  0.00           C  
HETATM   18  N3  UNK   900      -0.108   4.908  19.265  1.00  0.00           N  
HETATM   19  C16 UNK   900      -3.289   3.570  17.807  1.00  0.00           C  
HETATM   20  N4  UNK   900      -4.177   2.866  17.575  1.00  0.00           N  
HETATM   21  C17 UNK   900       0.791   8.412  18.847  1.00  0.00           C  
HETATM   22  F1  UNK   900       1.702   0.155  19.831  1.00  0.00           F  
HETATM   23  C18 UNK   900      -4.184   8.407  15.749  1.00  0.00           C  
HETATM   24  H1  UNK   900       1.330   6.728  20.001  1.00  0.00           H  
HETATM   25  H2  UNK   900      -3.541   4.595  15.426  1.00  0.00           H  
HETATM   26  H3  UNK   900      -5.189   5.677  13.979  1.00  0.00           H  
HETATM   27  H4  UNK   900      -5.628   8.121  14.166  1.00  0.00           H  
HETATM   28  H5  UNK   900      -2.693   8.384  17.291  1.00  0.00           H  
HETATM   29  H6  UNK   900      -3.005   2.415  20.216  1.00  0.00           H  
HETATM   30  H7  UNK   900      -2.689   0.068  20.954  1.00  0.00           H  
HETATM   31  H8  UNK   900      -0.457  -1.011  20.777  1.00  0.00           H  
HETATM   32  H9  UNK   900       1.161   2.609  19.164  1.00  0.00           H  
HETATM   33  H10 UNK   900       1.604   8.925  19.361  1.00  0.00           H  
HETATM   34  H11 UNK   900       0.908   8.565  17.774  1.00  0.00           H  
HETATM   35  H12 UNK   900      -0.149   8.868  19.159  1.00  0.00           H  
HETATM   36  H13 UNK   900      -4.343   9.474  15.816  1.00  0.00           H  
CONECT    1    2   24   21
CONECT    2    1   18    3
CONECT    2    3
CONECT    3    2    4
CONECT    3    2
CONECT    4    3    5   10
CONECT    4   10
CONECT    5    4    9    6
CONECT    5    6
CONECT    6    5    7   25
CONECT    6    5
CONECT    7    6    8   26
CONECT    7    8
CONECT    8    7   27   23
CONECT    8    7
CONECT    9    5   28   23
CONECT    9   23
CONECT   10    4   11   19
CONECT   10    4
CONECT   11   10   12   18
CONECT   11   18
CONECT   12   11   17   13
CONECT   12   13
CONECT   13   12   14   29
CONECT   13   12
CONECT   14   13   15   30
CONECT   14   15
CONECT   15   14   16   31
CONECT   15   14
CONECT   16   15   17   22
CONECT   16   17
CONECT   17   12   16   32
CONECT   17   16
CONECT   18    2   11
CONECT   18   11
CONECT   19   10   20
CONECT   19   20
CONECT   19   20
CONECT   20   19
CONECT   20   19
CONECT   20   19
CONECT   24    1
CONECT   21    1   33   34   35
CONECT   25    6
CONECT   26    7
CONECT   27    8
CONECT   28    9
CONECT   29   13
CONECT   30   14
CONECT   31   15
CONECT   22   16
CONECT   32   17
CONECT   23    8    9   36
CONECT   23    9
CONECT   33   21
CONECT   34   21
CONECT   35   21
CONECT   36   23
END   
