# Supplementary material for: Optimization of 2-Amino-4,6-diarylpyrimidine-5-carbonitriles as Potent and Selective A1 Antagonists
Source: J Med Chem. 2022 Jan 22;65(3):2091–106. doi: 10.1021/acs.jmedchem.1c01636 (PMC8842224; doi:10.1021/acs.jmedchem.1c01636)
Supplement: Supplementary file 2 — jm1c01636_si_002.zip [file jm1c01636_si_002.zip › pdb files/Ligands/A1AR/CONFORMATION B/18n.pdb]

TITLE     18n
REMARK   4      COMPLIES WITH FORMAT V. 3.0, 1-DEC-2006
REMARK 888
REMARK 888 WRITTEN BY MAESTRO (A PRODUCT OF SCHRODINGER, LLC)
HETATM    1  N1  UNK   900       0.785   6.769  18.998  1.00  0.00           N  
HETATM    2  C1  UNK   900      -0.213   5.908  18.691  1.00  0.00           C  
HETATM    3  N2  UNK   900      -1.111   6.354  17.848  1.00  0.00           N  
HETATM    4  C2  UNK   900      -2.135   5.534  17.527  1.00  0.00           C  
HETATM    5  C3  UNK   900      -3.109   6.148  16.572  1.00  0.00           C  
HETATM    6  C4  UNK   900      -3.769   5.418  15.552  1.00  0.00           C  
HETATM    7  C5  UNK   900      -4.726   6.020  14.712  1.00  0.00           C  
HETATM    8  C6  UNK   900      -3.397   7.532  16.650  1.00  0.00           C  
HETATM    9  C7  UNK   900      -2.207   4.233  18.092  1.00  0.00           C  
HETATM   10  C8  UNK   900      -1.144   3.849  18.954  1.00  0.00           C  
HETATM   11  C9  UNK   900      -0.956   2.493  19.553  1.00  0.00           C  
HETATM   12  C10 UNK   900      -2.021   1.757  20.123  1.00  0.00           C  
HETATM   13  C11 UNK   900      -1.834   0.449  20.612  1.00  0.00           C  
HETATM   14  C12 UNK   900      -0.558  -0.141  20.592  1.00  0.00           C  
HETATM   15  C13 UNK   900       0.527   0.578  20.057  1.00  0.00           C  
HETATM   16  C14 UNK   900       0.323   1.881  19.560  1.00  0.00           C  
HETATM   17  N3  UNK   900      -0.138   4.711  19.227  1.00  0.00           N  
HETATM   18  C15 UNK   900      -3.316   3.338  17.791  1.00  0.00           C  
HETATM   19  N4  UNK   900      -4.198   2.631  17.549  1.00  0.00           N  
HETATM   20  C16 UNK   900      -4.342   8.149  15.807  1.00  0.00           C  
HETATM   21  C17 UNK   900      -5.023   7.387  14.843  1.00  0.00           C  
HETATM   22  C18 UNK   900      -0.356  -1.532  21.159  1.00  0.00           C  
HETATM   23  H1  UNK   900       1.258   6.643  19.888  1.00  0.00           H  
HETATM   24  H2  UNK   900       0.636   7.726  18.725  1.00  0.00           H  
HETATM   25  H3  UNK   900      -3.550   4.374  15.395  1.00  0.00           H  
HETATM   26  H4  UNK   900      -5.224   5.431  13.955  1.00  0.00           H  
HETATM   27  H5  UNK   900      -2.866   8.135  17.366  1.00  0.00           H  
HETATM   28  H6  UNK   900      -3.003   2.197  20.178  1.00  0.00           H  
HETATM   29  H7  UNK   900      -2.671  -0.103  21.014  1.00  0.00           H  
HETATM   30  H8  UNK   900       1.518   0.147  20.043  1.00  0.00           H  
HETATM   31  H9  UNK   900       1.175   2.429  19.189  1.00  0.00           H  
HETATM   32  H10 UNK   900      -4.542   9.207  15.898  1.00  0.00           H  
HETATM   33  H11 UNK   900      -0.444  -2.283  20.373  1.00  0.00           H  
HETATM   34  H12 UNK   900       0.625  -1.623  21.623  1.00  0.00           H  
HETATM   35  H13 UNK   900      -1.106  -1.755  21.919  1.00  0.00           H  
HETATM   36  H14 UNK   900      -5.756   7.851  14.197  1.00  0.00           H  
CONECT    1    2   23   24
CONECT    2    1   17    3
CONECT    2    3
CONECT    3    2    4
CONECT    3    2
CONECT    4    3    5    9
CONECT    4    9
CONECT    5    4    8    6
CONECT    5    6
CONECT    6    5    7   25
CONECT    6    5
CONECT    7    6   26   21
CONECT    7   21
CONECT    8    5   27   20
CONECT    8   20
CONECT    9    4   10   18
CONECT    9    4
CONECT   10    9   11   17
CONECT   10   17
CONECT   11   10   16   12
CONECT   11   12
CONECT   12   11   13   28
CONECT   12   11
CONECT   13   12   14   29
CONECT   13   14
CONECT   14   13   15   22
CONECT   14   13
CONECT   15   14   16   30
CONECT   15   16
CONECT   16   11   15   31
CONECT   16   15
CONECT   17    2   10
CONECT   17   10
CONECT   18    9   19
CONECT   18   19
CONECT   18   19
CONECT   19   18
CONECT   19   18
CONECT   19   18
CONECT   23    1
CONECT   24    1
CONECT   25    6
CONECT   26    7
CONECT   27    8
CONECT   28   12
CONECT   29   13
CONECT   30   15
CONECT   31   16
CONECT   20    8   32   21
CONECT   20    8
CONECT   32   20
CONECT   21    7   20   36
CONECT   21    7
CONECT   22   14   33   34   35
CONECT   33   22
CONECT   34   22
CONECT   35   22
CONECT   36   21
END   
