# Supplementary material for: Optimization of 2-Amino-4,6-diarylpyrimidine-5-carbonitriles as Potent and Selective A1 Antagonists
Source: J Med Chem. 2022 Jan 22;65(3):2091–106. doi: 10.1021/acs.jmedchem.1c01636 (PMC8842224; doi:10.1021/acs.jmedchem.1c01636)
Supplement: Supplementary file 2 — jm1c01636_si_002.zip [file jm1c01636_si_002.zip › pdb files/Ligands/A1AR/CONFORMATION B/18j.pdb]

TITLE     18j
REMARK   4      COMPLIES WITH FORMAT V. 3.0, 1-DEC-2006
REMARK 888
REMARK 888 WRITTEN BY MAESTRO (A PRODUCT OF SCHRODINGER, LLC)
HETATM    1  N1  UNK   900       0.782   6.756  19.001  1.00  0.00           N  
HETATM    2  C1  UNK   900      -0.216   5.894  18.697  1.00  0.00           C  
HETATM    3  N2  UNK   900      -1.114   6.339  17.852  1.00  0.00           N  
HETATM    4  C2  UNK   900      -2.137   5.519  17.531  1.00  0.00           C  
HETATM    5  C3  UNK   900      -3.114   6.131  16.578  1.00  0.00           C  
HETATM    6  C4  UNK   900      -3.770   5.400  15.556  1.00  0.00           C  
HETATM    7  C5  UNK   900      -4.734   5.998  14.721  1.00  0.00           C  
HETATM    8  C6  UNK   900      -3.410   7.513  16.662  1.00  0.00           C  
HETATM    9  C7  UNK   900      -2.209   4.218  18.095  1.00  0.00           C  
HETATM   10  C8  UNK   900      -1.147   3.836  18.959  1.00  0.00           C  
HETATM   11  C9  UNK   900      -0.961   2.480  19.559  1.00  0.00           C  
HETATM   12  C10 UNK   900      -2.027   1.746  20.131  1.00  0.00           C  
HETATM   13  C11 UNK   900      -1.845   0.433  20.613  1.00  0.00           C  
HETATM   14  C12 UNK   900      -0.575  -0.163  20.581  1.00  0.00           C  
HETATM   15  C13 UNK   900       0.514   0.557  20.057  1.00  0.00           C  
HETATM   16  C14 UNK   900       0.316   1.864  19.565  1.00  0.00           C  
HETATM   17  N3  UNK   900      -0.142   4.697  19.236  1.00  0.00           N  
HETATM   18  C15 UNK   900      -3.315   3.321  17.793  1.00  0.00           C  
HETATM   19  N4  UNK   900      -4.194   2.610  17.552  1.00  0.00           N  
HETATM   20  F1  UNK   900      -0.402  -1.418  21.057  1.00  0.00           F  
HETATM   21  C16 UNK   900      -4.364   8.126  15.825  1.00  0.00           C  
HETATM   22  C17 UNK   900      -5.042   7.362  14.860  1.00  0.00           C  
HETATM   23  H1  UNK   900       1.255   6.636  19.893  1.00  0.00           H  
HETATM   24  H2  UNK   900       0.635   7.711  18.720  1.00  0.00           H  
HETATM   25  H3  UNK   900      -3.545   4.357  15.395  1.00  0.00           H  
HETATM   26  H4  UNK   900      -5.230   5.407  13.965  1.00  0.00           H  
HETATM   27  H5  UNK   900      -2.882   8.116  17.379  1.00  0.00           H  
HETATM   28  H6  UNK   900      -3.007   2.190  20.189  1.00  0.00           H  
HETATM   29  H7  UNK   900      -2.679  -0.122  21.014  1.00  0.00           H  
HETATM   30  H8  UNK   900       1.498   0.112  20.043  1.00  0.00           H  
HETATM   31  H9  UNK   900       1.170   2.410  19.194  1.00  0.00           H  
HETATM   32  H10 UNK   900      -4.574   9.181  15.923  1.00  0.00           H  
HETATM   33  H11 UNK   900      -5.781   7.825  14.221  1.00  0.00           H  
CONECT    1    2   23   24
CONECT    2    1   17    3
CONECT    2    3
CONECT    3    2    4
CONECT    3    2
CONECT    4    3    5    9
CONECT    4    9
CONECT    5    4    8    6
CONECT    5    6
CONECT    6    5    7   25
CONECT    6    5
CONECT    7    6   26   22
CONECT    7   22
CONECT    8    5   27   21
CONECT    8   21
CONECT    9    4   10   18
CONECT    9    4
CONECT   10    9   11   17
CONECT   10   17
CONECT   11   10   16   12
CONECT   11   12
CONECT   12   11   13   28
CONECT   12   11
CONECT   13   12   14   29
CONECT   13   14
CONECT   14   13   15   20
CONECT   14   13
CONECT   15   14   16   30
CONECT   15   16
CONECT   16   11   15   31
CONECT   16   15
CONECT   17    2   10
CONECT   17   10
CONECT   18    9   19
CONECT   18   19
CONECT   18   19
CONECT   19   18
CONECT   19   18
CONECT   19   18
CONECT   23    1
CONECT   24    1
CONECT   25    6
CONECT   26    7
CONECT   27    8
CONECT   28   12
CONECT   29   13
CONECT   20   14
CONECT   30   15
CONECT   31   16
CONECT   21    8   32   22
CONECT   21    8
CONECT   32   21
CONECT   22    7   21   33
CONECT   22    7
CONECT   33   22
END   
