# Supplementary material for: Optimization of 2-Amino-4,6-diarylpyrimidine-5-carbonitriles as Potent and Selective A1 Antagonists
Source: J Med Chem. 2022 Jan 22;65(3):2091–106. doi: 10.1021/acs.jmedchem.1c01636 (PMC8842224; doi:10.1021/acs.jmedchem.1c01636)
Supplement: Supplementary file 2 — jm1c01636_si_002.zip [file jm1c01636_si_002.zip › pdb files/Ligands/A1AR/CONFORMATION B/19n.pdb]

TITLE     19n
REMARK   4      COMPLIES WITH FORMAT V. 3.0, 1-DEC-2006
REMARK 888
REMARK 888 WRITTEN BY MAESTRO (A PRODUCT OF SCHRODINGER, LLC)
HETATM    1  N1  UNK   900       0.440   7.206  18.600  1.00  0.00           N  
HETATM    2  C1  UNK   900      -0.613   6.352  18.391  1.00  0.00           C  
HETATM    3  N2  UNK   900      -1.574   6.726  17.572  1.00  0.00           N  
HETATM    4  C2  UNK   900      -2.595   5.880  17.357  1.00  0.00           C  
HETATM    5  C3  UNK   900      -3.597   6.400  16.390  1.00  0.00           C  
HETATM    6  C4  UNK   900      -4.063   5.622  15.306  1.00  0.00           C  
HETATM    7  C5  UNK   900      -5.011   6.127  14.395  1.00  0.00           C  
HETATM    8  C6  UNK   900      -5.514   7.431  14.547  1.00  0.00           C  
HETATM    9  C7  UNK   900      -4.090   7.721  16.503  1.00  0.00           C  
HETATM   10  C8  UNK   900      -2.625   4.613  17.986  1.00  0.00           C  
HETATM   11  C9  UNK   900      -1.528   4.305  18.830  1.00  0.00           C  
HETATM   12  C10 UNK   900      -1.265   2.977  19.453  1.00  0.00           C  
HETATM   13  C11 UNK   900      -2.256   2.144  20.024  1.00  0.00           C  
HETATM   14  C12 UNK   900      -1.959   0.826  20.436  1.00  0.00           C  
HETATM   15  C13 UNK   900      -0.659   0.315  20.293  1.00  0.00           C  
HETATM   16  C14 UNK   900       0.347   1.146  19.773  1.00  0.00           C  
HETATM   17  C15 UNK   900       0.048   2.468  19.421  1.00  0.00           C  
HETATM   18  N3  UNK   900      -0.521   5.192  19.007  1.00  0.00           N  
HETATM   19  C16 UNK   900      -3.714   3.677  17.742  1.00  0.00           C  
HETATM   20  N4  UNK   900      -4.578   2.933  17.547  1.00  0.00           N  
HETATM   21 CL1  UNK   900       1.947   0.565  19.539  1.00  0.00          Cl  
HETATM   22  C17 UNK   900      -5.044   8.234  15.601  1.00  0.00           C  
HETATM   23  C18 UNK   900       2.653   9.829  16.123  1.00  0.00           C  
HETATM   24  C19 UNK   900       3.227   9.255  17.273  1.00  0.00           C  
HETATM   25  C20 UNK   900       2.465   8.414  18.103  1.00  0.00           C  
HETATM   26  C21 UNK   900       1.123   8.120  17.787  1.00  0.00           C  
HETATM   27  C22 UNK   900       0.544   8.726  16.646  1.00  0.00           C  
HETATM   28  C23 UNK   900       1.305   9.573  15.818  1.00  0.00           C  
HETATM   29  H1  UNK   900       0.953   6.966  19.436  1.00  0.00           H  
HETATM   30  H2  UNK   900      -3.684   4.622  15.159  1.00  0.00           H  
HETATM   31  H3  UNK   900      -5.336   5.508  13.572  1.00  0.00           H  
HETATM   32  H4  UNK   900      -6.247   7.821  13.854  1.00  0.00           H  
HETATM   33  H5  UNK   900      -3.714   8.357  17.286  1.00  0.00           H  
HETATM   34  H6  UNK   900      -3.262   2.516  20.120  1.00  0.00           H  
HETATM   35  H7  UNK   900      -2.729   0.186  20.838  1.00  0.00           H  
HETATM   36  H8  UNK   900      -0.434  -0.704  20.572  1.00  0.00           H  
HETATM   37  H9  UNK   900       0.846   3.091  19.058  1.00  0.00           H  
HETATM   38  H10 UNK   900      -5.407   9.245  15.711  1.00  0.00           H  
HETATM   39  H11 UNK   900       3.233  10.456  15.464  1.00  0.00           H  
HETATM   40  H12 UNK   900       4.257   9.438  17.529  1.00  0.00           H  
HETATM   41  H13 UNK   900       2.932   7.988  18.979  1.00  0.00           H  
HETATM   42  H14 UNK   900      -0.486   8.553  16.379  1.00  0.00           H  
HETATM   43  H15 UNK   900       0.849  10.020  14.947  1.00  0.00           H  
CONECT    1    2   29   26
CONECT    2    1   18    3
CONECT    2    3
CONECT    3    2    4
CONECT    3    2
CONECT    4    3    5   10
CONECT    4   10
CONECT    5    4    9    6
CONECT    5    6
CONECT    6    5    7   30
CONECT    6    5
CONECT    7    6    8   31
CONECT    7    8
CONECT    8    7   32   22
CONECT    8    7
CONECT    9    5   33   22
CONECT    9   22
CONECT   10    4   11   19
CONECT   10    4
CONECT   11   10   12   18
CONECT   11   18
CONECT   12   11   17   13
CONECT   12   13
CONECT   13   12   14   34
CONECT   13   12
CONECT   14   13   15   35
CONECT   14   15
CONECT   15   14   16   36
CONECT   15   14
CONECT   16   15   17   21
CONECT   16   17
CONECT   17   12   16   37
CONECT   17   16
CONECT   18    2   11
CONECT   18   11
CONECT   19   10   20
CONECT   19   20
CONECT   19   20
CONECT   20   19
CONECT   20   19
CONECT   20   19
CONECT   29    1
CONECT   30    6
CONECT   31    7
CONECT   32    8
CONECT   33    9
CONECT   34   13
CONECT   35   14
CONECT   36   15
CONECT   21   16
CONECT   37   17
CONECT   22    8    9   38
CONECT   22    9
CONECT   38   22
CONECT   23   24   28   39
CONECT   23   24
CONECT   24   23   25   40
CONECT   24   23
CONECT   25   24   26   41
CONECT   25   26
CONECT   26    1   25   27
CONECT   26   25
CONECT   27   26   28   42
CONECT   27   28
CONECT   28   23   27   43
CONECT   28   27
CONECT   39   23
CONECT   40   24
CONECT   41   25
CONECT   42   27
CONECT   43   28
END   
