# Supplementary material for: Optimization of 2-Amino-4,6-diarylpyrimidine-5-carbonitriles as Potent and Selective A1 Antagonists
Source: J Med Chem. 2022 Jan 22;65(3):2091–106. doi: 10.1021/acs.jmedchem.1c01636 (PMC8842224; doi:10.1021/acs.jmedchem.1c01636)
Supplement: Supplementary file 2 — jm1c01636_si_002.zip [file jm1c01636_si_002.zip › pdb files/Ligands/A1AR/CONFORMATION B/19ae.pdb]

TITLE     19ae
REMARK   4      COMPLIES WITH FORMAT V. 3.0, 1-DEC-2006
REMARK 888
REMARK 888 WRITTEN BY MAESTRO (A PRODUCT OF SCHRODINGER, LLC)
HETATM    1  N1  UNK   900       0.787   6.732  18.762  1.00  0.00           N  
HETATM    2  C1  UNK   900      -0.275   5.883  18.571  1.00  0.00           C  
HETATM    3  N2  UNK   900      -1.223   6.274  17.748  1.00  0.00           N  
HETATM    4  C2  UNK   900      -2.249   5.444  17.504  1.00  0.00           C  
HETATM    5  C3  UNK   900      -3.258   6.015  16.563  1.00  0.00           C  
HETATM    6  C4  UNK   900      -3.862   5.264  15.525  1.00  0.00           C  
HETATM    7  C5  UNK   900      -4.838   5.827  14.679  1.00  0.00           C  
HETATM    8  C6  UNK   900      -3.631   7.376  16.670  1.00  0.00           C  
HETATM    9  C7  UNK   900      -2.277   4.162  18.099  1.00  0.00           C  
HETATM   10  C8  UNK   900      -1.189   3.824  18.949  1.00  0.00           C  
HETATM   11  C9  UNK   900      -0.969   2.482  19.567  1.00  0.00           C  
HETATM   12  C10 UNK   900      -2.016   1.735  20.151  1.00  0.00           C  
HETATM   13  C11 UNK   900      -1.811   0.428  20.634  1.00  0.00           C  
HETATM   14  C12 UNK   900      -0.529  -0.149  20.601  1.00  0.00           C  
HETATM   15  C13 UNK   900       0.542   0.584  20.058  1.00  0.00           C  
HETATM   16  C14 UNK   900       0.318   1.885  19.561  1.00  0.00           C  
HETATM   17  N3  UNK   900      -0.185   4.710  19.167  1.00  0.00           N  
HETATM   18  C15 UNK   900      -3.367   3.242  17.815  1.00  0.00           C  
HETATM   19  N4  UNK   900      -4.236   2.517  17.580  1.00  0.00           N  
HETATM   20  C16 UNK   900      -4.599   7.954  15.824  1.00  0.00           C  
HETATM   21  C17 UNK   900      -5.215   7.173  14.831  1.00  0.00           C  
HETATM   22  C18 UNK   900       2.204  10.141  16.688  1.00  0.00           C  
HETATM   23  C19 UNK   900       2.550   9.922  18.036  1.00  0.00           C  
HETATM   24  C20 UNK   900       2.074   8.787  18.720  1.00  0.00           C  
HETATM   25  C21 UNK   900       1.260   7.848  18.055  1.00  0.00           C  
HETATM   26  C22 UNK   900       0.968   8.046  16.684  1.00  0.00           C  
HETATM   27  C23 UNK   900       1.425   9.191  16.007  1.00  0.00           C  
HETATM   28  C24 UNK   900      -0.310  -1.539  21.160  1.00  0.00           C  
HETATM   29  H1  UNK   900       1.206   6.627  19.679  1.00  0.00           H  
HETATM   30  H2  UNK   900      -3.582   4.235  15.363  1.00  0.00           H  
HETATM   31  H3  UNK   900      -5.285   5.222  13.905  1.00  0.00           H  
HETATM   32  H4  UNK   900      -3.149   7.989  17.412  1.00  0.00           H  
HETATM   33  H5  UNK   900      -3.002   2.166  20.216  1.00  0.00           H  
HETATM   34  H6  UNK   900      -2.640  -0.136  21.038  1.00  0.00           H  
HETATM   35  H7  UNK   900       1.537   0.163  20.036  1.00  0.00           H  
HETATM   36  H8  UNK   900       1.156   2.443  19.176  1.00  0.00           H  
HETATM   37  H9  UNK   900      -4.864   8.995  15.934  1.00  0.00           H  
HETATM   38  H10 UNK   900       2.502  11.043  16.178  1.00  0.00           H  
HETATM   39  H11 UNK   900       3.149  10.640  18.572  1.00  0.00           H  
HETATM   40  H12 UNK   900       2.324   8.662  19.766  1.00  0.00           H  
HETATM   41  H13 UNK   900       0.364   7.339  16.137  1.00  0.00           H  
HETATM   42  H14 UNK   900       1.155   9.347  14.972  1.00  0.00           H  
HETATM   43  H15 UNK   900      -5.960   7.609  14.179  1.00  0.00           H  
HETATM   44  H16 UNK   900      -0.345  -2.284  20.365  1.00  0.00           H  
HETATM   45  H17 UNK   900       0.655  -1.607  21.662  1.00  0.00           H  
HETATM   46  H18 UNK   900      -1.081  -1.794  21.888  1.00  0.00           H  
CONECT    1    2   29   25
CONECT    2    1   17    3
CONECT    2    3
CONECT    3    2    4
CONECT    3    2
CONECT    4    3    5    9
CONECT    4    9
CONECT    5    4    8    6
CONECT    5    6
CONECT    6    5    7   30
CONECT    6    5
CONECT    7    6   31   21
CONECT    7   21
CONECT    8    5   32   20
CONECT    8   20
CONECT    9    4   10   18
CONECT    9    4
CONECT   10    9   11   17
CONECT   10   17
CONECT   11   10   16   12
CONECT   11   12
CONECT   12   11   13   33
CONECT   12   11
CONECT   13   12   14   34
CONECT   13   14
CONECT   14   13   15   28
CONECT   14   13
CONECT   15   14   16   35
CONECT   15   16
CONECT   16   11   15   36
CONECT   16   15
CONECT   17    2   10
CONECT   17   10
CONECT   18    9   19
CONECT   18   19
CONECT   18   19
CONECT   19   18
CONECT   19   18
CONECT   19   18
CONECT   29    1
CONECT   30    6
CONECT   31    7
CONECT   32    8
CONECT   33   12
CONECT   34   13
CONECT   35   15
CONECT   36   16
CONECT   20    8   37   21
CONECT   20    8
CONECT   37   20
CONECT   21    7   20   43
CONECT   21    7
CONECT   22   23   27   38
CONECT   22   23
CONECT   23   22   24   39
CONECT   23   22
CONECT   24   23   25   40
CONECT   24   25
CONECT   25    1   24   26
CONECT   25   24
CONECT   26   25   27   41
CONECT   26   27
CONECT   27   22   26   42
CONECT   27   26
CONECT   38   22
CONECT   39   23
CONECT   40   24
CONECT   41   26
CONECT   42   27
CONECT   43   21
CONECT   28   14   44   45   46
CONECT   44   28
CONECT   45   28
CONECT   46   28
END   
