# Supplementary material for: Optimization of 2-Amino-4,6-diarylpyrimidine-5-carbonitriles as Potent and Selective A1 Antagonists
Source: J Med Chem. 2022 Jan 22;65(3):2091–106. doi: 10.1021/acs.jmedchem.1c01636 (PMC8842224; doi:10.1021/acs.jmedchem.1c01636)
Supplement: Supplementary file 2 — jm1c01636_si_002.zip [file jm1c01636_si_002.zip › pdb files/Ligands/A1AR/CONFORMATION B/19z.pdb]

TITLE     19z
REMARK   4      COMPLIES WITH FORMAT V. 3.0, 1-DEC-2006
REMARK 888
REMARK 888 WRITTEN BY MAESTRO (A PRODUCT OF SCHRODINGER, LLC)
HETATM    1  N1  UNK   900       0.735   6.823  19.209  1.00  0.00           N  
HETATM    2  C1  UNK   900      -0.221   5.935  18.785  1.00  0.00           C  
HETATM    3  N2  UNK   900      -1.100   6.360  17.902  1.00  0.00           N  
HETATM    4  C2  UNK   900      -2.106   5.537  17.547  1.00  0.00           C  
HETATM    5  C3  UNK   900      -3.068   6.158  16.582  1.00  0.00           C  
HETATM    6  C4  UNK   900      -3.739   5.435  15.563  1.00  0.00           C  
HETATM    7  C5  UNK   900      -4.690   6.048  14.722  1.00  0.00           C  
HETATM    8  C6  UNK   900      -3.340   7.547  16.655  1.00  0.00           C  
HETATM    9  C7  UNK   900      -2.177   4.230  18.097  1.00  0.00           C  
HETATM   10  C8  UNK   900      -1.132   3.851  18.982  1.00  0.00           C  
HETATM   11  C9  UNK   900      -0.960   2.487  19.572  1.00  0.00           C  
HETATM   12  C10 UNK   900      -2.037   1.754  20.126  1.00  0.00           C  
HETATM   13  C11 UNK   900      -1.879   0.423  20.569  1.00  0.00           C  
HETATM   14  C12 UNK   900      -0.618  -0.193  20.519  1.00  0.00           C  
HETATM   15  C13 UNK   900       0.486   0.538  20.044  1.00  0.00           C  
HETATM   16  C14 UNK   900       0.310   1.858  19.578  1.00  0.00           C  
HETATM   17  N3  UNK   900      -0.143   4.722  19.295  1.00  0.00           N  
HETATM   18  C15 UNK   900      -3.267   3.323  17.766  1.00  0.00           C  
HETATM   19  N4  UNK   900      -4.134   2.604  17.502  1.00  0.00           N  
HETATM   20  C16 UNK   900       0.719   8.237  18.860  1.00  0.00           C  
HETATM   21  C17 UNK   900      -4.276   8.175  15.810  1.00  0.00           C  
HETATM   22  C18 UNK   900      -4.967   7.419  14.849  1.00  0.00           C  
HETATM   23  O1  UNK   900      -0.464  -1.490  20.909  1.00  0.00           O  
HETATM   24  H1  UNK   900       1.251   6.578  20.053  1.00  0.00           H  
HETATM   25  H2  UNK   900      -3.535   4.389  15.404  1.00  0.00           H  
HETATM   26  H3  UNK   900      -5.198   5.463  13.969  1.00  0.00           H  
HETATM   27  H4  UNK   900      -2.804   8.147  17.372  1.00  0.00           H  
HETATM   28  H5  UNK   900      -3.010   2.211  20.189  1.00  0.00           H  
HETATM   29  H6  UNK   900      -2.729  -0.125  20.948  1.00  0.00           H  
HETATM   30  H7  UNK   900       1.466   0.083  20.020  1.00  0.00           H  
HETATM   31  H8  UNK   900       1.172   2.402  19.223  1.00  0.00           H  
HETATM   32  H9  UNK   900      -4.461   9.236  15.901  1.00  0.00           H  
HETATM   33  H10 UNK   900       1.506   8.769  19.397  1.00  0.00           H  
HETATM   34  H11 UNK   900       0.881   8.368  17.790  1.00  0.00           H  
HETATM   35  H12 UNK   900      -0.237   8.691  19.120  1.00  0.00           H  
HETATM   36  H13 UNK   900      -1.266  -2.004  20.916  1.00  0.00           H  
HETATM   37  H14 UNK   900      -5.693   7.892  14.202  1.00  0.00           H  
CONECT    1    2   24   20
CONECT    2    1   17    3
CONECT    2    3
CONECT    3    2    4
CONECT    3    2
CONECT    4    3    5    9
CONECT    4    9
CONECT    5    4    8    6
CONECT    5    6
CONECT    6    5    7   25
CONECT    6    5
CONECT    7    6   26   22
CONECT    7   22
CONECT    8    5   27   21
CONECT    8   21
CONECT    9    4   10   18
CONECT    9    4
CONECT   10    9   11   17
CONECT   10   17
CONECT   11   10   16   12
CONECT   11   12
CONECT   12   11   13   28
CONECT   12   11
CONECT   13   12   14   29
CONECT   13   14
CONECT   14   13   15   23
CONECT   14   13
CONECT   15   14   16   30
CONECT   15   16
CONECT   16   11   15   31
CONECT   16   15
CONECT   17    2   10
CONECT   17   10
CONECT   18    9   19
CONECT   18   19
CONECT   18   19
CONECT   19   18
CONECT   19   18
CONECT   19   18
CONECT   24    1
CONECT   20    1   33   34   35
CONECT   25    6
CONECT   26    7
CONECT   27    8
CONECT   28   12
CONECT   29   13
CONECT   30   15
CONECT   31   16
CONECT   21    8   32   22
CONECT   21    8
CONECT   32   21
CONECT   22    7   21   37
CONECT   22    7
CONECT   33   20
CONECT   34   20
CONECT   35   20
CONECT   23   14   36
CONECT   36   23
CONECT   37   22
END   
