# Supplementary material for: Optimization of 2-Amino-4,6-diarylpyrimidine-5-carbonitriles as Potent and Selective A1 Antagonists
Source: J Med Chem. 2022 Jan 22;65(3):2091–106. doi: 10.1021/acs.jmedchem.1c01636 (PMC8842224; doi:10.1021/acs.jmedchem.1c01636)
Supplement: Supplementary file 2 — jm1c01636_si_002.zip [file jm1c01636_si_002.zip › pdb files/Ligands/A1AR/CONFORMATION B/19m.pdb]

TITLE     19m
REMARK   4      COMPLIES WITH FORMAT V. 3.0, 1-DEC-2006
REMARK 888
REMARK 888 WRITTEN BY MAESTRO (A PRODUCT OF SCHRODINGER, LLC)
HETATM    1  N1  UNK   900       0.978   7.009  18.813  1.00  0.00           N  
HETATM    2  C1  UNK   900      -0.150   6.279  18.543  1.00  0.00           C  
HETATM    3  N2  UNK   900      -1.016   6.747  17.666  1.00  0.00           N  
HETATM    4  C2  UNK   900      -2.133   6.029  17.430  1.00  0.00           C  
HETATM    5  C3  UNK   900      -3.068   6.686  16.469  1.00  0.00           C  
HETATM    6  C4  UNK   900      -3.793   5.968  15.484  1.00  0.00           C  
HETATM    7  C5  UNK   900      -4.710   6.611  14.629  1.00  0.00           C  
HETATM    8  C6  UNK   900      -4.906   8.000  14.719  1.00  0.00           C  
HETATM    9  C7  UNK   900      -3.250   8.090  16.504  1.00  0.00           C  
HETATM   10  C8  UNK   900      -2.324   4.774  18.065  1.00  0.00           C  
HETATM   11  C9  UNK   900      -1.282   4.337  18.922  1.00  0.00           C  
HETATM   12  C10 UNK   900      -1.139   2.970  19.499  1.00  0.00           C  
HETATM   13  C11 UNK   900      -2.188   2.185  20.038  1.00  0.00           C  
HETATM   14  C12 UNK   900      -1.968   0.846  20.434  1.00  0.00           C  
HETATM   15  C13 UNK   900      -0.696   0.263  20.303  1.00  0.00           C  
HETATM   16  C14 UNK   900       0.357   1.040  19.798  1.00  0.00           C  
HETATM   17  C15 UNK   900       0.137   2.375  19.457  1.00  0.00           C  
HETATM   18  N3  UNK   900      -0.201   5.116  19.148  1.00  0.00           N  
HETATM   19  C16 UNK   900      -3.518   3.969  17.843  1.00  0.00           C  
HETATM   20  N4  UNK   900      -4.465   3.327  17.668  1.00  0.00           N  
HETATM   21  C17 UNK   900       1.434   8.149  18.038  1.00  0.00           C  
HETATM   22 CL1  UNK   900       1.925   0.385  19.561  1.00  0.00          Cl  
HETATM   23  C18 UNK   900      -4.162   8.743  15.651  1.00  0.00           C  
HETATM   24  C19 UNK   900       0.862   9.457  18.576  1.00  0.00           C  
HETATM   25  H1  UNK   900       1.430   6.830  19.706  1.00  0.00           H  
HETATM   26  H2  UNK   900      -3.653   4.905  15.367  1.00  0.00           H  
HETATM   27  H3  UNK   900      -5.259   6.035  13.897  1.00  0.00           H  
HETATM   28  H4  UNK   900      -5.613   8.493  14.066  1.00  0.00           H  
HETATM   29  H5  UNK   900      -2.668   8.681  17.195  1.00  0.00           H  
HETATM   30  H6  UNK   900      -3.178   2.605  20.132  1.00  0.00           H  
HETATM   31  H7  UNK   900      -2.771   0.239  20.819  1.00  0.00           H  
HETATM   32  H8  UNK   900      -0.532  -0.770  20.571  1.00  0.00           H  
HETATM   33  H9  UNK   900       0.980   2.945  19.109  1.00  0.00           H  
HETATM   34  H10 UNK   900       2.523   8.176  18.080  1.00  0.00           H  
HETATM   35  H11 UNK   900       1.161   8.020  16.989  1.00  0.00           H  
HETATM   36  H12 UNK   900       1.237  10.309  18.009  1.00  0.00           H  
HETATM   37  H13 UNK   900      -0.227   9.468  18.512  1.00  0.00           H  
HETATM   38  H14 UNK   900       1.135   9.607  19.621  1.00  0.00           H  
HETATM   39  H15 UNK   900      -4.286   9.815  15.712  1.00  0.00           H  
CONECT    1    2   25   21
CONECT    2    1   18    3
CONECT    2    3
CONECT    3    2    4
CONECT    3    2
CONECT    4    3    5   10
CONECT    4   10
CONECT    5    4    9    6
CONECT    5    6
CONECT    6    5    7   26
CONECT    6    5
CONECT    7    6    8   27
CONECT    7    8
CONECT    8    7   28   23
CONECT    8    7
CONECT    9    5   29   23
CONECT    9   23
CONECT   10    4   11   19
CONECT   10    4
CONECT   11   10   12   18
CONECT   11   18
CONECT   12   11   17   13
CONECT   12   13
CONECT   13   12   14   30
CONECT   13   12
CONECT   14   13   15   31
CONECT   14   15
CONECT   15   14   16   32
CONECT   15   14
CONECT   16   15   17   22
CONECT   16   17
CONECT   17   12   16   33
CONECT   17   16
CONECT   18    2   11
CONECT   18   11
CONECT   19   10   20
CONECT   19   20
CONECT   19   20
CONECT   20   19
CONECT   20   19
CONECT   20   19
CONECT   25    1
CONECT   21    1   34   35   24
CONECT   26    6
CONECT   27    7
CONECT   28    8
CONECT   29    9
CONECT   30   13
CONECT   31   14
CONECT   32   15
CONECT   22   16
CONECT   33   17
CONECT   23    8    9   39
CONECT   23    9
CONECT   34   21
CONECT   35   21
CONECT   24   21   36   37   38
CONECT   36   24
CONECT   37   24
CONECT   38   24
CONECT   39   23
END   
