# Supplementary material for: Optimization of 2-Amino-4,6-diarylpyrimidine-5-carbonitriles as Potent and Selective A1 Antagonists
Source: J Med Chem. 2022 Jan 22;65(3):2091–106. doi: 10.1021/acs.jmedchem.1c01636 (PMC8842224; doi:10.1021/acs.jmedchem.1c01636)
Supplement: Supplementary file 2 — jm1c01636_si_002.zip [file jm1c01636_si_002.zip › pdb files/Ligands/A1AR/CONFORMATION B/18i.pdb]

TITLE     18i
REMARK   4      COMPLIES WITH FORMAT V. 3.0, 1-DEC-2006
REMARK 888
REMARK 888 WRITTEN BY MAESTRO (A PRODUCT OF SCHRODINGER, LLC)
HETATM    1  N1  UNK   900       0.619   7.298  18.659  1.00  0.00           N  
HETATM    2  C1  UNK   900      -0.450   6.497  18.436  1.00  0.00           C  
HETATM    3  N2  UNK   900      -1.374   6.954  17.622  1.00  0.00           N  
HETATM    4  C2  UNK   900      -2.436   6.154  17.379  1.00  0.00           C  
HETATM    5  C3  UNK   900      -3.402   6.720  16.395  1.00  0.00           C  
HETATM    6  C4  UNK   900      -3.970   5.937  15.360  1.00  0.00           C  
HETATM    7  C5  UNK   900      -4.905   6.477  14.456  1.00  0.00           C  
HETATM    8  C6  UNK   900      -5.284   7.827  14.555  1.00  0.00           C  
HETATM    9  C7  UNK   900      -3.763   8.088  16.441  1.00  0.00           C  
HETATM   10  C8  UNK   900      -2.548   4.887  18.009  1.00  0.00           C  
HETATM   11  C9  UNK   900      -1.471   4.502  18.845  1.00  0.00           C  
HETATM   12  C10 UNK   900      -1.266   3.150  19.443  1.00  0.00           C  
HETATM   13  C11 UNK   900      -2.272   2.315  19.988  1.00  0.00           C  
HETATM   14  C12 UNK   900      -1.989   0.984  20.377  1.00  0.00           C  
HETATM   15  C13 UNK   900      -0.698   0.453  20.221  1.00  0.00           C  
HETATM   16  C14 UNK   900       0.314   1.282  19.711  1.00  0.00           C  
HETATM   17  C15 UNK   900       0.034   2.616  19.399  1.00  0.00           C  
HETATM   18  N3  UNK   900      -0.415   5.327  19.024  1.00  0.00           N  
HETATM   19  C16 UNK   900      -3.699   4.021  17.793  1.00  0.00           C  
HETATM   20  N4  UNK   900      -4.612   3.332  17.622  1.00  0.00           N  
HETATM   21  C17 UNK   900      -4.700   8.638  15.544  1.00  0.00           C  
HETATM   22  N5  UNK   900       2.677   0.402  19.108  1.00  0.00           N  
HETATM   23  C18 UNK   900       1.634   0.786  19.396  1.00  0.00           C  
HETATM   24  H1  UNK   900       1.168   7.119  19.491  1.00  0.00           H  
HETATM   25  H2  UNK   900       0.530   8.260  18.377  1.00  0.00           H  
HETATM   26  H3  UNK   900      -3.686   4.901  15.247  1.00  0.00           H  
HETATM   27  H4  UNK   900      -5.323   5.854  13.680  1.00  0.00           H  
HETATM   28  H5  UNK   900      -6.006   8.242  13.865  1.00  0.00           H  
HETATM   29  H6  UNK   900      -3.302   8.731  17.171  1.00  0.00           H  
HETATM   30  H7  UNK   900      -3.278   2.689  20.090  1.00  0.00           H  
HETATM   31  H8  UNK   900      -2.761   0.337  20.761  1.00  0.00           H  
HETATM   32  H9  UNK   900      -0.494  -0.580  20.465  1.00  0.00           H  
HETATM   33  H10 UNK   900       0.840   3.230  19.037  1.00  0.00           H  
HETATM   34  H11 UNK   900      -4.964   9.684  15.608  1.00  0.00           H  
CONECT    1    2   24   25
CONECT    2    1   18    3
CONECT    2    3
CONECT    3    2    4
CONECT    3    2
CONECT    4    3    5   10
CONECT    4   10
CONECT    5    4    9    6
CONECT    5    6
CONECT    6    5    7   26
CONECT    6    5
CONECT    7    6    8   27
CONECT    7    8
CONECT    8    7   28   21
CONECT    8    7
CONECT    9    5   29   21
CONECT    9   21
CONECT   10    4   11   19
CONECT   10    4
CONECT   11   10   12   18
CONECT   11   18
CONECT   12   11   17   13
CONECT   12   13
CONECT   13   12   14   30
CONECT   13   12
CONECT   14   13   15   31
CONECT   14   15
CONECT   15   14   16   32
CONECT   15   14
CONECT   16   15   17   23
CONECT   16   17
CONECT   17   12   16   33
CONECT   17   16
CONECT   18    2   11
CONECT   18   11
CONECT   19   10   20
CONECT   19   20
CONECT   19   20
CONECT   20   19
CONECT   20   19
CONECT   20   19
CONECT   24    1
CONECT   25    1
CONECT   26    6
CONECT   27    7
CONECT   28    8
CONECT   29    9
CONECT   30   13
CONECT   31   14
CONECT   32   15
CONECT   33   17
CONECT   21    8    9   34
CONECT   21    9
CONECT   22   23
CONECT   22   23
CONECT   22   23
CONECT   23   16   22
CONECT   23   22
CONECT   23   22
CONECT   34   21
END   
