# Supplementary material for: Optimization of 2-Amino-4,6-diarylpyrimidine-5-carbonitriles as Potent and Selective A1 Antagonists
Source: J Med Chem. 2022 Jan 22;65(3):2091–106. doi: 10.1021/acs.jmedchem.1c01636 (PMC8842224; doi:10.1021/acs.jmedchem.1c01636)
Supplement: Supplementary file 2 — jm1c01636_si_002.zip [file jm1c01636_si_002.zip › pdb files/Ligands/A1AR/CONFORMATION B/19ag.pdb]

TITLE     19ag
REMARK   4      COMPLIES WITH FORMAT V. 3.0, 1-DEC-2006
REMARK 888
REMARK 888 WRITTEN BY MAESTRO (A PRODUCT OF SCHRODINGER, LLC)
HETATM    1  N1  UNK   900       0.716   6.646  18.893  1.00  0.00           N  
HETATM    2  C1  UNK   900      -0.313   5.762  18.669  1.00  0.00           C  
HETATM    3  N2  UNK   900      -1.249   6.134  17.823  1.00  0.00           N  
HETATM    4  C2  UNK   900      -2.234   5.276  17.524  1.00  0.00           C  
HETATM    5  C3  UNK   900      -3.257   5.848  16.600  1.00  0.00           C  
HETATM    6  C4  UNK   900      -3.834   5.127  15.526  1.00  0.00           C  
HETATM    7  C5  UNK   900      -4.835   5.693  14.710  1.00  0.00           C  
HETATM    8  C6  UNK   900      -2.220   3.973  18.075  1.00  0.00           C  
HETATM    9  C7  UNK   900      -1.158   3.655  18.969  1.00  0.00           C  
HETATM   10  C8  UNK   900      -0.967   2.310  19.606  1.00  0.00           C  
HETATM   11  C9  UNK   900      -2.069   1.631  20.178  1.00  0.00           C  
HETATM   12  C10 UNK   900      -1.963   0.319  20.679  1.00  0.00           C  
HETATM   13  C11 UNK   900      -0.724  -0.333  20.691  1.00  0.00           C  
HETATM   14  C12 UNK   900       0.404   0.332  20.188  1.00  0.00           C  
HETATM   15  C13 UNK   900       0.287   1.633  19.657  1.00  0.00           C  
HETATM   16  N3  UNK   900      -0.214   4.584  19.258  1.00  0.00           N  
HETATM   17  C14 UNK   900      -3.250   3.018  17.705  1.00  0.00           C  
HETATM   18  N4  UNK   900      -4.070   2.265  17.405  1.00  0.00           N  
HETATM   19  F1  UNK   900      -0.621  -1.584  21.197  1.00  0.00           F  
HETATM   20  F2  UNK   900       1.426   2.225  19.240  1.00  0.00           F  
HETATM   21  C15 UNK   900      -4.677   7.767  15.960  1.00  0.00           C  
HETATM   22  C16 UNK   900      -5.262   7.014  14.928  1.00  0.00           C  
HETATM   23  C17 UNK   900      -3.686   7.184  16.776  1.00  0.00           C  
HETATM   24  C18 UNK   900       2.202  10.030  16.818  1.00  0.00           C  
HETATM   25  C19 UNK   900       2.552   9.799  18.162  1.00  0.00           C  
HETATM   26  C20 UNK   900       2.044   8.677  18.846  1.00  0.00           C  
HETATM   27  C21 UNK   900       1.200   7.759  18.186  1.00  0.00           C  
HETATM   28  C22 UNK   900       0.900   7.975  16.819  1.00  0.00           C  
HETATM   29  C23 UNK   900       1.386   9.108  16.142  1.00  0.00           C  
HETATM   30  H1  UNK   900       1.143   6.531  19.806  1.00  0.00           H  
HETATM   31  H2  UNK   900      -3.518   4.119  15.313  1.00  0.00           H  
HETATM   32  H3  UNK   900      -5.264   5.111  13.908  1.00  0.00           H  
HETATM   33  H4  UNK   900      -3.027   2.125  20.207  1.00  0.00           H  
HETATM   34  H5  UNK   900      -2.828  -0.197  21.070  1.00  0.00           H  
HETATM   35  H6  UNK   900       1.368  -0.152  20.211  1.00  0.00           H  
HETATM   36  H7  UNK   900      -4.984   8.789  16.126  1.00  0.00           H  
HETATM   37  H8  UNK   900       2.529  10.918  16.302  1.00  0.00           H  
HETATM   38  H9  UNK   900       3.183  10.493  18.695  1.00  0.00           H  
HETATM   39  H10 UNK   900       2.298   8.546  19.888  1.00  0.00           H  
HETATM   40  H11 UNK   900       0.275   7.290  16.268  1.00  0.00           H  
HETATM   41  H12 UNK   900       1.112   9.274  15.111  1.00  0.00           H  
HETATM   42  H13 UNK   900      -6.027   7.453  14.301  1.00  0.00           H  
HETATM   43  H14 UNK   900      -3.231   7.772  17.553  1.00  0.00           H  
CONECT    1    2   30   27
CONECT    2    1   16    3
CONECT    2    3
CONECT    3    2    4
CONECT    3    2
CONECT    4    3    5    8
CONECT    4    8
CONECT    5    4    6   23
CONECT    5    6
CONECT    6    5    7   31
CONECT    6    5
CONECT    7    6   32   22
CONECT    7   22
CONECT    8    4    9   17
CONECT    8    4
CONECT    9    8   10   16
CONECT    9   16
CONECT   10    9   15   11
CONECT   10   11
CONECT   11   10   12   33
CONECT   11   10
CONECT   12   11   13   34
CONECT   12   13
CONECT   13   12   14   19
CONECT   13   12
CONECT   14   13   15   35
CONECT   14   15
CONECT   15   10   14   20
CONECT   15   14
CONECT   16    2    9
CONECT   16    9
CONECT   17    8   18
CONECT   17   18
CONECT   17   18
CONECT   18   17
CONECT   18   17
CONECT   18   17
CONECT   30    1
CONECT   31    6
CONECT   32    7
CONECT   33   11
CONECT   34   12
CONECT   19   13
CONECT   35   14
CONECT   20   15
CONECT   21   36   22   23
CONECT   21   23
CONECT   36   21
CONECT   22    7   21   42
CONECT   22    7
CONECT   23    5   21   43
CONECT   23   21
CONECT   24   25   29   37
CONECT   24   25
CONECT   25   24   26   38
CONECT   25   24
CONECT   26   25   27   39
CONECT   26   27
CONECT   27    1   26   28
CONECT   27   26
CONECT   28   27   29   40
CONECT   28   29
CONECT   29   24   28   41
CONECT   29   28
CONECT   37   24
CONECT   38   25
CONECT   39   26
CONECT   40   28
CONECT   41   29
CONECT   42   22
CONECT   43   23
END   
