# Supplementary material for: Optimization of 2-Amino-4,6-diarylpyrimidine-5-carbonitriles as Potent and Selective A1 Antagonists
Source: J Med Chem. 2022 Jan 22;65(3):2091–106. doi: 10.1021/acs.jmedchem.1c01636 (PMC8842224; doi:10.1021/acs.jmedchem.1c01636)
Supplement: Supplementary file 2 — jm1c01636_si_002.zip [file jm1c01636_si_002.zip › pdb files/Ligands/A1AR/CONFORMATION B/19ap.pdb]

TITLE     19ap
REMARK   4      COMPLIES WITH FORMAT V. 3.0, 1-DEC-2006
REMARK 888
REMARK 888 WRITTEN BY MAESTRO (A PRODUCT OF SCHRODINGER, LLC)
HETATM    1  N1  UNK   900       0.765   7.184  19.002  1.00  0.00           N  
HETATM    2  C1  UNK   900      -0.261   6.352  18.638  1.00  0.00           C  
HETATM    3  N2  UNK   900      -1.108   6.788  17.734  1.00  0.00           N  
HETATM    4  C2  UNK   900      -2.165   6.023  17.412  1.00  0.00           C  
HETATM    5  C3  UNK   900      -3.116   6.697  16.476  1.00  0.00           C  
HETATM    6  C4  UNK   900      -3.829   6.021  15.453  1.00  0.00           C  
HETATM    7  C5  UNK   900      -3.335   8.091  16.591  1.00  0.00           C  
HETATM    8  C6  UNK   900      -2.289   4.725  17.972  1.00  0.00           C  
HETATM    9  C7  UNK   900      -1.267   4.322  18.874  1.00  0.00           C  
HETATM   10  C8  UNK   900      -1.160   2.969  19.498  1.00  0.00           C  
HETATM   11  C9  UNK   900      -2.293   2.329  20.069  1.00  0.00           C  
HETATM   12  C10 UNK   900      -2.233   1.007  20.564  1.00  0.00           C  
HETATM   13  C11 UNK   900      -1.009   0.356  20.552  1.00  0.00           C  
HETATM   14  C12 UNK   900       0.120   0.965  20.064  1.00  0.00           C  
HETATM   15  C13 UNK   900       0.079   2.267  19.528  1.00  0.00           C  
HETATM   16  N3  UNK   900      -0.250   5.154  19.192  1.00  0.00           N  
HETATM   17  C14 UNK   900      -3.404   3.852  17.632  1.00  0.00           C  
HETATM   18  N4  UNK   900      -4.289   3.156  17.362  1.00  0.00           N  
HETATM   19  C15 UNK   900       1.144   8.401  18.297  1.00  0.00           C  
HETATM   20  C16 UNK   900      -4.260   8.774  15.779  1.00  0.00           C  
HETATM   21  C17 UNK   900      -4.765   6.692  14.639  1.00  0.00           C  
HETATM   22  C18 UNK   900      -4.990   8.069  14.807  1.00  0.00           C  
HETATM   23  C19 UNK   900       0.557   9.652  18.947  1.00  0.00           C  
HETATM   24  O1  UNK   900      -0.737  -0.889  21.000  1.00  0.00           O  
HETATM   25  O2  UNK   900       1.163   0.108  20.201  1.00  0.00           O  
HETATM   26  C20 UNK   900       0.634  -1.054  20.804  1.00  0.00           C  
HETATM   27  H1  UNK   900       1.183   7.037  19.918  1.00  0.00           H  
HETATM   28  H2  UNK   900      -3.666   4.971  15.272  1.00  0.00           H  
HETATM   29  H3  UNK   900      -2.770   8.657  17.315  1.00  0.00           H  
HETATM   30  H4  UNK   900      -3.228   2.864  20.107  1.00  0.00           H  
HETATM   31  H5  UNK   900      -3.070   0.470  20.970  1.00  0.00           H  
HETATM   32  H6  UNK   900       0.981   2.731  19.157  1.00  0.00           H  
HETATM   33  H7  UNK   900      -5.299   6.147  13.876  1.00  0.00           H  
HETATM   34  H8  UNK   900       2.231   8.471  18.300  1.00  0.00           H  
HETATM   35  H9  UNK   900       0.841   8.347  17.250  1.00  0.00           H  
HETATM   36  H10 UNK   900       0.891  10.540  18.410  1.00  0.00           H  
HETATM   37  H11 UNK   900      -0.534   9.646  18.927  1.00  0.00           H  
HETATM   38  H12 UNK   900       0.874   9.760  19.984  1.00  0.00           H  
HETATM   39  H13 UNK   900      -4.402   9.840  15.906  1.00  0.00           H  
HETATM   40  H14 UNK   900      -5.705   8.591  14.186  1.00  0.00           H  
HETATM   41  H15 UNK   900       0.804  -1.925  20.171  1.00  0.00           H  
HETATM   42  H16 UNK   900       1.090  -1.219  21.780  1.00  0.00           H  
CONECT    1    2   27   19
CONECT    2    1   16    3
CONECT    2    3
CONECT    3    2    4
CONECT    3    2
CONECT    4    3    5    8
CONECT    4    8
CONECT    5    4    7    6
CONECT    5    6
CONECT    6    5   28   21
CONECT    6    5
CONECT    7    5   29   20
CONECT    7   20
CONECT    8    4    9   17
CONECT    8    4
CONECT    9    8   10   16
CONECT    9   16
CONECT   10    9   15   11
CONECT   10   11
CONECT   11   10   12   30
CONECT   11   10
CONECT   12   11   13   31
CONECT   12   13
CONECT   13   12   14   24
CONECT   13   12
CONECT   14   13   15   25
CONECT   14   15
CONECT   15   10   14   32
CONECT   15   14
CONECT   16    2    9
CONECT   16    9
CONECT   17    8   18
CONECT   17   18
CONECT   17   18
CONECT   18   17
CONECT   18   17
CONECT   18   17
CONECT   27    1
CONECT   19    1   34   35   23
CONECT   28    6
CONECT   29    7
CONECT   30   11
CONECT   31   12
CONECT   32   15
CONECT   20    7   22   39
CONECT   20    7
CONECT   21    6   33   22
CONECT   21   22
CONECT   33   21
CONECT   22   20   21   40
CONECT   22   21
CONECT   34   19
CONECT   35   19
CONECT   23   19   36   37   38
CONECT   36   23
CONECT   37   23
CONECT   38   23
CONECT   39   20
CONECT   40   22
CONECT   24   13   26
CONECT   25   14   26
CONECT   26   24   25   41   42
CONECT   41   26
CONECT   42   26
END   
