# Supplementary material for: Optimization of 2-Amino-4,6-diarylpyrimidine-5-carbonitriles as Potent and Selective A1 Antagonists
Source: J Med Chem. 2022 Jan 22;65(3):2091–106. doi: 10.1021/acs.jmedchem.1c01636 (PMC8842224; doi:10.1021/acs.jmedchem.1c01636)
Supplement: Supplementary file 2 — jm1c01636_si_002.zip [file jm1c01636_si_002.zip › pdb files/Ligands/A1AR/CONFORMATION B/19aq.pdb]

TITLE     19aq
REMARK   4      COMPLIES WITH FORMAT V. 3.0, 1-DEC-2006
REMARK 888
REMARK 888 WRITTEN BY MAESTRO (A PRODUCT OF SCHRODINGER, LLC)
HETATM    1  N1  UNK   900       0.693   6.791  19.137  1.00  0.00           N  
HETATM    2  C1  UNK   900      -0.301   5.896  18.822  1.00  0.00           C  
HETATM    3  N2  UNK   900      -1.241   6.325  18.013  1.00  0.00           N  
HETATM    4  C2  UNK   900      -2.229   5.498  17.648  1.00  0.00           C  
HETATM    5  C3  UNK   900      -3.279   6.163  16.825  1.00  0.00           C  
HETATM    6  C4  UNK   900      -2.935   7.220  15.945  1.00  0.00           C  
HETATM    7  C5  UNK   900      -4.652   5.826  16.924  1.00  0.00           C  
HETATM    8  C6  UNK   900      -2.188   4.144  18.050  1.00  0.00           C  
HETATM    9  C7  UNK   900      -1.154   3.787  18.955  1.00  0.00           C  
HETATM   10  C8  UNK   900      -1.031   2.434  19.563  1.00  0.00           C  
HETATM   11  C9  UNK   900      -2.177   1.802  20.121  1.00  0.00           C  
HETATM   12  C10 UNK   900      -2.129   0.485  20.623  1.00  0.00           C  
HETATM   13  C11 UNK   900      -0.906  -0.167  20.622  1.00  0.00           C  
HETATM   14  C12 UNK   900       0.231   0.430  20.134  1.00  0.00           C  
HETATM   15  C13 UNK   900       0.205   1.732  19.596  1.00  0.00           C  
HETATM   16  N3  UNK   900      -0.187   4.670  19.307  1.00  0.00           N  
HETATM   17  C14 UNK   900      -3.111   3.157  17.502  1.00  0.00           C  
HETATM   18  N4  UNK   900      -3.843   2.372  17.069  1.00  0.00           N  
HETATM   19  O1  UNK   900      -0.641  -1.408  21.077  1.00  0.00           O  
HETATM   20  O2  UNK   900       1.265  -0.437  20.268  1.00  0.00           O  
HETATM   21  C15 UNK   900      -5.628   6.476  16.143  1.00  0.00           C  
HETATM   22  C16 UNK   900      -3.910   7.900  15.189  1.00  0.00           C  
HETATM   23  C17 UNK   900      -5.260   7.521  15.279  1.00  0.00           C  
HETATM   24  C18 UNK   900       2.008  10.318  17.204  1.00  0.00           C  
HETATM   25  C19 UNK   900       0.637  10.115  17.428  1.00  0.00           C  
HETATM   26  C20 UNK   900       0.195   8.958  18.094  1.00  0.00           C  
HETATM   27  C21 UNK   900       1.117   7.970  18.507  1.00  0.00           C  
HETATM   28  C22 UNK   900       2.492   8.175  18.262  1.00  0.00           C  
HETATM   29  C23 UNK   900       2.938   9.345  17.620  1.00  0.00           C  
HETATM   30  C24 UNK   900       0.722  -1.593  20.873  1.00  0.00           C  
HETATM   31  H1  UNK   900       1.261   6.532  19.937  1.00  0.00           H  
HETATM   32  H2  UNK   900      -1.903   7.533  15.867  1.00  0.00           H  
HETATM   33  H3  UNK   900      -4.975   5.067  17.619  1.00  0.00           H  
HETATM   34  H4  UNK   900      -3.113   2.339  20.139  1.00  0.00           H  
HETATM   35  H5  UNK   900      -2.975  -0.045  21.024  1.00  0.00           H  
HETATM   36  H6  UNK   900       1.110   2.191  19.230  1.00  0.00           H  
HETATM   37  H7  UNK   900      -3.620   8.719  14.546  1.00  0.00           H  
HETATM   38  H8  UNK   900       2.312  11.245  16.742  1.00  0.00           H  
HETATM   39  H9  UNK   900      -0.076  10.871  17.126  1.00  0.00           H  
HETATM   40  H10 UNK   900      -0.861   8.841  18.284  1.00  0.00           H  
HETATM   41  H11 UNK   900       3.223   7.442  18.562  1.00  0.00           H  
HETATM   42  H12 UNK   900       3.995   9.487  17.467  1.00  0.00           H  
HETATM   43  H13 UNK   900      -6.663   6.187  16.222  1.00  0.00           H  
HETATM   44  H14 UNK   900      -6.009   8.046  14.702  1.00  0.00           H  
HETATM   45  H15 UNK   900       0.870  -2.466  20.238  1.00  0.00           H  
HETATM   46  H16 UNK   900       1.177  -1.771  21.846  1.00  0.00           H  
CONECT    1    2   31   27
CONECT    2    1   16    3
CONECT    2    3
CONECT    3    2    4
CONECT    3    2
CONECT    4    3    5    8
CONECT    4    8
CONECT    5    4    7    6
CONECT    5    6
CONECT    6    5   32   22
CONECT    6    5
CONECT    7    5   33   21
CONECT    7   21
CONECT    8    4    9   17
CONECT    8    4
CONECT    9    8   10   16
CONECT    9   16
CONECT   10    9   15   11
CONECT   10   11
CONECT   11   10   12   34
CONECT   11   10
CONECT   12   11   13   35
CONECT   12   13
CONECT   13   12   14   19
CONECT   13   12
CONECT   14   13   15   20
CONECT   14   15
CONECT   15   10   14   36
CONECT   15   14
CONECT   16    2    9
CONECT   16    9
CONECT   17    8   18
CONECT   17   18
CONECT   17   18
CONECT   18   17
CONECT   18   17
CONECT   18   17
CONECT   31    1
CONECT   32    6
CONECT   33    7
CONECT   34   11
CONECT   35   12
CONECT   19   13   30
CONECT   20   14   30
CONECT   36   15
CONECT   21    7   23   43
CONECT   21    7
CONECT   22    6   37   23
CONECT   22   23
CONECT   37   22
CONECT   23   21   22   44
CONECT   23   22
CONECT   24   25   29   38
CONECT   24   25
CONECT   25   24   26   39
CONECT   25   24
CONECT   26   25   27   40
CONECT   26   27
CONECT   27    1   26   28
CONECT   27   26
CONECT   28   27   29   41
CONECT   28   29
CONECT   29   24   28   42
CONECT   29   28
CONECT   38   24
CONECT   39   25
CONECT   40   26
CONECT   41   28
CONECT   42   29
CONECT   43   21
CONECT   44   23
CONECT   30   19   20   45   46
CONECT   45   30
CONECT   46   30
END   
