# Supplementary material for: Optimization of 2-Amino-4,6-diarylpyrimidine-5-carbonitriles as Potent and Selective A1 Antagonists
Source: J Med Chem. 2022 Jan 22;65(3):2091–106. doi: 10.1021/acs.jmedchem.1c01636 (PMC8842224; doi:10.1021/acs.jmedchem.1c01636)
Supplement: Supplementary file 2 — jm1c01636_si_002.zip [file jm1c01636_si_002.zip › pdb files/Ligands/A1AR/CONFORMATION B/19af.pdb]

TITLE     19af
REMARK   4      COMPLIES WITH FORMAT V. 3.0, 1-DEC-2006
REMARK 888
REMARK 888 WRITTEN BY MAESTRO (A PRODUCT OF SCHRODINGER, LLC)
HETATM    1  N1  UNK   900       0.549   6.589  19.427  1.00  0.00           N  
HETATM    2  C1  UNK   900      -0.332   5.639  18.977  1.00  0.00           C  
HETATM    3  N2  UNK   900      -1.214   6.009  18.079  1.00  0.00           N  
HETATM    4  C2  UNK   900      -2.104   5.114  17.606  1.00  0.00           C  
HETATM    5  C3  UNK   900      -2.013   3.762  18.058  1.00  0.00           C  
HETATM    6  C4  UNK   900      -1.018   3.467  19.031  1.00  0.00           C  
HETATM    7  C5  UNK   900      -0.790   2.113  19.627  1.00  0.00           C  
HETATM    8  C6  UNK   900      -1.873   1.386  20.180  1.00  0.00           C  
HETATM    9  C7  UNK   900      -1.707   0.087  20.707  1.00  0.00           C  
HETATM   10  C8  UNK   900      -0.432  -0.500  20.739  1.00  0.00           C  
HETATM   11  C9  UNK   900       0.663   0.206  20.220  1.00  0.00           C  
HETATM   12  C10 UNK   900       0.490   1.491  19.673  1.00  0.00           C  
HETATM   13  N3  UNK   900      -0.179   4.431  19.467  1.00  0.00           N  
HETATM   14  C11 UNK   900      -2.808   2.675  17.509  1.00  0.00           C  
HETATM   15  N4  UNK   900      -3.436   1.808  17.075  1.00  0.00           N  
HETATM   16  C12 UNK   900       0.578   7.961  18.945  1.00  0.00           C  
HETATM   17  F1  UNK   900      -0.252  -1.734  21.262  1.00  0.00           F  
HETATM   18  F2  UNK   900       1.596   2.123  19.228  1.00  0.00           F  
HETATM   19  C13 UNK   900      -4.816   7.044  14.734  1.00  0.00           C  
HETATM   20  C14 UNK   900      -3.797   7.766  15.370  1.00  0.00           C  
HETATM   21  C15 UNK   900      -2.938   7.120  16.281  1.00  0.00           C  
HETATM   22  C16 UNK   900      -3.059   5.737  16.613  1.00  0.00           C  
HETATM   23  C17 UNK   900      -4.118   5.051  15.957  1.00  0.00           C  
HETATM   24  C18 UNK   900      -4.968   5.682  15.031  1.00  0.00           C  
HETATM   25  H1  UNK   900       1.132   6.355  20.231  1.00  0.00           H  
HETATM   26  H2  UNK   900      -2.854   1.832  20.181  1.00  0.00           H  
HETATM   27  H3  UNK   900      -2.551  -0.466  21.096  1.00  0.00           H  
HETATM   28  H4  UNK   900       1.646  -0.237  20.239  1.00  0.00           H  
HETATM   29  H5  UNK   900       1.291   8.547  19.525  1.00  0.00           H  
HETATM   30  H6  UNK   900       0.876   7.985  17.896  1.00  0.00           H  
HETATM   31  H7  UNK   900      -0.406   8.423  19.034  1.00  0.00           H  
HETATM   32  H8  UNK   900      -5.473   7.530  14.026  1.00  0.00           H  
HETATM   33  H9  UNK   900      -3.664   8.815  15.153  1.00  0.00           H  
HETATM   34  H10 UNK   900      -2.167   7.727  16.731  1.00  0.00           H  
HETATM   35  H11 UNK   900      -4.340   4.017  16.124  1.00  0.00           H  
HETATM   36  H12 UNK   900      -5.738   5.103  14.551  1.00  0.00           H  
CONECT    1    2   25   16
CONECT    2    1   13    3
CONECT    2    3
CONECT    3    2    4
CONECT    3    2
CONECT    4    3    5   22
CONECT    4    5
CONECT    5    4    6   14
CONECT    5    4
CONECT    6    5    7   13
CONECT    6   13
CONECT    7    6   12    8
CONECT    7    8
CONECT    8    7    9   26
CONECT    8    7
CONECT    9    8   10   27
CONECT    9   10
CONECT   10    9   11   17
CONECT   10    9
CONECT   11   10   12   28
CONECT   11   12
CONECT   12    7   11   18
CONECT   12   11
CONECT   13    2    6
CONECT   13    6
CONECT   14    5   15
CONECT   14   15
CONECT   14   15
CONECT   15   14
CONECT   15   14
CONECT   15   14
CONECT   25    1
CONECT   16    1   29   30   31
CONECT   26    8
CONECT   27    9
CONECT   17   10
CONECT   28   11
CONECT   18   12
CONECT   29   16
CONECT   30   16
CONECT   31   16
CONECT   19   20   24   32
CONECT   19   20
CONECT   20   19   21   33
CONECT   20   19
CONECT   21   20   22   34
CONECT   21   22
CONECT   22    4   21   23
CONECT   22   21
CONECT   23   22   24   35
CONECT   23   24
CONECT   24   19   23   36
CONECT   24   23
CONECT   32   19
CONECT   33   20
CONECT   34   21
CONECT   35   23
CONECT   36   24
END   
