# Supplementary material for: Optimization of 2-Amino-4,6-diarylpyrimidine-5-carbonitriles as Potent and Selective A1 Antagonists
Source: J Med Chem. 2022 Jan 22;65(3):2091–106. doi: 10.1021/acs.jmedchem.1c01636 (PMC8842224; doi:10.1021/acs.jmedchem.1c01636)
Supplement: Supplementary file 2 — jm1c01636_si_002.zip [file jm1c01636_si_002.zip › pdb files/Ligands/A1AR/CONFORMATION B/18ac.pdb]

TITLE     18ac
REMARK   4      COMPLIES WITH FORMAT V. 3.0, 1-DEC-2006
REMARK 888
REMARK 888 WRITTEN BY MAESTRO (A PRODUCT OF SCHRODINGER, LLC)
HETATM    1  N1  UNK   900       0.804   6.834  18.994  1.00  0.00           N  
HETATM    2  C1  UNK   900      -0.203   5.983  18.688  1.00  0.00           C  
HETATM    3  N2  UNK   900      -1.100   6.437  17.847  1.00  0.00           N  
HETATM    4  C2  UNK   900      -2.130   5.626  17.527  1.00  0.00           C  
HETATM    5  C3  UNK   900      -3.097   6.246  16.566  1.00  0.00           C  
HETATM    6  C4  UNK   900      -3.766   5.514  15.553  1.00  0.00           C  
HETATM    7  C5  UNK   900      -4.711   6.120  14.702  1.00  0.00           C  
HETATM    8  C6  UNK   900      -4.987   7.493  14.815  1.00  0.00           C  
HETATM    9  C7  UNK   900      -3.363   7.636  16.624  1.00  0.00           C  
HETATM   10  C8  UNK   900      -2.214   4.325  18.094  1.00  0.00           C  
HETATM   11  C9  UNK   900      -1.152   3.926  18.954  1.00  0.00           C  
HETATM   12  C10 UNK   900      -0.983   2.567  19.555  1.00  0.00           C  
HETATM   13  C11 UNK   900      -2.046   1.837  20.131  1.00  0.00           C  
HETATM   14  C12 UNK   900      -1.843   0.519  20.583  1.00  0.00           C  
HETATM   15  C13 UNK   900      -0.556  -0.031  20.493  1.00  0.00           C  
HETATM   16  N3  UNK   900       0.486   0.654  19.994  1.00  0.00           N  
HETATM   17  C14 UNK   900       0.272   1.913  19.554  1.00  0.00           C  
HETATM   18  N4  UNK   900      -0.142   4.782  19.227  1.00  0.00           N  
HETATM   19  C15 UNK   900      -3.333   3.440  17.802  1.00  0.00           C  
HETATM   20  N5  UNK   900      -4.221   2.736  17.572  1.00  0.00           N  
HETATM   21  C16 UNK   900      -4.298   8.257  15.772  1.00  0.00           C  
HETATM   22  H1  UNK   900       1.305   6.692  19.867  1.00  0.00           H  
HETATM   23  H2  UNK   900       0.679   7.793  18.714  1.00  0.00           H  
HETATM   24  H3  UNK   900      -3.561   4.465  15.407  1.00  0.00           H  
HETATM   25  H4  UNK   900      -5.215   5.530  13.950  1.00  0.00           H  
HETATM   26  H5  UNK   900      -5.710   7.960  14.160  1.00  0.00           H  
HETATM   27  H6  UNK   900      -2.823   8.242  17.331  1.00  0.00           H  
HETATM   28  H7  UNK   900      -3.025   2.279  20.209  1.00  0.00           H  
HETATM   29  H8  UNK   900      -2.656  -0.067  20.981  1.00  0.00           H  
HETATM   30  H9  UNK   900      -0.358  -1.039  20.827  1.00  0.00           H  
HETATM   31  H10 UNK   900       1.151   2.412  19.178  1.00  0.00           H  
HETATM   32  H11 UNK   900      -4.482   9.319  15.849  1.00  0.00           H  
CONECT    1    2   22   23
CONECT    2    1   18    3
CONECT    2    3
CONECT    3    2    4
CONECT    3    2
CONECT    4    3    5   10
CONECT    4   10
CONECT    5    4    9    6
CONECT    5    6
CONECT    6    5    7   24
CONECT    6    5
CONECT    7    6    8   25
CONECT    7    8
CONECT    8    7   26   21
CONECT    8    7
CONECT    9    5   27   21
CONECT    9   21
CONECT   10    4   11   19
CONECT   10    4
CONECT   11   10   12   18
CONECT   11   18
CONECT   12   11   17   13
CONECT   12   13
CONECT   13   12   14   28
CONECT   13   12
CONECT   14   13   15   29
CONECT   14   15
CONECT   15   14   16   30
CONECT   15   14
CONECT   16   15   17
CONECT   16   17
CONECT   17   12   16   31
CONECT   17   16
CONECT   18    2   11
CONECT   18   11
CONECT   19   10   20
CONECT   19   20
CONECT   19   20
CONECT   20   19
CONECT   20   19
CONECT   20   19
CONECT   22    1
CONECT   23    1
CONECT   24    6
CONECT   25    7
CONECT   26    8
CONECT   27    9
CONECT   28   13
CONECT   29   14
CONECT   30   15
CONECT   31   17
CONECT   21    8    9   32
CONECT   21    9
CONECT   32   21
END   
