# Supplementary material for: Optimization of 2-Amino-4,6-diarylpyrimidine-5-carbonitriles as Potent and Selective A1 Antagonists
Source: J Med Chem. 2022 Jan 22;65(3):2091–106. doi: 10.1021/acs.jmedchem.1c01636 (PMC8842224; doi:10.1021/acs.jmedchem.1c01636)
Supplement: Supplementary file 2 — jm1c01636_si_002.zip [file jm1c01636_si_002.zip › pdb files/Ligands/A2AR/CONFORMATION A/18e.pdb]

TITLE     18e
REMARK   4      COMPLIES WITH FORMAT V. 3.0, 1-DEC-2006
REMARK 888
REMARK 888 WRITTEN BY MAESTRO (A PRODUCT OF SCHRODINGER, LLC)
HETATM    1  N1  UNK   900       4.940  -5.719  16.750  1.00  0.00           N  
HETATM    2  C1  UNK   900       5.525  -4.999  15.772  1.00  0.00           C  
HETATM    3  N2  UNK   900       6.762  -4.647  16.022  1.00  0.00           N  
HETATM    4  C2  UNK   900       7.356  -3.878  15.093  1.00  0.00           C  
HETATM    5  C3  UNK   900       8.753  -3.568  15.393  1.00  0.00           C  
HETATM    6  C4  UNK   900       9.289  -2.283  15.169  1.00  0.00           C  
HETATM    7  C5  UNK   900      10.673  -2.088  15.201  1.00  0.00           C  
HETATM    8  C6  UNK   900      11.519  -3.155  15.517  1.00  0.00           C  
HETATM    9  C7  UNK   900       9.609  -4.622  15.763  1.00  0.00           C  
HETATM   10  C8  UNK   900       6.714  -3.509  13.894  1.00  0.00           C  
HETATM   11  C9  UNK   900       5.379  -3.927  13.772  1.00  0.00           C  
HETATM   12  C10 UNK   900       4.465  -3.516  12.688  1.00  0.00           C  
HETATM   13  C11 UNK   900       4.425  -2.195  12.198  1.00  0.00           C  
HETATM   14  C12 UNK   900       3.458  -1.806  11.269  1.00  0.00           C  
HETATM   15  C13 UNK   900       2.449  -2.702  10.880  1.00  0.00           C  
HETATM   16  C14 UNK   900       2.526  -4.048  11.279  1.00  0.00           C  
HETATM   17  C15 UNK   900       3.556  -4.441  12.151  1.00  0.00           C  
HETATM   18  N3  UNK   900       4.803  -4.707  14.711  1.00  0.00           N  
HETATM   19  C16 UNK   900       7.387  -2.770  12.830  1.00  0.00           C  
HETATM   20  N4  UNK   900       7.916  -2.180  11.988  1.00  0.00           N  
HETATM   21  C17 UNK   900      10.993  -4.439  15.738  1.00  0.00           C  
HETATM   22  F1  UNK   900      11.801  -5.507  15.929  1.00  0.00           F  
HETATM   23  H1  UNK   900       4.226  -6.348  16.368  1.00  0.00           H  
HETATM   24  H2  UNK   900       5.593  -6.182  17.352  1.00  0.00           H  
HETATM   25  H3  UNK   900       8.644  -1.462  14.884  1.00  0.00           H  
HETATM   26  H4  UNK   900      11.089  -1.144  14.912  1.00  0.00           H  
HETATM   27  H5  UNK   900      12.574  -2.971  15.571  1.00  0.00           H  
HETATM   28  H6  UNK   900       9.210  -5.613  15.919  1.00  0.00           H  
HETATM   29  H7  UNK   900       5.123  -1.452  12.547  1.00  0.00           H  
HETATM   30  H8  UNK   900       3.496  -0.801  10.897  1.00  0.00           H  
HETATM   31  H9  UNK   900       1.662  -2.377  10.216  1.00  0.00           H  
HETATM   32  H10 UNK   900       1.807  -4.774  10.925  1.00  0.00           H  
HETATM   33  H11 UNK   900       3.670  -5.465  12.448  1.00  0.00           H  
CONECT    1    2   23   24
CONECT    2    1   18    3
CONECT    2    3
CONECT    3    2    4
CONECT    3    2
CONECT    4    3    5   10
CONECT    4   10
CONECT    5    4    9    6
CONECT    5    6
CONECT    6    5    7   25
CONECT    6    5
CONECT    7    6    8   26
CONECT    7    8
CONECT    8    7   27   21
CONECT    8    7
CONECT    9    5   28   21
CONECT    9   21
CONECT   10    4   11   19
CONECT   10    4
CONECT   11   10   12   18
CONECT   11   18
CONECT   12   11   17   13
CONECT   12   13
CONECT   13   12   14   29
CONECT   13   12
CONECT   14   13   15   30
CONECT   14   15
CONECT   15   14   16   31
CONECT   15   14
CONECT   16   15   17   32
CONECT   16   17
CONECT   17   12   16   33
CONECT   17   16
CONECT   18    2   11
CONECT   18   11
CONECT   19   10   20
CONECT   19   20
CONECT   19   20
CONECT   20   19
CONECT   20   19
CONECT   20   19
CONECT   23    1
CONECT   24    1
CONECT   25    6
CONECT   26    7
CONECT   27    8
CONECT   28    9
CONECT   29   13
CONECT   30   14
CONECT   31   15
CONECT   32   16
CONECT   33   17
CONECT   21    8    9   22
CONECT   21    9
CONECT   22   21
END   
