# Supplementary material for: Optimization of 2-Amino-4,6-diarylpyrimidine-5-carbonitriles as Potent and Selective A1 Antagonists
Source: J Med Chem. 2022 Jan 22;65(3):2091–106. doi: 10.1021/acs.jmedchem.1c01636 (PMC8842224; doi:10.1021/acs.jmedchem.1c01636)
Supplement: Supplementary file 2 — jm1c01636_si_002.zip [file jm1c01636_si_002.zip › pdb files/Ligands/A2AR/CONFORMATION A/19a.pdb]

TITLE     19a
REMARK   4      COMPLIES WITH FORMAT V. 3.0, 1-DEC-2006
REMARK 888
REMARK 888 WRITTEN BY MAESTRO (A PRODUCT OF SCHRODINGER, LLC)
HETATM    1  N1  UNK   900       5.411  -6.223  15.847  1.00  0.00           N  
HETATM    2  C1  UNK   900       5.746  -5.073  15.292  1.00  0.00           C  
HETATM    3  N2  UNK   900       6.862  -4.580  15.737  1.00  0.00           N  
HETATM    4  C2  UNK   900       7.451  -3.713  14.932  1.00  0.00           C  
HETATM    5  C3  UNK   900       8.822  -3.487  15.355  1.00  0.00           C  
HETATM    6  C4  UNK   900       9.374  -2.203  15.337  1.00  0.00           C  
HETATM    7  C5  UNK   900      10.746  -2.085  15.500  1.00  0.00           C  
HETATM    8  C6  UNK   900      11.559  -3.189  15.708  1.00  0.00           C  
HETATM    9  C7  UNK   900      11.020  -4.474  15.745  1.00  0.00           C  
HETATM   10  C8  UNK   900       9.635  -4.606  15.648  1.00  0.00           C  
HETATM   11  C9  UNK   900       6.872  -3.281  13.724  1.00  0.00           C  
HETATM   12  C10 UNK   900       5.575  -3.775  13.462  1.00  0.00           C  
HETATM   13  C11 UNK   900       4.616  -3.374  12.413  1.00  0.00           C  
HETATM   14  C12 UNK   900       4.593  -2.075  11.878  1.00  0.00           C  
HETATM   15  C13 UNK   900       3.539  -1.682  11.044  1.00  0.00           C  
HETATM   16  C14 UNK   900       2.456  -2.538  10.787  1.00  0.00           C  
HETATM   17  C15 UNK   900       2.502  -3.863  11.236  1.00  0.00           C  
HETATM   18  C16 UNK   900       3.591  -4.270  12.018  1.00  0.00           C  
HETATM   19  N3  UNK   900       5.050  -4.723  14.250  1.00  0.00           N  
HETATM   20  C17 UNK   900       7.681  -2.513  12.803  1.00  0.00           C  
HETATM   21  N4  UNK   900       8.368  -1.917  12.099  1.00  0.00           N  
HETATM   22  C18 UNK   900       5.413  -6.319  17.259  1.00  0.00           C  
HETATM   23  H1  UNK   900       4.570  -6.667  15.451  1.00  0.00           H  
HETATM   24  H2  UNK   900       4.948  -7.245  17.553  1.00  0.00           H  
HETATM   25  H3  UNK   900       8.775  -1.338  15.088  1.00  0.00           H  
HETATM   26  H4  UNK   900      11.248  -1.182  15.306  1.00  0.00           H  
HETATM   27  H5  UNK   900      12.603  -2.996  15.789  1.00  0.00           H  
HETATM   28  H6  UNK   900      11.657  -5.339  15.872  1.00  0.00           H  
HETATM   29  H7  UNK   900       9.208  -5.599  15.664  1.00  0.00           H  
HETATM   30  H8  UNK   900       5.357  -1.359  12.140  1.00  0.00           H  
HETATM   31  H9  UNK   900       3.548  -0.704  10.627  1.00  0.00           H  
HETATM   32  H10 UNK   900       1.625  -2.203  10.185  1.00  0.00           H  
HETATM   33  H11 UNK   900       1.710  -4.561  11.002  1.00  0.00           H  
HETATM   34  H12 UNK   900       3.618  -5.285  12.374  1.00  0.00           H  
HETATM   35  H13 UNK   900       6.450  -6.316  17.587  1.00  0.00           H  
HETATM   36  H14 UNK   900       4.838  -5.487  17.665  1.00  0.00           H  
CONECT    1    2   23   22
CONECT    2    1   19    3
CONECT    2    3
CONECT    3    2    4
CONECT    3    2
CONECT    4    3    5   11
CONECT    4   11
CONECT    5    4   10    6
CONECT    5    6
CONECT    6    5    7   25
CONECT    6    5
CONECT    7    6    8   26
CONECT    7    8
CONECT    8    7    9   27
CONECT    8    7
CONECT    9    8   10   28
CONECT    9   10
CONECT   10    5    9   29
CONECT   10    9
CONECT   11    4   12   20
CONECT   11    4
CONECT   12   11   13   19
CONECT   12   19
CONECT   13   12   18   14
CONECT   13   14
CONECT   14   13   15   30
CONECT   14   13
CONECT   15   14   16   31
CONECT   15   16
CONECT   16   15   17   32
CONECT   16   15
CONECT   17   16   18   33
CONECT   17   18
CONECT   18   13   17   34
CONECT   18   17
CONECT   19    2   12
CONECT   19   12
CONECT   20   11   21
CONECT   20   21
CONECT   20   21
CONECT   21   20
CONECT   21   20
CONECT   21   20
CONECT   23    1
CONECT   24   22
CONECT   25    6
CONECT   26    7
CONECT   27    8
CONECT   28    9
CONECT   29   10
CONECT   30   14
CONECT   31   15
CONECT   32   16
CONECT   33   17
CONECT   34   18
CONECT   22    1   24   35   36
CONECT   35   22
CONECT   36   22
END   
