# Supplementary material for: Optimization of 2-Amino-4,6-diarylpyrimidine-5-carbonitriles as Potent and Selective A1 Antagonists
Source: J Med Chem. 2022 Jan 22;65(3):2091–106. doi: 10.1021/acs.jmedchem.1c01636 (PMC8842224; doi:10.1021/acs.jmedchem.1c01636)
Supplement: Supplementary file 2 — jm1c01636_si_002.zip [file jm1c01636_si_002.zip › pdb files/Ligands/A2AR/CONFORMATION A/19ak.pdb]

TITLE     19ak
REMARK   4      COMPLIES WITH FORMAT V. 3.0, 1-DEC-2006
REMARK 888
REMARK 888 WRITTEN BY MAESTRO (A PRODUCT OF SCHRODINGER, LLC)
HETATM    1  N1  UNK   900       4.278  -5.077  15.919  1.00  0.00           N  
HETATM    2  C1  UNK   900       5.221  -4.593  15.093  1.00  0.00           C  
HETATM    3  N2  UNK   900       6.422  -4.306  15.537  1.00  0.00           N  
HETATM    4  C2  UNK   900       7.236  -3.643  14.720  1.00  0.00           C  
HETATM    5  C3  UNK   900       8.627  -3.675  15.225  1.00  0.00           C  
HETATM    6  C4  UNK   900       9.069  -4.952  15.653  1.00  0.00           C  
HETATM    7  C5  UNK   900      11.325  -4.187  15.724  1.00  0.00           C  
HETATM    8  C6  UNK   900       9.564  -2.604  15.212  1.00  0.00           C  
HETATM    9  C7  UNK   900       6.788  -3.214  13.450  1.00  0.00           C  
HETATM   10  C8  UNK   900       5.465  -3.611  13.095  1.00  0.00           C  
HETATM   11  C9  UNK   900       4.530  -3.236  12.011  1.00  0.00           C  
HETATM   12  C10 UNK   900       4.558  -1.978  11.395  1.00  0.00           C  
HETATM   13  C11 UNK   900       3.479  -1.586  10.586  1.00  0.00           C  
HETATM   14  C12 UNK   900       2.290  -2.336  10.546  1.00  0.00           C  
HETATM   15  C13 UNK   900       2.273  -3.626  11.075  1.00  0.00           C  
HETATM   16  C14 UNK   900       3.416  -4.084  11.730  1.00  0.00           C  
HETATM   17  N3  UNK   900       4.751  -4.365  13.928  1.00  0.00           N  
HETATM   18  C15 UNK   900       7.729  -2.490  12.631  1.00  0.00           C  
HETATM   19  N4  UNK   900       8.528  -1.929  12.022  1.00  0.00           N  
HETATM   20  C16 UNK   900       4.625  -5.351  17.261  1.00  0.00           C  
HETATM   21  C17 UNK   900      10.922  -2.883  15.498  1.00  0.00           C  
HETATM   22 CL1  UNK   900      12.190  -1.722  15.611  1.00  0.00          Cl  
HETATM   23  C18 UNK   900      10.426  -5.224  15.832  1.00  0.00           C  
HETATM   24 CL2  UNK   900      11.025  -6.755  16.330  1.00  0.00          Cl  
HETATM   25  C19 UNK   900       5.432  -6.602  17.294  1.00  0.00           C  
HETATM   26  H1  UNK   900       3.660  -5.764  15.497  1.00  0.00           H  
HETATM   27  H2  UNK   900       8.371  -5.768  15.716  1.00  0.00           H  
HETATM   28  H3  UNK   900      12.331  -4.389  15.998  1.00  0.00           H  
HETATM   29  H4  UNK   900       9.259  -1.602  14.946  1.00  0.00           H  
HETATM   30  H5  UNK   900       5.401  -1.323  11.548  1.00  0.00           H  
HETATM   31  H6  UNK   900       3.536  -0.697  10.000  1.00  0.00           H  
HETATM   32  H7  UNK   900       1.440  -1.997   9.973  1.00  0.00           H  
HETATM   33  H8  UNK   900       1.410  -4.268  10.975  1.00  0.00           H  
HETATM   34  H9  UNK   900       3.368  -5.078  12.142  1.00  0.00           H  
HETATM   35  H10 UNK   900       5.334  -4.623  17.569  1.00  0.00           H  
HETATM   36  H11 UNK   900       3.754  -5.254  17.898  1.00  0.00           H  
HETATM   37  H12 UNK   900       5.165  -7.210  18.119  1.00  0.00           H  
HETATM   38  H13 UNK   900       5.225  -7.166  16.421  1.00  0.00           H  
HETATM   39  H14 UNK   900       6.499  -6.387  17.322  1.00  0.00           H  
CONECT    1    2   26   20
CONECT    2    1   17    3
CONECT    2    3
CONECT    3    2    4
CONECT    3    2
CONECT    4    3    5    9
CONECT    4    9
CONECT    5    4    8    6
CONECT    5    6
CONECT    6    5   27   23
CONECT    6    5
CONECT    7   28   21   23
CONECT    7   23
CONECT    8    5   29   21
CONECT    8   21
CONECT    9    4   10   18
CONECT    9    4
CONECT   10    9   11   17
CONECT   10   17
CONECT   11   10   16   12
CONECT   11   12
CONECT   12   11   13   30
CONECT   12   11
CONECT   13   12   14   31
CONECT   13   14
CONECT   14   13   15   32
CONECT   14   13
CONECT   15   14   16   33
CONECT   15   16
CONECT   16   11   15   34
CONECT   16   15
CONECT   17    2   10
CONECT   17   10
CONECT   18    9   19
CONECT   18   19
CONECT   18   19
CONECT   19   18
CONECT   19   18
CONECT   19   18
CONECT   26    1
CONECT   20    1   35   36   25
CONECT   27    6
CONECT   28    7
CONECT   29    8
CONECT   30   12
CONECT   31   13
CONECT   32   14
CONECT   33   15
CONECT   34   16
CONECT   21    7    8   22
CONECT   21    8
CONECT   22   21
CONECT   23    6    7   24
CONECT   23    7
CONECT   24   23
CONECT   35   20
CONECT   36   20
CONECT   25   20   37   38   39
CONECT   37   25
CONECT   38   25
CONECT   39   25
END   
