# Supplementary material for: Optimization of 2-Amino-4,6-diarylpyrimidine-5-carbonitriles as Potent and Selective A1 Antagonists
Source: J Med Chem. 2022 Jan 22;65(3):2091–106. doi: 10.1021/acs.jmedchem.1c01636 (PMC8842224; doi:10.1021/acs.jmedchem.1c01636)
Supplement: Supplementary file 2 — jm1c01636_si_002.zip [file jm1c01636_si_002.zip › pdb files/Ligands/A2AR/CONFORMATION A/19bf.pdb]

TITLE     19bf
REMARK   4      COMPLIES WITH FORMAT V. 3.0, 1-DEC-2006
REMARK 888
REMARK 888 WRITTEN BY MAESTRO (A PRODUCT OF SCHRODINGER, LLC)
HETATM    1  N1  UNK   900       5.320  -5.579  16.460  1.00  0.00           N  
HETATM    2  C1  UNK   900       5.759  -4.720  15.479  1.00  0.00           C  
HETATM    3  N2  UNK   900       6.973  -4.201  15.554  1.00  0.00           N  
HETATM    4  C2  UNK   900       7.399  -3.383  14.568  1.00  0.00           C  
HETATM    5  C3  UNK   900       8.770  -2.827  14.768  1.00  0.00           C  
HETATM    6  C4  UNK   900       9.242  -1.665  14.112  1.00  0.00           C  
HETATM    7  C5  UNK   900      10.603  -1.332  14.150  1.00  0.00           C  
HETATM    8  C6  UNK   900      11.443  -2.062  14.994  1.00  0.00           C  
HETATM    9  N3  UNK   900      11.001  -3.092  15.728  1.00  0.00           N  
HETATM   10  C7  UNK   900       9.712  -3.476  15.599  1.00  0.00           C  
HETATM   11  C8  UNK   900       6.582  -3.181  13.427  1.00  0.00           C  
HETATM   12  C9  UNK   900       5.287  -3.729  13.487  1.00  0.00           C  
HETATM   13  C10 UNK   900       4.228  -3.483  12.485  1.00  0.00           C  
HETATM   14  C11 UNK   900       4.009  -2.216  11.905  1.00  0.00           C  
HETATM   15  C12 UNK   900       2.987  -2.023  10.970  1.00  0.00           C  
HETATM   16  C13 UNK   900       2.061  -3.045  10.708  1.00  0.00           C  
HETATM   17  C14 UNK   900       2.283  -4.324  11.239  1.00  0.00           C  
HETATM   18  C15 UNK   900       3.388  -4.534  12.087  1.00  0.00           C  
HETATM   19  N4  UNK   900       4.902  -4.531  14.500  1.00  0.00           N  
HETATM   20  C16 UNK   900       7.024  -2.497  12.217  1.00  0.00           C  
HETATM   21  N5  UNK   900       7.363  -1.949  11.255  1.00  0.00           N  
HETATM   22  C17 UNK   900       7.105  -7.861  19.565  1.00  0.00           C  
HETATM   23  C18 UNK   900       5.852  -8.217  19.034  1.00  0.00           C  
HETATM   24  C19 UNK   900       5.269  -7.424  18.026  1.00  0.00           C  
HETATM   25  C20 UNK   900       5.905  -6.257  17.542  1.00  0.00           C  
HETATM   26  C21 UNK   900       7.155  -5.902  18.097  1.00  0.00           C  
HETATM   27  C22 UNK   900       7.758  -6.710  19.084  1.00  0.00           C  
HETATM   28  H1  UNK   900       4.406  -5.931  16.210  1.00  0.00           H  
HETATM   29  H2  UNK   900       8.594  -1.029  13.533  1.00  0.00           H  
HETATM   30  H3  UNK   900      10.980  -0.486  13.596  1.00  0.00           H  
HETATM   31  H4  UNK   900      12.477  -1.785  15.120  1.00  0.00           H  
HETATM   32  H5  UNK   900       9.449  -4.364  16.153  1.00  0.00           H  
HETATM   33  H6  UNK   900       4.640  -1.377  12.157  1.00  0.00           H  
HETATM   34  H7  UNK   900       2.939  -1.077  10.471  1.00  0.00           H  
HETATM   35  H8  UNK   900       1.227  -2.869  10.045  1.00  0.00           H  
HETATM   36  H9  UNK   900       1.623  -5.142  10.982  1.00  0.00           H  
HETATM   37  H10 UNK   900       3.632  -5.516  12.461  1.00  0.00           H  
HETATM   38  H11 UNK   900       7.577  -8.470  20.322  1.00  0.00           H  
HETATM   39  H12 UNK   900       5.361  -9.122  19.353  1.00  0.00           H  
HETATM   40  H13 UNK   900       4.376  -7.779  17.537  1.00  0.00           H  
HETATM   41  H14 UNK   900       7.669  -5.002  17.794  1.00  0.00           H  
HETATM   42  H15 UNK   900       8.712  -6.402  19.489  1.00  0.00           H  
CONECT    1    2   28   25
CONECT    2    1   19    3
CONECT    2    3
CONECT    3    2    4
CONECT    3    2
CONECT    4    3    5   11
CONECT    4   11
CONECT    5    4   10    6
CONECT    5    6
CONECT    6    5    7   29
CONECT    6    5
CONECT    7    6    8   30
CONECT    7    8
CONECT    8    7    9   31
CONECT    8    7
CONECT    9    8   10
CONECT    9   10
CONECT   10    5    9   32
CONECT   10    9
CONECT   11    4   12   20
CONECT   11    4
CONECT   12   11   13   19
CONECT   12   19
CONECT   13   12   18   14
CONECT   13   14
CONECT   14   13   15   33
CONECT   14   13
CONECT   15   14   16   34
CONECT   15   16
CONECT   16   15   17   35
CONECT   16   15
CONECT   17   16   18   36
CONECT   17   18
CONECT   18   13   17   37
CONECT   18   17
CONECT   19    2   12
CONECT   19   12
CONECT   20   11   21
CONECT   20   21
CONECT   20   21
CONECT   21   20
CONECT   21   20
CONECT   21   20
CONECT   28    1
CONECT   29    6
CONECT   30    7
CONECT   31    8
CONECT   32   10
CONECT   33   14
CONECT   34   15
CONECT   35   16
CONECT   36   17
CONECT   37   18
CONECT   22   23   27   38
CONECT   22   23
CONECT   23   22   24   39
CONECT   23   22
CONECT   24   23   25   40
CONECT   24   25
CONECT   25    1   24   26
CONECT   25   24
CONECT   26   25   27   41
CONECT   26   27
CONECT   27   22   26   42
CONECT   27   26
CONECT   38   22
CONECT   39   23
CONECT   40   24
CONECT   41   26
CONECT   42   27
END   
