# Supplementary material for: Optimization of 2-Amino-4,6-diarylpyrimidine-5-carbonitriles as Potent and Selective A1 Antagonists
Source: J Med Chem. 2022 Jan 22;65(3):2091–106. doi: 10.1021/acs.jmedchem.1c01636 (PMC8842224; doi:10.1021/acs.jmedchem.1c01636)
Supplement: Supplementary file 2 — jm1c01636_si_002.zip [file jm1c01636_si_002.zip › pdb files/Ligands/A2AR/CONFORMATION A/19aj.pdb]

TITLE     19aj
REMARK   4      COMPLIES WITH FORMAT V. 3.0, 1-DEC-2006
REMARK 888
REMARK 888 WRITTEN BY MAESTRO (A PRODUCT OF SCHRODINGER, LLC)
HETATM    1  N1  UNK   900       4.705  -5.432  16.462  1.00  0.00           N  
HETATM    2  C1  UNK   900       5.420  -4.718  15.572  1.00  0.00           C  
HETATM    3  N2  UNK   900       6.636  -4.373  15.917  1.00  0.00           N  
HETATM    4  C2  UNK   900       7.353  -3.694  15.024  1.00  0.00           C  
HETATM    5  C3  UNK   900       8.775  -3.725  15.367  1.00  0.00           C  
HETATM    6  C4  UNK   900       9.257  -5.017  15.678  1.00  0.00           C  
HETATM    7  C5  UNK   900      11.465  -4.187  15.747  1.00  0.00           C  
HETATM    8  C6  UNK   900       9.676  -2.630  15.319  1.00  0.00           C  
HETATM    9  C7  UNK   900       6.814  -3.290  13.792  1.00  0.00           C  
HETATM   10  C8  UNK   900       5.482  -3.700  13.553  1.00  0.00           C  
HETATM   11  C9  UNK   900       4.588  -3.344  12.437  1.00  0.00           C  
HETATM   12  C10 UNK   900       4.579  -2.059  11.866  1.00  0.00           C  
HETATM   13  C11 UNK   900       3.535  -1.690  11.007  1.00  0.00           C  
HETATM   14  C12 UNK   900       2.453  -2.552  10.770  1.00  0.00           C  
HETATM   15  C13 UNK   900       2.506  -3.872  11.234  1.00  0.00           C  
HETATM   16  C14 UNK   900       3.590  -4.261  12.033  1.00  0.00           C  
HETATM   17  N3  UNK   900       4.820  -4.458  14.444  1.00  0.00           N  
HETATM   18  C15 UNK   900       7.654  -2.585  12.847  1.00  0.00           C  
HETATM   19  N4  UNK   900       8.354  -2.032  12.118  1.00  0.00           N  
HETATM   20  C16 UNK   900       5.403  -6.474  17.161  1.00  0.00           C  
HETATM   21  C17 UNK   900      11.045  -2.887  15.538  1.00  0.00           C  
HETATM   22 CL1  UNK   900      12.289  -1.696  15.619  1.00  0.00          Cl  
HETATM   23  C18 UNK   900      10.612  -5.261  15.830  1.00  0.00           C  
HETATM   24 CL2  UNK   900      11.249  -6.784  16.299  1.00  0.00          Cl  
HETATM   25  H1  UNK   900       3.862  -5.812  16.042  1.00  0.00           H  
HETATM   26  H2  UNK   900       8.579  -5.849  15.747  1.00  0.00           H  
HETATM   27  H3  UNK   900      12.444  -4.368  16.086  1.00  0.00           H  
HETATM   28  H4  UNK   900       9.329  -1.629  15.107  1.00  0.00           H  
HETATM   29  H5  UNK   900       5.336  -1.337  12.130  1.00  0.00           H  
HETATM   30  H6  UNK   900       3.546  -0.725  10.558  1.00  0.00           H  
HETATM   31  H7  UNK   900       1.621  -2.229  10.160  1.00  0.00           H  
HETATM   32  H8  UNK   900       1.718  -4.577  11.005  1.00  0.00           H  
HETATM   33  H9  UNK   900       3.628  -5.267  12.416  1.00  0.00           H  
HETATM   34  H10 UNK   900       5.116  -7.427  16.761  1.00  0.00           H  
HETATM   35  H11 UNK   900       6.486  -6.382  17.204  1.00  0.00           H  
HETATM   36  H12 UNK   900       5.048  -6.510  18.154  1.00  0.00           H  
CONECT    1    2   25   20
CONECT    2    1   17    3
CONECT    2    3
CONECT    3    2    4
CONECT    3    2
CONECT    4    3    5    9
CONECT    4    9
CONECT    5    4    8    6
CONECT    5    6
CONECT    6    5   26   23
CONECT    6    5
CONECT    7   27   21   23
CONECT    7   23
CONECT    8    5   28   21
CONECT    8   21
CONECT    9    4   10   18
CONECT    9    4
CONECT   10    9   11   17
CONECT   10   17
CONECT   11   10   16   12
CONECT   11   12
CONECT   12   11   13   29
CONECT   12   11
CONECT   13   12   14   30
CONECT   13   14
CONECT   14   13   15   31
CONECT   14   13
CONECT   15   14   16   32
CONECT   15   16
CONECT   16   11   15   33
CONECT   16   15
CONECT   17    2   10
CONECT   17   10
CONECT   18    9   19
CONECT   18   19
CONECT   18   19
CONECT   19   18
CONECT   19   18
CONECT   19   18
CONECT   25    1
CONECT   20    1   34   35   36
CONECT   26    6
CONECT   27    7
CONECT   28    8
CONECT   29   12
CONECT   30   13
CONECT   31   14
CONECT   32   15
CONECT   33   16
CONECT   21    7    8   22
CONECT   21    8
CONECT   22   21
CONECT   23    6    7   24
CONECT   23    7
CONECT   24   23
CONECT   34   20
CONECT   35   20
CONECT   36   20
END   
