# Supplementary material for: Optimization of 2-Amino-4,6-diarylpyrimidine-5-carbonitriles as Potent and Selective A1 Antagonists
Source: J Med Chem. 2022 Jan 22;65(3):2091–106. doi: 10.1021/acs.jmedchem.1c01636 (PMC8842224; doi:10.1021/acs.jmedchem.1c01636)
Supplement: Supplementary file 2 — jm1c01636_si_002.zip [file jm1c01636_si_002.zip › pdb files/Ligands/A2AR/CONFORMATION A/19w.pdb]

TITLE     19w
REMARK   4      COMPLIES WITH FORMAT V. 3.0, 1-DEC-2006
REMARK 888
REMARK 888 WRITTEN BY MAESTRO (A PRODUCT OF SCHRODINGER, LLC)
HETATM    1  N1  UNK   900       5.446  -5.741  16.598  1.00  0.00           N  
HETATM    2  C1  UNK   900       5.838  -4.866  15.607  1.00  0.00           C  
HETATM    3  N2  UNK   900       4.962  -4.661  14.637  1.00  0.00           N  
HETATM    4  C2  UNK   900       5.342  -3.849  13.625  1.00  0.00           C  
HETATM    5  C3  UNK   900       4.293  -3.547  12.631  1.00  0.00           C  
HETATM    6  C4  UNK   900       4.099  -2.255  12.103  1.00  0.00           C  
HETATM    7  C5  UNK   900       3.097  -2.009  11.163  1.00  0.00           C  
HETATM    8  C6  UNK   900       3.461  -4.569  12.164  1.00  0.00           C  
HETATM    9  C7  UNK   900       6.635  -3.316  13.549  1.00  0.00           C  
HETATM   10  C8  UNK   900       7.440  -3.517  14.688  1.00  0.00           C  
HETATM   11  C9  UNK   900       8.779  -2.918  14.868  1.00  0.00           C  
HETATM   12  C10 UNK   900       9.825  -3.644  15.481  1.00  0.00           C  
HETATM   13  C11 UNK   900      11.139  -3.143  15.478  1.00  0.00           C  
HETATM   14  C12 UNK   900      10.384  -1.176  14.270  1.00  0.00           C  
HETATM   15  C13 UNK   900       9.068  -1.635  14.352  1.00  0.00           C  
HETATM   16  N3  UNK   900       7.047  -4.343  15.672  1.00  0.00           N  
HETATM   17  C14 UNK   900       7.092  -2.629  12.342  1.00  0.00           C  
HETATM   18  N4  UNK   900       7.441  -2.080  11.386  1.00  0.00           N  
HETATM   19  C15 UNK   900       2.363  -4.312  11.321  1.00  0.00           C  
HETATM   20  C16 UNK   900       2.155  -3.005  10.853  1.00  0.00           C  
HETATM   21  C17 UNK   900       7.474  -7.923  19.638  1.00  0.00           C  
HETATM   22  C18 UNK   900       6.250  -8.377  19.116  1.00  0.00           C  
HETATM   23  C19 UNK   900       5.582  -7.621  18.132  1.00  0.00           C  
HETATM   24  C20 UNK   900       6.102  -6.391  17.662  1.00  0.00           C  
HETATM   25  C21 UNK   900       7.331  -5.945  18.204  1.00  0.00           C  
HETATM   26  C22 UNK   900       8.018  -6.713  19.169  1.00  0.00           C  
HETATM   27  C23 UNK   900      11.413  -1.913  14.864  1.00  0.00           C  
HETATM   28  F1  UNK   900      12.658  -1.408  14.880  1.00  0.00           F  
HETATM   29  H1  UNK   900       4.563  -6.165  16.337  1.00  0.00           H  
HETATM   30  H2  UNK   900       4.742  -1.439  12.393  1.00  0.00           H  
HETATM   31  H3  UNK   900       3.084  -1.042  10.703  1.00  0.00           H  
HETATM   32  H4  UNK   900       3.721  -5.563  12.481  1.00  0.00           H  
HETATM   33  H5  UNK   900       9.621  -4.616  15.907  1.00  0.00           H  
HETATM   34  H6  UNK   900      11.946  -3.707  15.921  1.00  0.00           H  
HETATM   35  H7  UNK   900      10.592  -0.242  13.772  1.00  0.00           H  
HETATM   36  H8  UNK   900       8.291  -1.008  13.942  1.00  0.00           H  
HETATM   37  H9  UNK   900       1.705  -5.116  11.020  1.00  0.00           H  
HETATM   38  H10 UNK   900       8.010  -8.503  20.375  1.00  0.00           H  
HETATM   39  H11 UNK   900       5.845  -9.327  19.426  1.00  0.00           H  
HETATM   40  H12 UNK   900       4.702  -8.037  17.666  1.00  0.00           H  
HETATM   41  H13 UNK   900       7.769  -5.001  17.913  1.00  0.00           H  
HETATM   42  H14 UNK   900       8.954  -6.336  19.555  1.00  0.00           H  
HETATM   43  H15 UNK   900       1.332  -2.786  10.189  1.00  0.00           H  
CONECT    1    2   29   24
CONECT    2    1   16    3
CONECT    2    3
CONECT    3    2    4
CONECT    3    2
CONECT    4    3    5    9
CONECT    4    9
CONECT    5    4    8    6
CONECT    5    6
CONECT    6    5    7   30
CONECT    6    5
CONECT    7    6   31   20
CONECT    7   20
CONECT    8    5   32   19
CONECT    8   19
CONECT    9    4   10   17
CONECT    9    4
CONECT   10    9   11   16
CONECT   10   16
CONECT   11   10   15   12
CONECT   11   12
CONECT   12   11   13   33
CONECT   12   11
CONECT   13   12   34   27
CONECT   13   27
CONECT   14   15   35   27
CONECT   14   15
CONECT   15   11   14   36
CONECT   15   14
CONECT   16    2   10
CONECT   16   10
CONECT   17    9   18
CONECT   17   18
CONECT   17   18
CONECT   18   17
CONECT   18   17
CONECT   18   17
CONECT   29    1
CONECT   30    6
CONECT   31    7
CONECT   32    8
CONECT   33   12
CONECT   34   13
CONECT   35   14
CONECT   36   15
CONECT   19    8   37   20
CONECT   19    8
CONECT   37   19
CONECT   20    7   19   43
CONECT   20    7
CONECT   21   22   26   38
CONECT   21   22
CONECT   22   21   23   39
CONECT   22   21
CONECT   23   22   24   40
CONECT   23   24
CONECT   24    1   23   25
CONECT   24   23
CONECT   25   24   26   41
CONECT   25   26
CONECT   26   21   25   42
CONECT   26   25
CONECT   38   21
CONECT   39   22
CONECT   40   23
CONECT   41   25
CONECT   42   26
CONECT   43   20
CONECT   27   13   14   28
CONECT   27   13
CONECT   28   27
END   
