# Supplementary material for: Optimization of 2-Amino-4,6-diarylpyrimidine-5-carbonitriles as Potent and Selective A1 Antagonists
Source: J Med Chem. 2022 Jan 22;65(3):2091–106. doi: 10.1021/acs.jmedchem.1c01636 (PMC8842224; doi:10.1021/acs.jmedchem.1c01636)
Supplement: Supplementary file 2 — jm1c01636_si_002.zip [file jm1c01636_si_002.zip › pdb files/Ligands/A2AR/CONFORMATION A/18s.pdb]

TITLE     18s
REMARK   4      COMPLIES WITH FORMAT V. 3.0, 1-DEC-2006
REMARK 888
REMARK 888 WRITTEN BY MAESTRO (A PRODUCT OF SCHRODINGER, LLC)
HETATM    1  N1  UNK   900       4.429  -5.613  16.684  1.00  0.00           N  
HETATM    2  C1  UNK   900       5.098  -5.001  15.690  1.00  0.00           C  
HETATM    3  N2  UNK   900       6.328  -4.694  15.994  1.00  0.00           N  
HETATM    4  C2  UNK   900       7.010  -3.978  15.085  1.00  0.00           C  
HETATM    5  C3  UNK   900       8.425  -3.854  15.428  1.00  0.00           C  
HETATM    6  C4  UNK   900       9.059  -5.022  15.902  1.00  0.00           C  
HETATM    7  C5  UNK   900      11.195  -3.967  15.645  1.00  0.00           C  
HETATM    8  C6  UNK   900       9.195  -2.704  15.145  1.00  0.00           C  
HETATM    9  C7  UNK   900       6.437  -3.568  13.866  1.00  0.00           C  
HETATM   10  C8  UNK   900       5.097  -3.950  13.677  1.00  0.00           C  
HETATM   11  C9  UNK   900       4.241  -3.502  12.565  1.00  0.00           C  
HETATM   12  C10 UNK   900       4.251  -2.172  12.104  1.00  0.00           C  
HETATM   13  C11 UNK   900       3.320  -1.745  11.157  1.00  0.00           C  
HETATM   14  C12 UNK   900       2.284  -2.598  10.744  1.00  0.00           C  
HETATM   15  C13 UNK   900       2.319  -3.953  11.110  1.00  0.00           C  
HETATM   16  C14 UNK   900       3.327  -4.393  11.979  1.00  0.00           C  
HETATM   17  N3  UNK   900       4.446  -4.709  14.584  1.00  0.00           N  
HETATM   18  C15 UNK   900       7.172  -2.827  12.848  1.00  0.00           C  
HETATM   19  N4  UNK   900       7.752  -2.233  12.044  1.00  0.00           N  
HETATM   20  C16 UNK   900      10.591  -2.786  15.207  1.00  0.00           C  
HETATM   21 CL1  UNK   900      11.579  -1.518  14.610  1.00  0.00          Cl  
HETATM   22  C17 UNK   900      10.445  -5.105  15.949  1.00  0.00           C  
HETATM   23 CL2  UNK   900      11.212  -6.587  16.377  1.00  0.00          Cl  
HETATM   24  H1  UNK   900       3.781  -6.300  16.293  1.00  0.00           H  
HETATM   25  H2  UNK   900       5.044  -6.022  17.361  1.00  0.00           H  
HETATM   26  H3  UNK   900       8.479  -5.897  16.135  1.00  0.00           H  
HETATM   27  H4  UNK   900      12.246  -4.003  15.769  1.00  0.00           H  
HETATM   28  H5  UNK   900       8.734  -1.800  14.775  1.00  0.00           H  
HETATM   29  H6  UNK   900       4.956  -1.452  12.489  1.00  0.00           H  
HETATM   30  H7  UNK   900       3.400  -0.741  10.794  1.00  0.00           H  
HETATM   31  H8  UNK   900       1.520  -2.240  10.069  1.00  0.00           H  
HETATM   32  H9  UNK   900       1.590  -4.653  10.729  1.00  0.00           H  
HETATM   33  H10 UNK   900       3.404  -5.426  12.241  1.00  0.00           H  
CONECT    1    2   24   25
CONECT    2    1   17    3
CONECT    2    3
CONECT    3    2    4
CONECT    3    2
CONECT    4    3    5    9
CONECT    4    9
CONECT    5    4    8    6
CONECT    5    6
CONECT    6    5   26   22
CONECT    6    5
CONECT    7   27   20   22
CONECT    7   22
CONECT    8    5   28   20
CONECT    8   20
CONECT    9    4   10   18
CONECT    9    4
CONECT   10    9   11   17
CONECT   10   17
CONECT   11   10   16   12
CONECT   11   12
CONECT   12   11   13   29
CONECT   12   11
CONECT   13   12   14   30
CONECT   13   14
CONECT   14   13   15   31
CONECT   14   13
CONECT   15   14   16   32
CONECT   15   16
CONECT   16   11   15   33
CONECT   16   15
CONECT   17    2   10
CONECT   17   10
CONECT   18    9   19
CONECT   18   19
CONECT   18   19
CONECT   19   18
CONECT   19   18
CONECT   19   18
CONECT   24    1
CONECT   25    1
CONECT   26    6
CONECT   27    7
CONECT   28    8
CONECT   29   12
CONECT   30   13
CONECT   31   14
CONECT   32   15
CONECT   33   16
CONECT   20    7    8   21
CONECT   20    8
CONECT   21   20
CONECT   22    6    7   23
CONECT   22    7
CONECT   23   22
END   
