# Supplementary material for: Optimization of 2-Amino-4,6-diarylpyrimidine-5-carbonitriles as Potent and Selective A1 Antagonists
Source: J Med Chem. 2022 Jan 22;65(3):2091–106. doi: 10.1021/acs.jmedchem.1c01636 (PMC8842224; doi:10.1021/acs.jmedchem.1c01636)
Supplement: Supplementary file 2 — jm1c01636_si_002.zip [file jm1c01636_si_002.zip › pdb files/Ligands/A2AR/CONFORMATION A/19u.pdb]

TITLE     19u
REMARK   4      COMPLIES WITH FORMAT V. 3.0, 1-DEC-2006
REMARK 888
REMARK 888 WRITTEN BY MAESTRO (A PRODUCT OF SCHRODINGER, LLC)
HETATM    1  N1  UNK   900       5.104  -5.999  16.710  1.00  0.00           N  
HETATM    2  C1  UNK   900       5.514  -5.062  15.781  1.00  0.00           C  
HETATM    3  N2  UNK   900       6.699  -4.563  15.982  1.00  0.00           N  
HETATM    4  C2  UNK   900       7.238  -3.762  15.065  1.00  0.00           C  
HETATM    5  C3  UNK   900       8.645  -3.498  15.338  1.00  0.00           C  
HETATM    6  C4  UNK   900       9.272  -2.258  15.107  1.00  0.00           C  
HETATM    7  C5  UNK   900      10.668  -2.168  15.196  1.00  0.00           C  
HETATM    8  C6  UNK   900      11.421  -3.306  15.514  1.00  0.00           C  
HETATM    9  C7  UNK   900       9.415  -4.614  15.711  1.00  0.00           C  
HETATM   10  C8  UNK   900       6.565  -3.436  13.882  1.00  0.00           C  
HETATM   11  C9  UNK   900       5.254  -3.941  13.793  1.00  0.00           C  
HETATM   12  C10 UNK   900       4.317  -3.563  12.714  1.00  0.00           C  
HETATM   13  C11 UNK   900       4.238  -2.249  12.209  1.00  0.00           C  
HETATM   14  C12 UNK   900       3.277  -1.898  11.258  1.00  0.00           C  
HETATM   15  C13 UNK   900       2.295  -2.824  10.873  1.00  0.00           C  
HETATM   16  C14 UNK   900       2.412  -4.162  11.285  1.00  0.00           C  
HETATM   17  C15 UNK   900       3.450  -4.517  12.165  1.00  0.00           C  
HETATM   18  N3  UNK   900       4.750  -4.798  14.726  1.00  0.00           N  
HETATM   19  C16 UNK   900       7.209  -2.689  12.805  1.00  0.00           C  
HETATM   20  N4  UNK   900       7.715  -2.095  11.948  1.00  0.00           N  
HETATM   21  C17 UNK   900      10.801  -4.559  15.687  1.00  0.00           C  
HETATM   22  N5  UNK   900      12.034  -6.844  15.932  1.00  0.00           N  
HETATM   23  C18 UNK   900      11.503  -5.826  15.817  1.00  0.00           C  
HETATM   24  C19 UNK   900       7.183  -8.345  19.616  1.00  0.00           C  
HETATM   25  C20 UNK   900       6.018  -8.832  18.996  1.00  0.00           C  
HETATM   26  C21 UNK   900       5.330  -8.033  18.058  1.00  0.00           C  
HETATM   27  C22 UNK   900       5.773  -6.727  17.724  1.00  0.00           C  
HETATM   28  C23 UNK   900       6.952  -6.267  18.357  1.00  0.00           C  
HETATM   29  C24 UNK   900       7.651  -7.062  19.286  1.00  0.00           C  
HETATM   30  H1  UNK   900       4.283  -6.481  16.344  1.00  0.00           H  
HETATM   31  H2  UNK   900       8.690  -1.394  14.817  1.00  0.00           H  
HETATM   32  H3  UNK   900      11.173  -1.252  14.961  1.00  0.00           H  
HETATM   33  H4  UNK   900      12.475  -3.182  15.612  1.00  0.00           H  
HETATM   34  H5  UNK   900       8.936  -5.571  15.862  1.00  0.00           H  
HETATM   35  H6  UNK   900       4.909  -1.480  12.553  1.00  0.00           H  
HETATM   36  H7  UNK   900       3.307  -0.898  10.870  1.00  0.00           H  
HETATM   37  H8  UNK   900       1.502  -2.526  10.201  1.00  0.00           H  
HETATM   38  H9  UNK   900       1.721  -4.913  10.928  1.00  0.00           H  
HETATM   39  H10 UNK   900       3.617  -5.536  12.456  1.00  0.00           H  
HETATM   40  H11 UNK   900       7.737  -8.951  20.317  1.00  0.00           H  
HETATM   41  H12 UNK   900       5.679  -9.834  19.203  1.00  0.00           H  
HETATM   42  H13 UNK   900       4.472  -8.449  17.549  1.00  0.00           H  
HETATM   43  H14 UNK   900       7.351  -5.279  18.171  1.00  0.00           H  
HETATM   44  H15 UNK   900       8.549  -6.659  19.735  1.00  0.00           H  
CONECT    1    2   30   27
CONECT    2    1   18    3
CONECT    2    3
CONECT    3    2    4
CONECT    3    2
CONECT    4    3    5   10
CONECT    4   10
CONECT    5    4    9    6
CONECT    5    6
CONECT    6    5    7   31
CONECT    6    5
CONECT    7    6    8   32
CONECT    7    8
CONECT    8    7   33   21
CONECT    8    7
CONECT    9    5   34   21
CONECT    9   21
CONECT   10    4   11   19
CONECT   10    4
CONECT   11   10   12   18
CONECT   11   18
CONECT   12   11   17   13
CONECT   12   13
CONECT   13   12   14   35
CONECT   13   12
CONECT   14   13   15   36
CONECT   14   15
CONECT   15   14   16   37
CONECT   15   14
CONECT   16   15   17   38
CONECT   16   17
CONECT   17   12   16   39
CONECT   17   16
CONECT   18    2   11
CONECT   18   11
CONECT   19   10   20
CONECT   19   20
CONECT   19   20
CONECT   20   19
CONECT   20   19
CONECT   20   19
CONECT   30    1
CONECT   31    6
CONECT   32    7
CONECT   33    8
CONECT   34    9
CONECT   35   13
CONECT   36   14
CONECT   37   15
CONECT   38   16
CONECT   39   17
CONECT   21    8    9   23
CONECT   21    9
CONECT   22   23
CONECT   22   23
CONECT   22   23
CONECT   23   21   22
CONECT   23   22
CONECT   23   22
CONECT   24   25   29   40
CONECT   24   25
CONECT   25   24   26   41
CONECT   25   24
CONECT   26   25   27   42
CONECT   26   27
CONECT   27    1   26   28
CONECT   27   26
CONECT   28   27   29   43
CONECT   28   29
CONECT   29   24   28   44
CONECT   29   28
CONECT   40   24
CONECT   41   25
CONECT   42   26
CONECT   43   28
CONECT   44   29
END   
