# Supplementary material for: Optimization of 2-Amino-4,6-diarylpyrimidine-5-carbonitriles as Potent and Selective A1 Antagonists
Source: J Med Chem. 2022 Jan 22;65(3):2091–106. doi: 10.1021/acs.jmedchem.1c01636 (PMC8842224; doi:10.1021/acs.jmedchem.1c01636)
Supplement: Supplementary file 2 — jm1c01636_si_002.zip [file jm1c01636_si_002.zip › pdb files/Ligands/A2AR/CONFORMATION A/18f.pdb]

TITLE     18f
REMARK   4      COMPLIES WITH FORMAT V. 3.0, 1-DEC-2006
REMARK 888
REMARK 888 WRITTEN BY MAESTRO (A PRODUCT OF SCHRODINGER, LLC)
HETATM    1  N1  UNK   900       4.758  -5.652  16.745  1.00  0.00           N  
HETATM    2  C1  UNK   900       5.375  -4.973  15.760  1.00  0.00           C  
HETATM    3  N2  UNK   900       6.608  -4.638  16.034  1.00  0.00           N  
HETATM    4  C2  UNK   900       7.235  -3.888  15.113  1.00  0.00           C  
HETATM    5  C3  UNK   900       8.638  -3.647  15.432  1.00  0.00           C  
HETATM    6  C4  UNK   900       9.251  -2.388  15.264  1.00  0.00           C  
HETATM    7  C5  UNK   900      10.644  -2.278  15.348  1.00  0.00           C  
HETATM    8  C6  UNK   900      11.413  -3.422  15.600  1.00  0.00           C  
HETATM    9  C7  UNK   900       9.416  -4.766  15.775  1.00  0.00           C  
HETATM   10  C8  UNK   900       6.627  -3.507  13.902  1.00  0.00           C  
HETATM   11  C9  UNK   900       5.291  -3.915  13.749  1.00  0.00           C  
HETATM   12  C10 UNK   900       4.402  -3.498  12.647  1.00  0.00           C  
HETATM   13  C11 UNK   900       4.384  -2.181  12.148  1.00  0.00           C  
HETATM   14  C12 UNK   900       3.422  -1.785  11.216  1.00  0.00           C  
HETATM   15  C13 UNK   900       2.397  -2.667  10.836  1.00  0.00           C  
HETATM   16  C14 UNK   900       2.458  -4.011  11.238  1.00  0.00           C  
HETATM   17  C15 UNK   900       3.484  -4.414  12.108  1.00  0.00           C  
HETATM   18  N3  UNK   900       4.683  -4.683  14.678  1.00  0.00           N  
HETATM   19  C16 UNK   900       7.339  -2.770  12.863  1.00  0.00           C  
HETATM   20  N4  UNK   900       7.900  -2.182  12.040  1.00  0.00           N  
HETATM   21  C17 UNK   900      10.806  -4.683  15.756  1.00  0.00           C  
HETATM   22 CL1  UNK   900      11.710  -6.146  15.902  1.00  0.00          Cl  
HETATM   23  H1  UNK   900       4.067  -6.302  16.358  1.00  0.00           H  
HETATM   24  H2  UNK   900       5.398  -6.096  17.375  1.00  0.00           H  
HETATM   25  H3  UNK   900       8.659  -1.521  15.006  1.00  0.00           H  
HETATM   26  H4  UNK   900      11.128  -1.336  15.163  1.00  0.00           H  
HETATM   27  H5  UNK   900      12.470  -3.304  15.675  1.00  0.00           H  
HETATM   28  H6  UNK   900       8.949  -5.731  15.889  1.00  0.00           H  
HETATM   29  H7  UNK   900       5.090  -1.444  12.495  1.00  0.00           H  
HETATM   30  H8  UNK   900       3.472  -0.785  10.834  1.00  0.00           H  
HETATM   31  H9  UNK   900       1.612  -2.334  10.172  1.00  0.00           H  
HETATM   32  H10 UNK   900       1.729  -4.730  10.890  1.00  0.00           H  
HETATM   33  H11 UNK   900       3.582  -5.439  12.406  1.00  0.00           H  
CONECT    1    2   23   24
CONECT    2    1   18    3
CONECT    2    3
CONECT    3    2    4
CONECT    3    2
CONECT    4    3    5   10
CONECT    4   10
CONECT    5    4    9    6
CONECT    5    6
CONECT    6    5    7   25
CONECT    6    5
CONECT    7    6    8   26
CONECT    7    8
CONECT    8    7   27   21
CONECT    8    7
CONECT    9    5   28   21
CONECT    9   21
CONECT   10    4   11   19
CONECT   10    4
CONECT   11   10   12   18
CONECT   11   18
CONECT   12   11   17   13
CONECT   12   13
CONECT   13   12   14   29
CONECT   13   12
CONECT   14   13   15   30
CONECT   14   15
CONECT   15   14   16   31
CONECT   15   14
CONECT   16   15   17   32
CONECT   16   17
CONECT   17   12   16   33
CONECT   17   16
CONECT   18    2   11
CONECT   18   11
CONECT   19   10   20
CONECT   19   20
CONECT   19   20
CONECT   20   19
CONECT   20   19
CONECT   20   19
CONECT   23    1
CONECT   24    1
CONECT   25    6
CONECT   26    7
CONECT   27    8
CONECT   28    9
CONECT   29   13
CONECT   30   14
CONECT   31   15
CONECT   32   16
CONECT   33   17
CONECT   21    8    9   22
CONECT   21    9
CONECT   22   21
END   
