# Supplementary material for: Optimization of 2-Amino-4,6-diarylpyrimidine-5-carbonitriles as Potent and Selective A1 Antagonists
Source: J Med Chem. 2022 Jan 22;65(3):2091–106. doi: 10.1021/acs.jmedchem.1c01636 (PMC8842224; doi:10.1021/acs.jmedchem.1c01636)
Supplement: Supplementary file 2 — jm1c01636_si_002.zip [file jm1c01636_si_002.zip › pdb files/Ligands/A2AR/CONFORMATION A/19c.pdb]

TITLE     19c
REMARK   4      COMPLIES WITH FORMAT V. 3.0, 1-DEC-2006
REMARK 888
REMARK 888 WRITTEN BY MAESTRO (A PRODUCT OF SCHRODINGER, LLC)
HETATM    1  N1  UNK   900       5.348  -5.689  16.517  1.00  0.00           N  
HETATM    2  C1  UNK   900       5.925  -6.379  17.598  1.00  0.00           C  
HETATM    3  C2  UNK   900       5.297  -7.563  18.051  1.00  0.00           C  
HETATM    4  C3  UNK   900       5.876  -8.367  19.053  1.00  0.00           C  
HETATM    5  C4  UNK   900       7.117  -8.008  19.608  1.00  0.00           C  
HETATM    6  C5  UNK   900       7.764  -6.842  19.157  1.00  0.00           C  
HETATM    7  C6  UNK   900       7.166  -6.024  18.175  1.00  0.00           C  
HETATM    8  C7  UNK   900       5.809  -4.819  15.554  1.00  0.00           C  
HETATM    9  N2  UNK   900       4.971  -4.593  14.562  1.00  0.00           N  
HETATM   10  C8  UNK   900       5.392  -3.780  13.570  1.00  0.00           C  
HETATM   11  C9  UNK   900       4.365  -3.485  12.550  1.00  0.00           C  
HETATM   12  C10 UNK   900       4.189  -2.199  11.998  1.00  0.00           C  
HETATM   13  C11 UNK   900       3.194  -1.955  11.048  1.00  0.00           C  
HETATM   14  C12 UNK   900       2.252  -2.949  10.736  1.00  0.00           C  
HETATM   15  C13 UNK   900       2.436  -4.248  11.233  1.00  0.00           C  
HETATM   16  C14 UNK   900       3.516  -4.507  12.100  1.00  0.00           C  
HETATM   17  C15 UNK   900       6.697  -3.261  13.541  1.00  0.00           C  
HETATM   18  C16 UNK   900       7.478  -3.501  14.694  1.00  0.00           C  
HETATM   19  C17 UNK   900       8.853  -2.983  14.911  1.00  0.00           C  
HETATM   20  C18 UNK   900       9.805  -3.759  15.610  1.00  0.00           C  
HETATM   21  C19 UNK   900      11.149  -3.356  15.690  1.00  0.00           C  
HETATM   22  C20 UNK   900      11.572  -2.176  15.059  1.00  0.00           C  
HETATM   23  C21 UNK   900      10.643  -1.399  14.355  1.00  0.00           C  
HETATM   24  C22 UNK   900       9.288  -1.753  14.361  1.00  0.00           C  
HETATM   25  N3  UNK   900       7.029  -4.329  15.659  1.00  0.00           N  
HETATM   26  C23 UNK   900       7.189  -2.567  12.357  1.00  0.00           C  
HETATM   27  N4  UNK   900       7.567  -2.012  11.414  1.00  0.00           N  
HETATM   28  H1  UNK   900       4.439  -6.040  16.245  1.00  0.00           H  
HETATM   29  H2  UNK   900       4.410  -7.916  17.547  1.00  0.00           H  
HETATM   30  H3  UNK   900       5.391  -9.283  19.349  1.00  0.00           H  
HETATM   31  H4  UNK   900       7.585  -8.626  20.359  1.00  0.00           H  
HETATM   32  H5  UNK   900       8.712  -6.534  19.576  1.00  0.00           H  
HETATM   33  H6  UNK   900       7.677  -5.115  17.896  1.00  0.00           H  
HETATM   34  H7  UNK   900       4.834  -1.384  12.288  1.00  0.00           H  
HETATM   35  H8  UNK   900       3.179  -0.992  10.580  1.00  0.00           H  
HETATM   36  H9  UNK   900       1.437  -2.734  10.061  1.00  0.00           H  
HETATM   37  H10 UNK   900       1.768  -5.045  10.937  1.00  0.00           H  
HETATM   38  H11 UNK   900       3.737  -5.503  12.447  1.00  0.00           H  
HETATM   39  H12 UNK   900       9.506  -4.697  16.056  1.00  0.00           H  
HETATM   40  H13 UNK   900      11.869  -3.969  16.207  1.00  0.00           H  
HETATM   41  H14 UNK   900      12.604  -1.865  15.121  1.00  0.00           H  
HETATM   42  H15 UNK   900      10.958  -0.501  13.846  1.00  0.00           H  
HETATM   43  H16 UNK   900       8.595  -1.078  13.883  1.00  0.00           H  
CONECT    1    2    8   28
CONECT    2    1    7    3
CONECT    2    3
CONECT    3    2    4   29
CONECT    3    2
CONECT    4    3    5   30
CONECT    4    5
CONECT    5    4    6   31
CONECT    5    4
CONECT    6    5    7   32
CONECT    6    7
CONECT    7    2    6   33
CONECT    7    6
CONECT    8    1   25    9
CONECT    8    9
CONECT    9    8   10
CONECT    9    8
CONECT   10    9   11   17
CONECT   10   17
CONECT   11   10   16   12
CONECT   11   12
CONECT   12   11   13   34
CONECT   12   11
CONECT   13   12   14   35
CONECT   13   14
CONECT   14   13   15   36
CONECT   14   13
CONECT   15   14   16   37
CONECT   15   16
CONECT   16   11   15   38
CONECT   16   15
CONECT   17   10   18   26
CONECT   17   10
CONECT   18   17   19   25
CONECT   18   25
CONECT   19   18   24   20
CONECT   19   20
CONECT   20   19   21   39
CONECT   20   19
CONECT   21   20   22   40
CONECT   21   22
CONECT   22   21   23   41
CONECT   22   21
CONECT   23   22   24   42
CONECT   23   24
CONECT   24   19   23   43
CONECT   24   23
CONECT   25    8   18
CONECT   25   18
CONECT   26   17   27
CONECT   26   27
CONECT   26   27
CONECT   27   26
CONECT   27   26
CONECT   27   26
CONECT   28    1
CONECT   29    3
CONECT   30    4
CONECT   31    5
CONECT   32    6
CONECT   33    7
CONECT   34   12
CONECT   35   13
CONECT   36   14
CONECT   37   15
CONECT   38   16
CONECT   39   20
CONECT   40   21
CONECT   41   22
CONECT   42   23
CONECT   43   24
END   
