# Supplementary material for: Optimization of 2-Amino-4,6-diarylpyrimidine-5-carbonitriles as Potent and Selective A1 Antagonists
Source: J Med Chem. 2022 Jan 22;65(3):2091–106. doi: 10.1021/acs.jmedchem.1c01636 (PMC8842224; doi:10.1021/acs.jmedchem.1c01636)
Supplement: Supplementary file 2 — jm1c01636_si_002.zip [file jm1c01636_si_002.zip › pdb files/Ligands/A2AR/CONFORMATION A/19t.pdb]

TITLE     19t
REMARK   4      COMPLIES WITH FORMAT V. 3.0, 1-DEC-2006
REMARK 888
REMARK 888 WRITTEN BY MAESTRO (A PRODUCT OF SCHRODINGER, LLC)
HETATM    1  N1  UNK   900       4.150  -5.102  15.975  1.00  0.00           N  
HETATM    2  C1  UNK   900       5.065  -4.703  15.071  1.00  0.00           C  
HETATM    3  N2  UNK   900       6.284  -4.416  15.468  1.00  0.00           N  
HETATM    4  C2  UNK   900       7.046  -3.728  14.639  1.00  0.00           C  
HETATM    5  C3  UNK   900       8.398  -3.526  15.184  1.00  0.00           C  
HETATM    6  C4  UNK   900       9.045  -2.276  15.182  1.00  0.00           C  
HETATM    7  C5  UNK   900      10.416  -2.205  15.457  1.00  0.00           C  
HETATM    8  C6  UNK   900      11.161  -3.372  15.686  1.00  0.00           C  
HETATM    9  C7  UNK   900       9.116  -4.662  15.608  1.00  0.00           C  
HETATM   10  C8  UNK   900       6.578  -3.351  13.367  1.00  0.00           C  
HETATM   11  C9  UNK   900       5.256  -3.755  13.047  1.00  0.00           C  
HETATM   12  C10 UNK   900       4.336  -3.345  11.969  1.00  0.00           C  
HETATM   13  C11 UNK   900       4.417  -2.087  11.355  1.00  0.00           C  
HETATM   14  C12 UNK   900       3.359  -1.642  10.552  1.00  0.00           C  
HETATM   15  C13 UNK   900       2.142  -2.350  10.503  1.00  0.00           C  
HETATM   16  C14 UNK   900       2.077  -3.641  11.027  1.00  0.00           C  
HETATM   17  C15 UNK   900       3.197  -4.148  11.687  1.00  0.00           C  
HETATM   18  N3  UNK   900       4.545  -4.479  13.914  1.00  0.00           N  
HETATM   19  C16 UNK   900       7.499  -2.639  12.524  1.00  0.00           C  
HETATM   20  N4  UNK   900       8.284  -2.084  11.896  1.00  0.00           N  
HETATM   21  C17 UNK   900       4.601  -5.347  17.297  1.00  0.00           C  
HETATM   22  C18 UNK   900      10.513  -4.616  15.732  1.00  0.00           C  
HETATM   23  N5  UNK   900      11.872  -6.832  15.958  1.00  0.00           N  
HETATM   24  C19 UNK   900      11.271  -5.853  15.850  1.00  0.00           C  
HETATM   25  C20 UNK   900       5.420  -6.596  17.307  1.00  0.00           C  
HETATM   26  H1  UNK   900       3.569  -5.862  15.622  1.00  0.00           H  
HETATM   27  H2  UNK   900       8.507  -1.385  14.890  1.00  0.00           H  
HETATM   28  H3  UNK   900      10.929  -1.271  15.367  1.00  0.00           H  
HETATM   29  H4  UNK   900      12.231  -3.307  15.800  1.00  0.00           H  
HETATM   30  H5  UNK   900       8.617  -5.620  15.617  1.00  0.00           H  
HETATM   31  H6  UNK   900       5.278  -1.458  11.515  1.00  0.00           H  
HETATM   32  H7  UNK   900       3.461  -0.733   9.997  1.00  0.00           H  
HETATM   33  H8  UNK   900       1.305  -1.975   9.932  1.00  0.00           H  
HETATM   34  H9  UNK   900       1.193  -4.250  10.931  1.00  0.00           H  
HETATM   35  H10 UNK   900       3.118  -5.139  12.095  1.00  0.00           H  
HETATM   36  H11 UNK   900       5.337  -4.621  17.548  1.00  0.00           H  
HETATM   37  H12 UNK   900       3.792  -5.223  18.009  1.00  0.00           H  
HETATM   38  H13 UNK   900       5.158  -7.226  18.118  1.00  0.00           H  
HETATM   39  H14 UNK   900       5.236  -7.142  16.415  1.00  0.00           H  
HETATM   40  H15 UNK   900       6.487  -6.379  17.348  1.00  0.00           H  
CONECT    1    2   26   21
CONECT    2    1   18    3
CONECT    2    3
CONECT    3    2    4
CONECT    3    2
CONECT    4    3    5   10
CONECT    4   10
CONECT    5    4    9    6
CONECT    5    6
CONECT    6    5    7   27
CONECT    6    5
CONECT    7    6    8   28
CONECT    7    8
CONECT    8    7   29   22
CONECT    8    7
CONECT    9    5   30   22
CONECT    9   22
CONECT   10    4   11   19
CONECT   10    4
CONECT   11   10   12   18
CONECT   11   18
CONECT   12   11   17   13
CONECT   12   13
CONECT   13   12   14   31
CONECT   13   12
CONECT   14   13   15   32
CONECT   14   15
CONECT   15   14   16   33
CONECT   15   14
CONECT   16   15   17   34
CONECT   16   17
CONECT   17   12   16   35
CONECT   17   16
CONECT   18    2   11
CONECT   18   11
CONECT   19   10   20
CONECT   19   20
CONECT   19   20
CONECT   20   19
CONECT   20   19
CONECT   20   19
CONECT   26    1
CONECT   21    1   36   37   25
CONECT   27    6
CONECT   28    7
CONECT   29    8
CONECT   30    9
CONECT   31   13
CONECT   32   14
CONECT   33   15
CONECT   34   16
CONECT   35   17
CONECT   22    8    9   24
CONECT   22    9
CONECT   23   24
CONECT   23   24
CONECT   23   24
CONECT   24   22   23
CONECT   24   23
CONECT   24   23
CONECT   36   21
CONECT   37   21
CONECT   25   21   38   39   40
CONECT   38   25
CONECT   39   25
CONECT   40   25
END   
