# Supplementary material for: Optimization of 2-Amino-4,6-diarylpyrimidine-5-carbonitriles as Potent and Selective A1 Antagonists
Source: J Med Chem. 2022 Jan 22;65(3):2091–106. doi: 10.1021/acs.jmedchem.1c01636 (PMC8842224; doi:10.1021/acs.jmedchem.1c01636)
Supplement: Supplementary file 2 — jm1c01636_si_002.zip [file jm1c01636_si_002.zip › pdb files/Ligands/A2AR/CONFORMATION A/18t.pdb]

TITLE     18t
REMARK   4      COMPLIES WITH FORMAT V. 3.0, 1-DEC-2006
REMARK 888
REMARK 888 WRITTEN BY MAESTRO (A PRODUCT OF SCHRODINGER, LLC)
HETATM    1  N1  UNK   900       4.600  -5.642  16.791  1.00  0.00           N  
HETATM    2  C1  UNK   900       5.231  -5.016  15.779  1.00  0.00           C  
HETATM    3  N2  UNK   900       6.476  -4.715  16.037  1.00  0.00           N  
HETATM    4  C2  UNK   900       7.102  -3.986  15.101  1.00  0.00           C  
HETATM    5  C3  UNK   900       8.486  -3.676  15.434  1.00  0.00           C  
HETATM    6  C4  UNK   900       9.355  -4.713  15.824  1.00  0.00           C  
HETATM    7  C5  UNK   900      11.237  -3.251  15.410  1.00  0.00           C  
HETATM    8  C6  UNK   900       8.992  -2.399  15.162  1.00  0.00           C  
HETATM    9  C7  UNK   900       6.493  -3.624  13.880  1.00  0.00           C  
HETATM   10  C8  UNK   900       5.147  -3.993  13.749  1.00  0.00           C  
HETATM   11  C9  UNK   900       4.265  -3.545  12.653  1.00  0.00           C  
HETATM   12  C10 UNK   900       4.269  -2.216  12.184  1.00  0.00           C  
HETATM   13  C11 UNK   900       3.337  -1.787  11.237  1.00  0.00           C  
HETATM   14  C12 UNK   900       2.312  -2.649  10.813  1.00  0.00           C  
HETATM   15  C13 UNK   900       2.345  -4.001  11.192  1.00  0.00           C  
HETATM   16  C14 UNK   900       3.347  -4.435  12.075  1.00  0.00           C  
HETATM   17  N3  UNK   900       4.529  -4.723  14.701  1.00  0.00           N  
HETATM   18  C15 UNK   900       7.188  -2.914  12.808  1.00  0.00           C  
HETATM   19  N4  UNK   900       7.730  -2.343  11.960  1.00  0.00           N  
HETATM   20  C16 UNK   900      10.361  -2.223  15.036  1.00  0.00           C  
HETATM   21  O1  UNK   900      10.770  -1.108  14.381  1.00  0.00           O  
HETATM   22  C17 UNK   900      10.750  -4.523  15.745  1.00  0.00           C  
HETATM   23  O2  UNK   900      11.694  -5.511  15.891  1.00  0.00           O  
HETATM   24  C18 UNK   900      11.733  -1.348  13.375  1.00  0.00           C  
HETATM   25  C19 UNK   900      11.340  -6.768  16.426  1.00  0.00           C  
HETATM   26  H1  UNK   900       5.238  -6.087  17.423  1.00  0.00           H  
HETATM   27  H2  UNK   900       3.901  -6.290  16.417  1.00  0.00           H  
HETATM   28  H3  UNK   900       8.908  -5.673  16.017  1.00  0.00           H  
HETATM   29  H4  UNK   900      12.295  -3.077  15.372  1.00  0.00           H  
HETATM   30  H5  UNK   900       8.336  -1.601  14.843  1.00  0.00           H  
HETATM   31  H6  UNK   900       4.982  -1.499  12.556  1.00  0.00           H  
HETATM   32  H7  UNK   900       3.411  -0.778  10.882  1.00  0.00           H  
HETATM   33  H8  UNK   900       1.551  -2.293  10.134  1.00  0.00           H  
HETATM   34  H9  UNK   900       1.618  -4.703  10.808  1.00  0.00           H  
HETATM   35  H10 UNK   900       3.433  -5.466  12.345  1.00  0.00           H  
HETATM   36  H11 UNK   900      12.050  -7.490  16.030  1.00  0.00           H  
HETATM   37  H12 UNK   900      11.422  -6.800  17.510  1.00  0.00           H  
HETATM   38  H13 UNK   900      10.344  -7.094  16.164  1.00  0.00           H  
HETATM   39  H14 UNK   900      11.597  -0.613  12.595  1.00  0.00           H  
HETATM   40  H15 UNK   900      12.734  -1.248  13.783  1.00  0.00           H  
HETATM   41  H16 UNK   900      11.643  -2.322  12.897  1.00  0.00           H  
CONECT    1    2   26   27
CONECT    2    1   17    3
CONECT    2    3
CONECT    3    2    4
CONECT    3    2
CONECT    4    3    5    9
CONECT    4    9
CONECT    5    4    8    6
CONECT    5    6
CONECT    6    5   28   22
CONECT    6    5
CONECT    7   29   20   22
CONECT    7   22
CONECT    8    5   30   20
CONECT    8   20
CONECT    9    4   10   18
CONECT    9    4
CONECT   10    9   11   17
CONECT   10   17
CONECT   11   10   16   12
CONECT   11   12
CONECT   12   11   13   31
CONECT   12   11
CONECT   13   12   14   32
CONECT   13   14
CONECT   14   13   15   33
CONECT   14   13
CONECT   15   14   16   34
CONECT   15   16
CONECT   16   11   15   35
CONECT   16   15
CONECT   17    2   10
CONECT   17   10
CONECT   18    9   19
CONECT   18   19
CONECT   18   19
CONECT   19   18
CONECT   19   18
CONECT   19   18
CONECT   26    1
CONECT   27    1
CONECT   28    6
CONECT   29    7
CONECT   30    8
CONECT   31   12
CONECT   32   13
CONECT   33   14
CONECT   34   15
CONECT   35   16
CONECT   20    7    8   21
CONECT   20    8
CONECT   21   20   24
CONECT   22    6    7   23
CONECT   22    7
CONECT   23   22   25
CONECT   24   21   39   40   41
CONECT   25   23   36   37   38
CONECT   36   25
CONECT   37   25
CONECT   38   25
CONECT   39   24
CONECT   40   24
CONECT   41   24
END   
