# Supplementary material for: Optimization of 2-Amino-4,6-diarylpyrimidine-5-carbonitriles as Potent and Selective A1 Antagonists
Source: J Med Chem. 2022 Jan 22;65(3):2091–106. doi: 10.1021/acs.jmedchem.1c01636 (PMC8842224; doi:10.1021/acs.jmedchem.1c01636)
Supplement: Supplementary file 2 — jm1c01636_si_002.zip [file jm1c01636_si_002.zip › pdb files/Ligands/A2AR/CONFORMATION A/19am.pdb]

TITLE     19am
REMARK   4      COMPLIES WITH FORMAT V. 3.0, 1-DEC-2006
REMARK 888
REMARK 888 WRITTEN BY MAESTRO (A PRODUCT OF SCHRODINGER, LLC)
HETATM    1  N1  UNK   900       4.468  -5.506  16.596  1.00  0.00           N  
HETATM    2  C1  UNK   900       5.068  -4.815  15.605  1.00  0.00           C  
HETATM    3  N2  UNK   900       6.268  -4.420  15.905  1.00  0.00           N  
HETATM    4  C2  UNK   900       6.950  -3.785  14.979  1.00  0.00           C  
HETATM    5  C3  UNK   900       8.336  -3.739  15.353  1.00  0.00           C  
HETATM    6  C4  UNK   900       8.919  -4.972  15.644  1.00  0.00           C  
HETATM    7  C5  UNK   900      11.083  -3.957  15.697  1.00  0.00           C  
HETATM    8  C6  UNK   900       9.102  -2.581  15.351  1.00  0.00           C  
HETATM    9  C7  UNK   900       6.418  -3.460  13.735  1.00  0.00           C  
HETATM   10  C8  UNK   900       5.084  -3.867  13.543  1.00  0.00           C  
HETATM   11  C9  UNK   900       4.225  -3.462  12.424  1.00  0.00           C  
HETATM   12  C10 UNK   900       4.280  -2.164  11.890  1.00  0.00           C  
HETATM   13  C11 UNK   900       3.316  -1.748  10.970  1.00  0.00           C  
HETATM   14  C12 UNK   900       2.205  -2.560  10.684  1.00  0.00           C  
HETATM   15  C13 UNK   900       2.197  -3.894  11.116  1.00  0.00           C  
HETATM   16  C14 UNK   900       3.237  -4.339  11.941  1.00  0.00           C  
HETATM   17  N3  UNK   900       4.425  -4.601  14.472  1.00  0.00           N  
HETATM   18  C15 UNK   900       7.254  -2.806  12.749  1.00  0.00           C  
HETATM   19  N4  UNK   900       7.937  -2.287  11.982  1.00  0.00           N  
HETATM   20  C16 UNK   900       5.314  -6.525  17.189  1.00  0.00           C  
HETATM   21  C17 UNK   900      10.474  -2.692  15.555  1.00  0.00           C  
HETATM   22  O1  UNK   900      11.110  -1.501  15.585  1.00  0.00           O  
HETATM   23  C18 UNK   900      10.296  -5.116  15.730  1.00  0.00           C  
HETATM   24  O2  UNK   900      10.742  -6.406  15.755  1.00  0.00           O  
HETATM   25  C19 UNK   900      12.515  -1.441  15.536  1.00  0.00           C  
HETATM   26  C20 UNK   900      11.934  -6.708  16.428  1.00  0.00           C  
HETATM   27  H1  UNK   900       3.634  -5.967  16.239  1.00  0.00           H  
HETATM   28  H2  UNK   900       8.298  -5.846  15.647  1.00  0.00           H  
HETATM   29  H3  UNK   900      12.136  -4.062  15.806  1.00  0.00           H  
HETATM   30  H4  UNK   900       8.647  -1.621  15.158  1.00  0.00           H  
HETATM   31  H5  UNK   900       5.039  -1.465  12.207  1.00  0.00           H  
HETATM   32  H6  UNK   900       3.425  -0.780  10.531  1.00  0.00           H  
HETATM   33  H7  UNK   900       1.420  -2.204  10.033  1.00  0.00           H  
HETATM   34  H8  UNK   900       1.414  -4.577  10.825  1.00  0.00           H  
HETATM   35  H9  UNK   900       3.267  -5.358  12.265  1.00  0.00           H  
HETATM   36  H10 UNK   900      12.440  -7.518  15.908  1.00  0.00           H  
HETATM   37  H11 UNK   900      12.647  -5.906  16.537  1.00  0.00           H  
HETATM   38  H12 UNK   900      11.647  -7.031  17.427  1.00  0.00           H  
HETATM   39  H13 UNK   900      12.854  -0.953  16.406  1.00  0.00           H  
HETATM   40  H14 UNK   900      13.041  -2.347  15.438  1.00  0.00           H  
HETATM   41  H15 UNK   900      12.838  -0.750  14.771  1.00  0.00           H  
HETATM   42  H16 UNK   900       5.091  -7.470  16.738  1.00  0.00           H  
HETATM   43  H17 UNK   900       6.390  -6.362  17.161  1.00  0.00           H  
HETATM   44  H18 UNK   900       5.078  -6.685  18.203  1.00  0.00           H  
CONECT    1    2   27   20
CONECT    2    1   17    3
CONECT    2    3
CONECT    3    2    4
CONECT    3    2
CONECT    4    3    5    9
CONECT    4    9
CONECT    5    4    8    6
CONECT    5    6
CONECT    6    5   28   23
CONECT    6    5
CONECT    7   29   21   23
CONECT    7   23
CONECT    8    5   30   21
CONECT    8   21
CONECT    9    4   10   18
CONECT    9    4
CONECT   10    9   11   17
CONECT   10   17
CONECT   11   10   16   12
CONECT   11   12
CONECT   12   11   13   31
CONECT   12   11
CONECT   13   12   14   32
CONECT   13   14
CONECT   14   13   15   33
CONECT   14   13
CONECT   15   14   16   34
CONECT   15   16
CONECT   16   11   15   35
CONECT   16   15
CONECT   17    2   10
CONECT   17   10
CONECT   18    9   19
CONECT   18   19
CONECT   18   19
CONECT   19   18
CONECT   19   18
CONECT   19   18
CONECT   27    1
CONECT   20    1   42   43   44
CONECT   28    6
CONECT   29    7
CONECT   30    8
CONECT   31   12
CONECT   32   13
CONECT   33   14
CONECT   34   15
CONECT   35   16
CONECT   21    7    8   22
CONECT   21    8
CONECT   22   21   25
CONECT   23    6    7   24
CONECT   23    7
CONECT   24   23   26
CONECT   25   22   39   40   41
CONECT   26   24   36   37   38
CONECT   36   26
CONECT   37   26
CONECT   38   26
CONECT   39   25
CONECT   40   25
CONECT   41   25
CONECT   42   20
CONECT   43   20
CONECT   44   20
END   
