# Supplementary material for: Optimization of 2-Amino-4,6-diarylpyrimidine-5-carbonitriles as Potent and Selective A1 Antagonists
Source: J Med Chem. 2022 Jan 22;65(3):2091–106. doi: 10.1021/acs.jmedchem.1c01636 (PMC8842224; doi:10.1021/acs.jmedchem.1c01636)
Supplement: Supplementary file 2 — jm1c01636_si_002.zip [file jm1c01636_si_002.zip › pdb files/Ligands/A2AR/CONFORMATION A/18u.pdb]

TITLE     18u
REMARK   4      COMPLIES WITH FORMAT V. 3.0, 1-DEC-2006
REMARK 888
REMARK 888 WRITTEN BY MAESTRO (A PRODUCT OF SCHRODINGER, LLC)
HETATM    1  N1  UNK   900       3.927  -5.321  16.706  1.00  0.00           N  
HETATM    2  C1  UNK   900       4.709  -4.917  15.688  1.00  0.00           C  
HETATM    3  N2  UNK   900       5.932  -4.676  16.048  1.00  0.00           N  
HETATM    4  C2  UNK   900       6.717  -4.044  15.161  1.00  0.00           C  
HETATM    5  C3  UNK   900       8.115  -4.033  15.587  1.00  0.00           C  
HETATM    6  C4  UNK   900       9.045  -3.006  15.270  1.00  0.00           C  
HETATM    7  C5  UNK   900       8.560  -5.223  16.201  1.00  0.00           C  
HETATM    8  C6  UNK   900       6.244  -3.643  13.894  1.00  0.00           C  
HETATM    9  C7  UNK   900       4.898  -3.961  13.638  1.00  0.00           C  
HETATM   10  C8  UNK   900       4.111  -3.498  12.483  1.00  0.00           C  
HETATM   11  C9  UNK   900       4.217  -2.186  11.987  1.00  0.00           C  
HETATM   12  C10 UNK   900       3.315  -1.724  11.029  1.00  0.00           C  
HETATM   13  C11 UNK   900       2.206  -2.504  10.661  1.00  0.00           C  
HETATM   14  C12 UNK   900       2.147  -3.846  11.058  1.00  0.00           C  
HETATM   15  C13 UNK   900       3.137  -4.339  11.916  1.00  0.00           C  
HETATM   16  N3  UNK   900       4.145  -4.634  14.534  1.00  0.00           N  
HETATM   17  C14 UNK   900       7.074  -2.967  12.906  1.00  0.00           C  
HETATM   18  N4  UNK   900       7.726  -2.421  12.121  1.00  0.00           N  
HETATM   19  C15 UNK   900       9.909  -5.498  16.185  1.00  0.00           C  
HETATM   20  O1  UNK   900      10.536  -6.646  16.529  1.00  0.00           O  
HETATM   21  C16 UNK   900      10.428  -3.275  15.326  1.00  0.00           C  
HETATM   22  C17 UNK   900      10.794  -4.573  15.703  1.00  0.00           C  
HETATM   23  O2  UNK   900      11.999  -5.145  15.689  1.00  0.00           O  
HETATM   24  C18 UNK   900      11.864  -6.451  16.151  1.00  0.00           C  
HETATM   25  H1  UNK   900       3.276  -6.025  16.365  1.00  0.00           H  
HETATM   26  H2  UNK   900       4.478  -5.682  17.461  1.00  0.00           H  
HETATM   27  H3  UNK   900       8.706  -2.062  14.869  1.00  0.00           H  
HETATM   28  H4  UNK   900       7.871  -5.977  16.533  1.00  0.00           H  
HETATM   29  H5  UNK   900       4.965  -1.503  12.357  1.00  0.00           H  
HETATM   30  H6  UNK   900       3.461  -0.745  10.625  1.00  0.00           H  
HETATM   31  H7  UNK   900       1.466  -2.113   9.977  1.00  0.00           H  
HETATM   32  H8  UNK   900       1.370  -4.505  10.704  1.00  0.00           H  
HETATM   33  H9  UNK   900       3.122  -5.368  12.192  1.00  0.00           H  
HETATM   34  H10 UNK   900      11.162  -2.561  14.982  1.00  0.00           H  
HETATM   35  H11 UNK   900      12.525  -6.561  17.006  1.00  0.00           H  
HETATM   36  H12 UNK   900      12.165  -7.135  15.360  1.00  0.00           H  
CONECT    1    2   25   26
CONECT    2    1   16    3
CONECT    2    3
CONECT    3    2    4
CONECT    3    2
CONECT    4    3    5    8
CONECT    4    8
CONECT    5    4    7    6
CONECT    5    6
CONECT    6    5   27   21
CONECT    6    5
CONECT    7    5   28   19
CONECT    7   19
CONECT    8    4    9   17
CONECT    8    4
CONECT    9    8   10   16
CONECT    9   16
CONECT   10    9   15   11
CONECT   10   11
CONECT   11   10   12   29
CONECT   11   10
CONECT   12   11   13   30
CONECT   12   13
CONECT   13   12   14   31
CONECT   13   12
CONECT   14   13   15   32
CONECT   14   15
CONECT   15   10   14   33
CONECT   15   14
CONECT   16    2    9
CONECT   16    9
CONECT   17    8   18
CONECT   17   18
CONECT   17   18
CONECT   18   17
CONECT   18   17
CONECT   18   17
CONECT   25    1
CONECT   26    1
CONECT   27    6
CONECT   28    7
CONECT   29   11
CONECT   30   12
CONECT   31   13
CONECT   32   14
CONECT   33   15
CONECT   19    7   20   22
CONECT   19    7
CONECT   20   19   24
CONECT   21    6   34   22
CONECT   21   22
CONECT   34   21
CONECT   22   19   21   23
CONECT   22   21
CONECT   23   22   24
CONECT   24   20   23   35   36
CONECT   35   24
CONECT   36   24
END   
