# Supplementary material for: Optimization of 2-Amino-4,6-diarylpyrimidine-5-carbonitriles as Potent and Selective A1 Antagonists
Source: J Med Chem. 2022 Jan 22;65(3):2091–106. doi: 10.1021/acs.jmedchem.1c01636 (PMC8842224; doi:10.1021/acs.jmedchem.1c01636)
Supplement: Supplementary file 2 — jm1c01636_si_002.zip [file jm1c01636_si_002.zip › pdb files/Ligands/A2AR/CONFORMATION A/18b.pdb]

TITLE     18b
REMARK   4      COMPLIES WITH FORMAT V. 3.0, 1-DEC-2006
REMARK 888
REMARK 888 WRITTEN BY MAESTRO (A PRODUCT OF SCHRODINGER, LLC)
HETATM    1  N1  UNK   900       5.260  -5.758  16.600  1.00  0.00           N  
HETATM    2  C1  UNK   900       5.743  -4.938  15.639  1.00  0.00           C  
HETATM    3  N2  UNK   900       4.944  -4.699  14.626  1.00  0.00           N  
HETATM    4  C2  UNK   900       5.413  -3.897  13.653  1.00  0.00           C  
HETATM    5  C3  UNK   900       4.408  -3.536  12.632  1.00  0.00           C  
HETATM    6  C4  UNK   900       3.504  -4.501  12.162  1.00  0.00           C  
HETATM    7  C5  UNK   900       2.428  -4.162  11.321  1.00  0.00           C  
HETATM    8  C6  UNK   900       2.296  -2.833  10.883  1.00  0.00           C  
HETATM    9  C7  UNK   900       3.288  -1.896  11.214  1.00  0.00           C  
HETATM   10  C8  UNK   900       6.732  -3.415  13.676  1.00  0.00           C  
HETATM   11  C9  UNK   900       7.471  -3.680  14.857  1.00  0.00           C  
HETATM   12  C10 UNK   900       8.838  -3.148  15.093  1.00  0.00           C  
HETATM   13  C11 UNK   900      11.215  -3.455  15.599  1.00  0.00           C  
HETATM   14  C12 UNK   900      11.520  -2.201  15.047  1.00  0.00           C  
HETATM   15  C13 UNK   900      10.482  -1.412  14.540  1.00  0.00           C  
HETATM   16  C14 UNK   900       9.156  -1.840  14.658  1.00  0.00           C  
HETATM   17  N3  UNK   900       6.959  -4.467  15.830  1.00  0.00           N  
HETATM   18  C15 UNK   900       7.270  -2.700  12.521  1.00  0.00           C  
HETATM   19  N4  UNK   900       7.686  -2.124  11.610  1.00  0.00           N  
HETATM   20  C16 UNK   900       4.291  -2.226  12.126  1.00  0.00           C  
HETATM   21  C17 UNK   900       9.892  -3.935  15.624  1.00  0.00           C  
HETATM   22  F1  UNK   900       9.680  -5.185  16.104  1.00  0.00           F  
HETATM   23  H1  UNK   900       5.959  -6.201  17.165  1.00  0.00           H  
HETATM   24  H2  UNK   900       4.514  -6.372  16.267  1.00  0.00           H  
HETATM   25  H3  UNK   900       3.670  -5.514  12.479  1.00  0.00           H  
HETATM   26  H4  UNK   900       1.717  -4.919  11.014  1.00  0.00           H  
HETATM   27  H5  UNK   900       1.478  -2.551  10.236  1.00  0.00           H  
HETATM   28  H6  UNK   900       3.301  -0.905  10.802  1.00  0.00           H  
HETATM   29  H7  UNK   900      12.011  -4.088  15.959  1.00  0.00           H  
HETATM   30  H8  UNK   900      12.542  -1.851  15.002  1.00  0.00           H  
HETATM   31  H9  UNK   900      10.683  -0.478  14.039  1.00  0.00           H  
HETATM   32  H10 UNK   900       8.383  -1.178  14.295  1.00  0.00           H  
HETATM   33  H11 UNK   900       4.973  -1.450  12.434  1.00  0.00           H  
CONECT    1    2   23   24
CONECT    2    1   17    3
CONECT    2    3
CONECT    3    2    4
CONECT    3    2
CONECT    4    3    5   10
CONECT    4   10
CONECT    5    4    6   20
CONECT    5    6
CONECT    6    5    7   25
CONECT    6    5
CONECT    7    6    8   26
CONECT    7    8
CONECT    8    7    9   27
CONECT    8    7
CONECT    9    8   28   20
CONECT    9   20
CONECT   10    4   11   18
CONECT   10    4
CONECT   11   10   12   17
CONECT   11   17
CONECT   12   11   16   21
CONECT   12   21
CONECT   13   14   29   21
CONECT   13   14
CONECT   14   13   15   30
CONECT   14   13
CONECT   15   14   16   31
CONECT   15   16
CONECT   16   12   15   32
CONECT   16   15
CONECT   17    2   11
CONECT   17   11
CONECT   18   10   19
CONECT   18   19
CONECT   18   19
CONECT   19   18
CONECT   19   18
CONECT   19   18
CONECT   23    1
CONECT   24    1
CONECT   25    6
CONECT   26    7
CONECT   27    8
CONECT   28    9
CONECT   29   13
CONECT   30   14
CONECT   31   15
CONECT   32   16
CONECT   20    5    9   33
CONECT   20    9
CONECT   33   20
CONECT   21   12   13   22
CONECT   21   12
CONECT   22   21
END   
