# Supplementary material for: Optimization of 2-Amino-4,6-diarylpyrimidine-5-carbonitriles as Potent and Selective A1 Antagonists
Source: J Med Chem. 2022 Jan 22;65(3):2091–106. doi: 10.1021/acs.jmedchem.1c01636 (PMC8842224; doi:10.1021/acs.jmedchem.1c01636)
Supplement: Supplementary file 2 — jm1c01636_si_002.zip [file jm1c01636_si_002.zip › pdb files/Ligands/A2AR/CONFORMATION A/19s.pdb]

TITLE     19s
REMARK   4      COMPLIES WITH FORMAT V. 3.0, 1-DEC-2006
REMARK 888
REMARK 888 WRITTEN BY MAESTRO (A PRODUCT OF SCHRODINGER, LLC)
HETATM    1  N1  UNK   900       4.640  -5.470  16.520  1.00  0.00           N  
HETATM    2  C1  UNK   900       5.318  -4.798  15.570  1.00  0.00           C  
HETATM    3  N2  UNK   900       6.543  -4.450  15.876  1.00  0.00           N  
HETATM    4  C2  UNK   900       7.204  -3.742  14.973  1.00  0.00           C  
HETATM    5  C3  UNK   900       8.593  -3.548  15.354  1.00  0.00           C  
HETATM    6  C4  UNK   900       9.227  -2.296  15.315  1.00  0.00           C  
HETATM    7  C5  UNK   900      10.610  -2.233  15.503  1.00  0.00           C  
HETATM    8  C6  UNK   900      11.358  -3.402  15.690  1.00  0.00           C  
HETATM    9  C7  UNK   900       9.336  -4.702  15.650  1.00  0.00           C  
HETATM   10  C8  UNK   900       6.647  -3.390  13.737  1.00  0.00           C  
HETATM   11  C9  UNK   900       5.316  -3.804  13.534  1.00  0.00           C  
HETATM   12  C10 UNK   900       4.425  -3.417  12.429  1.00  0.00           C  
HETATM   13  C11 UNK   900       4.441  -2.124  11.876  1.00  0.00           C  
HETATM   14  C12 UNK   900       3.426  -1.729  10.996  1.00  0.00           C  
HETATM   15  C13 UNK   900       2.330  -2.569  10.742  1.00  0.00           C  
HETATM   16  C14 UNK   900       2.357  -3.896  11.193  1.00  0.00           C  
HETATM   17  C15 UNK   900       3.426  -4.313  11.999  1.00  0.00           C  
HETATM   18  N3  UNK   900       4.672  -4.546  14.456  1.00  0.00           N  
HETATM   19  C16 UNK   900       7.464  -2.705  12.759  1.00  0.00           C  
HETATM   20  N4  UNK   900       8.144  -2.167  12.003  1.00  0.00           N  
HETATM   21  C17 UNK   900       5.381  -6.511  17.181  1.00  0.00           C  
HETATM   22  C18 UNK   900      10.727  -4.656  15.723  1.00  0.00           C  
HETATM   23  N5  UNK   900      12.035  -6.902  15.924  1.00  0.00           N  
HETATM   24  C19 UNK   900      11.462  -5.906  15.829  1.00  0.00           C  
HETATM   25  H1  UNK   900       3.785  -5.867  16.141  1.00  0.00           H  
HETATM   26  H2  UNK   900       8.664  -1.404  15.081  1.00  0.00           H  
HETATM   27  H3  UNK   900      11.130  -1.306  15.403  1.00  0.00           H  
HETATM   28  H4  UNK   900      12.417  -3.309  15.800  1.00  0.00           H  
HETATM   29  H5  UNK   900       8.838  -5.661  15.668  1.00  0.00           H  
HETATM   30  H6  UNK   900       5.202  -1.413  12.157  1.00  0.00           H  
HETATM   31  H7  UNK   900       3.481  -0.760  10.551  1.00  0.00           H  
HETATM   32  H8  UNK   900       1.516  -2.230  10.118  1.00  0.00           H  
HETATM   33  H9  UNK   900       1.568  -4.590  10.940  1.00  0.00           H  
HETATM   34  H10 UNK   900       3.466  -5.324  12.357  1.00  0.00           H  
HETATM   35  H11 UNK   900       5.103  -7.456  16.757  1.00  0.00           H  
HETATM   36  H12 UNK   900       6.463  -6.402  17.202  1.00  0.00           H  
HETATM   37  H13 UNK   900       5.064  -6.594  18.182  1.00  0.00           H  
CONECT    1    2   25   21
CONECT    2    1   18    3
CONECT    2    3
CONECT    3    2    4
CONECT    3    2
CONECT    4    3    5   10
CONECT    4   10
CONECT    5    4    9    6
CONECT    5    6
CONECT    6    5    7   26
CONECT    6    5
CONECT    7    6    8   27
CONECT    7    8
CONECT    8    7   28   22
CONECT    8    7
CONECT    9    5   29   22
CONECT    9   22
CONECT   10    4   11   19
CONECT   10    4
CONECT   11   10   12   18
CONECT   11   18
CONECT   12   11   17   13
CONECT   12   13
CONECT   13   12   14   30
CONECT   13   12
CONECT   14   13   15   31
CONECT   14   15
CONECT   15   14   16   32
CONECT   15   14
CONECT   16   15   17   33
CONECT   16   17
CONECT   17   12   16   34
CONECT   17   16
CONECT   18    2   11
CONECT   18   11
CONECT   19   10   20
CONECT   19   20
CONECT   19   20
CONECT   20   19
CONECT   20   19
CONECT   20   19
CONECT   25    1
CONECT   21    1   35   36   37
CONECT   26    6
CONECT   27    7
CONECT   28    8
CONECT   29    9
CONECT   30   13
CONECT   31   14
CONECT   32   15
CONECT   33   16
CONECT   34   17
CONECT   22    8    9   24
CONECT   22    9
CONECT   23   24
CONECT   23   24
CONECT   23   24
CONECT   24   22   23
CONECT   24   23
CONECT   24   23
CONECT   35   21
CONECT   36   21
CONECT   37   21
END   
