# Supplementary material for: Optimization of 2-Amino-4,6-diarylpyrimidine-5-carbonitriles as Potent and Selective A1 Antagonists
Source: J Med Chem. 2022 Jan 22;65(3):2091–106. doi: 10.1021/acs.jmedchem.1c01636 (PMC8842224; doi:10.1021/acs.jmedchem.1c01636)
Supplement: Supplementary file 2 — jm1c01636_si_002.zip [file jm1c01636_si_002.zip › pdb files/Ligands/A2AR/CONFORMATION A/19ay.pdb]

TITLE     19ay
REMARK   4      COMPLIES WITH FORMAT V. 3.0, 1-DEC-2006
REMARK 888
REMARK 888 WRITTEN BY MAESTRO (A PRODUCT OF SCHRODINGER, LLC)
HETATM    1  N1  UNK   900       5.414  -5.814  15.953  1.00  0.00           N  
HETATM    2  C1  UNK   900       5.867  -4.876  15.089  1.00  0.00           C  
HETATM    3  N2  UNK   900       7.033  -4.358  15.386  1.00  0.00           N  
HETATM    4  C2  UNK   900       7.488  -3.382  14.581  1.00  0.00           C  
HETATM    5  C3  UNK   900       6.787  -2.987  13.426  1.00  0.00           C  
HETATM    6  C4  UNK   900       5.547  -3.629  13.210  1.00  0.00           C  
HETATM    7  C5  UNK   900       4.574  -3.245  12.158  1.00  0.00           C  
HETATM    8  C6  UNK   900       3.198  -3.287  12.464  1.00  0.00           C  
HETATM    9  C7  UNK   900       2.242  -2.743  11.595  1.00  0.00           C  
HETATM   10  C8  UNK   900       2.658  -2.100  10.426  1.00  0.00           C  
HETATM   11  C9  UNK   900       4.002  -2.162  10.029  1.00  0.00           C  
HETATM   12  C10 UNK   900       4.942  -2.761  10.878  1.00  0.00           C  
HETATM   13  N3  UNK   900       5.108  -4.601  14.048  1.00  0.00           N  
HETATM   14  C11 UNK   900       7.362  -2.008  12.506  1.00  0.00           C  
HETATM   15  N4  UNK   900       7.831  -1.249  11.769  1.00  0.00           N  
HETATM   16  C12 UNK   900       8.832  -2.887  14.908  1.00  0.00           C  
HETATM   17  C13 UNK   900       9.952  -3.695  15.221  1.00  0.00           C  
HETATM   18  C14 UNK   900      11.009  -2.837  15.215  1.00  0.00           C  
HETATM   19  O1  UNK   900      10.620  -1.556  14.971  1.00  0.00           O  
HETATM   20  C15 UNK   900       9.271  -1.595  14.830  1.00  0.00           C  
HETATM   21  C16 UNK   900       7.764  -6.726  19.300  1.00  0.00           C  
HETATM   22  C17 UNK   900       6.541  -7.388  19.098  1.00  0.00           C  
HETATM   23  C18 UNK   900       5.754  -7.082  17.976  1.00  0.00           C  
HETATM   24  C19 UNK   900       6.188  -6.115  17.056  1.00  0.00           C  
HETATM   25  C20 UNK   900       7.411  -5.453  17.257  1.00  0.00           C  
HETATM   26  C21 UNK   900       8.198  -5.758  18.379  1.00  0.00           C  
HETATM   27  H1  UNK   900       4.613  -6.399  15.733  1.00  0.00           H  
HETATM   28  H2  UNK   900       2.892  -3.702  13.410  1.00  0.00           H  
HETATM   29  H3  UNK   900       1.191  -2.780  11.828  1.00  0.00           H  
HETATM   30  H4  UNK   900       1.921  -1.619   9.808  1.00  0.00           H  
HETATM   31  H5  UNK   900       4.320  -1.747   9.083  1.00  0.00           H  
HETATM   32  H6  UNK   900       5.963  -2.803  10.535  1.00  0.00           H  
HETATM   33  H7  UNK   900      12.056  -2.962  15.402  1.00  0.00           H  
HETATM   34  H8  UNK   900       9.978  -4.764  15.373  1.00  0.00           H  
HETATM   35  H9  UNK   900       8.788  -0.655  14.606  1.00  0.00           H  
HETATM   36  H10 UNK   900       8.383  -6.966  20.181  1.00  0.00           H  
HETATM   37  H11 UNK   900       6.200  -8.148  19.821  1.00  0.00           H  
HETATM   38  H12 UNK   900       4.794  -7.602  17.818  1.00  0.00           H  
HETATM   39  H13 UNK   900       7.752  -4.692  16.534  1.00  0.00           H  
HETATM   40  H14 UNK   900       9.159  -5.238  18.537  1.00  0.00           H  
CONECT    1    2   27   24
CONECT    2    1   13    3
CONECT    2    3
CONECT    3    2    4
CONECT    3    2
CONECT    4    3    5   16
CONECT    4    5
CONECT    5    4    6   14
CONECT    5    4
CONECT    6    5    7   13
CONECT    6   13
CONECT    7    6   12    8
CONECT    7    8
CONECT    8    7    9   28
CONECT    8    7
CONECT    9    8   10   29
CONECT    9   10
CONECT   10    9   11   30
CONECT   10    9
CONECT   11   10   12   31
CONECT   11   12
CONECT   12    7   11   32
CONECT   12   11
CONECT   13    2    6
CONECT   13    6
CONECT   14    5   15
CONECT   14   15
CONECT   14   15
CONECT   15   14
CONECT   15   14
CONECT   15   14
CONECT   27    1
CONECT   28    8
CONECT   29    9
CONECT   30   10
CONECT   31   11
CONECT   32   12
CONECT   16    4   17   20
CONECT   16   20
CONECT   17   16   18   34
CONECT   17   18
CONECT   18   17   19   33
CONECT   18   17
CONECT   19   18   20
CONECT   20   16   19   35
CONECT   20   16
CONECT   33   18
CONECT   34   17
CONECT   35   20
CONECT   21   22   26   36
CONECT   21   22
CONECT   22   21   23   37
CONECT   22   21
CONECT   23   22   24   38
CONECT   23   24
CONECT   24    1   23   25
CONECT   24   23
CONECT   25   24   26   39
CONECT   25   26
CONECT   26   21   25   40
CONECT   26   25
CONECT   36   21
CONECT   37   22
CONECT   38   23
CONECT   39   25
CONECT   40   26
END   
