# Supplementary material for: Optimization of 2-Amino-4,6-diarylpyrimidine-5-carbonitriles as Potent and Selective A1 Antagonists
Source: J Med Chem. 2022 Jan 22;65(3):2091–106. doi: 10.1021/acs.jmedchem.1c01636 (PMC8842224; doi:10.1021/acs.jmedchem.1c01636)
Supplement: Supplementary file 2 — jm1c01636_si_002.zip [file jm1c01636_si_002.zip › pdb files/Ligands/A2AR/CONFORMATION A/19an.pdb]

TITLE     19an
REMARK   4      COMPLIES WITH FORMAT V. 3.0, 1-DEC-2006
REMARK 888
REMARK 888 WRITTEN BY MAESTRO (A PRODUCT OF SCHRODINGER, LLC)
HETATM    1  N1  UNK   900       4.958  -6.048  16.800  1.00  0.00           N  
HETATM    2  C1  UNK   900       5.363  -5.132  15.851  1.00  0.00           C  
HETATM    3  N2  UNK   900       6.572  -4.718  16.032  1.00  0.00           N  
HETATM    4  C2  UNK   900       7.138  -3.968  15.105  1.00  0.00           C  
HETATM    5  C3  UNK   900       8.532  -3.778  15.403  1.00  0.00           C  
HETATM    6  C4  UNK   900       9.292  -4.902  15.790  1.00  0.00           C  
HETATM    7  C5  UNK   900      11.268  -3.596  15.532  1.00  0.00           C  
HETATM    8  C6  UNK   900       9.135  -2.543  15.170  1.00  0.00           C  
HETATM    9  C7  UNK   900       6.482  -3.590  13.928  1.00  0.00           C  
HETATM   10  C8  UNK   900       5.145  -4.010  13.851  1.00  0.00           C  
HETATM   11  C9  UNK   900       4.247  -3.583  12.753  1.00  0.00           C  
HETATM   12  C10 UNK   900       4.212  -2.257  12.274  1.00  0.00           C  
HETATM   13  C11 UNK   900       3.292  -1.857  11.303  1.00  0.00           C  
HETATM   14  C12 UNK   900       2.313  -2.756  10.850  1.00  0.00           C  
HETATM   15  C13 UNK   900       2.398  -4.109  11.223  1.00  0.00           C  
HETATM   16  C14 UNK   900       3.396  -4.504  12.132  1.00  0.00           C  
HETATM   17  N3  UNK   900       4.599  -4.829  14.799  1.00  0.00           N  
HETATM   18  C15 UNK   900       7.145  -2.861  12.848  1.00  0.00           C  
HETATM   19  N4  UNK   900       7.658  -2.280  11.988  1.00  0.00           N  
HETATM   20  C16 UNK   900      10.515  -2.467  15.177  1.00  0.00           C  
HETATM   21  O1  UNK   900      11.040  -1.295  14.760  1.00  0.00           O  
HETATM   22  C17 UNK   900      10.685  -4.826  15.786  1.00  0.00           C  
HETATM   23  O2  UNK   900      11.552  -5.868  15.961  1.00  0.00           O  
HETATM   24  C18 UNK   900      12.403  -1.305  14.440  1.00  0.00           C  
HETATM   25  C19 UNK   900      11.177  -6.919  16.808  1.00  0.00           C  
HETATM   26  C20 UNK   900       7.125  -8.496  19.556  1.00  0.00           C  
HETATM   27  C21 UNK   900       5.984  -8.990  18.899  1.00  0.00           C  
HETATM   28  C22 UNK   900       5.263  -8.166  18.009  1.00  0.00           C  
HETATM   29  C23 UNK   900       5.663  -6.828  17.750  1.00  0.00           C  
HETATM   30  C24 UNK   900       6.826  -6.367  18.408  1.00  0.00           C  
HETATM   31  C25 UNK   900       7.547  -7.181  19.302  1.00  0.00           C  
HETATM   32  H1  UNK   900       4.140  -6.531  16.420  1.00  0.00           H  
HETATM   33  H2  UNK   900       8.782  -5.834  15.944  1.00  0.00           H  
HETATM   34  H3  UNK   900      12.321  -3.583  15.648  1.00  0.00           H  
HETATM   35  H4  UNK   900       8.550  -1.682  14.879  1.00  0.00           H  
HETATM   36  H5  UNK   900       4.897  -1.518  12.654  1.00  0.00           H  
HETATM   37  H6  UNK   900       3.346  -0.844  10.949  1.00  0.00           H  
HETATM   38  H7  UNK   900       1.553  -2.425  10.157  1.00  0.00           H  
HETATM   39  H8  UNK   900       1.718  -4.841  10.810  1.00  0.00           H  
HETATM   40  H9  UNK   900       3.555  -5.532  12.383  1.00  0.00           H  
HETATM   41  H10 UNK   900      10.115  -7.117  16.865  1.00  0.00           H  
HETATM   42  H11 UNK   900      11.690  -7.767  16.379  1.00  0.00           H  
HETATM   43  H12 UNK   900      11.552  -6.810  17.821  1.00  0.00           H  
HETATM   44  H13 UNK   900      12.831  -0.356  14.636  1.00  0.00           H  
HETATM   45  H14 UNK   900      13.027  -1.857  15.127  1.00  0.00           H  
HETATM   46  H15 UNK   900      12.562  -1.539  13.388  1.00  0.00           H  
HETATM   47  H16 UNK   900       7.700  -9.124  20.221  1.00  0.00           H  
HETATM   48  H17 UNK   900       5.688 -10.015  19.048  1.00  0.00           H  
HETATM   49  H18 UNK   900       4.413  -8.576  17.483  1.00  0.00           H  
HETATM   50  H19 UNK   900       7.194  -5.361  18.256  1.00  0.00           H  
HETATM   51  H20 UNK   900       8.431  -6.770  19.768  1.00  0.00           H  
CONECT    1    2   32   29
CONECT    2    1   17    3
CONECT    2    3
CONECT    3    2    4
CONECT    3    2
CONECT    4    3    5    9
CONECT    4    9
CONECT    5    4    8    6
CONECT    5    6
CONECT    6    5   33   22
CONECT    6    5
CONECT    7   34   20   22
CONECT    7   22
CONECT    8    5   35   20
CONECT    8   20
CONECT    9    4   10   18
CONECT    9    4
CONECT   10    9   11   17
CONECT   10   17
CONECT   11   10   16   12
CONECT   11   12
CONECT   12   11   13   36
CONECT   12   11
CONECT   13   12   14   37
CONECT   13   14
CONECT   14   13   15   38
CONECT   14   13
CONECT   15   14   16   39
CONECT   15   16
CONECT   16   11   15   40
CONECT   16   15
CONECT   17    2   10
CONECT   17   10
CONECT   18    9   19
CONECT   18   19
CONECT   18   19
CONECT   19   18
CONECT   19   18
CONECT   19   18
CONECT   32    1
CONECT   33    6
CONECT   34    7
CONECT   35    8
CONECT   36   12
CONECT   37   13
CONECT   38   14
CONECT   39   15
CONECT   40   16
CONECT   20    7    8   21
CONECT   20    8
CONECT   21   20   24
CONECT   22    6    7   23
CONECT   22    7
CONECT   23   22   25
CONECT   24   21   44   45   46
CONECT   25   23   41   42   43
CONECT   41   25
CONECT   42   25
CONECT   43   25
CONECT   44   24
CONECT   45   24
CONECT   46   24
CONECT   26   27   31   47
CONECT   26   27
CONECT   27   26   28   48
CONECT   27   26
CONECT   28   27   29   49
CONECT   28   29
CONECT   29    1   28   30
CONECT   29   28
CONECT   30   29   31   50
CONECT   30   31
CONECT   31   26   30   51
CONECT   31   30
CONECT   47   26
CONECT   48   27
CONECT   49   28
CONECT   50   30
CONECT   51   31
END   
