# Supplementary material for: Optimization of 2-Amino-4,6-diarylpyrimidine-5-carbonitriles as Potent and Selective A1 Antagonists
Source: J Med Chem. 2022 Jan 22;65(3):2091–106. doi: 10.1021/acs.jmedchem.1c01636 (PMC8842224; doi:10.1021/acs.jmedchem.1c01636)
Supplement: Supplementary file 2 — jm1c01636_si_002.zip [file jm1c01636_si_002.zip › pdb files/Ligands/A2AR/CONFORMATION A/19ao.pdb]

TITLE     19ao
REMARK   4      COMPLIES WITH FORMAT V. 3.0, 1-DEC-2006
REMARK 888
REMARK 888 WRITTEN BY MAESTRO (A PRODUCT OF SCHRODINGER, LLC)
HETATM    1  N1  UNK   900       4.295  -5.313  16.194  1.00  0.00           N  
HETATM    2  C1  UNK   900       5.030  -4.658  15.290  1.00  0.00           C  
HETATM    3  N2  UNK   900       6.188  -4.244  15.696  1.00  0.00           N  
HETATM    4  C2  UNK   900       6.974  -3.649  14.821  1.00  0.00           C  
HETATM    5  C3  UNK   900       8.360  -3.801  15.250  1.00  0.00           C  
HETATM    6  C4  UNK   900       9.390  -2.827  15.190  1.00  0.00           C  
HETATM    7  C5  UNK   900       8.661  -5.123  15.643  1.00  0.00           C  
HETATM    8  C6  UNK   900       6.515  -3.304  13.544  1.00  0.00           C  
HETATM    9  C7  UNK   900       5.192  -3.719  13.249  1.00  0.00           C  
HETATM   10  C8  UNK   900       4.316  -3.341  12.128  1.00  0.00           C  
HETATM   11  C9  UNK   900       4.397  -2.084  11.507  1.00  0.00           C  
HETATM   12  C10 UNK   900       3.362  -1.667  10.660  1.00  0.00           C  
HETATM   13  C11 UNK   900       2.172  -2.412  10.557  1.00  0.00           C  
HETATM   14  C12 UNK   900       2.131  -3.713  11.064  1.00  0.00           C  
HETATM   15  C13 UNK   900       3.229  -4.183  11.787  1.00  0.00           C  
HETATM   16  N3  UNK   900       4.490  -4.467  14.123  1.00  0.00           N  
HETATM   17  C14 UNK   900       7.438  -2.653  12.648  1.00  0.00           C  
HETATM   18  N4  UNK   900       8.208  -2.140  11.966  1.00  0.00           N  
HETATM   19  C15 UNK   900       4.962  -6.010  17.256  1.00  0.00           C  
HETATM   20  C16 UNK   900       9.977  -5.502  15.777  1.00  0.00           C  
HETATM   21  O1  UNK   900      10.457  -6.718  16.110  1.00  0.00           O  
HETATM   22  C17 UNK   900      10.730  -3.221  15.418  1.00  0.00           C  
HETATM   23  C18 UNK   900      10.971  -4.584  15.655  1.00  0.00           C  
HETATM   24  O2  UNK   900      12.120  -5.229  15.880  1.00  0.00           O  
HETATM   25  C19 UNK   900      11.828  -6.553  16.181  1.00  0.00           C  
HETATM   26  H1  UNK   900       3.627  -5.947  15.755  1.00  0.00           H  
HETATM   27  H2  UNK   900       9.159  -1.809  14.911  1.00  0.00           H  
HETATM   28  H3  UNK   900       7.891  -5.866  15.735  1.00  0.00           H  
HETATM   29  H4  UNK   900       5.228  -1.426  11.706  1.00  0.00           H  
HETATM   30  H5  UNK   900       3.461  -0.752  10.117  1.00  0.00           H  
HETATM   31  H6  UNK   900       1.348  -2.053   9.959  1.00  0.00           H  
HETATM   32  H7  UNK   900       1.277  -4.355  10.909  1.00  0.00           H  
HETATM   33  H8  UNK   900       3.185  -5.179  12.185  1.00  0.00           H  
HETATM   34  H9  UNK   900      11.555  -2.528  15.353  1.00  0.00           H  
HETATM   35  H10 UNK   900      12.147  -6.735  17.201  1.00  0.00           H  
HETATM   36  H11 UNK   900      12.349  -7.214  15.492  1.00  0.00           H  
HETATM   37  H12 UNK   900       4.724  -7.068  17.265  1.00  0.00           H  
HETATM   38  H13 UNK   900       6.047  -5.943  17.286  1.00  0.00           H  
HETATM   39  H14 UNK   900       4.523  -5.508  18.104  1.00  0.00           H  
CONECT    1    2   26   19
CONECT    2    1   16    3
CONECT    2    3
CONECT    3    2    4
CONECT    3    2
CONECT    4    3    5    8
CONECT    4    8
CONECT    5    4    7    6
CONECT    5    6
CONECT    6    5   27   22
CONECT    6    5
CONECT    7    5   28   20
CONECT    7   20
CONECT    8    4    9   17
CONECT    8    4
CONECT    9    8   10   16
CONECT    9   16
CONECT   10    9   15   11
CONECT   10   11
CONECT   11   10   12   29
CONECT   11   10
CONECT   12   11   13   30
CONECT   12   13
CONECT   13   12   14   31
CONECT   13   12
CONECT   14   13   15   32
CONECT   14   15
CONECT   15   10   14   33
CONECT   15   14
CONECT   16    2    9
CONECT   16    9
CONECT   17    8   18
CONECT   17   18
CONECT   17   18
CONECT   18   17
CONECT   18   17
CONECT   18   17
CONECT   26    1
CONECT   19    1   37   38   39
CONECT   27    6
CONECT   28    7
CONECT   29   11
CONECT   30   12
CONECT   31   13
CONECT   32   14
CONECT   33   15
CONECT   20    7   21   23
CONECT   20    7
CONECT   21   20   25
CONECT   22    6   34   23
CONECT   22   23
CONECT   34   22
CONECT   23   20   22   24
CONECT   23   22
CONECT   24   23   25
CONECT   25   21   24   35   36
CONECT   35   25
CONECT   36   25
CONECT   37   19
CONECT   38   19
CONECT   39   19
END   
