# Supplementary material for: Optimization of 2-Amino-4,6-diarylpyrimidine-5-carbonitriles as Potent and Selective A1 Antagonists
Source: J Med Chem. 2022 Jan 22;65(3):2091–106. doi: 10.1021/acs.jmedchem.1c01636 (PMC8842224; doi:10.1021/acs.jmedchem.1c01636)
Supplement: Supplementary file 2 — jm1c01636_si_002.zip [file jm1c01636_si_002.zip › pdb files/Ligands/A2AR/CONFORMATION A/19ax.pdb]

TITLE     19ax
REMARK   4      COMPLIES WITH FORMAT V. 3.0, 1-DEC-2006
REMARK 888
REMARK 888 WRITTEN BY MAESTRO (A PRODUCT OF SCHRODINGER, LLC)
HETATM    1  N1  UNK   900       5.574  -6.182  15.774  1.00  0.00           N  
HETATM    2  C1  UNK   900       6.090  -5.094  15.194  1.00  0.00           C  
HETATM    3  N2  UNK   900       7.237  -4.616  15.633  1.00  0.00           N  
HETATM    4  C2  UNK   900       7.763  -3.629  14.893  1.00  0.00           C  
HETATM    5  C3  UNK   900       7.144  -3.176  13.706  1.00  0.00           C  
HETATM    6  C4  UNK   900       5.864  -3.709  13.425  1.00  0.00           C  
HETATM    7  C5  UNK   900       4.852  -3.317  12.416  1.00  0.00           C  
HETATM    8  C6  UNK   900       3.825  -4.233  12.056  1.00  0.00           C  
HETATM    9  C7  UNK   900       2.705  -3.853  11.302  1.00  0.00           C  
HETATM   10  C8  UNK   900       2.609  -2.531  10.860  1.00  0.00           C  
HETATM   11  C9  UNK   900       3.663  -1.642  11.116  1.00  0.00           C  
HETATM   12  C10 UNK   900       4.766  -2.012  11.902  1.00  0.00           C  
HETATM   13  N3  UNK   900       5.379  -4.693  14.186  1.00  0.00           N  
HETATM   14  C11 UNK   900       7.927  -2.336  12.825  1.00  0.00           C  
HETATM   15  N4  UNK   900       8.610  -1.691  12.161  1.00  0.00           N  
HETATM   16  C12 UNK   900       9.095  -3.187  15.341  1.00  0.00           C  
HETATM   17  C13 UNK   900      10.186  -4.033  15.665  1.00  0.00           C  
HETATM   18  C14 UNK   900      11.252  -3.195  15.794  1.00  0.00           C  
HETATM   19  O1  UNK   900      10.882  -1.892  15.659  1.00  0.00           O  
HETATM   20  C15 UNK   900       9.554  -1.900  15.388  1.00  0.00           C  
HETATM   21  C16 UNK   900       5.522  -6.236  17.192  1.00  0.00           C  
HETATM   22  H1  UNK   900       4.717  -6.545  15.354  1.00  0.00           H  
HETATM   23  H2  UNK   900       3.873  -5.250  12.409  1.00  0.00           H  
HETATM   24  H3  UNK   900       1.921  -4.565  11.085  1.00  0.00           H  
HETATM   25  H4  UNK   900       1.747  -2.217  10.290  1.00  0.00           H  
HETATM   26  H5  UNK   900       3.607  -0.656  10.731  1.00  0.00           H  
HETATM   27  H6  UNK   900       5.517  -1.278  12.148  1.00  0.00           H  
HETATM   28  H7  UNK   900      12.298  -3.352  15.991  1.00  0.00           H  
HETATM   29  H8  UNK   900      10.198  -5.112  15.716  1.00  0.00           H  
HETATM   30  H9  UNK   900       9.109  -0.935  15.188  1.00  0.00           H  
HETATM   31  H10 UNK   900       5.028  -7.144  17.514  1.00  0.00           H  
HETATM   32  H11 UNK   900       6.545  -6.237  17.562  1.00  0.00           H  
HETATM   33  H12 UNK   900       4.955  -5.378  17.553  1.00  0.00           H  
CONECT    1    2   22   21
CONECT    2    1   13    3
CONECT    2    3
CONECT    3    2    4
CONECT    3    2
CONECT    4    3    5   16
CONECT    4    5
CONECT    5    4    6   14
CONECT    5    4
CONECT    6    5    7   13
CONECT    6   13
CONECT    7    6   12    8
CONECT    7    8
CONECT    8    7    9   23
CONECT    8    7
CONECT    9    8   10   24
CONECT    9   10
CONECT   10    9   11   25
CONECT   10    9
CONECT   11   10   12   26
CONECT   11   12
CONECT   12    7   11   27
CONECT   12   11
CONECT   13    2    6
CONECT   13    6
CONECT   14    5   15
CONECT   14   15
CONECT   14   15
CONECT   15   14
CONECT   15   14
CONECT   15   14
CONECT   22    1
CONECT   23    8
CONECT   24    9
CONECT   25   10
CONECT   26   11
CONECT   27   12
CONECT   16    4   17   20
CONECT   16   20
CONECT   17   16   18   29
CONECT   17   18
CONECT   18   17   19   28
CONECT   18   17
CONECT   19   18   20
CONECT   20   16   19   30
CONECT   20   16
CONECT   28   18
CONECT   29   17
CONECT   30   20
CONECT   21    1   31   32   33
CONECT   31   21
CONECT   32   21
CONECT   33   21
END   
