# Supplementary material for: Optimization of 2-Amino-4,6-diarylpyrimidine-5-carbonitriles as Potent and Selective A1 Antagonists
Source: J Med Chem. 2022 Jan 22;65(3):2091–106. doi: 10.1021/acs.jmedchem.1c01636 (PMC8842224; doi:10.1021/acs.jmedchem.1c01636)
Supplement: Supplementary file 2 — jm1c01636_si_002.zip [file jm1c01636_si_002.zip › pdb files/Ligands/A2AR/CONFORMATION A/18a.pdb]

TITLE     18a
REMARK   4      COMPLIES WITH FORMAT V. 3.0, 1-DEC-2006
REMARK 888
REMARK 888 WRITTEN BY MAESTRO (A PRODUCT OF SCHRODINGER, LLC)
HETATM    1  N1  UNK   900       5.377  -5.744  16.521  1.00  0.00           N  
HETATM    2  C1  UNK   900       5.830  -4.896  15.569  1.00  0.00           C  
HETATM    3  N2  UNK   900       7.046  -4.414  15.734  1.00  0.00           N  
HETATM    4  C2  UNK   900       7.504  -3.580  14.769  1.00  0.00           C  
HETATM    5  C3  UNK   900       8.868  -3.041  14.993  1.00  0.00           C  
HETATM    6  C4  UNK   900       9.873  -3.838  15.585  1.00  0.00           C  
HETATM    7  C5  UNK   900      11.214  -3.412  15.599  1.00  0.00           C  
HETATM    8  C6  UNK   900      11.574  -2.181  15.026  1.00  0.00           C  
HETATM    9  C7  UNK   900      10.585  -1.381  14.442  1.00  0.00           C  
HETATM   10  C8  UNK   900       9.240  -1.763  14.514  1.00  0.00           C  
HETATM   11  C9  UNK   900       6.742  -3.326  13.604  1.00  0.00           C  
HETATM   12  C10 UNK   900       5.435  -3.841  13.603  1.00  0.00           C  
HETATM   13  C11 UNK   900       4.404  -3.514  12.599  1.00  0.00           C  
HETATM   14  C12 UNK   900       4.257  -2.217  12.071  1.00  0.00           C  
HETATM   15  C13 UNK   900       3.242  -1.929  11.158  1.00  0.00           C  
HETATM   16  C14 UNK   900       2.253  -2.884  10.870  1.00  0.00           C  
HETATM   17  C15 UNK   900       2.412  -4.201  11.335  1.00  0.00           C  
HETATM   18  C16 UNK   900       3.508  -4.504  12.164  1.00  0.00           C  
HETATM   19  N3  UNK   900       5.003  -4.658  14.580  1.00  0.00           N  
HETATM   20  C17 UNK   900       7.252  -2.608  12.440  1.00  0.00           C  
HETATM   21  N4  UNK   900       7.647  -2.031  11.518  1.00  0.00           N  
HETATM   22  H1  UNK   900       4.608  -6.340  16.210  1.00  0.00           H  
HETATM   23  H2  UNK   900       9.618  -4.819  15.959  1.00  0.00           H  
HETATM   24  H3  UNK   900      11.983  -4.055  15.997  1.00  0.00           H  
HETATM   25  H4  UNK   900      12.605  -1.857  15.020  1.00  0.00           H  
HETATM   26  H5  UNK   900      10.845  -0.467  13.930  1.00  0.00           H  
HETATM   27  H6  UNK   900       8.505  -1.087  14.103  1.00  0.00           H  
HETATM   28  H7  UNK   900       4.928  -1.421  12.352  1.00  0.00           H  
HETATM   29  H8  UNK   900       3.249  -0.956  10.708  1.00  0.00           H  
HETATM   30  H9  UNK   900       1.425  -2.632  10.224  1.00  0.00           H  
HETATM   31  H10 UNK   900       1.710  -4.975  11.055  1.00  0.00           H  
HETATM   32  H11 UNK   900       3.696  -5.509  12.497  1.00  0.00           H  
HETATM   33  H12 UNK   900       6.083  -6.194  17.072  1.00  0.00           H  
CONECT    1    2   22   33
CONECT    2    1   19    3
CONECT    2    3
CONECT    3    2    4
CONECT    3    2
CONECT    4    3    5   11
CONECT    4   11
CONECT    5    4   10    6
CONECT    5    6
CONECT    6    5    7   23
CONECT    6    5
CONECT    7    6    8   24
CONECT    7    8
CONECT    8    7    9   25
CONECT    8    7
CONECT    9    8   10   26
CONECT    9   10
CONECT   10    5    9   27
CONECT   10    9
CONECT   11    4   12   20
CONECT   11    4
CONECT   12   11   13   19
CONECT   12   19
CONECT   13   12   18   14
CONECT   13   14
CONECT   14   13   15   28
CONECT   14   13
CONECT   15   14   16   29
CONECT   15   16
CONECT   16   15   17   30
CONECT   16   15
CONECT   17   16   18   31
CONECT   17   18
CONECT   18   13   17   32
CONECT   18   17
CONECT   19    2   12
CONECT   19   12
CONECT   20   11   21
CONECT   20   21
CONECT   20   21
CONECT   21   20
CONECT   21   20
CONECT   21   20
CONECT   22    1
CONECT   23    6
CONECT   24    7
CONECT   25    8
CONECT   26    9
CONECT   27   10
CONECT   28   14
CONECT   29   15
CONECT   30   16
CONECT   31   17
CONECT   32   18
CONECT   33    1
END   
