# Supplementary material for: Optimization of 2-Amino-4,6-diarylpyrimidine-5-carbonitriles as Potent and Selective A1 Antagonists
Source: J Med Chem. 2022 Jan 22;65(3):2091–106. doi: 10.1021/acs.jmedchem.1c01636 (PMC8842224; doi:10.1021/acs.jmedchem.1c01636)
Supplement: Supplementary file 2 — jm1c01636_si_002.zip [file jm1c01636_si_002.zip › pdb files/Ligands/A2AR/CONFORMATION A/18l.pdb]

TITLE     18l
REMARK   4      COMPLIES WITH FORMAT V. 3.0, 1-DEC-2006
REMARK 888
REMARK 888 WRITTEN BY MAESTRO (A PRODUCT OF SCHRODINGER, LLC)
HETATM    1  N1  UNK   900       4.478  -5.568  16.778  1.00  0.00           N  
HETATM    2  C1  UNK   900       5.127  -5.067  15.711  1.00  0.00           C  
HETATM    3  N2  UNK   900       4.413  -4.757  14.642  1.00  0.00           N  
HETATM    4  C2  UNK   900       5.044  -4.088  13.657  1.00  0.00           C  
HETATM    5  C3  UNK   900       4.160  -3.585  12.588  1.00  0.00           C  
HETATM    6  C4  UNK   900       4.206  -2.245  12.156  1.00  0.00           C  
HETATM    7  C5  UNK   900       3.301  -1.768  11.208  1.00  0.00           C  
HETATM    8  C6  UNK   900       3.209  -4.426  11.993  1.00  0.00           C  
HETATM    9  C7  UNK   900       6.409  -3.790  13.748  1.00  0.00           C  
HETATM   10  C8  UNK   900       7.026  -4.170  14.959  1.00  0.00           C  
HETATM   11  C9  UNK   900       8.342  -3.693  15.341  1.00  0.00           C  
HETATM   12  C10 UNK   900       9.407  -4.533  15.723  1.00  0.00           C  
HETATM   13  C11 UNK   900      10.713  -4.013  15.692  1.00  0.00           C  
HETATM   14  C12 UNK   900       9.812  -1.778  15.334  1.00  0.00           C  
HETATM   15  C13 UNK   900       8.549  -2.316  15.234  1.00  0.00           C  
HETATM   16  N3  UNK   900       6.398  -4.850  15.923  1.00  0.00           N  
HETATM   17  C14 UNK   900       7.099  -3.041  12.699  1.00  0.00           C  
HETATM   18  N4  UNK   900       7.636  -2.432  11.875  1.00  0.00           N  
HETATM   19  C15 UNK   900       2.226  -3.939  11.120  1.00  0.00           C  
HETATM   20  C16 UNK   900       2.248  -2.583  10.761  1.00  0.00           C  
HETATM   21  C17 UNK   900      10.909  -2.646  15.428  1.00  0.00           C  
HETATM   22  O1  UNK   900      12.167  -2.189  15.237  1.00  0.00           O  
HETATM   23  C18 UNK   900      12.291  -1.235  14.195  1.00  0.00           C  
HETATM   24  H1  UNK   900       5.109  -5.975  17.443  1.00  0.00           H  
HETATM   25  H2  UNK   900       3.767  -6.226  16.458  1.00  0.00           H  
HETATM   26  H3  UNK   900       4.938  -1.559  12.552  1.00  0.00           H  
HETATM   27  H4  UNK   900       3.419  -0.758  10.869  1.00  0.00           H  
HETATM   28  H5  UNK   900       3.246  -5.464  12.233  1.00  0.00           H  
HETATM   29  H6  UNK   900       9.239  -5.591  15.854  1.00  0.00           H  
HETATM   30  H7  UNK   900      11.569  -4.666  15.795  1.00  0.00           H  
HETATM   31  H8  UNK   900       9.892  -0.716  15.204  1.00  0.00           H  
HETATM   32  H9  UNK   900       7.738  -1.662  14.970  1.00  0.00           H  
HETATM   33  H10 UNK   900       1.480  -4.611  10.722  1.00  0.00           H  
HETATM   34  H11 UNK   900       1.510  -2.192  10.075  1.00  0.00           H  
HETATM   35  H12 UNK   900      12.882  -0.489  14.691  1.00  0.00           H  
HETATM   36  H13 UNK   900      12.828  -1.556  13.312  1.00  0.00           H  
HETATM   37  H14 UNK   900      11.401  -0.757  13.791  1.00  0.00           H  
CONECT    1    2   24   25
CONECT    2    1   16    3
CONECT    2    3
CONECT    3    2    4
CONECT    3    2
CONECT    4    3    5    9
CONECT    4    9
CONECT    5    4    8    6
CONECT    5    6
CONECT    6    5    7   26
CONECT    6    5
CONECT    7    6   27   20
CONECT    7   20
CONECT    8    5   28   19
CONECT    8   19
CONECT    9    4   10   17
CONECT    9    4
CONECT   10    9   11   16
CONECT   10   16
CONECT   11   10   15   12
CONECT   11   12
CONECT   12   11   13   29
CONECT   12   11
CONECT   13   12   30   21
CONECT   13   21
CONECT   14   15   31   21
CONECT   14   15
CONECT   15   11   14   32
CONECT   15   14
CONECT   16    2   10
CONECT   16   10
CONECT   17    9   18
CONECT   17   18
CONECT   17   18
CONECT   18   17
CONECT   18   17
CONECT   18   17
CONECT   24    1
CONECT   25    1
CONECT   26    6
CONECT   27    7
CONECT   28    8
CONECT   29   12
CONECT   30   13
CONECT   31   14
CONECT   32   15
CONECT   19    8   33   20
CONECT   19    8
CONECT   33   19
CONECT   20    7   19   34
CONECT   20    7
CONECT   34   20
CONECT   21   13   14   22
CONECT   21   13
CONECT   22   21   23
CONECT   23   22   35   36   37
CONECT   35   23
CONECT   36   23
CONECT   37   23
END   
