# Supplementary material for: Optimization of 2-Amino-4,6-diarylpyrimidine-5-carbonitriles as Potent and Selective A1 Antagonists
Source: J Med Chem. 2022 Jan 22;65(3):2091–106. doi: 10.1021/acs.jmedchem.1c01636 (PMC8842224; doi:10.1021/acs.jmedchem.1c01636)
Supplement: Supplementary file 2 — jm1c01636_si_002.zip [file jm1c01636_si_002.zip › pdb files/Ligands/A2AR/CONFORMATION A/19au.pdb]

TITLE     19au
REMARK   4      COMPLIES WITH FORMAT V. 3.0, 1-DEC-2006
REMARK 888
REMARK 888 WRITTEN BY MAESTRO (A PRODUCT OF SCHRODINGER, LLC)
HETATM    1  N1  UNK   900       5.410  -5.487  16.382  1.00  0.00           N  
HETATM    2  C1  UNK   900       5.821  -4.618  15.398  1.00  0.00           C  
HETATM    3  N2  UNK   900       7.019  -4.076  15.476  1.00  0.00           N  
HETATM    4  C2  UNK   900       7.391  -3.225  14.505  1.00  0.00           C  
HETATM    5  C3  UNK   900       6.558  -2.959  13.398  1.00  0.00           C  
HETATM    6  C4  UNK   900       5.288  -3.577  13.430  1.00  0.00           C  
HETATM    7  C5  UNK   900       4.192  -3.372  12.448  1.00  0.00           C  
HETATM    8  C6  UNK   900       3.933  -2.121  11.843  1.00  0.00           C  
HETATM    9  C7  UNK   900       2.828  -1.935  11.001  1.00  0.00           C  
HETATM   10  C8  UNK   900       1.910  -2.979  10.798  1.00  0.00           C  
HETATM   11  C9  UNK   900       2.174  -4.248  11.338  1.00  0.00           C  
HETATM   12  C10 UNK   900       3.319  -4.437  12.138  1.00  0.00           C  
HETATM   13  N3  UNK   900       4.953  -4.424  14.427  1.00  0.00           N  
HETATM   14  C11 UNK   900       7.013  -2.145  12.280  1.00  0.00           C  
HETATM   15  N4  UNK   900       7.376  -1.497  11.393  1.00  0.00           N  
HETATM   16  C12 UNK   900       8.756  -2.709  14.653  1.00  0.00           C  
HETATM   17  C13 UNK   900       9.403  -1.571  14.241  1.00  0.00           C  
HETATM   18  C14 UNK   900      10.783  -1.755  14.533  1.00  0.00           C  
HETATM   19  C15 UNK   900      10.866  -2.961  15.160  1.00  0.00           C  
HETATM   20  O1  UNK   900       9.650  -3.548  15.250  1.00  0.00           O  
HETATM   21  C16 UNK   900       7.288  -7.718  19.470  1.00  0.00           C  
HETATM   22  C17 UNK   900       7.923  -6.572  18.959  1.00  0.00           C  
HETATM   23  C18 UNK   900       7.293  -5.783  17.973  1.00  0.00           C  
HETATM   24  C19 UNK   900       6.028  -6.148  17.457  1.00  0.00           C  
HETATM   25  C20 UNK   900       5.412  -7.312  17.970  1.00  0.00           C  
HETATM   26  C21 UNK   900       6.024  -8.086  18.975  1.00  0.00           C  
HETATM   27  H1  UNK   900       4.502  -5.866  16.144  1.00  0.00           H  
HETATM   28  H2  UNK   900       4.564  -1.269  12.039  1.00  0.00           H  
HETATM   29  H3  UNK   900       2.689  -0.975  10.539  1.00  0.00           H  
HETATM   30  H4  UNK   900       1.024  -2.815  10.203  1.00  0.00           H  
HETATM   31  H5  UNK   900       1.499  -5.071  11.152  1.00  0.00           H  
HETATM   32  H6  UNK   900       3.539  -5.411  12.548  1.00  0.00           H  
HETATM   33  H7  UNK   900       8.944  -0.732  13.737  1.00  0.00           H  
HETATM   34  H8  UNK   900      11.613  -1.099  14.313  1.00  0.00           H  
HETATM   35  H9  UNK   900      11.674  -3.540  15.579  1.00  0.00           H  
HETATM   36  H10 UNK   900       7.777  -8.321  20.223  1.00  0.00           H  
HETATM   37  H11 UNK   900       8.889  -6.265  19.334  1.00  0.00           H  
HETATM   38  H12 UNK   900       7.806  -4.894  17.637  1.00  0.00           H  
HETATM   39  H13 UNK   900       4.509  -7.680  17.509  1.00  0.00           H  
HETATM   40  H14 UNK   900       5.552  -8.989  19.328  1.00  0.00           H  
CONECT    1    2   27   24
CONECT    2    1   13    3
CONECT    2    3
CONECT    3    2    4
CONECT    3    2
CONECT    4    3    5   16
CONECT    4    5
CONECT    5    4    6   14
CONECT    5    4
CONECT    6    5    7   13
CONECT    6   13
CONECT    7    6   12    8
CONECT    7    8
CONECT    8    7    9   28
CONECT    8    7
CONECT    9    8   10   29
CONECT    9   10
CONECT   10    9   11   30
CONECT   10    9
CONECT   11   10   12   31
CONECT   11   12
CONECT   12    7   11   32
CONECT   12   11
CONECT   13    2    6
CONECT   13    6
CONECT   14    5   15
CONECT   14   15
CONECT   14   15
CONECT   15   14
CONECT   15   14
CONECT   15   14
CONECT   27    1
CONECT   28    8
CONECT   29    9
CONECT   30   10
CONECT   31   11
CONECT   32   12
CONECT   16    4   17   20
CONECT   16   17
CONECT   17   16   18   33
CONECT   17   16
CONECT   18   17   19   34
CONECT   18   19
CONECT   19   18   20   35
CONECT   19   18
CONECT   20   16   19
CONECT   33   17
CONECT   34   18
CONECT   35   19
CONECT   21   22   26   36
CONECT   21   22
CONECT   22   21   23   37
CONECT   22   21
CONECT   23   22   24   38
CONECT   23   24
CONECT   24    1   23   25
CONECT   24   23
CONECT   25   24   26   39
CONECT   25   26
CONECT   26   21   25   40
CONECT   26   25
CONECT   36   21
CONECT   37   22
CONECT   38   23
CONECT   39   25
CONECT   40   26
END   
