# Supplementary material for: Optimization of 2-Amino-4,6-diarylpyrimidine-5-carbonitriles as Potent and Selective A1 Antagonists
Source: J Med Chem. 2022 Jan 22;65(3):2091–106. doi: 10.1021/acs.jmedchem.1c01636 (PMC8842224; doi:10.1021/acs.jmedchem.1c01636)
Supplement: Supplementary file 2 — jm1c01636_si_002.zip [file jm1c01636_si_002.zip › pdb files/Ligands/A2AR/CONFORMATION A/19ab.pdb]

TITLE     19ab
REMARK   4      COMPLIES WITH FORMAT V. 3.0, 1-DEC-2006
REMARK 888
REMARK 888 WRITTEN BY MAESTRO (A PRODUCT OF SCHRODINGER, LLC)
HETATM    1  N1  UNK   900       3.917  -5.176  16.124  1.00  0.00           N  
HETATM    2  C1  UNK   900       4.767  -4.915  15.106  1.00  0.00           C  
HETATM    3  N2  UNK   900       6.028  -4.749  15.401  1.00  0.00           N  
HETATM    4  C2  UNK   900       6.748  -4.052  14.547  1.00  0.00           C  
HETATM    5  C3  UNK   900       8.041  -3.702  15.102  1.00  0.00           C  
HETATM    6  C4  UNK   900       8.876  -4.707  15.606  1.00  0.00           C  
HETATM    7  C5  UNK   900      10.217  -4.421  15.863  1.00  0.00           C  
HETATM    8  C6  UNK   900       8.470  -2.369  15.106  1.00  0.00           C  
HETATM    9  C7  UNK   900       6.253  -3.642  13.306  1.00  0.00           C  
HETATM   10  C8  UNK   900       4.908  -3.963  13.059  1.00  0.00           C  
HETATM   11  C9  UNK   900       4.041  -3.485  11.976  1.00  0.00           C  
HETATM   12  C10 UNK   900       4.197  -2.224  11.376  1.00  0.00           C  
HETATM   13  C11 UNK   900       3.193  -1.724  10.542  1.00  0.00           C  
HETATM   14  C12 UNK   900       1.949  -2.383  10.451  1.00  0.00           C  
HETATM   15  C13 UNK   900       1.825  -3.673  10.971  1.00  0.00           C  
HETATM   16  C14 UNK   900       2.898  -4.242  11.645  1.00  0.00           C  
HETATM   17  N3  UNK   900       4.178  -4.614  13.979  1.00  0.00           N  
HETATM   18  C15 UNK   900       7.132  -2.907  12.434  1.00  0.00           C  
HETATM   19  N4  UNK   900       7.869  -2.324  11.777  1.00  0.00           N  
HETATM   20  C16 UNK   900       4.461  -5.346  17.433  1.00  0.00           C  
HETATM   21  C17 UNK   900       9.755  -2.053  15.522  1.00  0.00           C  
HETATM   22  C18 UNK   900      10.657  -3.095  15.825  1.00  0.00           C  
HETATM   23  C19 UNK   900      12.537  -1.709  15.660  1.00  0.00           C  
HETATM   24  O1  UNK   900      11.964  -2.897  16.125  1.00  0.00           O  
HETATM   25  H1  UNK   900       3.368  -6.001  15.869  1.00  0.00           H  
HETATM   26  H2  UNK   900       8.529  -5.727  15.632  1.00  0.00           H  
HETATM   27  H3  UNK   900      10.908  -5.219  16.092  1.00  0.00           H  
HETATM   28  H4  UNK   900       7.820  -1.583  14.760  1.00  0.00           H  
HETATM   29  H5  UNK   900       5.061  -1.611  11.571  1.00  0.00           H  
HETATM   30  H6  UNK   900       3.361  -0.802  10.020  1.00  0.00           H  
HETATM   31  H7  UNK   900       1.140  -1.968   9.868  1.00  0.00           H  
HETATM   32  H8  UNK   900       0.933  -4.251  10.878  1.00  0.00           H  
HETATM   33  H9  UNK   900       2.782  -5.240  12.019  1.00  0.00           H  
HETATM   34  H10 UNK   900      10.010  -1.009  15.543  1.00  0.00           H  
HETATM   35  H11 UNK   900      13.418  -1.988  15.182  1.00  0.00           H  
HETATM   36  H12 UNK   900      11.960  -1.126  14.997  1.00  0.00           H  
HETATM   37  H13 UNK   900      12.829  -0.993  16.386  1.00  0.00           H  
HETATM   38  H14 UNK   900       4.801  -6.374  17.550  1.00  0.00           H  
HETATM   39  H15 UNK   900       5.338  -4.736  17.547  1.00  0.00           H  
HETATM   40  H16 UNK   900       3.739  -5.034  18.187  1.00  0.00           H  
CONECT    1    2   25   20
CONECT    2    1   17    3
CONECT    2    3
CONECT    3    2    4
CONECT    3    2
CONECT    4    3    5    9
CONECT    4    9
CONECT    5    4    8    6
CONECT    5    6
CONECT    6    5    7   26
CONECT    6    5
CONECT    7    6   27   22
CONECT    7   22
CONECT    8    5   28   21
CONECT    8   21
CONECT    9    4   10   18
CONECT    9    4
CONECT   10    9   11   17
CONECT   10   17
CONECT   11   10   16   12
CONECT   11   12
CONECT   12   11   13   29
CONECT   12   11
CONECT   13   12   14   30
CONECT   13   14
CONECT   14   13   15   31
CONECT   14   13
CONECT   15   14   16   32
CONECT   15   16
CONECT   16   11   15   33
CONECT   16   15
CONECT   17    2   10
CONECT   17   10
CONECT   18    9   19
CONECT   18   19
CONECT   18   19
CONECT   19   18
CONECT   19   18
CONECT   19   18
CONECT   25    1
CONECT   20    1   38   39   40
CONECT   26    6
CONECT   27    7
CONECT   28    8
CONECT   29   12
CONECT   30   13
CONECT   31   14
CONECT   32   15
CONECT   33   16
CONECT   21    8   34   22
CONECT   21    8
CONECT   34   21
CONECT   22    7   21   24
CONECT   22    7
CONECT   23   35   36   37   24
CONECT   35   23
CONECT   36   23
CONECT   37   23
CONECT   24   22   23
CONECT   38   20
CONECT   39   20
CONECT   40   20
END   
