# Supplementary material for: Optimization of 2-Amino-4,6-diarylpyrimidine-5-carbonitriles as Potent and Selective A1 Antagonists
Source: J Med Chem. 2022 Jan 22;65(3):2091–106. doi: 10.1021/acs.jmedchem.1c01636 (PMC8842224; doi:10.1021/acs.jmedchem.1c01636)
Supplement: Supplementary file 2 — jm1c01636_si_002.zip [file jm1c01636_si_002.zip › pdb files/Ligands/A2AR/CONFORMATION A/19ac.pdb]

TITLE     19ac
REMARK   4      COMPLIES WITH FORMAT V. 3.0, 1-DEC-2006
REMARK 888
REMARK 888 WRITTEN BY MAESTRO (A PRODUCT OF SCHRODINGER, LLC)
HETATM    1  N1  UNK   900       5.035  -6.097  16.782  1.00  0.00           N  
HETATM    2  C1  UNK   900       5.483  -5.280  15.765  1.00  0.00           C  
HETATM    3  N2  UNK   900       4.665  -4.907  14.777  1.00  0.00           N  
HETATM    4  C2  UNK   900       5.184  -4.121  13.793  1.00  0.00           C  
HETATM    5  C3  UNK   900       4.248  -3.638  12.749  1.00  0.00           C  
HETATM    6  C4  UNK   900       4.221  -2.297  12.312  1.00  0.00           C  
HETATM    7  C5  UNK   900       3.303  -1.856  11.356  1.00  0.00           C  
HETATM    8  C6  UNK   900       3.367  -4.524  12.121  1.00  0.00           C  
HETATM    9  C7  UNK   900       6.533  -3.748  13.804  1.00  0.00           C  
HETATM   10  C8  UNK   900       7.237  -4.152  14.947  1.00  0.00           C  
HETATM   11  C9  UNK   900       8.534  -3.653  15.317  1.00  0.00           C  
HETATM   12  C10 UNK   900       9.606  -4.490  15.682  1.00  0.00           C  
HETATM   13  C11 UNK   900      10.898  -3.954  15.664  1.00  0.00           C  
HETATM   14  C12 UNK   900       9.951  -1.726  15.357  1.00  0.00           C  
HETATM   15  C13 UNK   900       8.698  -2.273  15.248  1.00  0.00           C  
HETATM   16  N3  UNK   900       6.737  -4.956  15.866  1.00  0.00           N  
HETATM   17  C14 UNK   900       7.147  -2.958  12.736  1.00  0.00           C  
HETATM   18  N4  UNK   900       7.623  -2.324  11.892  1.00  0.00           N  
HETATM   19  C15 UNK   900       2.376  -4.092  11.220  1.00  0.00           C  
HETATM   20  C16 UNK   900       2.317  -2.732  10.871  1.00  0.00           C  
HETATM   21  C17 UNK   900       7.156  -8.455  19.636  1.00  0.00           C  
HETATM   22  C18 UNK   900       6.010  -8.963  18.997  1.00  0.00           C  
HETATM   23  C19 UNK   900       5.301  -8.167  18.072  1.00  0.00           C  
HETATM   24  C20 UNK   900       5.714  -6.843  17.773  1.00  0.00           C  
HETATM   25  C21 UNK   900       6.875  -6.362  18.416  1.00  0.00           C  
HETATM   26  C22 UNK   900       7.591  -7.154  19.334  1.00  0.00           C  
HETATM   27  C23 UNK   900      11.061  -2.582  15.431  1.00  0.00           C  
HETATM   28  O1  UNK   900      12.304  -2.107  15.234  1.00  0.00           O  
HETATM   29  C24 UNK   900      12.383  -1.176  14.178  1.00  0.00           C  
HETATM   30  H1  UNK   900       4.190  -6.558  16.434  1.00  0.00           H  
HETATM   31  H2  UNK   900       4.919  -1.578  12.706  1.00  0.00           H  
HETATM   32  H3  UNK   900       3.366  -0.833  11.036  1.00  0.00           H  
HETATM   33  H4  UNK   900       3.502  -5.557  12.352  1.00  0.00           H  
HETATM   34  H5  UNK   900       9.450  -5.551  15.800  1.00  0.00           H  
HETATM   35  H6  UNK   900      11.762  -4.594  15.769  1.00  0.00           H  
HETATM   36  H7  UNK   900      10.004  -0.664  15.245  1.00  0.00           H  
HETATM   37  H8  UNK   900       7.868  -1.628  15.021  1.00  0.00           H  
HETATM   38  H9  UNK   900       1.683  -4.805  10.797  1.00  0.00           H  
HETATM   39  H10 UNK   900       7.726  -9.060  20.325  1.00  0.00           H  
HETATM   40  H11 UNK   900       5.700  -9.977  19.184  1.00  0.00           H  
HETATM   41  H12 UNK   900       4.454  -8.586  17.546  1.00  0.00           H  
HETATM   42  H13 UNK   900       7.246  -5.364  18.224  1.00  0.00           H  
HETATM   43  H14 UNK   900       8.482  -6.736  19.784  1.00  0.00           H  
HETATM   44  H15 UNK   900       1.565  -2.376  10.182  1.00  0.00           H  
HETATM   45  H16 UNK   900      12.922  -0.409  14.698  1.00  0.00           H  
HETATM   46  H17 UNK   900      12.967  -1.471  13.315  1.00  0.00           H  
HETATM   47  H18 UNK   900      11.478  -0.748  13.751  1.00  0.00           H  
CONECT    1    2   30   24
CONECT    2    1   16    3
CONECT    2    3
CONECT    3    2    4
CONECT    3    2
CONECT    4    3    5    9
CONECT    4    9
CONECT    5    4    8    6
CONECT    5    6
CONECT    6    5    7   31
CONECT    6    5
CONECT    7    6   32   20
CONECT    7   20
CONECT    8    5   33   19
CONECT    8   19
CONECT    9    4   10   17
CONECT    9    4
CONECT   10    9   11   16
CONECT   10   16
CONECT   11   10   15   12
CONECT   11   12
CONECT   12   11   13   34
CONECT   12   11
CONECT   13   12   35   27
CONECT   13   27
CONECT   14   15   36   27
CONECT   14   15
CONECT   15   11   14   37
CONECT   15   14
CONECT   16    2   10
CONECT   16   10
CONECT   17    9   18
CONECT   17   18
CONECT   17   18
CONECT   18   17
CONECT   18   17
CONECT   18   17
CONECT   30    1
CONECT   31    6
CONECT   32    7
CONECT   33    8
CONECT   34   12
CONECT   35   13
CONECT   36   14
CONECT   37   15
CONECT   19    8   38   20
CONECT   19    8
CONECT   38   19
CONECT   20    7   19   44
CONECT   20    7
CONECT   21   22   26   39
CONECT   21   22
CONECT   22   21   23   40
CONECT   22   21
CONECT   23   22   24   41
CONECT   23   24
CONECT   24    1   23   25
CONECT   24   23
CONECT   25   24   26   42
CONECT   25   26
CONECT   26   21   25   43
CONECT   26   25
CONECT   39   21
CONECT   40   22
CONECT   41   23
CONECT   42   25
CONECT   43   26
CONECT   44   20
CONECT   27   13   14   28
CONECT   27   13
CONECT   28   27   29
CONECT   29   28   45   46   47
CONECT   45   29
CONECT   46   29
CONECT   47   29
END   
