# Supplementary material for: Optimization of 2-Amino-4,6-diarylpyrimidine-5-carbonitriles as Potent and Selective A1 Antagonists
Source: J Med Chem. 2022 Jan 22;65(3):2091–106. doi: 10.1021/acs.jmedchem.1c01636 (PMC8842224; doi:10.1021/acs.jmedchem.1c01636)
Supplement: Supplementary file 2 — jm1c01636_si_002.zip [file jm1c01636_si_002.zip › pdb files/Ligands/A2AR/CONFORMATION A/19at.pdb]

TITLE     19at
REMARK   4      COMPLIES WITH FORMAT V. 3.0, 1-DEC-2006
REMARK 888
REMARK 888 WRITTEN BY MAESTRO (A PRODUCT OF SCHRODINGER, LLC)
HETATM    1  N1  UNK   900       5.549  -6.168  15.803  1.00  0.00           N  
HETATM    2  C1  UNK   900       6.090  -5.070  15.270  1.00  0.00           C  
HETATM    3  N2  UNK   900       7.236  -4.632  15.742  1.00  0.00           N  
HETATM    4  C2  UNK   900       7.815  -3.664  15.016  1.00  0.00           C  
HETATM    5  C3  UNK   900       7.223  -3.133  13.845  1.00  0.00           C  
HETATM    6  C4  UNK   900       5.942  -3.646  13.526  1.00  0.00           C  
HETATM    7  C5  UNK   900       4.960  -3.256  12.489  1.00  0.00           C  
HETATM    8  C6  UNK   900       4.838  -1.932  12.038  1.00  0.00           C  
HETATM    9  C7  UNK   900       3.724  -1.562  11.270  1.00  0.00           C  
HETATM   10  C8  UNK   900       2.730  -2.483  10.909  1.00  0.00           C  
HETATM   11  C9  UNK   900       2.871  -3.823  11.283  1.00  0.00           C  
HETATM   12  C10 UNK   900       3.980  -4.193  12.057  1.00  0.00           C  
HETATM   13  N3  UNK   900       5.419  -4.632  14.257  1.00  0.00           N  
HETATM   14  C11 UNK   900       8.008  -2.245  13.007  1.00  0.00           C  
HETATM   15  N4  UNK   900       8.678  -1.556  12.365  1.00  0.00           N  
HETATM   16  C12 UNK   900       5.465  -6.279  17.214  1.00  0.00           C  
HETATM   17  C13 UNK   900       9.197  -3.418  15.410  1.00  0.00           C  
HETATM   18  C14 UNK   900       9.993  -2.308  15.494  1.00  0.00           C  
HETATM   19  C15 UNK   900      11.323  -2.793  15.642  1.00  0.00           C  
HETATM   20  C16 UNK   900      11.229  -4.152  15.667  1.00  0.00           C  
HETATM   21  O1  UNK   900       9.940  -4.541  15.605  1.00  0.00           O  
HETATM   22  H1  UNK   900       4.705  -6.521  15.347  1.00  0.00           H  
HETATM   23  H2  UNK   900       5.549  -1.182  12.350  1.00  0.00           H  
HETATM   24  H3  UNK   900       3.602  -0.545  11.005  1.00  0.00           H  
HETATM   25  H4  UNK   900       1.866  -2.169  10.342  1.00  0.00           H  
HETATM   26  H5  UNK   900       2.125  -4.557  11.015  1.00  0.00           H  
HETATM   27  H6  UNK   900       4.044  -5.220  12.381  1.00  0.00           H  
HETATM   28  H7  UNK   900       9.666  -1.287  15.362  1.00  0.00           H  
HETATM   29  H8  UNK   900      12.250  -2.237  15.662  1.00  0.00           H  
HETATM   30  H9  UNK   900      11.940  -4.961  15.754  1.00  0.00           H  
HETATM   31  H10 UNK   900       4.959  -7.197  17.479  1.00  0.00           H  
HETATM   32  H11 UNK   900       6.482  -6.307  17.597  1.00  0.00           H  
HETATM   33  H12 UNK   900       4.891  -5.436  17.600  1.00  0.00           H  
CONECT    1    2   22   16
CONECT    2    1   13    3
CONECT    2    3
CONECT    3    2    4
CONECT    3    2
CONECT    4    3    5   17
CONECT    4    5
CONECT    5    4    6   14
CONECT    5    4
CONECT    6    5    7   13
CONECT    6   13
CONECT    7    6   12    8
CONECT    7    8
CONECT    8    7    9   23
CONECT    8    7
CONECT    9    8   10   24
CONECT    9   10
CONECT   10    9   11   25
CONECT   10    9
CONECT   11   10   12   26
CONECT   11   12
CONECT   12    7   11   27
CONECT   12   11
CONECT   13    2    6
CONECT   13    6
CONECT   14    5   15
CONECT   14   15
CONECT   14   15
CONECT   15   14
CONECT   15   14
CONECT   15   14
CONECT   22    1
CONECT   16    1   31   32   33
CONECT   23    8
CONECT   24    9
CONECT   25   10
CONECT   26   11
CONECT   27   12
CONECT   17    4   18   21
CONECT   17   18
CONECT   18   17   19   28
CONECT   18   17
CONECT   19   18   20   29
CONECT   19   20
CONECT   20   19   21   30
CONECT   20   19
CONECT   21   17   20
CONECT   28   18
CONECT   29   19
CONECT   30   20
CONECT   31   16
CONECT   32   16
CONECT   33   16
END   
