# Supplementary material for: Optimization of 2-Amino-4,6-diarylpyrimidine-5-carbonitriles as Potent and Selective A1 Antagonists
Source: J Med Chem. 2022 Jan 22;65(3):2091–106. doi: 10.1021/acs.jmedchem.1c01636 (PMC8842224; doi:10.1021/acs.jmedchem.1c01636)
Supplement: Supplementary file 2 — jm1c01636_si_002.zip [file jm1c01636_si_002.zip › pdb files/Ligands/A2AR/CONFORMATION A/18o.pdb]

TITLE     18o
REMARK   4      COMPLIES WITH FORMAT V. 3.0, 1-DEC-2006
REMARK 888
REMARK 888 WRITTEN BY MAESTRO (A PRODUCT OF SCHRODINGER, LLC)
HETATM    1  N1  UNK   900       5.282  -5.615  16.508  1.00  0.00           N  
HETATM    2  C1  UNK   900       5.766  -4.816  15.531  1.00  0.00           C  
HETATM    3  N2  UNK   900       4.964  -4.576  14.517  1.00  0.00           N  
HETATM    4  C2  UNK   900       5.441  -3.790  13.535  1.00  0.00           C  
HETATM    5  C3  UNK   900       4.443  -3.403  12.519  1.00  0.00           C  
HETATM    6  C4  UNK   900       4.348  -2.085  12.031  1.00  0.00           C  
HETATM    7  C5  UNK   900       3.366  -1.732  11.106  1.00  0.00           C  
HETATM    8  C6  UNK   900       6.764  -3.325  13.549  1.00  0.00           C  
HETATM    9  C7  UNK   900       7.495  -3.578  14.736  1.00  0.00           C  
HETATM   10  C8  UNK   900       8.840  -3.007  14.982  1.00  0.00           C  
HETATM   11  C9  UNK   900      11.230  -3.222  15.473  1.00  0.00           C  
HETATM   12  C10 UNK   900      10.392  -1.192  14.450  1.00  0.00           C  
HETATM   13  C11 UNK   900       9.090  -1.679  14.569  1.00  0.00           C  
HETATM   14  N3  UNK   900       6.985  -4.353  15.717  1.00  0.00           N  
HETATM   15  C12 UNK   900       7.310  -2.620  12.392  1.00  0.00           C  
HETATM   16  N4  UNK   900       7.733  -2.051  11.480  1.00  0.00           N  
HETATM   17  C13 UNK   900       2.467  -3.984  11.182  1.00  0.00           C  
HETATM   18  C14 UNK   900       2.359  -2.648  10.758  1.00  0.00           C  
HETATM   19  C15 UNK   900       3.532  -4.347  12.025  1.00  0.00           C  
HETATM   20  C16 UNK   900       9.928  -3.757  15.500  1.00  0.00           C  
HETATM   21  F1  UNK   900       9.764  -5.020  15.966  1.00  0.00           F  
HETATM   22  C17 UNK   900      11.464  -1.950  14.930  1.00  0.00           C  
HETATM   23  F2  UNK   900      12.706  -1.432  14.905  1.00  0.00           F  
HETATM   24  H1  UNK   900       5.983  -6.050  17.077  1.00  0.00           H  
HETATM   25  H2  UNK   900       4.540  -6.239  16.179  1.00  0.00           H  
HETATM   26  H3  UNK   900       5.039  -1.323  12.354  1.00  0.00           H  
HETATM   27  H4  UNK   900       3.408  -0.740  10.701  1.00  0.00           H  
HETATM   28  H5  UNK   900      12.062  -3.810  15.829  1.00  0.00           H  
HETATM   29  H6  UNK   900      10.551  -0.236  13.979  1.00  0.00           H  
HETATM   30  H7  UNK   900       8.285  -1.047  14.223  1.00  0.00           H  
HETATM   31  H8  UNK   900       1.750  -4.727  10.860  1.00  0.00           H  
HETATM   32  H9  UNK   900       1.555  -2.347  10.102  1.00  0.00           H  
HETATM   33  H10 UNK   900       3.689  -5.364  12.326  1.00  0.00           H  
CONECT    1    2   24   25
CONECT    2    1   14    3
CONECT    2    3
CONECT    3    2    4
CONECT    3    2
CONECT    4    3    5    8
CONECT    4    8
CONECT    5    4    6   19
CONECT    5    6
CONECT    6    5    7   26
CONECT    6    5
CONECT    7    6   27   18
CONECT    7   18
CONECT    8    4    9   15
CONECT    8    4
CONECT    9    8   10   14
CONECT    9   14
CONECT   10    9   13   20
CONECT   10   20
CONECT   11   28   20   22
CONECT   11   22
CONECT   12   13   29   22
CONECT   12   13
CONECT   13   10   12   30
CONECT   13   12
CONECT   14    2    9
CONECT   14    9
CONECT   15    8   16
CONECT   15   16
CONECT   15   16
CONECT   16   15
CONECT   16   15
CONECT   16   15
CONECT   24    1
CONECT   25    1
CONECT   26    6
CONECT   27    7
CONECT   28   11
CONECT   29   12
CONECT   30   13
CONECT   17   31   18   19
CONECT   17   19
CONECT   31   17
CONECT   18    7   17   32
CONECT   18    7
CONECT   19    5   17   33
CONECT   19   17
CONECT   32   18
CONECT   33   19
CONECT   20   10   11   21
CONECT   20   10
CONECT   21   20
CONECT   22   11   12   23
CONECT   22   11
CONECT   23   22
END   
