# Supplementary material for: Optimization of 2-Amino-4,6-diarylpyrimidine-5-carbonitriles as Potent and Selective A1 Antagonists
Source: J Med Chem. 2022 Jan 22;65(3):2091–106. doi: 10.1021/acs.jmedchem.1c01636 (PMC8842224; doi:10.1021/acs.jmedchem.1c01636)
Supplement: Supplementary file 2 — jm1c01636_si_002.zip [file jm1c01636_si_002.zip › pdb files/Ligands/A2AR/CONFORMATION A/19k.pdb]

TITLE     19k
REMARK   4      COMPLIES WITH FORMAT V. 3.0, 1-DEC-2006
REMARK 888
REMARK 888 WRITTEN BY MAESTRO (A PRODUCT OF SCHRODINGER, LLC)
HETATM    1  N1  UNK   900       5.243  -5.914  16.634  1.00  0.00           N  
HETATM    2  C1  UNK   900       5.682  -5.004  15.692  1.00  0.00           C  
HETATM    3  N2  UNK   900       6.897  -4.540  15.847  1.00  0.00           N  
HETATM    4  C2  UNK   900       7.395  -3.709  14.926  1.00  0.00           C  
HETATM    5  C3  UNK   900       8.787  -3.329  15.177  1.00  0.00           C  
HETATM    6  C4  UNK   900       9.288  -2.049  14.859  1.00  0.00           C  
HETATM    7  C5  UNK   900      10.668  -1.817  14.867  1.00  0.00           C  
HETATM    8  C6  UNK   900      11.546  -2.826  15.279  1.00  0.00           C  
HETATM    9  C7  UNK   900       9.678  -4.332  15.603  1.00  0.00           C  
HETATM   10  C8  UNK   900       6.676  -3.388  13.764  1.00  0.00           C  
HETATM   11  C9  UNK   900       5.361  -3.880  13.720  1.00  0.00           C  
HETATM   12  C10 UNK   900       4.396  -3.508  12.661  1.00  0.00           C  
HETATM   13  C11 UNK   900       4.289  -2.194  12.161  1.00  0.00           C  
HETATM   14  C12 UNK   900       3.317  -1.855  11.217  1.00  0.00           C  
HETATM   15  C13 UNK   900       2.354  -2.800  10.828  1.00  0.00           C  
HETATM   16  C14 UNK   900       2.493  -4.136  11.241  1.00  0.00           C  
HETATM   17  C15 UNK   900       3.540  -4.474  12.120  1.00  0.00           C  
HETATM   18  N3  UNK   900       4.882  -4.724  14.671  1.00  0.00           N  
HETATM   19  C16 UNK   900       7.265  -2.646  12.652  1.00  0.00           C  
HETATM   20  N4  UNK   900       7.725  -2.056  11.768  1.00  0.00           N  
HETATM   21  C17 UNK   900      11.052  -4.109  15.573  1.00  0.00           C  
HETATM   22  F1  UNK   900      11.877  -5.156  15.793  1.00  0.00           F  
HETATM   23  C18 UNK   900       7.244  -8.258  19.585  1.00  0.00           C  
HETATM   24  C19 UNK   900       6.075  -8.731  18.961  1.00  0.00           C  
HETATM   25  C20 UNK   900       5.409  -7.931  18.009  1.00  0.00           C  
HETATM   26  C21 UNK   900       5.881  -6.638  17.666  1.00  0.00           C  
HETATM   27  C22 UNK   900       7.064  -6.190  18.297  1.00  0.00           C  
HETATM   28  C23 UNK   900       7.740  -6.989  19.241  1.00  0.00           C  
HETATM   29  H1  UNK   900       4.394  -6.358  16.288  1.00  0.00           H  
HETATM   30  H2  UNK   900       8.622  -1.265  14.529  1.00  0.00           H  
HETATM   31  H3  UNK   900      11.052  -0.893  14.484  1.00  0.00           H  
HETATM   32  H4  UNK   900      12.596  -2.609  15.335  1.00  0.00           H  
HETATM   33  H5  UNK   900       9.313  -5.324  15.824  1.00  0.00           H  
HETATM   34  H6  UNK   900       4.954  -1.417  12.501  1.00  0.00           H  
HETATM   35  H7  UNK   900       3.326  -0.853  10.833  1.00  0.00           H  
HETATM   36  H8  UNK   900       1.554  -2.514  10.160  1.00  0.00           H  
HETATM   37  H9  UNK   900       1.812  -4.897  10.886  1.00  0.00           H  
HETATM   38  H10 UNK   900       3.728  -5.490  12.412  1.00  0.00           H  
HETATM   39  H11 UNK   900       7.779  -8.867  20.298  1.00  0.00           H  
HETATM   40  H12 UNK   900       5.712  -9.723  19.178  1.00  0.00           H  
HETATM   41  H13 UNK   900       4.551  -8.337  17.493  1.00  0.00           H  
HETATM   42  H14 UNK   900       7.477  -5.211  18.096  1.00  0.00           H  
HETATM   43  H15 UNK   900       8.641  -6.596  19.691  1.00  0.00           H  
CONECT    1    2   29   26
CONECT    2    1   18    3
CONECT    2    3
CONECT    3    2    4
CONECT    3    2
CONECT    4    3    5   10
CONECT    4   10
CONECT    5    4    9    6
CONECT    5    6
CONECT    6    5    7   30
CONECT    6    5
CONECT    7    6    8   31
CONECT    7    8
CONECT    8    7   32   21
CONECT    8    7
CONECT    9    5   33   21
CONECT    9   21
CONECT   10    4   11   19
CONECT   10    4
CONECT   11   10   12   18
CONECT   11   18
CONECT   12   11   17   13
CONECT   12   13
CONECT   13   12   14   34
CONECT   13   12
CONECT   14   13   15   35
CONECT   14   15
CONECT   15   14   16   36
CONECT   15   14
CONECT   16   15   17   37
CONECT   16   17
CONECT   17   12   16   38
CONECT   17   16
CONECT   18    2   11
CONECT   18   11
CONECT   19   10   20
CONECT   19   20
CONECT   19   20
CONECT   20   19
CONECT   20   19
CONECT   20   19
CONECT   29    1
CONECT   30    6
CONECT   31    7
CONECT   32    8
CONECT   33    9
CONECT   34   13
CONECT   35   14
CONECT   36   15
CONECT   37   16
CONECT   38   17
CONECT   21    8    9   22
CONECT   21    9
CONECT   22   21
CONECT   23   24   28   39
CONECT   23   24
CONECT   24   23   25   40
CONECT   24   23
CONECT   25   24   26   41
CONECT   25   26
CONECT   26    1   25   27
CONECT   26   25
CONECT   27   26   28   42
CONECT   27   28
CONECT   28   23   27   43
CONECT   28   27
CONECT   39   23
CONECT   40   24
CONECT   41   25
CONECT   42   27
CONECT   43   28
END   
