# Supplementary material for: Optimization of 2-Amino-4,6-diarylpyrimidine-5-carbonitriles as Potent and Selective A1 Antagonists
Source: J Med Chem. 2022 Jan 22;65(3):2091–106. doi: 10.1021/acs.jmedchem.1c01636 (PMC8842224; doi:10.1021/acs.jmedchem.1c01636)
Supplement: Supplementary file 2 — jm1c01636_si_002.zip [file jm1c01636_si_002.zip › pdb files/Ligands/A2AR/CONFORMATION A/18x.pdb]

TITLE     18x
REMARK   4      COMPLIES WITH FORMAT V. 3.0, 1-DEC-2006
REMARK 888
REMARK 888 WRITTEN BY MAESTRO (A PRODUCT OF SCHRODINGER, LLC)
HETATM    1  N1  UNK   900       5.327  -5.464  16.101  1.00  0.00           N  
HETATM    2  C1  UNK   900       5.786  -4.591  15.173  1.00  0.00           C  
HETATM    3  N2  UNK   900       4.969  -4.338  14.182  1.00  0.00           N  
HETATM    4  C2  UNK   900       5.382  -3.467  13.239  1.00  0.00           C  
HETATM    5  C3  UNK   900       6.676  -2.904  13.283  1.00  0.00           C  
HETATM    6  C4  UNK   900       7.447  -3.238  14.422  1.00  0.00           C  
HETATM    7  N3  UNK   900       6.996  -4.112  15.352  1.00  0.00           N  
HETATM    8  C5  UNK   900       7.195  -2.080  12.196  1.00  0.00           C  
HETATM    9  N4  UNK   900       7.599  -1.428  11.329  1.00  0.00           N  
HETATM   10  C6  UNK   900       2.102  -2.612  10.568  1.00  0.00           C  
HETATM   11  C7  UNK   900       2.281  -3.909  11.074  1.00  0.00           C  
HETATM   12  C8  UNK   900       3.402  -4.183  11.880  1.00  0.00           C  
HETATM   13  C9  UNK   900       4.328  -3.178  12.237  1.00  0.00           C  
HETATM   14  C10 UNK   900       4.157  -1.902  11.661  1.00  0.00           C  
HETATM   15  C11 UNK   900       3.088  -1.639  10.797  1.00  0.00           C  
HETATM   16  C12 UNK   900       8.823  -2.789  14.671  1.00  0.00           C  
HETATM   17  C13 UNK   900       9.815  -3.336  15.434  1.00  0.00           C  
HETATM   18  C14 UNK   900      11.000  -2.600  15.159  1.00  0.00           C  
HETATM   19  C15 UNK   900      10.646  -1.634  14.264  1.00  0.00           C  
HETATM   20  O1  UNK   900       9.319  -1.714  13.989  1.00  0.00           O  
HETATM   21  H1  UNK   900       5.982  -5.828  16.769  1.00  0.00           H  
HETATM   22  H2  UNK   900       4.528  -6.034  15.837  1.00  0.00           H  
HETATM   23  H3  UNK   900       1.243  -2.380   9.955  1.00  0.00           H  
HETATM   24  H4  UNK   900       1.564  -4.688  10.850  1.00  0.00           H  
HETATM   25  H5  UNK   900       3.564  -5.178  12.260  1.00  0.00           H  
HETATM   26  H6  UNK   900       4.829  -1.090  11.888  1.00  0.00           H  
HETATM   27  H7  UNK   900       3.040  -0.670  10.340  1.00  0.00           H  
HETATM   28  H8  UNK   900       9.686  -4.209  16.053  1.00  0.00           H  
HETATM   29  H9  UNK   900      11.993  -2.776  15.541  1.00  0.00           H  
HETATM   30  H10 UNK   900      11.187  -0.862  13.732  1.00  0.00           H  
CONECT    1    2   21   22
CONECT    2    1    7    3
CONECT    2    3
CONECT    3    2    4
CONECT    3    2
CONECT    4    3    5   13
CONECT    4    5
CONECT    5    4    6    8
CONECT    5    4
CONECT    6    5    7   16
CONECT    6    7
CONECT    7    2    6
CONECT    7    6
CONECT    8    5    9
CONECT    8    9
CONECT    8    9
CONECT    9    8
CONECT    9    8
CONECT    9    8
CONECT   21    1
CONECT   22    1
CONECT   10   11   15   23
CONECT   10   11
CONECT   11   10   12   24
CONECT   11   10
CONECT   12   11   13   25
CONECT   12   13
CONECT   13    4   12   14
CONECT   13   12
CONECT   14   13   15   26
CONECT   14   15
CONECT   15   10   14   27
CONECT   15   14
CONECT   23   10
CONECT   24   11
CONECT   25   12
CONECT   26   14
CONECT   27   15
CONECT   16    6   17   20
CONECT   16   17
CONECT   17   16   18   28
CONECT   17   16
CONECT   18   17   19   29
CONECT   18   19
CONECT   19   18   30   20
CONECT   19   18
CONECT   28   17
CONECT   29   18
CONECT   30   19
CONECT   20   16   19
END   
