# Supplementary material for: Optimization of 2-Amino-4,6-diarylpyrimidine-5-carbonitriles as Potent and Selective A1 Antagonists
Source: J Med Chem. 2022 Jan 22;65(3):2091–106. doi: 10.1021/acs.jmedchem.1c01636 (PMC8842224; doi:10.1021/acs.jmedchem.1c01636)
Supplement: Supplementary file 2 — jm1c01636_si_002.zip [file jm1c01636_si_002.zip › pdb files/Ligands/A2AR/CONFORMATION A/19aa.pdb]

TITLE     19aa
REMARK   4      COMPLIES WITH FORMAT V. 3.0, 1-DEC-2006
REMARK 888
REMARK 888 WRITTEN BY MAESTRO (A PRODUCT OF SCHRODINGER, LLC)
HETATM    1  N1  UNK   900       5.382  -5.882  16.659  1.00  0.00           N  
HETATM    2  C1  UNK   900       5.800  -4.998  15.684  1.00  0.00           C  
HETATM    3  N2  UNK   900       7.021  -4.517  15.778  1.00  0.00           N  
HETATM    4  C2  UNK   900       7.460  -3.687  14.820  1.00  0.00           C  
HETATM    5  C3  UNK   900       8.823  -3.171  15.035  1.00  0.00           C  
HETATM    6  C4  UNK   900       9.190  -1.879  14.599  1.00  0.00           C  
HETATM    7  C5  UNK   900      10.526  -1.475  14.604  1.00  0.00           C  
HETATM    8  C6  UNK   900       9.822  -4.002  15.588  1.00  0.00           C  
HETATM    9  C7  UNK   900       6.683  -3.423  13.677  1.00  0.00           C  
HETATM   10  C8  UNK   900       5.373  -3.924  13.712  1.00  0.00           C  
HETATM   11  C9  UNK   900       4.358  -3.576  12.697  1.00  0.00           C  
HETATM   12  C10 UNK   900       4.212  -2.268  12.192  1.00  0.00           C  
HETATM   13  C11 UNK   900       3.232  -1.965  11.246  1.00  0.00           C  
HETATM   14  C12 UNK   900       2.274  -2.928  10.887  1.00  0.00           C  
HETATM   15  C13 UNK   900       2.439  -4.254  11.323  1.00  0.00           C  
HETATM   16  C14 UNK   900       3.507  -4.563  12.187  1.00  0.00           C  
HETATM   17  N3  UNK   900       4.949  -4.748  14.700  1.00  0.00           N  
HETATM   18  C15 UNK   900       7.190  -2.711  12.507  1.00  0.00           C  
HETATM   19  N4  UNK   900       7.581  -2.143  11.577  1.00  0.00           N  
HETATM   20  C16 UNK   900      11.157  -3.575  15.638  1.00  0.00           C  
HETATM   21  C17 UNK   900      11.496  -2.290  15.197  1.00  0.00           C  
HETATM   22  O1  UNK   900      12.745  -1.808  15.409  1.00  0.00           O  
HETATM   23  C18 UNK   900       7.389  -8.114  19.683  1.00  0.00           C  
HETATM   24  C19 UNK   900       6.187  -8.579  19.121  1.00  0.00           C  
HETATM   25  C20 UNK   900       5.524  -7.811  18.143  1.00  0.00           C  
HETATM   26  C21 UNK   900       6.026  -6.555  17.719  1.00  0.00           C  
HETATM   27  C22 UNK   900       7.235  -6.105  18.297  1.00  0.00           C  
HETATM   28  C23 UNK   900       7.916  -6.881  19.259  1.00  0.00           C  
HETATM   29  H1  UNK   900       4.509  -6.309  16.366  1.00  0.00           H  
HETATM   30  H2  UNK   900       8.455  -1.197  14.198  1.00  0.00           H  
HETATM   31  H3  UNK   900      10.781  -0.537  14.143  1.00  0.00           H  
HETATM   32  H4  UNK   900       9.563  -4.995  15.923  1.00  0.00           H  
HETATM   33  H5  UNK   900       4.871  -1.477  12.513  1.00  0.00           H  
HETATM   34  H6  UNK   900       3.241  -0.977  10.829  1.00  0.00           H  
HETATM   35  H7  UNK   900       1.468  -2.667  10.217  1.00  0.00           H  
HETATM   36  H8  UNK   900       1.768  -5.032  10.986  1.00  0.00           H  
HETATM   37  H9  UNK   900       3.725  -5.571  12.486  1.00  0.00           H  
HETATM   38  H10 UNK   900      11.919  -4.240  16.009  1.00  0.00           H  
HETATM   39  H11 UNK   900      13.372  -2.476  15.700  1.00  0.00           H  
HETATM   40  H12 UNK   900       7.922  -8.699  20.418  1.00  0.00           H  
HETATM   41  H13 UNK   900       5.795  -9.544  19.400  1.00  0.00           H  
HETATM   42  H14 UNK   900       4.652  -8.224  17.658  1.00  0.00           H  
HETATM   43  H15 UNK   900       7.664  -5.146  18.039  1.00  0.00           H  
HETATM   44  H16 UNK   900       8.838  -6.494  19.671  1.00  0.00           H  
CONECT    1    2   29   26
CONECT    2    1   17    3
CONECT    2    3
CONECT    3    2    4
CONECT    3    2
CONECT    4    3    5    9
CONECT    4    9
CONECT    5    4    8    6
CONECT    5    6
CONECT    6    5    7   30
CONECT    6    5
CONECT    7    6   31   21
CONECT    7   21
CONECT    8    5   32   20
CONECT    8   20
CONECT    9    4   10   18
CONECT    9    4
CONECT   10    9   11   17
CONECT   10   17
CONECT   11   10   16   12
CONECT   11   12
CONECT   12   11   13   33
CONECT   12   11
CONECT   13   12   14   34
CONECT   13   14
CONECT   14   13   15   35
CONECT   14   13
CONECT   15   14   16   36
CONECT   15   16
CONECT   16   11   15   37
CONECT   16   15
CONECT   17    2   10
CONECT   17   10
CONECT   18    9   19
CONECT   18   19
CONECT   18   19
CONECT   19   18
CONECT   19   18
CONECT   19   18
CONECT   29    1
CONECT   30    6
CONECT   31    7
CONECT   32    8
CONECT   33   12
CONECT   34   13
CONECT   35   14
CONECT   36   15
CONECT   37   16
CONECT   20    8   38   21
CONECT   20    8
CONECT   38   20
CONECT   21    7   20   22
CONECT   21    7
CONECT   39   22
CONECT   22   21   39
CONECT   23   24   28   40
CONECT   23   24
CONECT   24   23   25   41
CONECT   24   23
CONECT   25   24   26   42
CONECT   25   26
CONECT   26    1   25   27
CONECT   26   25
CONECT   27   26   28   43
CONECT   27   28
CONECT   28   23   27   44
CONECT   28   27
CONECT   40   23
CONECT   41   24
CONECT   42   25
CONECT   43   27
CONECT   44   28
END   
