# Supplementary material for: Optimization of 2-Amino-4,6-diarylpyrimidine-5-carbonitriles as Potent and Selective A1 Antagonists
Source: J Med Chem. 2022 Jan 22;65(3):2091–106. doi: 10.1021/acs.jmedchem.1c01636 (PMC8842224; doi:10.1021/acs.jmedchem.1c01636)
Supplement: Supplementary file 2 — jm1c01636_si_002.zip [file jm1c01636_si_002.zip › pdb files/Ligands/A2AR/CONFORMATION A/19j.pdb]

TITLE     19j
REMARK   4      COMPLIES WITH FORMAT V. 3.0, 1-DEC-2006
REMARK 888
REMARK 888 WRITTEN BY MAESTRO (A PRODUCT OF SCHRODINGER, LLC)
HETATM    1  N1  UNK   900       4.667  -5.477  16.544  1.00  0.00           N  
HETATM    2  C1  UNK   900       5.354  -4.822  15.590  1.00  0.00           C  
HETATM    3  N2  UNK   900       6.593  -4.500  15.881  1.00  0.00           N  
HETATM    4  C2  UNK   900       7.253  -3.800  14.972  1.00  0.00           C  
HETATM    5  C3  UNK   900       8.641  -3.580  15.350  1.00  0.00           C  
HETATM    6  C4  UNK   900       9.224  -2.305  15.306  1.00  0.00           C  
HETATM    7  C5  UNK   900      10.601  -2.187  15.490  1.00  0.00           C  
HETATM    8  C6  UNK   900      11.396  -3.317  15.692  1.00  0.00           C  
HETATM    9  C7  UNK   900       9.431  -4.703  15.655  1.00  0.00           C  
HETATM   10  C8  UNK   900       6.681  -3.429  13.746  1.00  0.00           C  
HETATM   11  C9  UNK   900       5.344  -3.826  13.556  1.00  0.00           C  
HETATM   12  C10 UNK   900       4.448  -3.429  12.458  1.00  0.00           C  
HETATM   13  C11 UNK   900       4.459  -2.130  11.919  1.00  0.00           C  
HETATM   14  C12 UNK   900       3.446  -1.729  11.041  1.00  0.00           C  
HETATM   15  C13 UNK   900       2.360  -2.575  10.763  1.00  0.00           C  
HETATM   16  C14 UNK   900       2.387  -3.905  11.205  1.00  0.00           C  
HETATM   17  C15 UNK   900       3.451  -4.324  12.018  1.00  0.00           C  
HETATM   18  N3  UNK   900       4.701  -4.560  14.482  1.00  0.00           N  
HETATM   19  C16 UNK   900       7.480  -2.726  12.766  1.00  0.00           C  
HETATM   20  N4  UNK   900       8.144  -2.172  12.007  1.00  0.00           N  
HETATM   21  C17 UNK   900       5.391  -6.534  17.195  1.00  0.00           C  
HETATM   22  C18 UNK   900      10.819  -4.592  15.739  1.00  0.00           C  
HETATM   23  F1  UNK   900      11.580  -5.703  15.877  1.00  0.00           F  
HETATM   24  H1  UNK   900       3.803  -5.857  16.168  1.00  0.00           H  
HETATM   25  H2  UNK   900       8.627  -1.436  15.066  1.00  0.00           H  
HETATM   26  H3  UNK   900      11.083  -1.248  15.369  1.00  0.00           H  
HETATM   27  H4  UNK   900      12.452  -3.185  15.797  1.00  0.00           H  
HETATM   28  H5  UNK   900       8.983  -5.685  15.686  1.00  0.00           H  
HETATM   29  H6  UNK   900       5.215  -1.418  12.212  1.00  0.00           H  
HETATM   30  H7  UNK   900       3.494  -0.750  10.618  1.00  0.00           H  
HETATM   31  H8  UNK   900       1.548  -2.232  10.138  1.00  0.00           H  
HETATM   32  H9  UNK   900       1.601  -4.599  10.943  1.00  0.00           H  
HETATM   33  H10 UNK   900       3.492  -5.336  12.371  1.00  0.00           H  
HETATM   34  H11 UNK   900       5.106  -7.466  16.748  1.00  0.00           H  
HETATM   35  H12 UNK   900       6.474  -6.435  17.225  1.00  0.00           H  
HETATM   36  H13 UNK   900       5.070  -6.637  18.192  1.00  0.00           H  
CONECT    1    2   24   21
CONECT    2    1   18    3
CONECT    2    3
CONECT    3    2    4
CONECT    3    2
CONECT    4    3    5   10
CONECT    4   10
CONECT    5    4    9    6
CONECT    5    6
CONECT    6    5    7   25
CONECT    6    5
CONECT    7    6    8   26
CONECT    7    8
CONECT    8    7   27   22
CONECT    8    7
CONECT    9    5   28   22
CONECT    9   22
CONECT   10    4   11   19
CONECT   10    4
CONECT   11   10   12   18
CONECT   11   18
CONECT   12   11   17   13
CONECT   12   13
CONECT   13   12   14   29
CONECT   13   12
CONECT   14   13   15   30
CONECT   14   15
CONECT   15   14   16   31
CONECT   15   14
CONECT   16   15   17   32
CONECT   16   17
CONECT   17   12   16   33
CONECT   17   16
CONECT   18    2   11
CONECT   18   11
CONECT   19   10   20
CONECT   19   20
CONECT   19   20
CONECT   20   19
CONECT   20   19
CONECT   20   19
CONECT   24    1
CONECT   21    1   34   35   36
CONECT   25    6
CONECT   26    7
CONECT   27    8
CONECT   28    9
CONECT   29   13
CONECT   30   14
CONECT   31   15
CONECT   32   16
CONECT   33   17
CONECT   22    8    9   23
CONECT   22    9
CONECT   23   22
CONECT   34   21
CONECT   35   21
CONECT   36   21
END   
