# Supplementary material for: Optimization of 2-Amino-4,6-diarylpyrimidine-5-carbonitriles as Potent and Selective A1 Antagonists
Source: J Med Chem. 2022 Jan 22;65(3):2091–106. doi: 10.1021/acs.jmedchem.1c01636 (PMC8842224; doi:10.1021/acs.jmedchem.1c01636)
Supplement: Supplementary file 2 — jm1c01636_si_002.zip [file jm1c01636_si_002.zip › pdb files/Ligands/A2AR/CONFORMATION A/18n.pdb]

TITLE     18n
REMARK   4      COMPLIES WITH FORMAT V. 3.0, 1-DEC-2006
REMARK 888
REMARK 888 WRITTEN BY MAESTRO (A PRODUCT OF SCHRODINGER, LLC)
HETATM    1  N1  UNK   900       4.880  -5.683  16.596  1.00  0.00           N  
HETATM    2  C1  UNK   900       5.387  -4.974  15.565  1.00  0.00           C  
HETATM    3  N2  UNK   900       4.592  -4.736  14.538  1.00  0.00           N  
HETATM    4  C2  UNK   900       5.104  -3.986  13.541  1.00  0.00           C  
HETATM    5  C3  UNK   900       4.134  -3.555  12.519  1.00  0.00           C  
HETATM    6  C4  UNK   900       4.109  -2.229  12.049  1.00  0.00           C  
HETATM    7  C5  UNK   900       3.180  -1.832  11.092  1.00  0.00           C  
HETATM    8  C6  UNK   900       3.193  -4.449  11.994  1.00  0.00           C  
HETATM    9  C7  UNK   900       6.436  -3.553  13.559  1.00  0.00           C  
HETATM   10  C8  UNK   900       7.127  -3.791  14.763  1.00  0.00           C  
HETATM   11  C9  UNK   900       8.432  -3.199  15.058  1.00  0.00           C  
HETATM   12  C10 UNK   900       9.479  -3.969  15.602  1.00  0.00           C  
HETATM   13  C11 UNK   900      10.778  -3.442  15.640  1.00  0.00           C  
HETATM   14  C12 UNK   900       9.962  -1.342  14.708  1.00  0.00           C  
HETATM   15  C13 UNK   900       8.672  -1.857  14.701  1.00  0.00           C  
HETATM   16  N3  UNK   900       6.617  -4.556  15.745  1.00  0.00           N  
HETATM   17  C14 UNK   900       7.030  -2.868  12.412  1.00  0.00           C  
HETATM   18  N4  UNK   900       7.486  -2.314  11.505  1.00  0.00           N  
HETATM   19  C15 UNK   900       2.153  -4.025  11.151  1.00  0.00           C  
HETATM   20  C16 UNK   900       2.120  -2.683  10.738  1.00  0.00           C  
HETATM   21  C17 UNK   900      11.012  -2.132  15.185  1.00  0.00           C  
HETATM   22  C18 UNK   900      12.397  -1.588  15.159  1.00  0.00           C  
HETATM   23  H1  UNK   900       5.581  -6.088  17.186  1.00  0.00           H  
HETATM   24  H2  UNK   900       4.175  -6.353  16.275  1.00  0.00           H  
HETATM   25  H3  UNK   900       4.824  -1.499  12.395  1.00  0.00           H  
HETATM   26  H4  UNK   900       3.305  -0.854  10.672  1.00  0.00           H  
HETATM   27  H5  UNK   900       3.293  -5.476  12.264  1.00  0.00           H  
HETATM   28  H6  UNK   900       9.297  -4.996  15.884  1.00  0.00           H  
HETATM   29  H7  UNK   900      11.602  -4.069  15.948  1.00  0.00           H  
HETATM   30  H8  UNK   900      10.121  -0.365  14.284  1.00  0.00           H  
HETATM   31  H9  UNK   900       7.880  -1.235  14.313  1.00  0.00           H  
HETATM   32  H10 UNK   900       1.415  -4.735  10.810  1.00  0.00           H  
HETATM   33  H11 UNK   900       1.351  -2.341  10.060  1.00  0.00           H  
HETATM   34  H12 UNK   900      12.622  -0.889  15.944  1.00  0.00           H  
HETATM   35  H13 UNK   900      13.048  -2.374  15.432  1.00  0.00           H  
HETATM   36  H14 UNK   900      12.647  -1.187  14.178  1.00  0.00           H  
CONECT    1    2   23   24
CONECT    2    1   16    3
CONECT    2    3
CONECT    3    2    4
CONECT    3    2
CONECT    4    3    5    9
CONECT    4    9
CONECT    5    4    8    6
CONECT    5    6
CONECT    6    5    7   25
CONECT    6    5
CONECT    7    6   26   20
CONECT    7   20
CONECT    8    5   27   19
CONECT    8   19
CONECT    9    4   10   17
CONECT    9    4
CONECT   10    9   11   16
CONECT   10   16
CONECT   11   10   15   12
CONECT   11   12
CONECT   12   11   13   28
CONECT   12   11
CONECT   13   12   29   21
CONECT   13   21
CONECT   14   15   30   21
CONECT   14   15
CONECT   15   11   14   31
CONECT   15   14
CONECT   16    2   10
CONECT   16   10
CONECT   17    9   18
CONECT   17   18
CONECT   17   18
CONECT   18   17
CONECT   18   17
CONECT   18   17
CONECT   23    1
CONECT   24    1
CONECT   25    6
CONECT   26    7
CONECT   27    8
CONECT   28   12
CONECT   29   13
CONECT   30   14
CONECT   31   15
CONECT   19    8   32   20
CONECT   19    8
CONECT   32   19
CONECT   20    7   19   33
CONECT   20    7
CONECT   33   20
CONECT   21   13   14   22
CONECT   21   13
CONECT   22   21   34   35   36
CONECT   34   22
CONECT   35   22
CONECT   36   22
END   
