# Supplementary material for: Optimization of 2-Amino-4,6-diarylpyrimidine-5-carbonitriles as Potent and Selective A1 Antagonists
Source: J Med Chem. 2022 Jan 22;65(3):2091–106. doi: 10.1021/acs.jmedchem.1c01636 (PMC8842224; doi:10.1021/acs.jmedchem.1c01636)
Supplement: Supplementary file 2 — jm1c01636_si_002.zip [file jm1c01636_si_002.zip › pdb files/Ligands/A2AR/CONFORMATION A/18j.pdb]

TITLE     18j
REMARK   4      COMPLIES WITH FORMAT V. 3.0, 1-DEC-2006
REMARK 888
REMARK 888 WRITTEN BY MAESTRO (A PRODUCT OF SCHRODINGER, LLC)
HETATM    1  N1  UNK   900       5.342  -5.743  16.498  1.00  0.00           N  
HETATM    2  C1  UNK   900       5.782  -4.906  15.531  1.00  0.00           C  
HETATM    3  N2  UNK   900       4.948  -4.680  14.544  1.00  0.00           N  
HETATM    4  C2  UNK   900       5.370  -3.866  13.558  1.00  0.00           C  
HETATM    5  C3  UNK   900       4.333  -3.540  12.561  1.00  0.00           C  
HETATM    6  C4  UNK   900       4.185  -2.247  12.023  1.00  0.00           C  
HETATM    7  C5  UNK   900       3.169  -1.971  11.107  1.00  0.00           C  
HETATM    8  C6  UNK   900       3.436  -4.530  12.138  1.00  0.00           C  
HETATM    9  C7  UNK   900       6.675  -3.351  13.545  1.00  0.00           C  
HETATM   10  C8  UNK   900       7.439  -3.593  14.710  1.00  0.00           C  
HETATM   11  C9  UNK   900       8.787  -3.024  14.935  1.00  0.00           C  
HETATM   12  C10 UNK   900       9.811  -3.791  15.537  1.00  0.00           C  
HETATM   13  C11 UNK   900      11.136  -3.317  15.567  1.00  0.00           C  
HETATM   14  C12 UNK   900      10.444  -1.306  14.402  1.00  0.00           C  
HETATM   15  C13 UNK   900       9.116  -1.735  14.457  1.00  0.00           C  
HETATM   16  N3  UNK   900       6.996  -4.419  15.684  1.00  0.00           N  
HETATM   17  C14 UNK   900       7.178  -2.632  12.377  1.00  0.00           C  
HETATM   18  N4  UNK   900       7.569  -2.052  11.457  1.00  0.00           N  
HETATM   19  C15 UNK   900       2.328  -4.234  11.324  1.00  0.00           C  
HETATM   20  C16 UNK   900       2.168  -2.922  10.846  1.00  0.00           C  
HETATM   21  C17 UNK   900      11.447  -2.072  15.001  1.00  0.00           C  
HETATM   22  F1  UNK   900      12.695  -1.578  15.089  1.00  0.00           F  
HETATM   23  H1  UNK   900       6.040  -6.140  17.097  1.00  0.00           H  
HETATM   24  H2  UNK   900       4.579  -6.356  16.209  1.00  0.00           H  
HETATM   25  H3  UNK   900       4.862  -1.450  12.288  1.00  0.00           H  
HETATM   26  H4  UNK   900       3.192  -1.012  10.628  1.00  0.00           H  
HETATM   27  H5  UNK   900       3.638  -5.531  12.468  1.00  0.00           H  
HETATM   28  H6  UNK   900       9.585  -4.777  15.917  1.00  0.00           H  
HETATM   29  H7  UNK   900      11.930  -3.916  15.984  1.00  0.00           H  
HETATM   30  H8  UNK   900      10.683  -0.375  13.914  1.00  0.00           H  
HETATM   31  H9  UNK   900       8.362  -1.081  14.044  1.00  0.00           H  
HETATM   32  H10 UNK   900       1.624  -5.011  11.059  1.00  0.00           H  
HETATM   33  H11 UNK   900       1.339  -2.676  10.200  1.00  0.00           H  
CONECT    1    2   23   24
CONECT    2    1   16    3
CONECT    2    3
CONECT    3    2    4
CONECT    3    2
CONECT    4    3    5    9
CONECT    4    9
CONECT    5    4    8    6
CONECT    5    6
CONECT    6    5    7   25
CONECT    6    5
CONECT    7    6   26   20
CONECT    7   20
CONECT    8    5   27   19
CONECT    8   19
CONECT    9    4   10   17
CONECT    9    4
CONECT   10    9   11   16
CONECT   10   16
CONECT   11   10   15   12
CONECT   11   12
CONECT   12   11   13   28
CONECT   12   11
CONECT   13   12   29   21
CONECT   13   21
CONECT   14   15   30   21
CONECT   14   15
CONECT   15   11   14   31
CONECT   15   14
CONECT   16    2   10
CONECT   16   10
CONECT   17    9   18
CONECT   17   18
CONECT   17   18
CONECT   18   17
CONECT   18   17
CONECT   18   17
CONECT   23    1
CONECT   24    1
CONECT   25    6
CONECT   26    7
CONECT   27    8
CONECT   28   12
CONECT   29   13
CONECT   30   14
CONECT   31   15
CONECT   19    8   32   20
CONECT   19    8
CONECT   32   19
CONECT   20    7   19   33
CONECT   20    7
CONECT   33   20
CONECT   21   13   14   22
CONECT   21   13
CONECT   22   21
END   
