# Supplementary material for: Optimization of 2-Amino-4,6-diarylpyrimidine-5-carbonitriles as Potent and Selective A1 Antagonists
Source: J Med Chem. 2022 Jan 22;65(3):2091–106. doi: 10.1021/acs.jmedchem.1c01636 (PMC8842224; doi:10.1021/acs.jmedchem.1c01636)
Supplement: Supplementary file 2 — jm1c01636_si_002.zip [file jm1c01636_si_002.zip › pdb files/Ligands/A2AR/CONFORMATION A/19z.pdb]

TITLE     19z
REMARK   4      COMPLIES WITH FORMAT V. 3.0, 1-DEC-2006
REMARK 888
REMARK 888 WRITTEN BY MAESTRO (A PRODUCT OF SCHRODINGER, LLC)
HETATM    1  N1  UNK   900       5.408  -6.293  15.856  1.00  0.00           N  
HETATM    2  C1  UNK   900       5.749  -5.197  15.216  1.00  0.00           C  
HETATM    3  N2  UNK   900       6.895  -4.724  15.601  1.00  0.00           N  
HETATM    4  C2  UNK   900       7.420  -3.835  14.792  1.00  0.00           C  
HETATM    5  C3  UNK   900       8.730  -3.422  15.251  1.00  0.00           C  
HETATM    6  C4  UNK   900       9.027  -2.069  15.176  1.00  0.00           C  
HETATM    7  C5  UNK   900      10.338  -1.678  15.279  1.00  0.00           C  
HETATM    8  C6  UNK   900       9.727  -4.350  15.619  1.00  0.00           C  
HETATM    9  C7  UNK   900       6.800  -3.427  13.596  1.00  0.00           C  
HETATM   10  C8  UNK   900       5.494  -3.907  13.388  1.00  0.00           C  
HETATM   11  C9  UNK   900       4.512  -3.461  12.378  1.00  0.00           C  
HETATM   12  C10 UNK   900       4.507  -2.153  11.859  1.00  0.00           C  
HETATM   13  C11 UNK   900       3.462  -1.727  11.030  1.00  0.00           C  
HETATM   14  C12 UNK   900       2.359  -2.558  10.774  1.00  0.00           C  
HETATM   15  C13 UNK   900       2.378  -3.887  11.218  1.00  0.00           C  
HETATM   16  C14 UNK   900       3.463  -4.325  11.990  1.00  0.00           C  
HETATM   17  N3  UNK   900       4.995  -4.845  14.206  1.00  0.00           N  
HETATM   18  C15 UNK   900       7.571  -2.661  12.648  1.00  0.00           C  
HETATM   19  N4  UNK   900       8.235  -2.064  11.930  1.00  0.00           N  
HETATM   20  C16 UNK   900       5.443  -6.295  17.270  1.00  0.00           C  
HETATM   21  C17 UNK   900      11.059  -3.934  15.754  1.00  0.00           C  
HETATM   22  C18 UNK   900      11.362  -2.575  15.610  1.00  0.00           C  
HETATM   23  O1  UNK   900      12.625  -2.099  15.772  1.00  0.00           O  
HETATM   24  H1  UNK   900       4.545  -6.745  15.510  1.00  0.00           H  
HETATM   25  H2  UNK   900       8.283  -1.348  14.872  1.00  0.00           H  
HETATM   26  H3  UNK   900      10.496  -0.720  14.869  1.00  0.00           H  
HETATM   27  H4  UNK   900       9.487  -5.402  15.684  1.00  0.00           H  
HETATM   28  H5  UNK   900       5.286  -1.453  12.117  1.00  0.00           H  
HETATM   29  H6  UNK   900       3.505  -0.744  10.616  1.00  0.00           H  
HETATM   30  H7  UNK   900       1.534  -2.205  10.173  1.00  0.00           H  
HETATM   31  H8  UNK   900       1.570  -4.567  10.983  1.00  0.00           H  
HETATM   32  H9  UNK   900       3.484  -5.341  12.332  1.00  0.00           H  
HETATM   33  H10 UNK   900      11.829  -4.666  15.946  1.00  0.00           H  
HETATM   34  H11 UNK   900      13.293  -2.783  15.886  1.00  0.00           H  
HETATM   35  H12 UNK   900       5.006  -7.208  17.640  1.00  0.00           H  
HETATM   36  H13 UNK   900       6.486  -6.252  17.576  1.00  0.00           H  
HETATM   37  H14 UNK   900       4.863  -5.446  17.633  1.00  0.00           H  
CONECT    1    2   24   20
CONECT    2    1   17    3
CONECT    2    3
CONECT    3    2    4
CONECT    3    2
CONECT    4    3    5    9
CONECT    4    9
CONECT    5    4    8    6
CONECT    5    6
CONECT    6    5    7   25
CONECT    6    5
CONECT    7    6   26   22
CONECT    7   22
CONECT    8    5   27   21
CONECT    8   21
CONECT    9    4   10   18
CONECT    9    4
CONECT   10    9   11   17
CONECT   10   17
CONECT   11   10   16   12
CONECT   11   12
CONECT   12   11   13   28
CONECT   12   11
CONECT   13   12   14   29
CONECT   13   14
CONECT   14   13   15   30
CONECT   14   13
CONECT   15   14   16   31
CONECT   15   16
CONECT   16   11   15   32
CONECT   16   15
CONECT   17    2   10
CONECT   17   10
CONECT   18    9   19
CONECT   18   19
CONECT   18   19
CONECT   19   18
CONECT   19   18
CONECT   19   18
CONECT   24    1
CONECT   20    1   35   36   37
CONECT   25    6
CONECT   26    7
CONECT   27    8
CONECT   28   12
CONECT   29   13
CONECT   30   14
CONECT   31   15
CONECT   32   16
CONECT   21    8   33   22
CONECT   21    8
CONECT   33   21
CONECT   22    7   21   23
CONECT   22    7
CONECT   34   23
CONECT   23   22   34
CONECT   35   20
CONECT   36   20
CONECT   37   20
END   
