# Supplementary material for: Optimization of 2-Amino-4,6-diarylpyrimidine-5-carbonitriles as Potent and Selective A1 Antagonists
Source: J Med Chem. 2022 Jan 22;65(3):2091–106. doi: 10.1021/acs.jmedchem.1c01636 (PMC8842224; doi:10.1021/acs.jmedchem.1c01636)
Supplement: Supplementary file 2 — jm1c01636_si_002.zip [file jm1c01636_si_002.zip › pdb files/Ligands/A2AR/CONFORMATION A/19m.pdb]

TITLE     19m
REMARK   4      COMPLIES WITH FORMAT V. 3.0, 1-DEC-2006
REMARK 888
REMARK 888 WRITTEN BY MAESTRO (A PRODUCT OF SCHRODINGER, LLC)
HETATM    1  N1  UNK   900       4.154  -5.101  15.971  1.00  0.00           N  
HETATM    2  C1  UNK   900       5.069  -4.696  15.071  1.00  0.00           C  
HETATM    3  N2  UNK   900       6.287  -4.406  15.471  1.00  0.00           N  
HETATM    4  C2  UNK   900       7.051  -3.722  14.643  1.00  0.00           C  
HETATM    5  C3  UNK   900       8.404  -3.527  15.187  1.00  0.00           C  
HETATM    6  C4  UNK   900       9.067  -2.285  15.187  1.00  0.00           C  
HETATM    7  C5  UNK   900      10.439  -2.233  15.468  1.00  0.00           C  
HETATM    8  C6  UNK   900      11.165  -3.411  15.703  1.00  0.00           C  
HETATM    9  C7  UNK   900       9.104  -4.671  15.615  1.00  0.00           C  
HETATM   10  C8  UNK   900       6.586  -3.344  13.370  1.00  0.00           C  
HETATM   11  C9  UNK   900       5.264  -3.748  13.047  1.00  0.00           C  
HETATM   12  C10 UNK   900       4.344  -3.340  11.970  1.00  0.00           C  
HETATM   13  C11 UNK   900       4.423  -2.082  11.355  1.00  0.00           C  
HETATM   14  C12 UNK   900       3.364  -1.638  10.552  1.00  0.00           C  
HETATM   15  C13 UNK   900       2.148  -2.347  10.503  1.00  0.00           C  
HETATM   16  C14 UNK   900       2.084  -3.639  11.028  1.00  0.00           C  
HETATM   17  C15 UNK   900       3.204  -4.144  11.689  1.00  0.00           C  
HETATM   18  N3  UNK   900       4.552  -4.474  13.913  1.00  0.00           N  
HETATM   19  C16 UNK   900       7.509  -2.631  12.528  1.00  0.00           C  
HETATM   20  N4  UNK   900       8.294  -2.076  11.902  1.00  0.00           N  
HETATM   21  C17 UNK   900       4.600  -5.347  17.295  1.00  0.00           C  
HETATM   22  C18 UNK   900      10.497  -4.644  15.753  1.00  0.00           C  
HETATM   23 CL1  UNK   900      11.364  -6.131  15.896  1.00  0.00          Cl  
HETATM   24  C19 UNK   900       5.420  -6.595  17.305  1.00  0.00           C  
HETATM   25  H1  UNK   900       3.575  -5.862  15.615  1.00  0.00           H  
HETATM   26  H2  UNK   900       8.542  -1.387  14.892  1.00  0.00           H  
HETATM   27  H3  UNK   900      10.968  -1.306  15.381  1.00  0.00           H  
HETATM   28  H4  UNK   900      12.233  -3.369  15.825  1.00  0.00           H  
HETATM   29  H5  UNK   900       8.601  -5.626  15.622  1.00  0.00           H  
HETATM   30  H6  UNK   900       5.284  -1.452  11.514  1.00  0.00           H  
HETATM   31  H7  UNK   900       3.466  -0.732   9.994  1.00  0.00           H  
HETATM   32  H8  UNK   900       1.312  -1.975   9.931  1.00  0.00           H  
HETATM   33  H9  UNK   900       1.201  -4.249  10.931  1.00  0.00           H  
HETATM   34  H10 UNK   900       3.127  -5.135  12.097  1.00  0.00           H  
HETATM   35  H11 UNK   900       5.335  -4.620  17.548  1.00  0.00           H  
HETATM   36  H12 UNK   900       3.789  -5.225  18.004  1.00  0.00           H  
HETATM   37  H13 UNK   900       5.159  -7.225  18.116  1.00  0.00           H  
HETATM   38  H14 UNK   900       5.237  -7.139  16.412  1.00  0.00           H  
HETATM   39  H15 UNK   900       6.487  -6.377  17.347  1.00  0.00           H  
CONECT    1    2   25   21
CONECT    2    1   18    3
CONECT    2    3
CONECT    3    2    4
CONECT    3    2
CONECT    4    3    5   10
CONECT    4   10
CONECT    5    4    9    6
CONECT    5    6
CONECT    6    5    7   26
CONECT    6    5
CONECT    7    6    8   27
CONECT    7    8
CONECT    8    7   28   22
CONECT    8    7
CONECT    9    5   29   22
CONECT    9   22
CONECT   10    4   11   19
CONECT   10    4
CONECT   11   10   12   18
CONECT   11   18
CONECT   12   11   17   13
CONECT   12   13
CONECT   13   12   14   30
CONECT   13   12
CONECT   14   13   15   31
CONECT   14   15
CONECT   15   14   16   32
CONECT   15   14
CONECT   16   15   17   33
CONECT   16   17
CONECT   17   12   16   34
CONECT   17   16
CONECT   18    2   11
CONECT   18   11
CONECT   19   10   20
CONECT   19   20
CONECT   19   20
CONECT   20   19
CONECT   20   19
CONECT   20   19
CONECT   25    1
CONECT   21    1   35   36   24
CONECT   26    6
CONECT   27    7
CONECT   28    8
CONECT   29    9
CONECT   30   13
CONECT   31   14
CONECT   32   15
CONECT   33   16
CONECT   34   17
CONECT   22    8    9   23
CONECT   22    9
CONECT   23   22
CONECT   35   21
CONECT   36   21
CONECT   24   21   37   38   39
CONECT   37   24
CONECT   38   24
CONECT   39   24
END   
