# Supplementary material for: Optimization of 2-Amino-4,6-diarylpyrimidine-5-carbonitriles as Potent and Selective A1 Antagonists
Source: J Med Chem. 2022 Jan 22;65(3):2091–106. doi: 10.1021/acs.jmedchem.1c01636 (PMC8842224; doi:10.1021/acs.jmedchem.1c01636)
Supplement: Supplementary file 2 — jm1c01636_si_002.zip [file jm1c01636_si_002.zip › pdb files/Ligands/A2AR/CONFORMATION A/19ag.pdb]

TITLE     19ag
REMARK   4      COMPLIES WITH FORMAT V. 3.0, 1-DEC-2006
REMARK 888
REMARK 888 WRITTEN BY MAESTRO (A PRODUCT OF SCHRODINGER, LLC)
HETATM    1  N1  UNK   900       5.425  -5.798  16.634  1.00  0.00           N  
HETATM    2  C1  UNK   900       5.842  -4.917  15.657  1.00  0.00           C  
HETATM    3  N2  UNK   900       7.052  -4.407  15.761  1.00  0.00           N  
HETATM    4  C2  UNK   900       7.506  -3.613  14.781  1.00  0.00           C  
HETATM    5  C3  UNK   900       8.847  -3.025  14.991  1.00  0.00           C  
HETATM    6  C4  UNK   900       9.079  -1.703  14.548  1.00  0.00           C  
HETATM    7  C5  UNK   900      10.374  -1.205  14.412  1.00  0.00           C  
HETATM    8  C6  UNK   900       6.730  -3.384  13.624  1.00  0.00           C  
HETATM    9  C7  UNK   900       5.420  -3.882  13.666  1.00  0.00           C  
HETATM   10  C8  UNK   900       4.399  -3.533  12.655  1.00  0.00           C  
HETATM   11  C9  UNK   900       4.245  -2.223  12.158  1.00  0.00           C  
HETATM   12  C10 UNK   900       3.256  -1.918  11.221  1.00  0.00           C  
HETATM   13  C11 UNK   900       2.306  -2.886  10.855  1.00  0.00           C  
HETATM   14  C12 UNK   900       2.477  -4.213  11.287  1.00  0.00           C  
HETATM   15  C13 UNK   900       3.550  -4.520  12.146  1.00  0.00           C  
HETATM   16  N3  UNK   900       4.996  -4.691  14.664  1.00  0.00           N  
HETATM   17  C14 UNK   900       7.224  -2.687  12.440  1.00  0.00           C  
HETATM   18  N4  UNK   900       7.607  -2.127  11.502  1.00  0.00           N  
HETATM   19  C15 UNK   900      11.237  -3.201  15.485  1.00  0.00           C  
HETATM   20  C16 UNK   900      11.453  -1.941  14.909  1.00  0.00           C  
HETATM   21  F1  UNK   900      12.689  -1.411  14.861  1.00  0.00           F  
HETATM   22  C17 UNK   900       9.946  -3.756  15.516  1.00  0.00           C  
HETATM   23  F2  UNK   900       9.808  -5.023  15.980  1.00  0.00           F  
HETATM   24  C18 UNK   900       7.439  -8.045  19.641  1.00  0.00           C  
HETATM   25  C19 UNK   900       6.235  -8.507  19.081  1.00  0.00           C  
HETATM   26  C20 UNK   900       5.570  -7.734  18.108  1.00  0.00           C  
HETATM   27  C21 UNK   900       6.075  -6.479  17.685  1.00  0.00           C  
HETATM   28  C22 UNK   900       7.289  -6.035  18.257  1.00  0.00           C  
HETATM   29  C23 UNK   900       7.969  -6.813  19.216  1.00  0.00           C  
HETATM   30  H1  UNK   900       4.551  -6.226  16.342  1.00  0.00           H  
HETATM   31  H2  UNK   900       8.263  -1.084  14.206  1.00  0.00           H  
HETATM   32  H3  UNK   900      10.525  -0.252  13.931  1.00  0.00           H  
HETATM   33  H4  UNK   900       4.903  -1.431  12.482  1.00  0.00           H  
HETATM   34  H5  UNK   900       3.253  -0.926  10.815  1.00  0.00           H  
HETATM   35  H6  UNK   900       1.495  -2.627  10.190  1.00  0.00           H  
HETATM   36  H7  UNK   900       1.806  -4.992  10.954  1.00  0.00           H  
HETATM   37  H8  UNK   900       3.775  -5.527  12.443  1.00  0.00           H  
HETATM   38  H9  UNK   900      12.072  -3.767  15.864  1.00  0.00           H  
HETATM   39  H10 UNK   900       7.973  -8.634  20.371  1.00  0.00           H  
HETATM   40  H11 UNK   900       5.843  -9.473  19.356  1.00  0.00           H  
HETATM   41  H12 UNK   900       4.696  -8.144  17.623  1.00  0.00           H  
HETATM   42  H13 UNK   900       7.725  -5.081  17.995  1.00  0.00           H  
HETATM   43  H14 UNK   900       8.894  -6.429  19.624  1.00  0.00           H  
CONECT    1    2   30   27
CONECT    2    1   16    3
CONECT    2    3
CONECT    3    2    4
CONECT    3    2
CONECT    4    3    5    8
CONECT    4    8
CONECT    5    4    6   22
CONECT    5    6
CONECT    6    5    7   31
CONECT    6    5
CONECT    7    6   32   20
CONECT    7   20
CONECT    8    4    9   17
CONECT    8    4
CONECT    9    8   10   16
CONECT    9   16
CONECT   10    9   15   11
CONECT   10   11
CONECT   11   10   12   33
CONECT   11   10
CONECT   12   11   13   34
CONECT   12   13
CONECT   13   12   14   35
CONECT   13   12
CONECT   14   13   15   36
CONECT   14   15
CONECT   15   10   14   37
CONECT   15   14
CONECT   16    2    9
CONECT   16    9
CONECT   17    8   18
CONECT   17   18
CONECT   17   18
CONECT   18   17
CONECT   18   17
CONECT   18   17
CONECT   30    1
CONECT   31    6
CONECT   32    7
CONECT   33   11
CONECT   34   12
CONECT   35   13
CONECT   36   14
CONECT   37   15
CONECT   19   38   20   22
CONECT   19   22
CONECT   38   19
CONECT   20    7   19   21
CONECT   20    7
CONECT   21   20
CONECT   22    5   19   23
CONECT   22   19
CONECT   23   22
CONECT   24   25   29   39
CONECT   24   25
CONECT   25   24   26   40
CONECT   25   24
CONECT   26   25   27   41
CONECT   26   27
CONECT   27    1   26   28
CONECT   27   26
CONECT   28   27   29   42
CONECT   28   29
CONECT   29   24   28   43
CONECT   29   28
CONECT   39   24
CONECT   40   25
CONECT   41   26
CONECT   42   28
CONECT   43   29
END   
