# Supplementary material for: Optimization of 2-Amino-4,6-diarylpyrimidine-5-carbonitriles as Potent and Selective A1 Antagonists
Source: J Med Chem. 2022 Jan 22;65(3):2091–106. doi: 10.1021/acs.jmedchem.1c01636 (PMC8842224; doi:10.1021/acs.jmedchem.1c01636)
Supplement: Supplementary file 2 — jm1c01636_si_002.zip [file jm1c01636_si_002.zip › pdb files/Ligands/A2AR/CONFORMATION A/19aq.pdb]

TITLE     19aq
REMARK   4      COMPLIES WITH FORMAT V. 3.0, 1-DEC-2006
REMARK 888
REMARK 888 WRITTEN BY MAESTRO (A PRODUCT OF SCHRODINGER, LLC)
HETATM    1  N1  UNK   900       4.869  -6.009  16.775  1.00  0.00           N  
HETATM    2  C1  UNK   900       5.233  -5.010  15.892  1.00  0.00           C  
HETATM    3  N2  UNK   900       6.344  -4.441  16.203  1.00  0.00           N  
HETATM    4  C2  UNK   900       7.042  -3.799  15.274  1.00  0.00           C  
HETATM    5  C3  UNK   900       8.465  -3.941  15.558  1.00  0.00           C  
HETATM    6  C4  UNK   900       9.491  -3.012  15.245  1.00  0.00           C  
HETATM    7  C5  UNK   900       8.801  -5.220  16.057  1.00  0.00           C  
HETATM    8  C6  UNK   900       6.481  -3.478  14.033  1.00  0.00           C  
HETATM    9  C7  UNK   900       5.163  -3.949  13.857  1.00  0.00           C  
HETATM   10  C8  UNK   900       4.303  -3.547  12.721  1.00  0.00           C  
HETATM   11  C9  UNK   900       4.288  -2.228  12.223  1.00  0.00           C  
HETATM   12  C10 UNK   900       3.350  -1.828  11.267  1.00  0.00           C  
HETATM   13  C11 UNK   900       2.349  -2.718  10.849  1.00  0.00           C  
HETATM   14  C12 UNK   900       2.418  -4.067  11.236  1.00  0.00           C  
HETATM   15  C13 UNK   900       3.423  -4.468  12.134  1.00  0.00           C  
HETATM   16  N3  UNK   900       4.578  -4.803  14.751  1.00  0.00           N  
HETATM   17  C14 UNK   900       7.234  -2.785  12.994  1.00  0.00           C  
HETATM   18  N4  UNK   900       7.823  -2.233  12.165  1.00  0.00           N  
HETATM   19  C15 UNK   900      10.097  -5.618  16.098  1.00  0.00           C  
HETATM   20  O1  UNK   900      10.583  -6.812  16.493  1.00  0.00           O  
HETATM   21  C16 UNK   900      10.838  -3.439  15.286  1.00  0.00           C  
HETATM   22  C17 UNK   900      11.066  -4.777  15.655  1.00  0.00           C  
HETATM   23  O2  UNK   900      12.190  -5.486  15.687  1.00  0.00           O  
HETATM   24  C18 UNK   900      11.949  -6.684  16.322  1.00  0.00           C  
HETATM   25  C19 UNK   900       7.033  -8.509  19.504  1.00  0.00           C  
HETATM   26  C20 UNK   900       5.905  -8.998  18.823  1.00  0.00           C  
HETATM   27  C21 UNK   900       5.190  -8.161  17.939  1.00  0.00           C  
HETATM   28  C22 UNK   900       5.576  -6.810  17.712  1.00  0.00           C  
HETATM   29  C23 UNK   900       6.716  -6.355  18.407  1.00  0.00           C  
HETATM   30  C24 UNK   900       7.439  -7.184  19.286  1.00  0.00           C  
HETATM   31  H1  UNK   900       4.109  -6.539  16.337  1.00  0.00           H  
HETATM   32  H2  UNK   900       9.242  -2.023  14.889  1.00  0.00           H  
HETATM   33  H3  UNK   900       8.072  -5.955  16.322  1.00  0.00           H  
HETATM   34  H4  UNK   900       4.979  -1.488  12.592  1.00  0.00           H  
HETATM   35  H5  UNK   900       3.400  -0.819  10.903  1.00  0.00           H  
HETATM   36  H6  UNK   900       1.578  -2.383  10.169  1.00  0.00           H  
HETATM   37  H7  UNK   900       1.711  -4.790  10.854  1.00  0.00           H  
HETATM   38  H8  UNK   900       3.541  -5.494  12.415  1.00  0.00           H  
HETATM   39  H9  UNK   900      11.651  -2.796  14.985  1.00  0.00           H  
HETATM   40  H10 UNK   900      12.428  -6.596  17.292  1.00  0.00           H  
HETATM   41  H11 UNK   900      12.388  -7.492  15.746  1.00  0.00           H  
HETATM   42  H12 UNK   900       7.609  -9.148  20.157  1.00  0.00           H  
HETATM   43  H13 UNK   900       5.622 -10.029  18.946  1.00  0.00           H  
HETATM   44  H14 UNK   900       4.350  -8.576  17.402  1.00  0.00           H  
HETATM   45  H15 UNK   900       7.073  -5.341  18.292  1.00  0.00           H  
HETATM   46  H16 UNK   900       8.316  -6.777  19.769  1.00  0.00           H  
CONECT    1    2   31   28
CONECT    2    1   16    3
CONECT    2    3
CONECT    3    2    4
CONECT    3    2
CONECT    4    3    5    8
CONECT    4    8
CONECT    5    4    7    6
CONECT    5    6
CONECT    6    5   32   21
CONECT    6    5
CONECT    7    5   33   19
CONECT    7   19
CONECT    8    4    9   17
CONECT    8    4
CONECT    9    8   10   16
CONECT    9   16
CONECT   10    9   15   11
CONECT   10   11
CONECT   11   10   12   34
CONECT   11   10
CONECT   12   11   13   35
CONECT   12   13
CONECT   13   12   14   36
CONECT   13   12
CONECT   14   13   15   37
CONECT   14   15
CONECT   15   10   14   38
CONECT   15   14
CONECT   16    2    9
CONECT   16    9
CONECT   17    8   18
CONECT   17   18
CONECT   17   18
CONECT   18   17
CONECT   18   17
CONECT   18   17
CONECT   31    1
CONECT   32    6
CONECT   33    7
CONECT   34   11
CONECT   35   12
CONECT   36   13
CONECT   37   14
CONECT   38   15
CONECT   19    7   20   22
CONECT   19    7
CONECT   20   19   24
CONECT   21    6   39   22
CONECT   21   22
CONECT   39   21
CONECT   22   19   21   23
CONECT   22   21
CONECT   23   22   24
CONECT   24   20   23   40   41
CONECT   40   24
CONECT   41   24
CONECT   25   26   30   42
CONECT   25   26
CONECT   26   25   27   43
CONECT   26   25
CONECT   27   26   28   44
CONECT   27   28
CONECT   28    1   27   29
CONECT   28   27
CONECT   29   28   30   45
CONECT   29   30
CONECT   30   25   29   46
CONECT   30   29
CONECT   42   25
CONECT   43   26
CONECT   44   27
CONECT   45   29
CONECT   46   30
END   
