# Supplementary material for: Optimization of 2-Amino-4,6-diarylpyrimidine-5-carbonitriles as Potent and Selective A1 Antagonists
Source: J Med Chem. 2022 Jan 22;65(3):2091–106. doi: 10.1021/acs.jmedchem.1c01636 (PMC8842224; doi:10.1021/acs.jmedchem.1c01636)
Supplement: Supplementary file 2 — jm1c01636_si_002.zip [file jm1c01636_si_002.zip › pdb files/Ligands/A2AR/CONFORMATION A/18aa.pdb]

TITLE     18aa
REMARK   4      COMPLIES WITH FORMAT V. 3.0, 1-DEC-2006
REMARK 888
REMARK 888 WRITTEN BY MAESTRO (A PRODUCT OF SCHRODINGER, LLC)
HETATM    1  N1  UNK   900       5.414  -5.814  15.953  1.00  0.00           N  
HETATM    2  C1  UNK   900       5.867  -4.876  15.089  1.00  0.00           C  
HETATM    3  N2  UNK   900       7.033  -4.358  15.386  1.00  0.00           N  
HETATM    4  C2  UNK   900       7.488  -3.382  14.581  1.00  0.00           C  
HETATM    5  C3  UNK   900       6.787  -2.987  13.426  1.00  0.00           C  
HETATM    6  C4  UNK   900       5.547  -3.629  13.210  1.00  0.00           C  
HETATM    7  C5  UNK   900       4.574  -3.245  12.158  1.00  0.00           C  
HETATM    8  C6  UNK   900       3.198  -3.287  12.464  1.00  0.00           C  
HETATM    9  C7  UNK   900       2.242  -2.743  11.595  1.00  0.00           C  
HETATM   10  C8  UNK   900       2.658  -2.100  10.426  1.00  0.00           C  
HETATM   11  C9  UNK   900       4.002  -2.162  10.029  1.00  0.00           C  
HETATM   12  C10 UNK   900       4.942  -2.761  10.878  1.00  0.00           C  
HETATM   13  N3  UNK   900       5.108  -4.601  14.048  1.00  0.00           N  
HETATM   14  C11 UNK   900       7.362  -2.008  12.506  1.00  0.00           C  
HETATM   15  N4  UNK   900       7.831  -1.249  11.769  1.00  0.00           N  
HETATM   16  C12 UNK   900       8.832  -2.887  14.908  1.00  0.00           C  
HETATM   17  C13 UNK   900       9.952  -3.695  15.221  1.00  0.00           C  
HETATM   18  C14 UNK   900      11.009  -2.837  15.215  1.00  0.00           C  
HETATM   19  S1  UNK   900      10.620  -1.556  14.971  1.00  0.00           S  
HETATM   20  C15 UNK   900       9.271  -1.595  14.830  1.00  0.00           C  
HETATM   21  H1  UNK   900       5.979  -6.033  16.757  1.00  0.00           H  
HETATM   22  H2  UNK   900       4.613  -6.399  15.733  1.00  0.00           H  
HETATM   23  H3  UNK   900       2.892  -3.702  13.410  1.00  0.00           H  
HETATM   24  H4  UNK   900       1.191  -2.780  11.828  1.00  0.00           H  
HETATM   25  H5  UNK   900       1.921  -1.619   9.808  1.00  0.00           H  
HETATM   26  H6  UNK   900       4.320  -1.747   9.083  1.00  0.00           H  
HETATM   27  H7  UNK   900       5.963  -2.803  10.535  1.00  0.00           H  
HETATM   28  H8  UNK   900      12.056  -2.962  15.402  1.00  0.00           H  
HETATM   29  H9  UNK   900       9.978  -4.764  15.373  1.00  0.00           H  
HETATM   30  H10 UNK   900       8.788  -0.655  14.606  1.00  0.00           H  
CONECT    1    2   21   22
CONECT    2    1   13    3
CONECT    2    3
CONECT    3    2    4
CONECT    3    2
CONECT    4    3    5   16
CONECT    4    5
CONECT    5    4    6   14
CONECT    5    4
CONECT    6    5    7   13
CONECT    6   13
CONECT    7    6   12    8
CONECT    7    8
CONECT    8    7    9   23
CONECT    8    7
CONECT    9    8   10   24
CONECT    9   10
CONECT   10    9   11   25
CONECT   10    9
CONECT   11   10   12   26
CONECT   11   12
CONECT   12    7   11   27
CONECT   12   11
CONECT   13    2    6
CONECT   13    6
CONECT   14    5   15
CONECT   14   15
CONECT   14   15
CONECT   15   14
CONECT   15   14
CONECT   15   14
CONECT   21    1
CONECT   22    1
CONECT   23    8
CONECT   24    9
CONECT   25   10
CONECT   26   11
CONECT   27   12
CONECT   16    4   17   20
CONECT   16   20
CONECT   17   16   18   29
CONECT   17   18
CONECT   18   17   19   28
CONECT   18   17
CONECT   19   18   20
CONECT   20   16   19   30
CONECT   20   16
CONECT   28   18
CONECT   29   17
CONECT   30   20
END   
