# Supplementary material for: Optimization of 2-Amino-4,6-diarylpyrimidine-5-carbonitriles as Potent and Selective A1 Antagonists
Source: J Med Chem. 2022 Jan 22;65(3):2091–106. doi: 10.1021/acs.jmedchem.1c01636 (PMC8842224; doi:10.1021/acs.jmedchem.1c01636)
Supplement: Supplementary file 2 — jm1c01636_si_002.zip [file jm1c01636_si_002.zip › pdb files/Ligands/A2AR/CONFORMATION A/18ab.pdb]

TITLE     18ab
REMARK   4      COMPLIES WITH FORMAT V. 3.0, 1-DEC-2006
REMARK 888
REMARK 888 WRITTEN BY MAESTRO (A PRODUCT OF SCHRODINGER, LLC)
HETATM    1  N1  UNK   900       5.307  -5.785  16.557  1.00  0.00           N  
HETATM    2  C1  UNK   900       5.785  -4.944  15.611  1.00  0.00           C  
HETATM    3  N2  UNK   900       4.980  -4.687  14.607  1.00  0.00           N  
HETATM    4  C2  UNK   900       5.435  -3.860  13.646  1.00  0.00           C  
HETATM    5  C3  UNK   900       4.428  -3.512  12.624  1.00  0.00           C  
HETATM    6  C4  UNK   900       4.305  -2.208  12.104  1.00  0.00           C  
HETATM    7  C5  UNK   900       3.295  -1.891  11.194  1.00  0.00           C  
HETATM    8  C6  UNK   900       2.440  -4.157  11.332  1.00  0.00           C  
HETATM    9  C7  UNK   900       3.523  -4.485  12.168  1.00  0.00           C  
HETATM   10  C8  UNK   900       6.745  -3.356  13.683  1.00  0.00           C  
HETATM   11  C9  UNK   900       7.477  -3.641  14.857  1.00  0.00           C  
HETATM   12  C10 UNK   900       8.844  -3.144  15.099  1.00  0.00           C  
HETATM   13  C11 UNK   900       9.831  -3.998  15.628  1.00  0.00           C  
HETATM   14  C12 UNK   900      11.168  -3.586  15.592  1.00  0.00           C  
HETATM   15  N3  UNK   900      11.557  -2.391  15.120  1.00  0.00           N  
HETATM   16  C13 UNK   900      10.617  -1.575  14.625  1.00  0.00           C  
HETATM   17  C14 UNK   900       9.256  -1.863  14.683  1.00  0.00           C  
HETATM   18  N4  UNK   900       7.000  -4.480  15.804  1.00  0.00           N  
HETATM   19  C15 UNK   900       7.298  -2.623  12.549  1.00  0.00           C  
HETATM   20  N5  UNK   900       7.729  -2.035  11.651  1.00  0.00           N  
HETATM   21  C16 UNK   900       2.301  -2.833  10.882  1.00  0.00           C  
HETATM   22  H1  UNK   900       5.996  -6.228  17.134  1.00  0.00           H  
HETATM   23  H2  UNK   900       4.546  -6.385  16.230  1.00  0.00           H  
HETATM   24  H3  UNK   900       4.985  -1.425  12.398  1.00  0.00           H  
HETATM   25  H4  UNK   900       3.303  -0.906  10.769  1.00  0.00           H  
HETATM   26  H5  UNK   900       1.729  -4.918  11.038  1.00  0.00           H  
HETATM   27  H6  UNK   900       3.689  -5.496  12.494  1.00  0.00           H  
HETATM   28  H7  UNK   900       9.569  -4.993  15.955  1.00  0.00           H  
HETATM   29  H8  UNK   900      11.947  -4.253  15.919  1.00  0.00           H  
HETATM   30  H9  UNK   900      10.957  -0.682  14.128  1.00  0.00           H  
HETATM   31  H10 UNK   900       8.556  -1.141  14.287  1.00  0.00           H  
HETATM   32  H11 UNK   900       1.479  -2.560  10.237  1.00  0.00           H  
CONECT    1    2   22   23
CONECT    2    1   18    3
CONECT    2    3
CONECT    3    2    4
CONECT    3    2
CONECT    4    3    5   10
CONECT    4   10
CONECT    5    4    9    6
CONECT    5    6
CONECT    6    5    7   24
CONECT    6    5
CONECT    7    6   25   21
CONECT    7   21
CONECT    8    9   26   21
CONECT    8    9
CONECT    9    5    8   27
CONECT    9    8
CONECT   10    4   11   19
CONECT   10    4
CONECT   11   10   12   18
CONECT   11   18
CONECT   12   11   17   13
CONECT   12   13
CONECT   13   12   14   28
CONECT   13   12
CONECT   14   13   15   29
CONECT   14   15
CONECT   15   14   16
CONECT   15   14
CONECT   16   15   17   30
CONECT   16   17
CONECT   17   12   16   31
CONECT   17   16
CONECT   18    2   11
CONECT   18   11
CONECT   19   10   20
CONECT   19   20
CONECT   19   20
CONECT   20   19
CONECT   20   19
CONECT   20   19
CONECT   22    1
CONECT   23    1
CONECT   24    6
CONECT   25    7
CONECT   26    8
CONECT   27    9
CONECT   28   13
CONECT   29   14
CONECT   30   16
CONECT   31   17
CONECT   21    7    8   32
CONECT   21    7
CONECT   32   21
END   
