# Supplementary material for: Optimization of 2-Amino-4,6-diarylpyrimidine-5-carbonitriles as Potent and Selective A1 Antagonists
Source: J Med Chem. 2022 Jan 22;65(3):2091–106. doi: 10.1021/acs.jmedchem.1c01636 (PMC8842224; doi:10.1021/acs.jmedchem.1c01636)
Supplement: Supplementary file 2 — jm1c01636_si_002.zip [file jm1c01636_si_002.zip › pdb files/Ligands/A2AR/CONFORMATION A/a2aar_conformation_a.mae]

{ 
 s_m_m2io_version
 :::
 2.0.0 
} 

f_m_ct { 
 s_m_title
 i_m_ct_stereo_status
 s_m_entry_id
 s_m_entry_name
 s_m_Source_Path
 s_m_Source_File
 i_m_Source_File_Index
 s_m_source_file
 i_m_source_file_index
 i_lp_mmshare_version
 i_f3d_flags
 s_epik_input
 s_epik_cmdline
 r_lp_tautomer_probability
 r_epik_Ionization_Penalty
 r_epik_Ionization_Penalty_Charging
 r_epik_Ionization_Penalty_Neutral
 r_epik_State_Penalty
 r_epik_Charging_Adjusted_Penalty
 i_epik_Tot_Q
 i_epik_Tot_abs_Q
 s_lp_Force_Field
 r_lp_Energy
 b_lp_Chiralities_Consistent
 s_lp_Variant
 s_m_job_name
 s_i_glide_gridfile
 i_i_glide_lignum
 i_i_glide_rotatable_bonds
 r_i_docking_score
 r_i_glide_ligand_efficiency
 r_i_glide_ligand_efficiency_sa
 r_i_glide_ligand_efficiency_ln
 r_i_glide_gscore
 r_i_glide_lipo
 r_i_glide_hbond
 r_i_glide_metal
 r_i_glide_rewards
 r_i_glide_evdw
 r_i_glide_ecoul
 r_i_glide_erotb
 r_i_glide_esite
 r_i_glide_emodel
 r_i_glide_energy
 r_i_glide_einternal
 i_i_glide_confnum
 i_i_glide_posenum
 r_i_glide_eff_state_penalty
 i_phase_Input_Structure_Number
 i_phase_Structure_Number
 r_phase_Similarity_to_Reference
 i_phase_Reference_Structure
 s_phase_Alignment_Method
 s_phase_Alignment_Reason
 s_phase_Core_SMARTS
 s_f3d_frozen_atoms
 s_m_subgroup_title
 s_m_subgroupid
 b_m_subgroup_collapsed
 i_m_ct_format
 :::
 18b 
  1
  1990 
  combiomed_cipy_affinitydata.1 
  /Users/rubenprieto/Documents/Lab/A1-CIPY/0.Project 
  combiomed_cipy_affinitydata.smi 
  1
  ligprep.maegz 
  1
  53161
  0
  W2NIXTFbY0hdW2NIXVtjSF1bY0hdYzEtYyhuYzJbTkgyXSljKEMjTiljKG4yKS1jM1tjSF1bY0hdW2NIXVtjSF1bY0hdMw== 
  J2VwaWtfcHl0aG9uJywgJy1waCcsICc3LjAnLCAnLXRuJywgJzgnLCAnLW1hJywgJzUwMCcsICctaW1hZScsICc8aW5maWxlLm1hZT4nLCAnLW9tYWUnLCAnPG91dGZpbGUubWFlPic= 
  1
    0.0000 
    0.0000 
    0.0000 
    0.0000 
  0
  0
  0
  S-OPLS 
  40.810891
  1
  18a-1 
  align_ligands_8 
  5n2s_hbond_grid 
  1
  2
  -7.67411119149082
  -0.365433866261468
  -1.00820432747402
  -1.89740848509433
  -7.67411119149082
  -3.0834739956045
  -0.32
  0
  -2.83011350152278
  -32.8430480957031
  -1.87801349163055
  0.483330734166189
  0
  -48.3805575941712
  -34.7210615873337
  3.16691470146179
  1
  17
  0
  5
  5
  0.734749015111503
  61
  "snapped core" 
  "" 
  a1aaaaa1-a2aa(aaa2)-a3aaaaa3 
  "32 9 8 7 6 5 4 10 11 18 2 3 12 13 14 15 16 17 33 26 25 24 23 27 28 29 30 31" 
  "A2A CONFORMATION A" 
  dock_gromacs_a2a 
  0
  2
 m_depend[8] { 
  # First column is dependency index #
  i_m_depend_dependency
  s_m_depend_property
  :::
  1 10 r_lp_tautomer_probability 
  2 10 r_epik_Ionization_Penalty 
  3 10 r_epik_Ionization_Penalty_Charging 
  4 10 r_epik_Ionization_Penalty_Neutral 
  5 10 r_epik_State_Penalty 
  6 10 r_epik_Charging_Adjusted_Penalty 
  7 10 i_epik_Tot_Q 
  8 30 s_m_job_name 
  :::
 } 
 m_atom[33] { 
  # First column is atom index #
  i_m_mmod_type
  r_m_x_coord
  r_m_y_coord
  r_m_z_coord
  i_m_residue_number
  i_m_color
  r_m_charge1
  r_m_charge2
  s_m_grow_name
  i_m_atomic_number
  i_m_visibility
  s_m_color_rgb
  s_m_atom_name
  r_epik_H2O_pKa
  r_epik_H2O_pKa_uncertainty
  i_m_minimize_atom_index
  i_m_minimize_constraint
  :::
  1 25 5.259579 -5.758031 16.599947 900 38 -0.92000 -0.92000 "    " 7 1 2E2EFF  ""   -2.178    0.920  47868 1
  2 2 5.743457 -4.937597 15.639385 900 19 1.04200 1.04200 "    " 6 1 FF2EFF  ""  <> <> 47869 1
  3 25 4.943715 -4.698650 14.626042 900 38 -0.83900 -0.83900 "    " 7 1 2E2EFF  ""   -0.684    0.740  47870 1
  4 2 5.412868 -3.897048 13.652998 900 19 0.66400 0.66400 "    " 6 1 FF2EFF  ""  <> <> 47871 1
  5 2 4.407869 -3.536473 12.632072 900 19 0.00000 0.00000 "    " 6 1 FF2EFF  ""  <> <> 47872 1
  6 2 3.504072 -4.500856 12.161597 900 19 -0.11500 -0.11500 "    " 6 1 FF2EFF  ""  <> <> 47873 1
  7 2 2.427638 -4.162152 11.320743 900 19 -0.11500 -0.11500 "    " 6 1 FF2EFF  ""  <> <> 47874 1
  8 2 2.295747 -2.833207 10.882713 900 19 -0.11500 -0.11500 "    " 6 1 FF2EFF  ""  <> <> 47875 1
  9 2 3.288113 -1.895696 11.213604 900 19 -0.11500 -0.11500 "    " 6 1 FF2EFF  ""  <> <> 47876 1
  10 2 6.732115 -3.414928 13.675506 900 19 -0.45700 -0.45700 "    " 6 1 FF2EFF  "C6143"  <> <> 47877 1
  11 2 7.471363 -3.680049 14.857112 900 19 0.66400 0.66400 "    " 6 1 FF2EFF  "C6144"  <> <> 47878 1
  12 2 8.837704 -3.147839 15.092885 900 19 0.00000 0.00000 "    " 6 1 FF2EFF  "C6145"  <> <> 47879 1
  13 2 11.215045 -3.454761 15.599414 900 19 -0.11500 -0.11500 "    " 6 1 FF2EFF  "C47880"  <> <> 47880 1
  14 2 11.520131 -2.200905 15.047286 900 19 -0.11500 -0.11500 "    " 6 1 FF2EFF  "C47881"  <> <> 47881 1
  15 2 10.482014 -1.411965 14.539653 900 19 -0.11500 -0.11500 "    " 6 1 FF2EFF  "C47882"  <> <> 47882 1
  16 2 9.156066 -1.839614 14.657840 900 19 -0.11500 -0.11500 "    " 6 1 FF2EFF  "C47883"  <> <> 47883 1
  17 25 6.958876 -4.467087 15.830158 900 38 -0.83900 -0.83900 "    " 7 1 2E2EFF  "N47884"   -0.684    0.740  47884 1
  18 1 7.270288 -2.699906 12.521220 900 19 0.39500 0.39500 "    " 6 1 FF2EFF  "C47885"  <> <> 47885 1
  19 24 7.686475 -2.123647 11.609591 900 38 -0.43000 -0.43000 "    " 7 1 2E2EFF  "N47886"  <> <> 47886 1
  20 43 5.958567 -6.200784 17.165300 900 21 0.36000 0.36000 "    " 1 0 FFFFFF  "H47887"   11.401    2.220  47887 1
  21 43 4.513606 -6.372191 16.267494 900 21 0.36000 0.36000 "    " 1 0 FFFFFF  "H47888"   11.401    2.220  47888 1
  22 41 3.669624 -5.514179 12.478860 900 21 0.11500 0.11500 "    " 1 0 FFFFFF  "H47889"  <> <> 47889 1
  23 41 1.717442 -4.918519 11.014470 900 21 0.11500 0.11500 "    " 1 0 FFFFFF  "H47890"  <> <> 47890 1
  24 41 1.478106 -2.551209 10.235587 900 21 0.11500 0.11500 "    " 1 0 FFFFFF  "H47891"  <> <> 47891 1
  25 41 3.301182 -0.905267 10.801928 900 21 0.11500 0.11500 "    " 1 0 FFFFFF  "H47892"  <> <> 47892 1
  26 41 12.010604 -4.087596 15.958649 900 21 0.11500 0.11500 "    " 1 0 FFFFFF  "H47893"  <> <> 47893 1
  27 41 12.541705 -1.850718 15.002339 900 21 0.11500 0.11500 "    " 1 0 FFFFFF  "H47894"  <> <> 47894 1
  28 41 10.683334 -0.477639 14.038947 900 21 0.11500 0.11500 "    " 1 0 FFFFFF  "H47895"  <> <> 47895 1
  29 41 8.382903 -1.177938 14.295183 900 21 0.11500 0.11500 "    " 1 0 FFFFFF  "H47896"  <> <> 47896 1
  30 2 4.290927 -2.226286 12.126395 900 19 0.00000 0.00000 "  c1" 6 1 FF2EFF  "C47897"  <> <> 47897 1
  31 41 4.973113 -1.450033 12.433683 900 21 0.00000 0.00000 "    " 1 0 FFFFFF  "H47898"  <> <> 47898 1
  32 2 9.892296 -3.934924 15.623919 900 19 0.00000 0.00000 "  c1" 6 1 FF2EFF  "C47899"  <> <> 47899 1
  33 56 9.680279 -5.185393 16.103732 900 141 0.00000 0.00000 "    " 9 1 6BFFB5  "F47900"  <> <> 47900 1
  :::
 } 
 m_bond[70] { 
  # First column is bond index #
  i_m_from
  i_m_to
  i_m_order
  b_m_thin_bond
  :::
  1 1 2 1 1
  2 1 20 1 1
  3 1 21 1 1
  4 2 1 1 1
  5 2 17 1 1
  6 2 3 2 1
  7 3 2 2 1
  8 3 4 1 1
  9 4 3 1 1
  10 4 5 1 1
  11 4 10 2 1
  12 5 4 1 1
  13 5 6 2 1
  14 5 30 1 1
  15 6 5 2 1
  16 6 7 1 1
  17 6 22 1 1
  18 7 6 1 1
  19 7 8 2 1
  20 7 23 1 1
  21 8 7 2 1
  22 8 9 1 1
  23 8 24 1 1
  24 9 8 1 1
  25 9 25 1 1
  26 9 30 2 1
  27 10 4 2 1
  28 10 11 1 1
  29 10 18 1 1
  30 11 10 1 1
  31 11 12 1 1
  32 11 17 2 1
  33 12 11 1 1
  34 12 16 1 1
  35 12 32 2 1
  36 13 14 2 1
  37 13 26 1 1
  38 13 32 1 1
  39 14 13 2 1
  40 14 15 1 1
  41 14 27 1 1
  42 15 14 1 1
  43 15 16 2 1
  44 15 28 1 1
  45 16 12 1 1
  46 16 15 2 1
  47 16 29 1 1
  48 17 2 1 1
  49 17 11 2 1
  50 18 10 1 1
  51 18 19 3 1
  52 19 18 3 1
  53 20 1 1 1
  54 21 1 1 1
  55 22 6 1 1
  56 23 7 1 1
  57 24 8 1 1
  58 25 9 1 1
  59 26 13 1 1
  60 27 14 1 1
  61 28 15 1 1
  62 29 16 1 1
  63 30 5 1 1
  64 30 9 2 1
  65 30 31 1 1
  66 31 30 1 1
  67 32 12 2 1
  68 32 13 1 1
  69 32 33 1 1
  70 33 32 1 1
  :::
 } 
} 

f_m_ct { 
 s_m_title
 i_m_ct_stereo_status
 s_m_entry_id
 s_m_entry_name
 s_m_Source_Path
 s_m_Source_File
 i_m_Source_File_Index
 s_m_source_file
 i_m_source_file_index
 i_lp_mmshare_version
 i_f3d_flags
 s_epik_input
 s_epik_cmdline
 r_lp_tautomer_probability
 r_epik_Ionization_Penalty
 r_epik_Ionization_Penalty_Charging
 r_epik_Ionization_Penalty_Neutral
 r_epik_State_Penalty
 r_epik_Charging_Adjusted_Penalty
 i_epik_Tot_Q
 i_epik_Tot_abs_Q
 s_lp_Force_Field
 r_lp_Energy
 b_lp_Chiralities_Consistent
 s_lp_Variant
 s_m_job_name
 s_i_glide_gridfile
 i_i_glide_lignum
 i_i_glide_rotatable_bonds
 r_i_docking_score
 r_i_glide_ligand_efficiency
 r_i_glide_ligand_efficiency_sa
 r_i_glide_ligand_efficiency_ln
 r_i_glide_gscore
 r_i_glide_lipo
 r_i_glide_hbond
 r_i_glide_metal
 r_i_glide_rewards
 r_i_glide_evdw
 r_i_glide_ecoul
 r_i_glide_erotb
 r_i_glide_esite
 r_i_glide_emodel
 r_i_glide_energy
 r_i_glide_einternal
 i_i_glide_confnum
 i_i_glide_posenum
 r_i_glide_eff_state_penalty
 i_phase_Input_Structure_Number
 i_phase_Structure_Number
 r_phase_Similarity_to_Reference
 i_phase_Reference_Structure
 s_phase_Alignment_Method
 s_phase_Alignment_Reason
 s_phase_Core_SMARTS
 s_f3d_frozen_atoms
 s_m_subgroup_title
 s_m_subgroupid
 b_m_subgroup_collapsed
 i_m_ct_format
 :::
 19d 
  1
  1991 
  combiomed_cipy_affinitydata.1 
  /Users/rubenprieto/Documents/Lab/A1-CIPY/0.Project 
  combiomed_cipy_affinitydata.smi 
  1
  ligprep.maegz 
  1
  53161
  0
  W2NIXTFbY0hdW2NIXVtjSF1bY0hdYzEtYyhuYzJbTkgyXSljKEMjTiljKG4yKS1jM1tjSF1bY0hdW2NIXVtjSF1bY0hdMw== 
  J2VwaWtfcHl0aG9uJywgJy1waCcsICc3LjAnLCAnLXRuJywgJzgnLCAnLW1hJywgJzUwMCcsICctaW1hZScsICc8aW5maWxlLm1hZT4nLCAnLW9tYWUnLCAnPG91dGZpbGUubWFlPic= 
  1
    0.0000 
    0.0000 
    0.0000 
    0.0000 
  0
  0
  0
  S-OPLS 
  40.810891
  1
  18a-1 
  align_ligands_8 
  5n2s_hbond_grid 
  1
  2
  -7.67411119149082
  -0.365433866261468
  -1.00820432747402
  -1.89740848509433
  -7.67411119149082
  -3.0834739956045
  -0.32
  0
  -2.83011350152278
  -32.8430480957031
  -1.87801349163055
  0.483330734166189
  0
  -48.3805575941712
  -34.7210615873337
  3.16691470146179
  1
  17
  0
  6
  6
  0.767693888631552
  61
  "snapped core" 
  "" 
  a1aaaaa1-a2aa(aaa2)-a3aaaaa3 
  "13 14 15 16 17 12 11 10 4 3 2 18 5 32 9 8 7 6 27 28 29 30 31 33 26 25 24 23" 
  "A2A CONFORMATION A" 
  dock_gromacs_a2a 
  0
  2
 m_depend[8] { 
  # First column is dependency index #
  i_m_depend_dependency
  s_m_depend_property
  :::
  1 10 r_lp_tautomer_probability 
  2 10 r_epik_Ionization_Penalty 
  3 10 r_epik_Ionization_Penalty_Charging 
  4 10 r_epik_Ionization_Penalty_Neutral 
  5 10 r_epik_State_Penalty 
  6 10 r_epik_Charging_Adjusted_Penalty 
  7 10 i_epik_Tot_Q 
  8 30 s_m_job_name 
  :::
 } 
 m_atom[36] { 
  # First column is atom index #
  i_m_mmod_type
  r_m_x_coord
  r_m_y_coord
  r_m_z_coord
  i_m_residue_number
  i_m_color
  r_m_charge1
  r_m_charge2
  s_m_grow_name
  i_m_atomic_number
  s_m_color_rgb
  s_m_atom_name
  r_epik_H2O_pKa
  r_epik_H2O_pKa_uncertainty
  i_m_minimize_atom_index
  i_m_minimize_constraint
  :::
  1 25 5.398987 -6.229824 15.874950 900 38 -0.92000 -0.92000 "    " 7 2E2EFF  ""   -2.178    0.920  47892 1
  2 2 5.767539 -5.099925 15.306723 900 19 1.04200 1.04200 "    " 6 FF2EFF  ""  <> <> 47893 1
  3 25 6.895021 -4.626751 15.745196 900 38 -0.83900 -0.83900 "    " 7 2E2EFF  ""   -0.684    0.740  47894 1
  4 2 7.510643 -3.798337 14.925948 900 19 0.66400 0.66400 "    " 6 FF2EFF  ""  <> <> 47895 1
  5 2 8.875118 -3.543165 15.362583 900 19 0.00000 0.00000 "    " 6 FF2EFF  ""  <> <> 47896 1
  6 2 9.330451 -2.225299 15.354421 900 19 -0.11500 -0.11500 "    " 6 FF2EFF  ""  <> <> 47897 1
  7 2 10.689364 -2.003886 15.460423 900 19 -0.11500 -0.11500 "    " 6 FF2EFF  ""  <> <> 47898 1
  8 2 11.602015 -3.028010 15.673802 900 19 -0.11500 -0.11500 "    " 6 FF2EFF  ""  <> <> 47899 1
  9 2 11.153578 -4.346447 15.732868 900 19 -0.11500 -0.11500 "    " 6 FF2EFF  ""  <> <> 47900 1
  10 2 6.923319 -3.343848 13.722171 900 19 -0.45700 -0.45700 "    " 6 FF2EFF  "C6143"  <> <> 47901 1
  11 2 5.613185 -3.808985 13.471020 900 19 0.66400 0.66400 "    " 6 FF2EFF  "C6144"  <> <> 47902 1
  12 2 4.650848 -3.389671 12.430806 900 19 0.00000 0.00000 "    " 6 FF2EFF  "C6145"  <> <> 47903 1
  13 2 4.621041 -2.080418 11.918750 900 19 -0.11500 -0.11500 "    " 6 FF2EFF  "C6146"  <> <> 47904 1
  14 2 3.565244 -1.677912 11.089780 900 19 -0.11500 -0.11500 "    " 6 FF2EFF  "C6147"  <> <> 47905 1
  15 2 2.493074 -2.537864 10.805781 900 19 -0.11500 -0.11500 "    " 6 FF2EFF  "C6148"  <> <> 47906 1
  16 2 2.542468 -3.868409 11.238581 900 19 -0.11500 -0.11500 "    " 6 FF2EFF  "C6149"  <> <> 47907 1
  17 2 3.627283 -4.281168 12.023922 900 19 -0.11500 -0.11500 "    " 6 FF2EFF  "C6150"  <> <> 47908 1
  18 25 5.073516 -4.741583 14.265247 900 38 -0.83900 -0.83900 "    " 7 2E2EFF  "N6151"   -0.684    0.740  47909 1
  19 1 7.712399 -2.550332 12.805519 900 19 0.39500 0.39500 "    " 6 FF2EFF  "C6152"  <> <> 47910 1
  20 24 8.382585 -1.929604 12.105219 900 38 -0.43000 -0.43000 "    " 7 2E2EFF  "N6153"  <> <> 47911 1
  21 43 4.557419 -6.675350 15.482475 900 21 0.36000 0.36000 "    " 1 FFFFFF  "H6154"   11.401    2.220  47912 1
  22 3 5.418533 -6.323308 17.283604 900 19 0.36000 0.36000 "    " 6 FF2EFF  "C6155"   11.401    2.220  47913 1
  23 41 8.665868 -1.409399 15.110146 900 21 0.11500 0.11500 "    " 1 FFFFFF  "H6156"  <> <> 47914 1
  24 41 11.068394 -1.082223 15.148723 900 21 0.11500 0.11500 "    " 1 FFFFFF  "H6157"  <> <> 47915 1
  25 41 12.641799 -2.771727 15.700786 900 21 0.11500 0.11500 "    " 1 FFFFFF  "H6158"  <> <> 47916 1
  26 41 11.849820 -5.163507 15.854831 900 21 0.11500 0.11500 "    " 1 FFFFFF  "H6159"  <> <> 47917 1
  27 41 5.378980 -1.364576 12.196577 900 21 0.11500 0.11500 "    " 1 FFFFFF  "H6160"  <> <> 47918 1
  28 41 3.564578 -0.689102 10.696853 900 21 0.11500 0.11500 "    " 1 FFFFFF  "H6161"  <> <> 47919 1
  29 41 1.662721 -2.198761 10.203518 900 21 0.11500 0.11500 "    " 1 FFFFFF  "H6162"  <> <> 47920 1
  30 41 1.754522 -4.566091 10.990283 900 21 0.11500 0.11500 "    " 1 FFFFFF  "H6163"  <> <> 47921 1
  31 41 3.655177 -5.299406 12.371062 900 21 0.11500 0.11500 "    " 1 FFFFFF  "H6164"  <> <> 47922 1
  32 2 9.785546 -4.598515 15.634062 900 19 0.00000 0.00000 "  c1" 6 FF2EFF  "C6165"  <> <> 47923 1
  33 56 9.388650 -5.889686 15.671704 900 141 0.00000 0.00000 "    " 9 6BFFB5  "F6166"  <> <> 47924 1
  34 41 4.967627 -7.251229 17.589534 900 21 0.00000 0.00000 "    " 1 FFFFFF  ""  <> <> 47925 1
  35 41 6.459936 -6.308187 17.598519 900 21 0.00000 0.00000 "    " 1 FFFFFF  ""  <> <> 47926 1
  36 41 4.836884 -5.495473 17.688759 900 21 0.00000 0.00000 "    " 1 FFFFFF  ""  <> <> 47927 1
  :::
 } 
 m_bond[76] { 
  # First column is bond index #
  i_m_from
  i_m_to
  i_m_order
  b_m_thin_bond
  :::
  1 1 2 1 1
  2 1 21 1 1
  3 1 22 1 1
  4 2 1 1 1
  5 2 18 1 1
  6 2 3 2 1
  7 3 2 2 1
  8 3 4 1 1
  9 4 3 1 1
  10 4 5 1 1
  11 4 10 2 1
  12 5 4 1 1
  13 5 6 2 1
  14 5 32 1 1
  15 6 5 2 1
  16 6 7 1 1
  17 6 23 1 1
  18 7 6 1 1
  19 7 8 2 1
  20 7 24 1 1
  21 8 7 2 1
  22 8 9 1 1
  23 8 25 1 1
  24 9 8 1 1
  25 9 26 1 1
  26 9 32 2 1
  27 10 4 2 1
  28 10 11 1 1
  29 10 19 1 1
  30 11 10 1 1
  31 11 12 1 1
  32 11 18 2 1
  33 12 11 1 1
  34 12 17 1 1
  35 12 13 2 1
  36 13 12 2 1
  37 13 14 1 1
  38 13 27 1 1
  39 14 13 1 1
  40 14 15 2 1
  41 14 28 1 1
  42 15 14 2 1
  43 15 16 1 1
  44 15 29 1 1
  45 16 15 1 1
  46 16 17 2 1
  47 16 30 1 1
  48 17 12 1 1
  49 17 16 2 1
  50 17 31 1 1
  51 18 2 1 1
  52 18 11 2 1
  53 19 10 1 1
  54 19 20 3 1
  55 20 19 3 1
  56 21 1 1 1
  57 22 1 1 1
  58 22 34 1 1
  59 22 35 1 1
  60 22 36 1 1
  61 23 6 1 1
  62 24 7 1 1
  63 25 8 1 1
  64 26 9 1 1
  65 27 13 1 1
  66 28 14 1 1
  67 29 15 1 1
  68 30 16 1 1
  69 31 17 1 1
  70 32 5 1 1
  71 32 9 2 1
  72 32 33 1 1
  73 33 32 1 1
  74 34 22 1 1
  75 35 22 1 1
  76 36 22 1 1
  :::
 } 
} 

f_m_ct { 
 s_m_title
 i_m_ct_stereo_status
 s_m_entry_id
 s_m_entry_name
 s_m_Source_Path
 s_m_Source_File
 i_m_Source_File_Index
 s_m_source_file
 i_m_source_file_index
 i_lp_mmshare_version
 i_f3d_flags
 s_epik_input
 s_epik_cmdline
 r_lp_tautomer_probability
 r_epik_Ionization_Penalty
 r_epik_Ionization_Penalty_Charging
 r_epik_Ionization_Penalty_Neutral
 r_epik_State_Penalty
 r_epik_Charging_Adjusted_Penalty
 i_epik_Tot_Q
 i_epik_Tot_abs_Q
 s_lp_Force_Field
 r_lp_Energy
 b_lp_Chiralities_Consistent
 s_lp_Variant
 s_m_job_name
 s_i_glide_gridfile
 i_i_glide_lignum
 i_i_glide_rotatable_bonds
 r_i_docking_score
 r_i_glide_ligand_efficiency
 r_i_glide_ligand_efficiency_sa
 r_i_glide_ligand_efficiency_ln
 r_i_glide_gscore
 r_i_glide_lipo
 r_i_glide_hbond
 r_i_glide_metal
 r_i_glide_rewards
 r_i_glide_evdw
 r_i_glide_ecoul
 r_i_glide_erotb
 r_i_glide_esite
 r_i_glide_emodel
 r_i_glide_energy
 r_i_glide_einternal
 i_i_glide_confnum
 i_i_glide_posenum
 r_i_glide_eff_state_penalty
 i_phase_Input_Structure_Number
 i_phase_Structure_Number
 r_phase_Similarity_to_Reference
 i_phase_Reference_Structure
 s_phase_Alignment_Method
 s_phase_Alignment_Reason
 s_phase_Core_SMARTS
 s_f3d_frozen_atoms
 s_m_subgroup_title
 s_m_subgroupid
 b_m_subgroup_collapsed
 i_m_ct_format
 :::
 19e 
  1
  1992 
  combiomed_cipy_affinitydata.1 
  /Users/rubenprieto/Documents/Lab/A1-CIPY/0.Project 
  combiomed_cipy_affinitydata.smi 
  1
  ligprep.maegz 
  1
  53161
  0
  W2NIXTFbY0hdW2NIXVtjSF1bY0hdYzEtYyhuYzJbTkgyXSljKEMjTiljKG4yKS1jM1tjSF1bY0hdW2NIXVtjSF1bY0hdMw== 
  J2VwaWtfcHl0aG9uJywgJy1waCcsICc3LjAnLCAnLXRuJywgJzgnLCAnLW1hJywgJzUwMCcsICctaW1hZScsICc8aW5maWxlLm1hZT4nLCAnLW9tYWUnLCAnPG91dGZpbGUubWFlPic= 
  1
    0.0000 
    0.0000 
    0.0000 
    0.0000 
  0
  0
  0
  S-OPLS 
  40.810891
  1
  18a-1 
  align_ligands_8 
  5n2s_hbond_grid 
  1
  2
  -7.67411119149082
  -0.365433866261468
  -1.00820432747402
  -1.89740848509433
  -7.67411119149082
  -3.0834739956045
  -0.32
  0
  -2.83011350152278
  -32.8430480957031
  -1.87801349163055
  0.483330734166189
  0
  -48.3805575941712
  -34.7210615873337
  3.16691470146179
  1
  17
  0
  7
  7
  0.975417611398845
  61
  "snapped core" 
  "" 
  a1aaaaa1-a2aa(-a3aaaaa3)aa(a2)Aa4aaaaa4 
  "13 14 15 16 17 12 11 10 4 5 31 9 8 7 6 3 2 18 1 36 35 34 33 38 37 26 27 28 29 30 32 25 24 23 22 21 41 40 39 43 42" 
  "A2A CONFORMATION A" 
  dock_gromacs_a2a 
  0
  2
 m_depend[8] { 
  # First column is dependency index #
  i_m_depend_dependency
  s_m_depend_property
  :::
  1 10 r_lp_tautomer_probability 
  2 10 r_epik_Ionization_Penalty 
  3 10 r_epik_Ionization_Penalty_Charging 
  4 10 r_epik_Ionization_Penalty_Neutral 
  5 10 r_epik_State_Penalty 
  6 10 r_epik_Charging_Adjusted_Penalty 
  7 10 i_epik_Tot_Q 
  8 30 s_m_job_name 
  :::
 } 
 m_atom[43] { 
  # First column is atom index #
  i_m_mmod_type
  r_m_x_coord
  r_m_y_coord
  r_m_z_coord
  i_m_residue_number
  i_m_color
  r_m_charge1
  r_m_charge2
  s_m_grow_name
  i_m_atomic_number
  i_m_visibility
  s_m_color_rgb
  s_m_atom_name
  r_epik_H2O_pKa
  r_epik_H2O_pKa_uncertainty
  i_m_minimize_atom_index
  i_m_minimize_constraint
  :::
  1 25 5.361144 -5.781640 16.619560 900 38 -0.92000 -0.92000 "    " 7 1 2E2EFF  ""   -2.178    0.920  47868 1
  2 2 5.802109 -4.902324 15.652555 900 19 1.04200 1.04200 "    " 6 1 FF2EFF  ""  <> <> 47869 1
  3 25 7.013280 -4.397259 15.766109 900 38 -0.83900 -0.83900 "    " 7 1 2E2EFF  ""   -0.684    0.740  47870 1
  4 2 7.487785 -3.602736 14.791786 900 19 0.66400 0.66400 "    " 6 1 FF2EFF  ""  <> <> 47871 1
  5 2 8.855991 -3.066218 15.002786 900 19 0.00000 0.00000 "    " 6 1 FF2EFF  ""  <> <> 47872 1
  6 2 9.186102 -1.778133 14.517017 900 19 -0.11500 -0.11500 "    " 6 1 FF2EFF  ""  <> <> 47873 1
  7 2 10.514729 -1.353430 14.416311 900 19 -0.11500 -0.11500 "    " 6 1 FF2EFF  ""  <> <> 47874 1
  8 2 11.535391 -2.112415 15.000015 900 19 -0.11500 -0.11500 "    " 6 1 FF2EFF  ""  <> <> 47875 1
  9 2 11.216322 -3.341732 15.595946 900 19 -0.11500 -0.11500 "    " 6 1 FF2EFF  ""  <> <> 47876 1
  10 2 6.710211 -3.360871 13.634767 900 19 -0.45700 -0.45700 "    " 6 1 FF2EFF  "C6143"  <> <> 47877 1
  11 2 5.400287 -3.867056 13.660588 900 19 0.66400 0.66400 "    " 6 1 FF2EFF  "C6144"  <> <> 47878 1
  12 2 4.380334 -3.542204 12.640163 900 19 0.00000 0.00000 "    " 6 1 FF2EFF  "C6145"  <> <> 47879 1
  13 2 4.216757 -2.241097 12.121201 900 19 -0.11500 -0.11500 "    " 6 1 FF2EFF  "C6146"  <> <> 47880 1
  14 2 3.219576 -1.957536 11.184162 900 19 -0.11500 -0.11500 "    " 6 1 FF2EFF  "C6147"  <> <> 47881 1
  15 2 2.277568 -2.939197 10.835292 900 19 -0.11500 -0.11500 "    " 6 1 FF2EFF  "C6148"  <> <> 47882 1
  16 2 2.456104 -4.256093 11.291127 900 19 -0.11500 -0.11500 "    " 6 1 FF2EFF  "C6149"  <> <> 47883 1
  17 2 3.529741 -4.544046 12.156833 900 19 -0.11500 -0.11500 "    " 6 1 FF2EFF  "C6150"  <> <> 47884 1
  18 25 4.968755 -4.678487 14.651420 900 38 -0.83900 -0.83900 "    " 7 1 2E2EFF  "N6151"   -0.684    0.740  47885 1
  19 1 7.207365 -2.657825 12.455619 900 19 0.39500 0.39500 "    " 6 1 FF2EFF  "C6152"  <> <> 47886 1
  20 24 7.589929 -2.093267 11.520632 900 38 -0.43000 -0.43000 "    " 7 1 2E2EFF  "N6153"  <> <> 47887 1
  21 43 4.477337 -6.183395 16.328440 900 21 0.36000 0.36000 "    " 1 0 FFFFFF  "H6154"   11.401    2.220  47888 1
  22 41 8.421383 -1.124307 14.125170 900 21 0.11500 0.11500 "    " 1 0 FFFFFF  "H6155"  <> <> 47889 1
  23 41 10.735784 -0.428092 13.906114 900 21 0.11500 0.11500 "    " 1 0 FFFFFF  "H6156"  <> <> 47890 1
  24 41 12.555389 -1.756824 14.989458 900 21 0.11500 0.11500 "    " 1 0 FFFFFF  "H6157"  <> <> 47891 1
  25 41 11.996165 -3.947704 16.025581 900 21 0.11500 0.11500 "    " 1 0 FFFFFF  "H6158"  <> <> 47892 1
  26 41 4.867643 -1.439730 12.432459 900 21 0.11500 0.11500 "    " 1 0 FFFFFF  "H6159"  <> <> 47893 1
  27 41 3.200964 -0.971336 10.763754 900 21 0.11500 0.11500 "    " 1 0 FFFFFF  "H6160"  <> <> 47894 1
  28 41 1.461259 -2.696565 10.170750 900 21 0.11500 0.11500 "    " 1 0 FFFFFF  "H6161"  <> <> 47895 1
  29 41 1.785822 -5.042917 10.973003 900 21 0.11500 0.11500 "    " 1 0 FFFFFF  "H6162"  <> <> 47896 1
  30 41 3.746458 -5.548509 12.478246 900 21 0.11500 0.11500 "    " 1 0 FFFFFF  "H6163"  <> <> 47897 1
  31 2 9.900063 -3.834384 15.582987 900 19 0.00000 0.00000 "  c1" 6 1 FF2EFF  "C6164"  <> <> 47898 1
  32 56 9.691176 -5.083229 16.069752 900 141 0.00000 0.00000 "    " 9 1 6BFFB5  "F6165"  <> <> 47899 1
  33 2 7.270265 -8.065766 19.663730 900 19 0.00000 0.00000 "  n1" 6 1 FF2EFF  "C6166"  <> <> 47900 1
  34 2 6.049445 -8.483549 19.103804 900 19 0.00000 0.00000 "  f1" 6 1 FF2EFF  "C6167"  <> <> 47901 1
  35 2 5.422515 -7.695781 18.117838 900 19 0.00000 0.00000 "  c3" 6 1 FF2EFF  "C6168"  <> <> 47902 1
  36 2 5.980884 -6.469638 17.682274 900 19 0.00000 0.00000 "  c1" 6 1 FF2EFF  "C6169"  <> <> 47903 1
  37 2 7.209498 -6.066288 18.256412 900 19 0.00000 0.00000 "    " 6 1 FF2EFF  "C6170"  <> <> 47904 1
  38 2 7.853224 -6.862056 19.226871 900 19 0.00000 0.00000 "  n3" 6 1 FF2EFF  "C6171"  <> <> 47905 1
  39 41 7.775585 -8.669348 20.402542 900 21 0.00000 0.00000 "  n2" 1 0 FFFFFF  "H6172"  <> <> 47906 1
  40 41 5.617434 -9.429304 19.387043 900 21 0.00000 0.00000 "    " 1 0 FFFFFF  "H6173"  <> <> 47907 1
  41 41 4.543061 -8.082678 17.624338 900 21 0.00000 0.00000 "    " 1 0 FFFFFF  "H6174"  <> <> 47908 1
  42 41 7.683093 -5.133722 17.985132 900 21 0.00000 0.00000 "    " 1 0 FFFFFF  "H6175"  <> <> 47909 1
  43 41 8.791427 -6.512363 19.635509 900 21 0.00000 0.00000 "    " 1 0 FFFFFF  "H6176"  <> <> 47910 1
  :::
 } 
 m_bond[92] { 
  # First column is bond index #
  i_m_from
  i_m_to
  i_m_order
  b_m_thin_bond
  :::
  1 1 2 1 1
  2 1 21 1 1
  3 1 36 1 1
  4 2 1 1 1
  5 2 18 1 1
  6 2 3 2 1
  7 3 2 2 1
  8 3 4 1 1
  9 4 3 1 1
  10 4 5 1 1
  11 4 10 2 1
  12 5 4 1 1
  13 5 6 2 1
  14 5 31 1 1
  15 6 5 2 1
  16 6 7 1 1
  17 6 22 1 1
  18 7 6 1 1
  19 7 8 2 1
  20 7 23 1 1
  21 8 7 2 1
  22 8 9 1 1
  23 8 24 1 1
  24 9 8 1 1
  25 9 25 1 1
  26 9 31 2 1
  27 10 4 2 1
  28 10 11 1 1
  29 10 19 1 1
  30 11 10 1 1
  31 11 12 1 1
  32 11 18 2 1
  33 12 11 1 1
  34 12 17 1 1
  35 12 13 2 1
  36 13 12 2 1
  37 13 14 1 1
  38 13 26 1 1
  39 14 13 1 1
  40 14 15 2 1
  41 14 27 1 1
  42 15 14 2 1
  43 15 16 1 1
  44 15 28 1 1
  45 16 15 1 1
  46 16 17 2 1
  47 16 29 1 1
  48 17 12 1 1
  49 17 16 2 1
  50 17 30 1 1
  51 18 2 1 1
  52 18 11 2 1
  53 19 10 1 1
  54 19 20 3 1
  55 20 19 3 1
  56 21 1 1 1
  57 22 6 1 1
  58 23 7 1 1
  59 24 8 1 1
  60 25 9 1 1
  61 26 13 1 1
  62 27 14 1 1
  63 28 15 1 1
  64 29 16 1 1
  65 30 17 1 1
  66 31 5 1 1
  67 31 9 2 1
  68 31 32 1 1
  69 32 31 1 1
  70 33 34 2 1
  71 33 38 1 1
  72 33 39 1 1
  73 34 33 2 1
  74 34 35 1 1
  75 34 40 1 1
  76 35 34 1 1
  77 35 36 2 1
  78 35 41 1 1
  79 36 1 1 1
  80 36 35 2 1
  81 36 37 1 1
  82 37 36 1 1
  83 37 38 2 1
  84 37 42 1 1
  85 38 33 1 1
  86 38 37 2 1
  87 38 43 1 1
  88 39 33 1 1
  89 40 34 1 1
  90 41 35 1 1
  91 42 37 1 1
  92 43 38 1 1
  :::
 } 
} 

f_m_ct { 
 s_m_title
 i_m_ct_stereo_status
 s_m_entry_id
 s_m_entry_name
 s_m_Source_Path
 s_m_Source_File
 i_m_Source_File_Index
 s_m_source_file
 i_m_source_file_index
 i_lp_mmshare_version
 i_f3d_flags
 s_epik_input
 s_epik_cmdline
 r_lp_tautomer_probability
 r_epik_Ionization_Penalty
 r_epik_Ionization_Penalty_Charging
 r_epik_Ionization_Penalty_Neutral
 r_epik_State_Penalty
 r_epik_Charging_Adjusted_Penalty
 i_epik_Tot_Q
 i_epik_Tot_abs_Q
 s_lp_Force_Field
 r_lp_Energy
 b_lp_Chiralities_Consistent
 s_lp_Variant
 s_m_job_name
 s_i_glide_gridfile
 i_i_glide_lignum
 i_i_glide_rotatable_bonds
 r_i_docking_score
 r_i_glide_ligand_efficiency
 r_i_glide_ligand_efficiency_sa
 r_i_glide_ligand_efficiency_ln
 r_i_glide_gscore
 r_i_glide_lipo
 r_i_glide_hbond
 r_i_glide_metal
 r_i_glide_rewards
 r_i_glide_evdw
 r_i_glide_ecoul
 r_i_glide_erotb
 r_i_glide_esite
 r_i_glide_emodel
 r_i_glide_energy
 r_i_glide_einternal
 i_i_glide_confnum
 i_i_glide_posenum
 r_i_glide_eff_state_penalty
 i_phase_Input_Structure_Number
 i_phase_Structure_Number
 r_phase_Similarity_to_Reference
 i_phase_Reference_Structure
 s_phase_Alignment_Method
 s_phase_Alignment_Reason
 s_phase_Core_SMARTS
 s_f3d_frozen_atoms
 s_m_subgroup_title
 s_m_subgroupid
 b_m_subgroup_collapsed
 i_m_ct_format
 :::
 18e 
  1
  1993 
  combiomed_cipy_affinitydata.1 
  /Users/rubenprieto/Documents/Lab/A1-CIPY/0.Project 
  combiomed_cipy_affinitydata.smi 
  1
  ligprep.maegz 
  1
  53161
  0
  W2NIXTFbY0hdW2NIXVtjSF1bY0hdYzEtYyhuYzJbTkgyXSljKEMjTiljKG4yKS1jM1tjSF1bY0hdW2NIXVtjSF1bY0hdMw== 
  J2VwaWtfcHl0aG9uJywgJy1waCcsICc3LjAnLCAnLXRuJywgJzgnLCAnLW1hJywgJzUwMCcsICctaW1hZScsICc8aW5maWxlLm1hZT4nLCAnLW9tYWUnLCAnPG91dGZpbGUubWFlPic= 
  1
    0.0000 
    0.0000 
    0.0000 
    0.0000 
  0
  0
  0
  S-OPLS 
  40.810891
  1
  18a-1 
  align_ligands_8 
  5n2s_hbond_grid 
  1
  2
  -7.67411119149082
  -0.365433866261468
  -1.00820432747402
  -1.89740848509433
  -7.67411119149082
  -3.0834739956045
  -0.32
  0
  -2.83011350152278
  -32.8430480957031
  -1.87801349163055
  0.483330734166189
  0
  -48.3805575941712
  -34.7210615873337
  3.16691470146179
  1
  17
  0
  8
  8
  0.740334062481806
  61
  "snapped core" 
  "" 
  a1aaaaa1-a2aa(aaa2)-a3aaaaa3 
  "13 14 15 16 17 12 11 10 4 3 2 18 5 9 32 8 7 6 27 28 29 30 31 26 33 25 24 23" 
  "A2A CONFORMATION A" 
  dock_gromacs_a2a 
  0
  2
 m_depend[8] { 
  # First column is dependency index #
  i_m_depend_dependency
  s_m_depend_property
  :::
  1 10 r_lp_tautomer_probability 
  2 10 r_epik_Ionization_Penalty 
  3 10 r_epik_Ionization_Penalty_Charging 
  4 10 r_epik_Ionization_Penalty_Neutral 
  5 10 r_epik_State_Penalty 
  6 10 r_epik_Charging_Adjusted_Penalty 
  7 10 i_epik_Tot_Q 
  8 30 s_m_job_name 
  :::
 } 
 m_atom[33] { 
  # First column is atom index #
  i_m_mmod_type
  r_m_x_coord
  r_m_y_coord
  r_m_z_coord
  i_m_residue_number
  i_m_color
  r_m_charge1
  r_m_charge2
  s_m_grow_name
  i_m_atomic_number
  i_m_visibility
  s_m_color_rgb
  s_m_atom_name
  r_epik_H2O_pKa
  r_epik_H2O_pKa_uncertainty
  i_m_minimize_atom_index
  i_m_minimize_constraint
  :::
  1 25 4.939761 -5.719330 16.749755 900 38 -0.92000 -0.92000 "    " 7 1 2E2EFF  ""   -2.178    0.920  47868 1
  2 2 5.525377 -4.999354 15.772466 900 19 1.04200 1.04200 "    " 6 1 FF2EFF  ""  <> <> 47869 1
  3 25 6.762174 -4.646836 16.022084 900 38 -0.83900 -0.83900 "    " 7 1 2E2EFF  ""   -0.684    0.740  47870 1
  4 2 7.356241 -3.878376 15.092623 900 19 0.66400 0.66400 "    " 6 1 FF2EFF  ""  <> <> 47871 1
  5 2 8.753261 -3.568200 15.392649 900 19 0.00000 0.00000 "    " 6 1 FF2EFF  ""  <> <> 47872 1
  6 2 9.288821 -2.283140 15.168776 900 19 -0.11500 -0.11500 "    " 6 1 FF2EFF  ""  <> <> 47873 1
  7 2 10.672801 -2.087956 15.200935 900 19 -0.11500 -0.11500 "    " 6 1 FF2EFF  ""  <> <> 47874 1
  8 2 11.519382 -3.154562 15.517485 900 19 -0.11500 -0.11500 "    " 6 1 FF2EFF  ""  <> <> 47875 1
  9 2 9.609437 -4.622276 15.763291 900 19 -0.11500 -0.11500 "    " 6 1 FF2EFF  "C6142"  <> <> 47876 1
  10 2 6.714176 -3.508985 13.893568 900 19 -0.45700 -0.45700 "    " 6 1 FF2EFF  "C6143"  <> <> 47877 1
  11 2 5.379151 -3.927058 13.772154 900 19 0.66400 0.66400 "    " 6 1 FF2EFF  "C6144"  <> <> 47878 1
  12 2 4.464959 -3.515897 12.688496 900 19 0.00000 0.00000 "    " 6 1 FF2EFF  "C6145"  <> <> 47879 1
  13 2 4.424713 -2.195305 12.198425 900 19 -0.11500 -0.11500 "    " 6 1 FF2EFF  "C6146"  <> <> 47880 1
  14 2 3.457732 -1.805719 11.269227 900 19 -0.11500 -0.11500 "    " 6 1 FF2EFF  "C6147"  <> <> 47881 1
  15 2 2.449263 -2.702467 10.879979 900 19 -0.11500 -0.11500 "    " 6 1 FF2EFF  "C6148"  <> <> 47882 1
  16 2 2.526260 -4.047712 11.278660 900 19 -0.11500 -0.11500 "    " 6 1 FF2EFF  "C6149"  <> <> 47883 1
  17 2 3.555938 -4.440647 12.150947 900 19 -0.11500 -0.11500 "    " 6 1 FF2EFF  "C6150"  <> <> 47884 1
  18 25 4.802658 -4.706616 14.711455 900 38 -0.83900 -0.83900 "    " 7 1 2E2EFF  "N6151"   -0.684    0.740  47885 1
  19 1 7.386688 -2.770083 12.829707 900 19 0.39500 0.39500 "    " 6 1 FF2EFF  "C6152"  <> <> 47886 1
  20 24 7.916435 -2.179878 11.987812 900 38 -0.43000 -0.43000 "    " 7 1 2E2EFF  "N6153"  <> <> 47887 1
  21 43 4.225572 -6.347611 16.368212 900 21 0.36000 0.36000 "    " 1 0 FFFFFF  "H6154"   11.401    2.220  47888 1
  22 43 5.593189 -6.181750 17.352391 900 21 0.36000 0.36000 "    " 1 0 FFFFFF  "H6155"   11.401    2.220  47889 1
  23 41 8.644217 -1.462322 14.884047 900 21 0.11500 0.11500 "    " 1 0 FFFFFF  "H6156"  <> <> 47890 1
  24 41 11.088506 -1.144162 14.912473 900 21 0.11500 0.11500 "    " 1 0 FFFFFF  "H6157"  <> <> 47891 1
  25 41 12.573512 -2.970575 15.570531 900 21 0.11500 0.11500 "    " 1 0 FFFFFF  "H6158"  <> <> 47892 1
  26 41 9.210357 -5.613393 15.918717 900 21 0.11500 0.11500 "    " 1 0 FFFFFF  "H6159"  <> <> 47893 1
  27 41 5.123283 -1.452164 12.547173 900 21 0.11500 0.11500 "    " 1 0 FFFFFF  "H6160"  <> <> 47894 1
  28 41 3.495519 -0.800610 10.896628 900 21 0.11500 0.11500 "    " 1 0 FFFFFF  "H6161"  <> <> 47895 1
  29 41 1.661750 -2.376595 10.216476 900 21 0.11500 0.11500 "    " 1 0 FFFFFF  "H6162"  <> <> 47896 1
  30 41 1.806996 -4.773640 10.924699 900 21 0.11500 0.11500 "    " 1 0 FFFFFF  "H6163"  <> <> 47897 1
  31 41 3.670494 -5.464830 12.448195 900 21 0.11500 0.11500 "    " 1 0 FFFFFF  "H6164"  <> <> 47898 1
  32 2 10.993251 -4.439154 15.738232 900 19 0.00000 0.00000 "  c1" 6 1 FF2EFF  "C6165"  <> <> 47899 1
  33 56 11.800620 -5.506974 15.929487 900 141 0.00000 0.00000 "    " 9 1 6BFFB5  "F6166"  <> <> 47900 1
  :::
 } 
 m_bond[70] { 
  # First column is bond index #
  i_m_from
  i_m_to
  i_m_order
  b_m_thin_bond
  :::
  1 1 2 1 1
  2 1 21 1 1
  3 1 22 1 1
  4 2 1 1 1
  5 2 18 1 1
  6 2 3 2 1
  7 3 2 2 1
  8 3 4 1 1
  9 4 3 1 1
  10 4 5 1 1
  11 4 10 2 1
  12 5 4 1 1
  13 5 9 1 1
  14 5 6 2 1
  15 6 5 2 1
  16 6 7 1 1
  17 6 23 1 1
  18 7 6 1 1
  19 7 8 2 1
  20 7 24 1 1
  21 8 7 2 1
  22 8 25 1 1
  23 8 32 1 1
  24 9 5 1 1
  25 9 26 1 1
  26 9 32 2 1
  27 10 4 2 1
  28 10 11 1 1
  29 10 19 1 1
  30 11 10 1 1
  31 11 12 1 1
  32 11 18 2 1
  33 12 11 1 1
  34 12 17 1 1
  35 12 13 2 1
  36 13 12 2 1
  37 13 14 1 1
  38 13 27 1 1
  39 14 13 1 1
  40 14 15 2 1
  41 14 28 1 1
  42 15 14 2 1
  43 15 16 1 1
  44 15 29 1 1
  45 16 15 1 1
  46 16 17 2 1
  47 16 30 1 1
  48 17 12 1 1
  49 17 16 2 1
  50 17 31 1 1
  51 18 2 1 1
  52 18 11 2 1
  53 19 10 1 1
  54 19 20 3 1
  55 20 19 3 1
  56 21 1 1 1
  57 22 1 1 1
  58 23 6 1 1
  59 24 7 1 1
  60 25 8 1 1
  61 26 9 1 1
  62 27 13 1 1
  63 28 14 1 1
  64 29 15 1 1
  65 30 16 1 1
  66 31 17 1 1
  67 32 8 1 1
  68 32 9 2 1
  69 32 33 1 1
  70 33 32 1 1
  :::
 } 
} 

f_m_ct { 
 s_m_title
 i_m_ct_stereo_status
 s_m_entry_id
 s_m_entry_name
 s_m_Source_Path
 s_m_Source_File
 i_m_Source_File_Index
 s_m_source_file
 i_m_source_file_index
 i_lp_mmshare_version
 i_f3d_flags
 s_epik_input
 s_epik_cmdline
 r_lp_tautomer_probability
 r_epik_Ionization_Penalty
 r_epik_Ionization_Penalty_Charging
 r_epik_Ionization_Penalty_Neutral
 r_epik_State_Penalty
 r_epik_Charging_Adjusted_Penalty
 i_epik_Tot_Q
 i_epik_Tot_abs_Q
 s_lp_Force_Field
 r_lp_Energy
 b_lp_Chiralities_Consistent
 s_lp_Variant
 s_m_job_name
 s_i_glide_gridfile
 i_i_glide_lignum
 i_i_glide_rotatable_bonds
 r_i_docking_score
 r_i_glide_ligand_efficiency
 r_i_glide_ligand_efficiency_sa
 r_i_glide_ligand_efficiency_ln
 r_i_glide_gscore
 r_i_glide_lipo
 r_i_glide_hbond
 r_i_glide_metal
 r_i_glide_rewards
 r_i_glide_evdw
 r_i_glide_ecoul
 r_i_glide_erotb
 r_i_glide_esite
 r_i_glide_emodel
 r_i_glide_energy
 r_i_glide_einternal
 i_i_glide_confnum
 i_i_glide_posenum
 r_i_glide_eff_state_penalty
 i_phase_Input_Structure_Number
 i_phase_Structure_Number
 r_phase_Similarity_to_Reference
 i_phase_Reference_Structure
 s_phase_Alignment_Method
 s_phase_Alignment_Reason
 s_phase_Core_SMARTS
 s_f3d_frozen_atoms
 s_m_subgroup_title
 s_m_subgroupid
 b_m_subgroup_collapsed
 i_m_ct_format
 :::
 19j 
  1
  1994 
  combiomed_cipy_affinitydata.1 
  /Users/rubenprieto/Documents/Lab/A1-CIPY/0.Project 
  combiomed_cipy_affinitydata.smi 
  1
  ligprep.maegz 
  1
  53161
  0
  W2NIXTFbY0hdW2NIXVtjSF1bY0hdYzEtYyhuYzJbTkgyXSljKEMjTiljKG4yKS1jM1tjSF1bY0hdW2NIXVtjSF1bY0hdMw== 
  J2VwaWtfcHl0aG9uJywgJy1waCcsICc3LjAnLCAnLXRuJywgJzgnLCAnLW1hJywgJzUwMCcsICctaW1hZScsICc8aW5maWxlLm1hZT4nLCAnLW9tYWUnLCAnPG91dGZpbGUubWFlPic= 
  1
    0.0000 
    0.0000 
    0.0000 
    0.0000 
  0
  0
  0
  S-OPLS 
  40.810891
  1
  18a-1 
  align_ligands_8 
  5n2s_hbond_grid 
  1
  2
  -7.67411119149082
  -0.365433866261468
  -1.00820432747402
  -1.89740848509433
  -7.67411119149082
  -3.0834739956045
  -0.32
  0
  -2.83011350152278
  -32.8430480957031
  -1.87801349163055
  0.483330734166189
  0
  -48.3805575941712
  -34.7210615873337
  3.16691470146179
  1
  17
  0
  9
  9
  0.774265863418785
  61
  "snapped core" 
  "" 
  a1aaaaa1-a2aa(aaa2)-a3aaaaa3 
  "13 14 15 16 17 12 11 10 4 3 2 18 5 9 32 8 7 6 27 28 29 30 31 26 33 25 24 23" 
  "A2A CONFORMATION A" 
  dock_gromacs_a2a 
  0
  2
 m_depend[8] { 
  # First column is dependency index #
  i_m_depend_dependency
  s_m_depend_property
  :::
  1 10 r_lp_tautomer_probability 
  2 10 r_epik_Ionization_Penalty 
  3 10 r_epik_Ionization_Penalty_Charging 
  4 10 r_epik_Ionization_Penalty_Neutral 
  5 10 r_epik_State_Penalty 
  6 10 r_epik_Charging_Adjusted_Penalty 
  7 10 i_epik_Tot_Q 
  8 30 s_m_job_name 
  :::
 } 
 m_atom[36] { 
  # First column is atom index #
  i_m_mmod_type
  r_m_x_coord
  r_m_y_coord
  r_m_z_coord
  i_m_residue_number
  i_m_color
  r_m_charge1
  r_m_charge2
  s_m_grow_name
  i_m_atomic_number
  i_m_visibility
  s_m_color_rgb
  s_m_atom_name
  r_epik_H2O_pKa
  r_epik_H2O_pKa_uncertainty
  i_m_minimize_atom_index
  i_m_minimize_constraint
  :::
  1 25 4.666805 -5.476840 16.544394 900 38 -0.92000 -0.92000 "    " 7 1 2E2EFF  ""   -2.178    0.920  47892 1
  2 2 5.354426 -4.822433 15.589800 900 19 1.04200 1.04200 "    " 6 1 FF2EFF  ""  <> <> 47893 1
  3 25 6.593107 -4.500434 15.880844 900 38 -0.83900 -0.83900 "    " 7 1 2E2EFF  ""   -0.684    0.740  47894 1
  4 2 7.253472 -3.799566 14.971814 900 19 0.66400 0.66400 "    " 6 1 FF2EFF  ""  <> <> 47895 1
  5 2 8.640653 -3.580227 15.350493 900 19 0.00000 0.00000 "    " 6 1 FF2EFF  ""  <> <> 47896 1
  6 2 9.223910 -2.305022 15.305723 900 19 -0.11500 -0.11500 "    " 6 1 FF2EFF  ""  <> <> 47897 1
  7 2 10.600984 -2.186905 15.489597 900 19 -0.11500 -0.11500 "    " 6 1 FF2EFF  ""  <> <> 47898 1
  8 2 11.396283 -3.317335 15.692293 900 19 -0.11500 -0.11500 "    " 6 1 FF2EFF  ""  <> <> 47899 1
  9 2 9.431377 -4.703316 15.655098 900 19 -0.11500 -0.11500 "    " 6 1 FF2EFF  "C6142"  <> <> 47900 1
  10 2 6.681480 -3.428729 13.745940 900 19 -0.45700 -0.45700 "    " 6 1 FF2EFF  "C6143"  <> <> 47901 1
  11 2 5.344394 -3.825842 13.556336 900 19 0.66400 0.66400 "    " 6 1 FF2EFF  "C6144"  <> <> 47902 1
  12 2 4.447827 -3.429149 12.458177 900 19 0.00000 0.00000 "    " 6 1 FF2EFF  "C6145"  <> <> 47903 1
  13 2 4.458921 -2.129929 11.918913 900 19 -0.11500 -0.11500 "    " 6 1 FF2EFF  "C6146"  <> <> 47904 1
  14 2 3.446357 -1.728844 11.040649 900 19 -0.11500 -0.11500 "    " 6 1 FF2EFF  "C6147"  <> <> 47905 1
  15 2 2.359738 -2.574643 10.762796 900 19 -0.11500 -0.11500 "    " 6 1 FF2EFF  "C6148"  <> <> 47906 1
  16 2 2.387262 -3.905221 11.205249 900 19 -0.11500 -0.11500 "    " 6 1 FF2EFF  "C6149"  <> <> 47907 1
  17 2 3.451350 -4.323643 12.017569 900 19 -0.11500 -0.11500 "    " 6 1 FF2EFF  "C6150"  <> <> 47908 1
  18 25 4.700563 -4.559887 14.482407 900 38 -0.83900 -0.83900 "    " 7 1 2E2EFF  "N6151"   -0.684    0.740  47909 1
  19 1 7.480209 -2.725888 12.765654 900 19 0.39500 0.39500 "    " 6 1 FF2EFF  "C6152"  <> <> 47910 1
  20 24 8.143844 -2.171715 12.006666 900 38 -0.43000 -0.43000 "    " 7 1 2E2EFF  "N6153"  <> <> 47911 1
  21 43 3.803433 -5.856632 16.168101 900 21 0.36000 0.36000 "    " 1 0 FFFFFF  "H6154"   11.401    2.220  47912 1
  22 3 5.390829 -6.534403 17.194994 900 19 0.36000 0.36000 "    " 6 1 FF2EFF  "C6155"   11.401    2.220  47913 1
  23 41 8.627172 -1.436166 15.066318 900 21 0.11500 0.11500 "    " 1 0 FFFFFF  "H6156"  <> <> 47914 1
  24 41 11.083315 -1.247640 15.369487 900 21 0.11500 0.11500 "    " 1 0 FFFFFF  "H6157"  <> <> 47915 1
  25 41 12.451906 -3.185162 15.797428 900 21 0.11500 0.11500 "    " 1 0 FFFFFF  "H6158"  <> <> 47916 1
  26 41 8.983451 -5.685337 15.686360 900 21 0.11500 0.11500 "    " 1 0 FFFFFF  "H6159"  <> <> 47917 1
  27 41 5.214949 -1.418195 12.212314 900 21 0.11500 0.11500 "    " 1 0 FFFFFF  "H6160"  <> <> 47918 1
  28 41 3.493883 -0.749601 10.617632 900 21 0.11500 0.11500 "    " 1 0 FFFFFF  "H6161"  <> <> 47919 1
  29 41 1.547691 -2.231680 10.138052 900 21 0.11500 0.11500 "    " 1 0 FFFFFF  "H6162"  <> <> 47920 1
  30 41 1.601028 -4.599002 10.942528 900 21 0.11500 0.11500 "    " 1 0 FFFFFF  "H6163"  <> <> 47921 1
  31 41 3.491673 -5.336349 12.370613 900 21 0.11500 0.11500 "    " 1 0 FFFFFF  "H6164"  <> <> 47922 1
  32 2 10.818928 -4.592211 15.739286 900 19 0.00000 0.00000 "  c1" 6 1 FF2EFF  "C6165"  <> <> 47923 1
  33 56 11.579509 -5.702696 15.877439 900 141 0.00000 0.00000 "    " 9 1 6BFFB5  "F6166"  <> <> 47924 1
  34 41 5.105819 -7.465821 16.748310 900 21 0.00000 0.00000 "    " 1 0 FFFFFF  ""  <> <> 47925 1
  35 41 6.474105 -6.435004 17.225048 900 21 0.00000 0.00000 "    " 1 0 FFFFFF  ""  <> <> 47926 1
  36 41 5.069925 -6.636933 18.192377 900 21 0.00000 0.00000 "    " 1 0 FFFFFF  ""  <> <> 47927 1
  :::
 } 
 m_bond[76] { 
  # First column is bond index #
  i_m_from
  i_m_to
  i_m_order
  b_m_thin_bond
  :::
  1 1 2 1 1
  2 1 21 1 1
  3 1 22 1 1
  4 2 1 1 1
  5 2 18 1 1
  6 2 3 2 1
  7 3 2 2 1
  8 3 4 1 1
  9 4 3 1 1
  10 4 5 1 1
  11 4 10 2 1
  12 5 4 1 1
  13 5 9 1 1
  14 5 6 2 1
  15 6 5 2 1
  16 6 7 1 1
  17 6 23 1 1
  18 7 6 1 1
  19 7 8 2 1
  20 7 24 1 1
  21 8 7 2 1
  22 8 25 1 1
  23 8 32 1 1
  24 9 5 1 1
  25 9 26 1 1
  26 9 32 2 1
  27 10 4 2 1
  28 10 11 1 1
  29 10 19 1 1
  30 11 10 1 1
  31 11 12 1 1
  32 11 18 2 1
  33 12 11 1 1
  34 12 17 1 1
  35 12 13 2 1
  36 13 12 2 1
  37 13 14 1 1
  38 13 27 1 1
  39 14 13 1 1
  40 14 15 2 1
  41 14 28 1 1
  42 15 14 2 1
  43 15 16 1 1
  44 15 29 1 1
  45 16 15 1 1
  46 16 17 2 1
  47 16 30 1 1
  48 17 12 1 1
  49 17 16 2 1
  50 17 31 1 1
  51 18 2 1 1
  52 18 11 2 1
  53 19 10 1 1
  54 19 20 3 1
  55 20 19 3 1
  56 21 1 1 1
  57 22 1 1 1
  58 22 34 1 1
  59 22 35 1 1
  60 22 36 1 1
  61 23 6 1 1
  62 24 7 1 1
  63 25 8 1 1
  64 26 9 1 1
  65 27 13 1 1
  66 28 14 1 1
  67 29 15 1 1
  68 30 16 1 1
  69 31 17 1 1
  70 32 8 1 1
  71 32 9 2 1
  72 32 33 1 1
  73 33 32 1 1
  74 34 22 1 1
  75 35 22 1 1
  76 36 22 1 1
  :::
 } 
} 

f_m_ct { 
 s_m_title
 i_m_ct_stereo_status
 s_m_entry_id
 s_m_entry_name
 s_m_Source_Path
 s_m_Source_File
 i_m_Source_File_Index
 s_m_source_file
 i_m_source_file_index
 i_lp_mmshare_version
 i_f3d_flags
 s_epik_input
 s_epik_cmdline
 r_lp_tautomer_probability
 r_epik_Ionization_Penalty
 r_epik_Ionization_Penalty_Charging
 r_epik_Ionization_Penalty_Neutral
 r_epik_State_Penalty
 r_epik_Charging_Adjusted_Penalty
 i_epik_Tot_Q
 i_epik_Tot_abs_Q
 s_lp_Force_Field
 r_lp_Energy
 b_lp_Chiralities_Consistent
 s_lp_Variant
 s_m_job_name
 s_i_glide_gridfile
 i_i_glide_lignum
 i_i_glide_rotatable_bonds
 r_i_docking_score
 r_i_glide_ligand_efficiency
 r_i_glide_ligand_efficiency_sa
 r_i_glide_ligand_efficiency_ln
 r_i_glide_gscore
 r_i_glide_lipo
 r_i_glide_hbond
 r_i_glide_metal
 r_i_glide_rewards
 r_i_glide_evdw
 r_i_glide_ecoul
 r_i_glide_erotb
 r_i_glide_esite
 r_i_glide_emodel
 r_i_glide_energy
 r_i_glide_einternal
 i_i_glide_confnum
 i_i_glide_posenum
 r_i_glide_eff_state_penalty
 i_phase_Input_Structure_Number
 i_phase_Structure_Number
 r_phase_Similarity_to_Reference
 i_phase_Reference_Structure
 s_phase_Alignment_Method
 s_phase_Alignment_Reason
 s_phase_Core_SMARTS
 s_f3d_frozen_atoms
 s_m_subgroup_title
 s_m_subgroupid
 b_m_subgroup_collapsed
 i_m_ct_format
 :::
 19k 
  1
  1995 
  combiomed_cipy_affinitydata.1 
  /Users/rubenprieto/Documents/Lab/A1-CIPY/0.Project 
  combiomed_cipy_affinitydata.smi 
  1
  ligprep.maegz 
  1
  53161
  0
  W2NIXTFbY0hdW2NIXVtjSF1bY0hdYzEtYyhuYzJbTkgyXSljKEMjTiljKG4yKS1jM1tjSF1bY0hdW2NIXVtjSF1bY0hdMw== 
  J2VwaWtfcHl0aG9uJywgJy1waCcsICc3LjAnLCAnLXRuJywgJzgnLCAnLW1hJywgJzUwMCcsICctaW1hZScsICc8aW5maWxlLm1hZT4nLCAnLW9tYWUnLCAnPG91dGZpbGUubWFlPic= 
  1
    0.0000 
    0.0000 
    0.0000 
    0.0000 
  0
  0
  0
  S-OPLS 
  40.810891
  1
  18a-1 
  align_ligands_8 
  5n2s_hbond_grid 
  1
  2
  -7.67411119149082
  -0.365433866261468
  -1.00820432747402
  -1.89740848509433
  -7.67411119149082
  -3.0834739956045
  -0.32
  0
  -2.83011350152278
  -32.8430480957031
  -1.87801349163055
  0.483330734166189
  0
  -48.3805575941712
  -34.7210615873337
  3.16691470146179
  1
  17
  0
  10
  10
  0.979907880637973
  61
  "snapped core" 
  "" 
  a1aaaaa1-a2aa(-a3aaaaa3)aa(a2)Aa4aaaaa4 
  "13 14 15 16 17 12 11 10 4 5 9 31 8 7 6 3 2 18 1 36 35 34 33 38 37 26 27 28 29 30 25 32 24 23 22 21 41 40 39 43 42" 
  "A2A CONFORMATION A" 
  dock_gromacs_a2a 
  0
  2
 m_depend[8] { 
  # First column is dependency index #
  i_m_depend_dependency
  s_m_depend_property
  :::
  1 10 r_lp_tautomer_probability 
  2 10 r_epik_Ionization_Penalty 
  3 10 r_epik_Ionization_Penalty_Charging 
  4 10 r_epik_Ionization_Penalty_Neutral 
  5 10 r_epik_State_Penalty 
  6 10 r_epik_Charging_Adjusted_Penalty 
  7 10 i_epik_Tot_Q 
  8 30 s_m_job_name 
  :::
 } 
 m_atom[43] { 
  # First column is atom index #
  i_m_mmod_type
  r_m_x_coord
  r_m_y_coord
  r_m_z_coord
  i_m_residue_number
  i_m_color
  r_m_charge1
  r_m_charge2
  s_m_grow_name
  i_m_atomic_number
  i_m_visibility
  s_m_color_rgb
  s_m_atom_name
  r_epik_H2O_pKa
  r_epik_H2O_pKa_uncertainty
  i_m_minimize_atom_index
  i_m_minimize_constraint
  :::
  1 25 5.243006 -5.913526 16.634455 900 38 -0.92000 -0.92000 "    " 7 1 2E2EFF  ""   -2.178    0.920  47868 1
  2 2 5.681605 -5.003519 15.692062 900 19 1.04200 1.04200 "    " 6 1 FF2EFF  ""  <> <> 47869 1
  3 25 6.896965 -4.539632 15.846943 900 38 -0.83900 -0.83900 "    " 7 1 2E2EFF  ""   -0.684    0.740  47870 1
  4 2 7.395311 -3.709412 14.925957 900 19 0.66400 0.66400 "    " 6 1 FF2EFF  ""  <> <> 47871 1
  5 2 8.786502 -3.328970 15.176925 900 19 0.00000 0.00000 "    " 6 1 FF2EFF  ""  <> <> 47872 1
  6 2 9.288282 -2.049315 14.859287 900 19 -0.11500 -0.11500 "    " 6 1 FF2EFF  ""  <> <> 47873 1
  7 2 10.668006 -1.816816 14.867359 900 19 -0.11500 -0.11500 "    " 6 1 FF2EFF  ""  <> <> 47874 1
  8 2 11.545846 -2.826194 15.279165 900 19 -0.11500 -0.11500 "    " 6 1 FF2EFF  ""  <> <> 47875 1
  9 2 9.677668 -4.331585 15.602588 900 19 -0.11500 -0.11500 "    " 6 1 FF2EFF  "C6142"  <> <> 47876 1
  10 2 6.675609 -3.387522 13.764195 900 19 -0.45700 -0.45700 "    " 6 1 FF2EFF  "C6143"  <> <> 47877 1
  11 2 5.360751 -3.879555 13.720117 900 19 0.66400 0.66400 "    " 6 1 FF2EFF  "C6144"  <> <> 47878 1
  12 2 4.396489 -3.507864 12.661121 900 19 0.00000 0.00000 "    " 6 1 FF2EFF  "C6145"  <> <> 47879 1
  13 2 4.289196 -2.193687 12.161042 900 19 -0.11500 -0.11500 "    " 6 1 FF2EFF  "C6146"  <> <> 47880 1
  14 2 3.316911 -1.855181 11.217273 900 19 -0.11500 -0.11500 "    " 6 1 FF2EFF  "C6147"  <> <> 47881 1
  15 2 2.353521 -2.799729 10.827863 900 19 -0.11500 -0.11500 "    " 6 1 FF2EFF  "C6148"  <> <> 47882 1
  16 2 2.492873 -4.135814 11.241179 900 19 -0.11500 -0.11500 "    " 6 1 FF2EFF  "C6149"  <> <> 47883 1
  17 2 3.539739 -4.474202 12.119722 900 19 -0.11500 -0.11500 "    " 6 1 FF2EFF  "C6150"  <> <> 47884 1
  18 25 4.881539 -4.723786 14.670794 900 38 -0.83900 -0.83900 "    " 7 1 2E2EFF  "N6151"   -0.684    0.740  47885 1
  19 1 7.264643 -2.646125 12.652351 900 19 0.39500 0.39500 "    " 6 1 FF2EFF  "C6152"  <> <> 47886 1
  20 24 7.724804 -2.056255 11.768388 900 38 -0.43000 -0.43000 "    " 7 1 2E2EFF  "N6153"  <> <> 47887 1
  21 43 4.393823 -6.358052 16.288397 900 21 0.36000 0.36000 "    " 1 0 FFFFFF  "H6154"   11.401    2.220  47888 1
  22 41 8.621748 -1.264919 14.528831 900 21 0.11500 0.11500 "    " 1 0 FFFFFF  "H6155"  <> <> 47889 1
  23 41 11.052061 -0.892624 14.483870 900 21 0.11500 0.11500 "    " 1 0 FFFFFF  "H6156"  <> <> 47890 1
  24 41 12.595790 -2.608929 15.335152 900 21 0.11500 0.11500 "    " 1 0 FFFFFF  "H6157"  <> <> 47891 1
  25 41 9.313192 -5.323923 15.824120 900 21 0.11500 0.11500 "    " 1 0 FFFFFF  "H6158"  <> <> 47892 1
  26 41 4.953890 -1.416939 12.501441 900 21 0.11500 0.11500 "    " 1 0 FFFFFF  "H6159"  <> <> 47893 1
  27 41 3.326167 -0.853229 10.832696 900 21 0.11500 0.11500 "    " 1 0 FFFFFF  "H6160"  <> <> 47894 1
  28 41 1.554435 -2.513711 10.159642 900 21 0.11500 0.11500 "    " 1 0 FFFFFF  "H6161"  <> <> 47895 1
  29 41 1.811865 -4.897059 10.885960 900 21 0.11500 0.11500 "    " 1 0 FFFFFF  "H6162"  <> <> 47896 1
  30 41 3.727529 -5.489843 12.412046 900 21 0.11500 0.11500 "    " 1 0 FFFFFF  "H6163"  <> <> 47897 1
  31 2 11.052015 -4.109017 15.573474 900 19 0.00000 0.00000 "  c1" 6 1 FF2EFF  "C6164"  <> <> 47898 1
  32 56 11.876676 -5.156323 15.792691 900 141 0.00000 0.00000 "    " 9 1 6BFFB5  "F6165"  <> <> 47899 1
  33 2 7.243667 -8.258143 19.584554 900 19 0.00000 0.00000 "  n1" 6 1 FF2EFF  "C6166"  <> <> 47900 1
  34 2 6.074915 -8.731269 18.961179 900 19 0.00000 0.00000 "  f1" 6 1 FF2EFF  "C6167"  <> <> 47901 1
  35 2 5.409448 -7.930904 18.009485 900 19 0.00000 0.00000 "  c3" 6 1 FF2EFF  "C6168"  <> <> 47902 1
  36 2 5.881421 -6.637650 17.665969 900 19 0.00000 0.00000 "  c1" 6 1 FF2EFF  "C6169"  <> <> 47903 1
  37 2 7.063708 -6.189663 18.297373 900 19 0.00000 0.00000 "    " 6 1 FF2EFF  "C6170"  <> <> 47904 1
  38 2 7.739635 -6.988500 19.241374 900 19 0.00000 0.00000 "  n3" 6 1 FF2EFF  "C6171"  <> <> 47905 1
  39 41 7.778743 -8.866609 20.298080 900 21 0.00000 0.00000 "  n2" 1 0 FFFFFF  "H6172"  <> <> 47906 1
  40 41 5.712455 -9.723447 19.177725 900 21 0.00000 0.00000 "    " 1 0 FFFFFF  "H6173"  <> <> 47907 1
  41 41 4.551486 -8.337184 17.493302 900 21 0.00000 0.00000 "    " 1 0 FFFFFF  "H6174"  <> <> 47908 1
  42 41 7.477317 -5.210599 18.096233 900 21 0.00000 0.00000 "    " 1 0 FFFFFF  "H6175"  <> <> 47909 1
  43 41 8.640975 -6.595850 19.691190 900 21 0.00000 0.00000 "    " 1 0 FFFFFF  "H6176"  <> <> 47910 1
  :::
 } 
 m_bond[92] { 
  # First column is bond index #
  i_m_from
  i_m_to
  i_m_order
  b_m_thin_bond
  :::
  1 1 2 1 1
  2 1 21 1 1
  3 1 36 1 1
  4 2 1 1 1
  5 2 18 1 1
  6 2 3 2 1
  7 3 2 2 1
  8 3 4 1 1
  9 4 3 1 1
  10 4 5 1 1
  11 4 10 2 1
  12 5 4 1 1
  13 5 9 1 1
  14 5 6 2 1
  15 6 5 2 1
  16 6 7 1 1
  17 6 22 1 1
  18 7 6 1 1
  19 7 8 2 1
  20 7 23 1 1
  21 8 7 2 1
  22 8 24 1 1
  23 8 31 1 1
  24 9 5 1 1
  25 9 25 1 1
  26 9 31 2 1
  27 10 4 2 1
  28 10 11 1 1
  29 10 19 1 1
  30 11 10 1 1
  31 11 12 1 1
  32 11 18 2 1
  33 12 11 1 1
  34 12 17 1 1
  35 12 13 2 1
  36 13 12 2 1
  37 13 14 1 1
  38 13 26 1 1
  39 14 13 1 1
  40 14 15 2 1
  41 14 27 1 1
  42 15 14 2 1
  43 15 16 1 1
  44 15 28 1 1
  45 16 15 1 1
  46 16 17 2 1
  47 16 29 1 1
  48 17 12 1 1
  49 17 16 2 1
  50 17 30 1 1
  51 18 2 1 1
  52 18 11 2 1
  53 19 10 1 1
  54 19 20 3 1
  55 20 19 3 1
  56 21 1 1 1
  57 22 6 1 1
  58 23 7 1 1
  59 24 8 1 1
  60 25 9 1 1
  61 26 13 1 1
  62 27 14 1 1
  63 28 15 1 1
  64 29 16 1 1
  65 30 17 1 1
  66 31 8 1 1
  67 31 9 2 1
  68 31 32 1 1
  69 32 31 1 1
  70 33 34 2 1
  71 33 38 1 1
  72 33 39 1 1
  73 34 33 2 1
  74 34 35 1 1
  75 34 40 1 1
  76 35 34 1 1
  77 35 36 2 1
  78 35 41 1 1
  79 36 1 1 1
  80 36 35 2 1
  81 36 37 1 1
  82 37 36 1 1
  83 37 38 2 1
  84 37 42 1 1
  85 38 33 1 1
  86 38 37 2 1
  87 38 43 1 1
  88 39 33 1 1
  89 40 34 1 1
  90 41 35 1 1
  91 42 37 1 1
  92 43 38 1 1
  :::
 } 
} 

f_m_ct { 
 s_m_title
 i_m_ct_stereo_status
 s_m_entry_id
 s_m_entry_name
 s_m_Source_Path
 s_m_Source_File
 i_m_Source_File_Index
 s_m_source_file
 i_m_source_file_index
 i_lp_mmshare_version
 i_f3d_flags
 s_epik_input
 s_epik_cmdline
 r_lp_tautomer_probability
 r_epik_Ionization_Penalty
 r_epik_Ionization_Penalty_Charging
 r_epik_Ionization_Penalty_Neutral
 r_epik_State_Penalty
 r_epik_Charging_Adjusted_Penalty
 i_epik_Tot_Q
 i_epik_Tot_abs_Q
 s_lp_Force_Field
 r_lp_Energy
 b_lp_Chiralities_Consistent
 s_lp_Variant
 s_m_job_name
 s_i_glide_gridfile
 i_i_glide_lignum
 i_i_glide_rotatable_bonds
 r_i_docking_score
 r_i_glide_ligand_efficiency
 r_i_glide_ligand_efficiency_sa
 r_i_glide_ligand_efficiency_ln
 r_i_glide_gscore
 r_i_glide_lipo
 r_i_glide_hbond
 r_i_glide_metal
 r_i_glide_rewards
 r_i_glide_evdw
 r_i_glide_ecoul
 r_i_glide_erotb
 r_i_glide_esite
 r_i_glide_emodel
 r_i_glide_energy
 r_i_glide_einternal
 i_i_glide_confnum
 i_i_glide_posenum
 r_i_glide_eff_state_penalty
 i_phase_Input_Structure_Number
 i_phase_Structure_Number
 r_phase_Similarity_to_Reference
 i_phase_Reference_Structure
 s_phase_Alignment_Method
 s_phase_Alignment_Reason
 s_phase_Core_SMARTS
 s_f3d_frozen_atoms
 s_m_subgroup_title
 s_m_subgroupid
 b_m_subgroup_collapsed
 i_m_ct_format
 :::
 18f 
  1
  1996 
  combiomed_cipy_affinitydata.1 
  /Users/rubenprieto/Documents/Lab/A1-CIPY/0.Project 
  combiomed_cipy_affinitydata.smi 
  1
  ligprep.maegz 
  1
  53161
  0
  W2NIXTFbY0hdW2NIXVtjSF1bY0hdYzEtYyhuYzJbTkgyXSljKEMjTiljKG4yKS1jM1tjSF1bY0hdW2NIXVtjSF1bY0hdMw== 
  J2VwaWtfcHl0aG9uJywgJy1waCcsICc3LjAnLCAnLXRuJywgJzgnLCAnLW1hJywgJzUwMCcsICctaW1hZScsICc8aW5maWxlLm1hZT4nLCAnLW9tYWUnLCAnPG91dGZpbGUubWFlPic= 
  1
    0.0000 
    0.0000 
    0.0000 
    0.0000 
  0
  0
  0
  S-OPLS 
  40.810891
  1
  18a-1 
  align_ligands_8 
  5n2s_hbond_grid 
  1
  2
  -7.67411119149082
  -0.365433866261468
  -1.00820432747402
  -1.89740848509433
  -7.67411119149082
  -3.0834739956045
  -0.32
  0
  -2.83011350152278
  -32.8430480957031
  -1.87801349163055
  0.483330734166189
  0
  -48.3805575941712
  -34.7210615873337
  3.16691470146179
  1
  17
  0
  11
  11
  0.758160685121878
  61
  "snapped core" 
  "" 
  a1aaaaa1-a2aa(aaa2)-a3aaaaa3 
  "13 14 15 16 17 12 11 10 4 3 2 18 5 9 32 8 7 6 27 28 29 30 31 26 33 25 24 23" 
  "A2A CONFORMATION A" 
  dock_gromacs_a2a 
  0
  2
 m_depend[8] { 
  # First column is dependency index #
  i_m_depend_dependency
  s_m_depend_property
  :::
  1 10 r_lp_tautomer_probability 
  2 10 r_epik_Ionization_Penalty 
  3 10 r_epik_Ionization_Penalty_Charging 
  4 10 r_epik_Ionization_Penalty_Neutral 
  5 10 r_epik_State_Penalty 
  6 10 r_epik_Charging_Adjusted_Penalty 
  7 10 i_epik_Tot_Q 
  8 30 s_m_job_name 
  :::
 } 
 m_atom[33] { 
  # First column is atom index #
  i_m_mmod_type
  r_m_x_coord
  r_m_y_coord
  r_m_z_coord
  i_m_residue_number
  i_m_color
  r_m_charge1
  r_m_charge2
  s_m_grow_name
  i_m_atomic_number
  i_m_visibility
  s_m_color_rgb
  s_m_atom_name
  r_epik_H2O_pKa
  r_epik_H2O_pKa_uncertainty
  i_m_minimize_atom_index
  i_m_minimize_constraint
  :::
  1 25 4.757720 -5.651765 16.745359 900 38 -0.92000 -0.92000 "    " 7 1 2E2EFF  ""   -2.178    0.920  47868 1
  2 2 5.375052 -4.972622 15.760041 900 19 1.04200 1.04200 "    " 6 1 FF2EFF  ""  <> <> 47869 1
  3 25 6.608269 -4.637861 16.033855 900 38 -0.83900 -0.83900 "    " 7 1 2E2EFF  ""   -0.684    0.740  47870 1
  4 2 7.235268 -3.887821 15.113070 900 19 0.66400 0.66400 "    " 6 1 FF2EFF  ""  <> <> 47871 1
  5 2 8.638069 -3.646668 15.432334 900 19 0.00000 0.00000 "    " 6 1 FF2EFF  ""  <> <> 47872 1
  6 2 9.251280 -2.388104 15.264330 900 19 -0.11500 -0.11500 "    " 6 1 FF2EFF  ""  <> <> 47873 1
  7 2 10.644069 -2.278335 15.347948 900 19 -0.11500 -0.11500 "    " 6 1 FF2EFF  ""  <> <> 47874 1
  8 2 11.412583 -3.422223 15.600234 900 19 -0.11500 -0.11500 "    " 6 1 FF2EFF  ""  <> <> 47875 1
  9 2 9.416263 -4.765634 15.775156 900 19 -0.11500 -0.11500 "    " 6 1 FF2EFF  "C6142"  <> <> 47876 1
  10 2 6.627415 -3.506828 13.901918 900 19 -0.45700 -0.45700 "    " 6 1 FF2EFF  "C6143"  <> <> 47877 1
  11 2 5.291388 -3.914588 13.748618 900 19 0.66400 0.66400 "    " 6 1 FF2EFF  "C6144"  <> <> 47878 1
  12 2 4.401714 -3.498473 12.647325 900 19 0.00000 0.00000 "    " 6 1 FF2EFF  "C6145"  <> <> 47879 1
  13 2 4.383536 -2.180825 12.148453 900 19 -0.11500 -0.11500 "    " 6 1 FF2EFF  "C6146"  <> <> 47880 1
  14 2 3.421836 -1.785085 11.215540 900 19 -0.11500 -0.11500 "    " 6 1 FF2EFF  "C6147"  <> <> 47881 1
  15 2 2.397113 -2.667111 10.835895 900 19 -0.11500 -0.11500 "    " 6 1 FF2EFF  "C6148"  <> <> 47882 1
  16 2 2.457702 -4.011243 11.238231 900 19 -0.11500 -0.11500 "    " 6 1 FF2EFF  "C6149"  <> <> 47883 1
  17 2 3.483903 -4.414289 12.108103 900 19 -0.11500 -0.11500 "    " 6 1 FF2EFF  "C6150"  <> <> 47884 1
  18 25 4.682970 -4.683308 14.677950 900 38 -0.83900 -0.83900 "    " 7 1 2E2EFF  "N6151"   -0.684    0.740  47885 1
  19 1 7.338883 -2.770046 12.862919 900 19 0.39500 0.39500 "    " 6 1 FF2EFF  "C6152"  <> <> 47886 1
  20 24 7.899850 -2.182033 12.040122 900 38 -0.43000 -0.43000 "    " 7 1 2E2EFF  "N6153"  <> <> 47887 1
  21 43 4.066803 -6.301648 16.357808 900 21 0.36000 0.36000 "    " 1 0 FFFFFF  "H6154"   11.401    2.220  47888 1
  22 43 5.397750 -6.095832 17.375184 900 21 0.36000 0.36000 "    " 1 0 FFFFFF  "H6155"   11.401    2.220  47889 1
  23 41 8.658526 -1.520761 15.005673 900 21 0.11500 0.11500 "    " 1 0 FFFFFF  "H6156"  <> <> 47890 1
  24 41 11.128498 -1.336435 15.163400 900 21 0.11500 0.11500 "    " 1 0 FFFFFF  "H6157"  <> <> 47891 1
  25 41 12.470171 -3.303942 15.675056 900 21 0.11500 0.11500 "    " 1 0 FFFFFF  "H6158"  <> <> 47892 1
  26 41 8.948651 -5.731203 15.889136 900 21 0.11500 0.11500 "    " 1 0 FFFFFF  "H6159"  <> <> 47893 1
  27 41 5.090261 -1.443948 12.495468 900 21 0.11500 0.11500 "    " 1 0 FFFFFF  "H6160"  <> <> 47894 1
  28 41 3.472142 -0.784689 10.833968 900 21 0.11500 0.11500 "    " 1 0 FFFFFF  "H6161"  <> <> 47895 1
  29 41 1.612408 -2.334368 10.172195 900 21 0.11500 0.11500 "    " 1 0 FFFFFF  "H6162"  <> <> 47896 1
  30 41 1.729149 -4.730095 10.889875 900 21 0.11500 0.11500 "    " 1 0 FFFFFF  "H6163"  <> <> 47897 1
  31 41 3.581712 -5.438874 12.405738 900 21 0.11500 0.11500 "    " 1 0 FFFFFF  "H6164"  <> <> 47898 1
  32 2 10.805586 -4.683279 15.756024 900 19 0.00000 0.00000 "  c1" 6 1 FF2EFF  "C6165"  <> <> 47899 1
  33 57 11.710275 -6.145661 15.901982 900 9 0.00000 0.00000 "    " 17 1 008C00  "Cl6166"  <> <> 47900 1
  :::
 } 
 m_bond[70] { 
  # First column is bond index #
  i_m_from
  i_m_to
  i_m_order
  b_m_thin_bond
  :::
  1 1 2 1 1
  2 1 21 1 1
  3 1 22 1 1
  4 2 1 1 1
  5 2 18 1 1
  6 2 3 2 1
  7 3 2 2 1
  8 3 4 1 1
  9 4 3 1 1
  10 4 5 1 1
  11 4 10 2 1
  12 5 4 1 1
  13 5 9 1 1
  14 5 6 2 1
  15 6 5 2 1
  16 6 7 1 1
  17 6 23 1 1
  18 7 6 1 1
  19 7 8 2 1
  20 7 24 1 1
  21 8 7 2 1
  22 8 25 1 1
  23 8 32 1 1
  24 9 5 1 1
  25 9 26 1 1
  26 9 32 2 1
  27 10 4 2 1
  28 10 11 1 1
  29 10 19 1 1
  30 11 10 1 1
  31 11 12 1 1
  32 11 18 2 1
  33 12 11 1 1
  34 12 17 1 1
  35 12 13 2 1
  36 13 12 2 1
  37 13 14 1 1
  38 13 27 1 1
  39 14 13 1 1
  40 14 15 2 1
  41 14 28 1 1
  42 15 14 2 1
  43 15 16 1 1
  44 15 29 1 1
  45 16 15 1 1
  46 16 17 2 1
  47 16 30 1 1
  48 17 12 1 1
  49 17 16 2 1
  50 17 31 1 1
  51 18 2 1 1
  52 18 11 2 1
  53 19 10 1 1
  54 19 20 3 1
  55 20 19 3 1
  56 21 1 1 1
  57 22 1 1 1
  58 23 6 1 1
  59 24 7 1 1
  60 25 8 1 1
  61 26 9 1 1
  62 27 13 1 1
  63 28 14 1 1
  64 29 15 1 1
  65 30 16 1 1
  66 31 17 1 1
  67 32 8 1 1
  68 32 9 2 1
  69 32 33 1 1
  70 33 32 1 1
  :::
 } 
} 

f_m_ct { 
 s_m_title
 i_m_ct_stereo_status
 s_m_entry_id
 s_m_entry_name
 s_m_Source_Path
 s_m_Source_File
 i_m_Source_File_Index
 s_m_source_file
 i_m_source_file_index
 i_lp_mmshare_version
 i_f3d_flags
 s_epik_input
 s_epik_cmdline
 r_lp_tautomer_probability
 r_epik_Ionization_Penalty
 r_epik_Ionization_Penalty_Charging
 r_epik_Ionization_Penalty_Neutral
 r_epik_State_Penalty
 r_epik_Charging_Adjusted_Penalty
 i_epik_Tot_Q
 i_epik_Tot_abs_Q
 s_lp_Force_Field
 r_lp_Energy
 b_lp_Chiralities_Consistent
 s_lp_Variant
 s_m_job_name
 s_i_glide_gridfile
 i_i_glide_lignum
 i_i_glide_rotatable_bonds
 r_i_docking_score
 r_i_glide_ligand_efficiency
 r_i_glide_ligand_efficiency_sa
 r_i_glide_ligand_efficiency_ln
 r_i_glide_gscore
 r_i_glide_lipo
 r_i_glide_hbond
 r_i_glide_metal
 r_i_glide_rewards
 r_i_glide_evdw
 r_i_glide_ecoul
 r_i_glide_erotb
 r_i_glide_esite
 r_i_glide_emodel
 r_i_glide_energy
 r_i_glide_einternal
 i_i_glide_confnum
 i_i_glide_posenum
 r_i_glide_eff_state_penalty
 i_phase_Input_Structure_Number
 i_phase_Structure_Number
 r_phase_Similarity_to_Reference
 i_phase_Reference_Structure
 s_phase_Alignment_Method
 s_phase_Alignment_Reason
 s_phase_Core_SMARTS
 s_f3d_frozen_atoms
 s_m_subgroup_title
 s_m_subgroupid
 b_m_subgroup_collapsed
 i_m_ct_format
 :::
 19l 
  1
  1997 
  combiomed_cipy_affinitydata.1 
  /Users/rubenprieto/Documents/Lab/A1-CIPY/0.Project 
  combiomed_cipy_affinitydata.smi 
  1
  ligprep.maegz 
  1
  53161
  0
  W2NIXTFbY0hdW2NIXVtjSF1bY0hdYzEtYyhuYzJbTkgyXSljKEMjTiljKG4yKS1jM1tjSF1bY0hdW2NIXVtjSF1bY0hdMw== 
  J2VwaWtfcHl0aG9uJywgJy1waCcsICc3LjAnLCAnLXRuJywgJzgnLCAnLW1hJywgJzUwMCcsICctaW1hZScsICc8aW5maWxlLm1hZT4nLCAnLW9tYWUnLCAnPG91dGZpbGUubWFlPic= 
  1
    0.0000 
    0.0000 
    0.0000 
    0.0000 
  0
  0
  0
  S-OPLS 
  40.810891
  1
  18a-1 
  align_ligands_8 
  5n2s_hbond_grid 
  1
  2
  -7.67411119149082
  -0.365433866261468
  -1.00820432747402
  -1.89740848509433
  -7.67411119149082
  -3.0834739956045
  -0.32
  0
  -2.83011350152278
  -32.8430480957031
  -1.87801349163055
  0.483330734166189
  0
  -48.3805575941712
  -34.7210615873337
  3.16691470146179
  1
  17
  0
  12
  12
  0.791832282070331
  61
  "snapped core" 
  "" 
  a1aaaaa1-a2aa(aaa2)-a3aaaaa3 
  "13 14 15 16 17 12 11 10 4 3 2 18 5 9 32 8 7 6 27 28 29 30 31 26 33 25 24 23" 
  "A2A CONFORMATION A" 
  dock_gromacs_a2a 
  0
  2
 m_depend[8] { 
  # First column is dependency index #
  i_m_depend_dependency
  s_m_depend_property
  :::
  1 10 r_lp_tautomer_probability 
  2 10 r_epik_Ionization_Penalty 
  3 10 r_epik_Ionization_Penalty_Charging 
  4 10 r_epik_Ionization_Penalty_Neutral 
  5 10 r_epik_State_Penalty 
  6 10 r_epik_Charging_Adjusted_Penalty 
  7 10 i_epik_Tot_Q 
  8 30 s_m_job_name 
  :::
 } 
 m_atom[36] { 
  # First column is atom index #
  i_m_mmod_type
  r_m_x_coord
  r_m_y_coord
  r_m_z_coord
  i_m_residue_number
  i_m_color
  r_m_charge1
  r_m_charge2
  s_m_grow_name
  i_m_atomic_number
  i_m_visibility
  s_m_color_rgb
  s_m_atom_name
  r_epik_H2O_pKa
  r_epik_H2O_pKa_uncertainty
  i_m_minimize_atom_index
  i_m_minimize_constraint
  :::
  1 25 4.648039 -5.476670 16.523999 900 38 -0.92000 -0.92000 "    " 7 1 2E2EFF  ""   -2.178    0.920  47892 1
  2 2 5.327469 -4.801419 15.578866 900 14 1.04200 1.04200 "    " 6 1 FF962E  ""  <> <> 47893 1
  3 25 6.554011 -4.456594 15.884826 900 38 -0.83900 -0.83900 "    " 7 1 2E2EFF  ""   -0.684    0.740  47894 1
  4 2 7.218277 -3.752872 14.980916 900 14 0.66400 0.66400 "    " 6 1 FF962E  ""  <> <> 47895 1
  5 2 8.608124 -3.562203 15.360030 900 14 0.00000 0.00000 "    " 6 1 FF962E  ""  <> <> 47896 1
  6 2 9.241076 -2.309612 15.323338 900 14 -0.11500 -0.11500 "    " 6 1 FF962E  ""  <> <> 47897 1
  7 2 10.623056 -2.247121 15.514226 900 14 -0.11500 -0.11500 "    " 6 1 FF962E  ""  <> <> 47898 1
  8 2 11.368659 -3.416932 15.701196 900 14 -0.11500 -0.11500 "    " 6 1 FF962E  ""  <> <> 47899 1
  9 2 9.350755 -4.717105 15.654871 900 14 -0.11500 -0.11500 "    " 6 1 FF962E  "C6142"  <> <> 47900 1
  10 2 6.658136 -3.392452 13.748118 900 14 -0.45700 -0.45700 "    " 6 1 FF962E  "C6143"  <> <> 47901 1
  11 2 5.326053 -3.803080 13.546028 900 14 0.66400 0.66400 "    " 6 1 FF962E  "C6144"  <> <> 47902 1
  12 2 4.432878 -3.416170 12.441745 900 14 0.00000 0.00000 "    " 6 1 FF962E  "C6145"  <> <> 47903 1
  13 2 4.448488 -2.123789 11.887702 900 14 -0.11500 -0.11500 "    " 6 1 FF962E  "C6146"  <> <> 47904 1
  14 2 3.433827 -1.728986 11.008878 900 14 -0.11500 -0.11500 "    " 6 1 FF962E  "C6147"  <> <> 47905 1
  15 2 2.340594 -2.571861 10.748269 900 14 -0.11500 -0.11500 "    " 6 1 FF962E  "C6148"  <> <> 47906 1
  16 2 2.366708 -3.898937 11.200806 900 14 -0.11500 -0.11500 "    " 6 1 FF962E  "C6149"  <> <> 47907 1
  17 2 3.433120 -4.312736 12.011194 900 14 -0.11500 -0.11500 "    " 6 1 FF962E  "C6150"  <> <> 47908 1
  18 25 4.681306 -4.546000 14.465730 900 38 -0.83900 -0.83900 "    " 7 1 2E2EFF  "N6151"   -0.684    0.740  47909 1
  19 1 7.471756 -2.700923 12.772816 900 14 0.39500 0.39500 "    " 6 1 FF962E  "C6152"  <> <> 47910 1
  20 24 8.148145 -2.156840 12.017565 900 38 -0.43000 -0.43000 "    " 7 1 2E2EFF  "N6153"  <> <> 47911 1
  21 43 3.799773 -5.879779 16.137884 900 21 0.36000 0.36000 "    " 1 0 FFFFFF  "H6154"   11.401    2.220  47912 1
  22 3 5.387041 -6.518598 17.184528 900 14 0.36000 0.36000 "    " 6 1 FF962E  "C6155"   11.401    2.220  47913 1
  23 41 8.678426 -1.416443 15.090036 900 21 0.11500 0.11500 "    " 1 0 FFFFFF  "H6156"  <> <> 47914 1
  24 41 11.143964 -1.319358 15.420935 900 21 0.11500 0.11500 "    " 1 0 FFFFFF  "H6157"  <> <> 47915 1
  25 41 12.426444 -3.327645 15.814421 900 21 0.11500 0.11500 "    " 1 0 FFFFFF  "H6158"  <> <> 47916 1
  26 41 8.861148 -5.678998 15.671210 900 21 0.11500 0.11500 "    " 1 0 FFFFFF  "H6159"  <> <> 47917 1
  27 41 5.208891 -1.412015 12.169659 900 21 0.11500 0.11500 "    " 1 0 FFFFFF  "H6160"  <> <> 47918 1
  28 41 3.485787 -0.758079 10.567602 900 21 0.11500 0.11500 "    " 1 0 FFFFFF  "H6161"  <> <> 47919 1
  29 41 1.527755 -2.233917 10.122013 900 21 0.11500 0.11500 "    " 1 0 FFFFFF  "H6162"  <> <> 47920 1
  30 41 1.577577 -4.592829 10.947168 900 21 0.11500 0.11500 "    " 1 0 FFFFFF  "H6163"  <> <> 47921 1
  31 41 3.473419 -5.322744 12.370918 900 21 0.11500 0.11500 "    " 1 0 FFFFFF  "H6164"  <> <> 47922 1
  32 2 10.739405 -4.670532 15.732907 900 14 0.00000 0.00000 "  c1" 6 1 FF962E  "C6165"  <> <> 47923 1
  33 57 11.617166 -6.152298 15.847707 900 9 0.00000 0.00000 "    " 17 1 008C00  "Cl6166"  <> <> 47924 1
  34 41 5.105932 -7.461531 16.758845 900 21 0.00000 0.00000 "    " 1 0 FFFFFF  ""  <> <> 47925 1
  35 41 6.470130 -6.411375 17.203995 900 21 0.00000 0.00000 "    " 1 0 FFFFFF  ""  <> <> 47926 1
  36 41 5.069388 -6.605040 18.184957 900 21 0.00000 0.00000 "    " 1 0 FFFFFF  ""  <> <> 47927 1
  :::
 } 
 m_bond[38] { 
  # First column is bond index #
  i_m_from
  i_m_to
  i_m_order
  i_m_from_rep
  i_m_to_rep
  :::
  1 1 2 1 2 2
  2 1 21 1 2 2
  3 1 22 1 2 2
  4 2 18 1 2 2
  5 2 3 2 2 2
  6 3 4 1 2 2
  7 4 5 1 2 2
  8 4 10 2 2 2
  9 5 9 1 2 2
  10 5 6 2 2 2
  11 6 7 1 2 2
  12 6 23 1 2 2
  13 7 8 2 2 2
  14 7 24 1 2 2
  15 8 25 1 2 2
  16 8 32 1 2 2
  17 9 26 1 2 2
  18 9 32 2 2 2
  19 10 11 1 2 2
  20 10 19 1 2 2
  21 11 12 1 2 2
  22 11 18 2 2 2
  23 12 17 1 2 2
  24 12 13 2 2 2
  25 13 14 1 2 2
  26 13 27 1 2 2
  27 14 15 2 2 2
  28 14 28 1 2 2
  29 15 16 1 2 2
  30 15 29 1 2 2
  31 16 17 2 2 2
  32 16 30 1 2 2
  33 17 31 1 2 2
  34 19 20 3 2 2
  35 22 34 1 2 2
  36 22 35 1 2 2
  37 22 36 1 2 2
  38 32 33 1 2 2
  :::
 } 
} 

f_m_ct { 
 s_m_title
 i_m_ct_stereo_status
 s_m_entry_id
 s_m_entry_name
 s_m_Source_Path
 s_m_Source_File
 i_m_Source_File_Index
 s_m_source_file
 i_m_source_file_index
 i_lp_mmshare_version
 i_f3d_flags
 s_epik_input
 s_epik_cmdline
 r_lp_tautomer_probability
 r_epik_Ionization_Penalty
 r_epik_Ionization_Penalty_Charging
 r_epik_Ionization_Penalty_Neutral
 r_epik_State_Penalty
 r_epik_Charging_Adjusted_Penalty
 i_epik_Tot_Q
 i_epik_Tot_abs_Q
 s_lp_Force_Field
 r_lp_Energy
 b_lp_Chiralities_Consistent
 s_lp_Variant
 s_m_job_name
 s_i_glide_gridfile
 i_i_glide_lignum
 i_i_glide_rotatable_bonds
 r_i_docking_score
 r_i_glide_ligand_efficiency
 r_i_glide_ligand_efficiency_sa
 r_i_glide_ligand_efficiency_ln
 r_i_glide_gscore
 r_i_glide_lipo
 r_i_glide_hbond
 r_i_glide_metal
 r_i_glide_rewards
 r_i_glide_evdw
 r_i_glide_ecoul
 r_i_glide_erotb
 r_i_glide_esite
 r_i_glide_emodel
 r_i_glide_energy
 r_i_glide_einternal
 i_i_glide_confnum
 i_i_glide_posenum
 r_i_glide_eff_state_penalty
 i_phase_Input_Structure_Number
 i_phase_Structure_Number
 r_phase_Similarity_to_Reference
 i_phase_Reference_Structure
 s_phase_Alignment_Method
 s_phase_Alignment_Reason
 s_phase_Core_SMARTS
 s_f3d_frozen_atoms
 s_m_subgroup_title
 s_m_subgroupid
 b_m_subgroup_collapsed
 i_m_ct_format
 :::
 19m 
  1
  1998 
  combiomed_cipy_affinitydata.1 
  /Users/rubenprieto/Documents/Lab/A1-CIPY/0.Project 
  combiomed_cipy_affinitydata.smi 
  1
  ligprep.maegz 
  1
  53161
  0
  W2NIXTFbY0hdW2NIXVtjSF1bY0hdYzEtYyhuYzJbTkgyXSljKEMjTiljKG4yKS1jM1tjSF1bY0hdW2NIXVtjSF1bY0hdMw== 
  J2VwaWtfcHl0aG9uJywgJy1waCcsICc3LjAnLCAnLXRuJywgJzgnLCAnLW1hJywgJzUwMCcsICctaW1hZScsICc8aW5maWxlLm1hZT4nLCAnLW9tYWUnLCAnPG91dGZpbGUubWFlPic= 
  1
    0.0000 
    0.0000 
    0.0000 
    0.0000 
  0
  0
  0
  S-OPLS 
  40.810891
  1
  18a-1 
  align_ligands_8 
  5n2s_hbond_grid 
  1
  2
  -7.67411119149082
  -0.365433866261468
  -1.00820432747402
  -1.89740848509433
  -7.67411119149082
  -3.0834739956045
  -0.32
  0
  -2.83011350152278
  -32.8430480957031
  -1.87801349163055
  0.483330734166189
  0
  -48.3805575941712
  -34.7210615873337
  3.16691470146179
  1
  17
  0
  13
  13
  0.823657312370238
  61
  "snapped core" 
  "" 
  a1aaaaa1-a2aa(aaa2)-a3aaaaa3 
  "13 14 15 16 17 12 11 10 4 3 2 18 5 9 32 8 7 6 27 28 29 30 31 26 33 25 24 23" 
  "A2A CONFORMATION A" 
  dock_gromacs_a2a 
  0
  2
 m_depend[8] { 
  # First column is dependency index #
  i_m_depend_dependency
  s_m_depend_property
  :::
  1 10 r_lp_tautomer_probability 
  2 10 r_epik_Ionization_Penalty 
  3 10 r_epik_Ionization_Penalty_Charging 
  4 10 r_epik_Ionization_Penalty_Neutral 
  5 10 r_epik_State_Penalty 
  6 10 r_epik_Charging_Adjusted_Penalty 
  7 10 i_epik_Tot_Q 
  8 30 s_m_job_name 
  :::
 } 
 m_atom[39] { 
  # First column is atom index #
  i_m_mmod_type
  r_m_x_coord
  r_m_y_coord
  r_m_z_coord
  i_m_residue_number
  i_m_color
  r_m_charge1
  r_m_charge2
  s_m_grow_name
  i_m_atomic_number
  i_m_visibility
  s_m_color_rgb
  s_m_atom_name
  r_epik_H2O_pKa
  r_epik_H2O_pKa_uncertainty
  i_m_minimize_atom_index
  i_m_minimize_constraint
  :::
  1 25 4.153650 -5.100945 15.971121 900 38 -0.92000 -0.92000 "    " 7 1 2E2EFF  ""   -2.178    0.920  47892 1
  2 2 5.069177 -4.696341 15.071090 900 134 1.04200 1.04200 "    " 6 1 96FF2E  ""  <> <> 47893 1
  3 25 6.286817 -4.406496 15.470793 900 38 -0.83900 -0.83900 "    " 7 1 2E2EFF  ""   -0.684    0.740  47894 1
  4 2 7.051333 -3.721507 14.642668 900 134 0.66400 0.66400 "    " 6 1 96FF2E  ""  <> <> 47895 1
  5 2 8.403739 -3.527406 15.187436 900 134 0.00000 0.00000 "    " 6 1 96FF2E  ""  <> <> 47896 1
  6 2 9.067057 -2.285183 15.186582 900 134 -0.11500 -0.11500 "    " 6 1 96FF2E  ""  <> <> 47897 1
  7 2 10.439494 -2.233162 15.467752 900 134 -0.11500 -0.11500 "    " 6 1 96FF2E  ""  <> <> 47898 1
  8 2 11.164736 -3.411472 15.703289 900 134 -0.11500 -0.11500 "    " 6 1 96FF2E  ""  <> <> 47899 1
  9 2 9.104313 -4.671250 15.614639 900 134 -0.11500 -0.11500 "    " 6 1 96FF2E  "C6142"  <> <> 47900 1
  10 2 6.586280 -3.344220 13.369769 900 134 -0.45700 -0.45700 "    " 6 1 96FF2E  "C6143"  <> <> 47901 1
  11 2 5.264290 -3.748267 13.047432 900 134 0.66400 0.66400 "    " 6 1 96FF2E  "C6144"  <> <> 47902 1
  12 2 4.343579 -3.339763 11.969859 900 134 0.00000 0.00000 "    " 6 1 96FF2E  "C6145"  <> <> 47903 1
  13 2 4.423424 -2.081965 11.355233 900 134 -0.11500 -0.11500 "    " 6 1 96FF2E  "C6146"  <> <> 47904 1
  14 2 3.364315 -1.638237 10.552104 900 134 -0.11500 -0.11500 "    " 6 1 96FF2E  "C6147"  <> <> 47905 1
  15 2 2.148497 -2.347315 10.503183 900 134 -0.11500 -0.11500 "    " 6 1 96FF2E  "C6148"  <> <> 47906 1
  16 2 2.084442 -3.638699 11.028378 900 134 -0.11500 -0.11500 "    " 6 1 96FF2E  "C6149"  <> <> 47907 1
  17 2 3.204397 -4.143587 11.688538 900 134 -0.11500 -0.11500 "    " 6 1 96FF2E  "C6150"  <> <> 47908 1
  18 25 4.552477 -4.473771 13.912537 900 38 -0.83900 -0.83900 "    " 7 1 2E2EFF  "N6151"   -0.684    0.740  47909 1
  19 1 7.508860 -2.631154 12.527650 900 134 0.39500 0.39500 "    " 6 1 96FF2E  "C6152"  <> <> 47910 1
  20 24 8.294441 -2.075590 11.902337 900 38 -0.43000 -0.43000 "    " 7 1 2E2EFF  "N6153"  <> <> 47911 1
  21 43 3.575438 -5.861815 15.614650 900 21 0.36000 0.36000 "    " 1 0 FFFFFF  "H6154"   11.401    2.220  47912 1
  22 3 4.600191 -5.346810 17.294940 900 134 0.36000 0.36000 "    " 6 1 96FF2E  "C6155"   11.401    2.220  47913 1
  23 41 8.542218 -1.387056 14.891583 900 21 0.11500 0.11500 "    " 1 0 FFFFFF  "H6156"  <> <> 47914 1
  24 41 10.967971 -1.306212 15.380661 900 21 0.11500 0.11500 "    " 1 0 FFFFFF  "H6157"  <> <> 47915 1
  25 41 12.233397 -3.369108 15.825199 900 21 0.11500 0.11500 "    " 1 0 FFFFFF  "H6158"  <> <> 47916 1
  26 41 8.600697 -5.625798 15.621792 900 21 0.11500 0.11500 "    " 1 0 FFFFFF  "H6159"  <> <> 47917 1
  27 41 5.283770 -1.452299 11.514238 900 21 0.11500 0.11500 "    " 1 0 FFFFFF  "H6160"  <> <> 47918 1
  28 41 3.466287 -0.731791 9.993719 900 21 0.11500 0.11500 "    " 1 0 FFFFFF  "H6161"  <> <> 47919 1
  29 41 1.312033 -1.975438 9.931369 900 21 0.11500 0.11500 "    " 1 0 FFFFFF  "H6162"  <> <> 47920 1
  30 41 1.201440 -4.249323 10.930656 900 21 0.11500 0.11500 "    " 1 0 FFFFFF  "H6163"  <> <> 47921 1
  31 41 3.126677 -5.135330 12.096700 900 21 0.11500 0.11500 "    " 1 0 FFFFFF  "H6164"  <> <> 47922 1
  32 2 10.497237 -4.644149 15.752536 900 134 0.00000 0.00000 "  c1" 6 1 96FF2E  "C6165"  <> <> 47923 1
  33 57 11.363683 -6.131401 15.896399 900 9 0.00000 0.00000 "    " 17 1 008C00  "Cl6166"  <> <> 47924 1
  34 41 5.334845 -4.620208 17.548227 900 21 0.00000 0.00000 "    " 1 0 FFFFFF  ""  <> <> 47925 1
  35 41 3.788912 -5.225046 18.003929 900 21 0.00000 0.00000 "    " 1 0 FFFFFF  ""  <> <> 47926 1
  36 3 5.420095 -6.595282 17.304798 900 134 0.00000 0.00000 "    " 6 1 96FF2E  "C6169"  <> <> 47927 1
  37 41 5.158793 -7.225396 18.115764 900 21 0.00000 0.00000 "    " 1 0 FFFFFF  ""  <> <> 47928 1
  38 41 5.237013 -7.139086 16.412143 900 21 0.00000 0.00000 "    " 1 0 FFFFFF  ""  <> <> 47929 1
  39 41 6.486732 -6.377144 17.347469 900 21 0.00000 0.00000 "    " 1 0 FFFFFF  ""  <> <> 47930 1
  :::
 } 
 m_bond[41] { 
  # First column is bond index #
  i_m_from
  i_m_to
  i_m_order
  i_m_from_rep
  i_m_to_rep
  :::
  1 1 2 1 2 2
  2 1 21 1 2 2
  3 1 22 1 2 2
  4 2 18 1 2 2
  5 2 3 2 2 2
  6 3 4 1 2 2
  7 4 5 1 2 2
  8 4 10 2 2 2
  9 5 9 1 2 2
  10 5 6 2 2 2
  11 6 7 1 2 2
  12 6 23 1 2 2
  13 7 8 2 2 2
  14 7 24 1 2 2
  15 8 25 1 2 2
  16 8 32 1 2 2
  17 9 26 1 2 2
  18 9 32 2 2 2
  19 10 11 1 2 2
  20 10 19 1 2 2
  21 11 12 1 2 2
  22 11 18 2 2 2
  23 12 17 1 2 2
  24 12 13 2 2 2
  25 13 14 1 2 2
  26 13 27 1 2 2
  27 14 15 2 2 2
  28 14 28 1 2 2
  29 15 16 1 2 2
  30 15 29 1 2 2
  31 16 17 2 2 2
  32 16 30 1 2 2
  33 17 31 1 2 2
  34 19 20 3 2 2
  35 22 34 1 2 2
  36 22 35 1 2 2
  37 22 36 1 2 2
  38 32 33 1 2 2
  39 36 37 1 2 2
  40 36 38 1 2 2
  41 36 39 1 2 2
  :::
 } 
} 

f_m_ct { 
 s_m_title
 i_m_ct_stereo_status
 s_m_entry_id
 s_m_entry_name
 s_m_Source_Path
 s_m_Source_File
 i_m_Source_File_Index
 s_m_source_file
 i_m_source_file_index
 i_lp_mmshare_version
 i_f3d_flags
 s_epik_input
 s_epik_cmdline
 r_lp_tautomer_probability
 r_epik_Ionization_Penalty
 r_epik_Ionization_Penalty_Charging
 r_epik_Ionization_Penalty_Neutral
 r_epik_State_Penalty
 r_epik_Charging_Adjusted_Penalty
 i_epik_Tot_Q
 i_epik_Tot_abs_Q
 s_lp_Force_Field
 r_lp_Energy
 b_lp_Chiralities_Consistent
 s_lp_Variant
 s_m_job_name
 s_i_glide_gridfile
 i_i_glide_lignum
 i_i_glide_rotatable_bonds
 r_i_docking_score
 r_i_glide_ligand_efficiency
 r_i_glide_ligand_efficiency_sa
 r_i_glide_ligand_efficiency_ln
 r_i_glide_gscore
 r_i_glide_lipo
 r_i_glide_hbond
 r_i_glide_metal
 r_i_glide_rewards
 r_i_glide_evdw
 r_i_glide_ecoul
 r_i_glide_erotb
 r_i_glide_esite
 r_i_glide_emodel
 r_i_glide_energy
 r_i_glide_einternal
 i_i_glide_confnum
 i_i_glide_posenum
 r_i_glide_eff_state_penalty
 i_phase_Input_Structure_Number
 i_phase_Structure_Number
 r_phase_Similarity_to_Reference
 i_phase_Reference_Structure
 s_phase_Alignment_Method
 s_phase_Alignment_Reason
 s_phase_Core_SMARTS
 s_f3d_frozen_atoms
 s_m_subgroup_title
 s_m_subgroupid
 b_m_subgroup_collapsed
 i_m_ct_format
 :::
 19n 
  1
  1999 
  combiomed_cipy_affinitydata.1 
  /Users/rubenprieto/Documents/Lab/A1-CIPY/0.Project 
  combiomed_cipy_affinitydata.smi 
  1
  ligprep.maegz 
  1
  53161
  0
  W2NIXTFbY0hdW2NIXVtjSF1bY0hdYzEtYyhuYzJbTkgyXSljKEMjTiljKG4yKS1jM1tjSF1bY0hdW2NIXVtjSF1bY0hdMw== 
  J2VwaWtfcHl0aG9uJywgJy1waCcsICc3LjAnLCAnLXRuJywgJzgnLCAnLW1hJywgJzUwMCcsICctaW1hZScsICc8aW5maWxlLm1hZT4nLCAnLW9tYWUnLCAnPG91dGZpbGUubWFlPic= 
  1
    0.0000 
    0.0000 
    0.0000 
    0.0000 
  0
  0
  0
  S-OPLS 
  40.810891
  1
  18a-1 
  align_ligands_8 
  5n2s_hbond_grid 
  1
  2
  -7.67411119149082
  -0.365433866261468
  -1.00820432747402
  -1.89740848509433
  -7.67411119149082
  -3.0834739956045
  -0.32
  0
  -2.83011350152278
  -32.8430480957031
  -1.87801349163055
  0.483330734166189
  0
  -48.3805575941712
  -34.7210615873337
  3.16691470146179
  1
  17
  0
  14
  14
  0.998981478276444
  61
  "snapped core" 
  "" 
  a1aaaaa1-a2aa(-a3aaaaa3)aa(a2)Aa4aaaaa4 
  "13 14 15 16 17 12 11 10 4 5 9 31 8 7 6 3 2 18 1 36 35 34 33 38 37 26 27 28 29 30 25 32 24 23 22 21 41 40 39 43 42" 
  "A2A CONFORMATION A" 
  dock_gromacs_a2a 
  0
  2
 m_depend[8] { 
  # First column is dependency index #
  i_m_depend_dependency
  s_m_depend_property
  :::
  1 10 r_lp_tautomer_probability 
  2 10 r_epik_Ionization_Penalty 
  3 10 r_epik_Ionization_Penalty_Charging 
  4 10 r_epik_Ionization_Penalty_Neutral 
  5 10 r_epik_State_Penalty 
  6 10 r_epik_Charging_Adjusted_Penalty 
  7 10 i_epik_Tot_Q 
  8 30 s_m_job_name 
  :::
 } 
 m_atom[43] { 
  # First column is atom index #
  i_m_mmod_type
  r_m_x_coord
  r_m_y_coord
  r_m_z_coord
  i_m_residue_number
  i_m_color
  r_m_charge1
  r_m_charge2
  s_m_grow_name
  i_m_atomic_number
  i_m_visibility
  s_m_color_rgb
  s_m_atom_name
  r_epik_H2O_pKa
  r_epik_H2O_pKa_uncertainty
  i_m_minimize_atom_index
  i_m_minimize_constraint
  :::
  1 25 5.066790 -6.081340 16.788703 900 38 -0.92000 -0.92000 "    " 7 1 2E2EFF  ""   -2.178    0.920  47868 1
  2 2 5.500948 -5.150615 15.865873 900 50 1.04200 1.04200 "    " 6 1 6BB5FF  ""  <> <> 47869 1
  3 25 6.704490 -4.697353 16.063077 900 38 -0.83900 -0.83900 "    " 7 1 2E2EFF  ""   -0.684    0.740  47870 1
  4 2 7.248604 -3.888420 15.158130 900 50 0.66400 0.66400 "    " 6 1 6BB5FF  ""  <> <> 47871 1
  5 2 8.654341 -3.633641 15.427617 900 50 0.00000 0.00000 "    " 6 1 6BB5FF  ""  <> <> 47872 1
  6 2 9.253703 -2.373550 15.242689 900 50 -0.11500 -0.11500 "    " 6 1 6BB5FF  ""  <> <> 47873 1
  7 2 10.645417 -2.259383 15.311170 900 50 -0.11500 -0.11500 "    " 6 1 6BB5FF  ""  <> <> 47874 1
  8 2 11.419640 -3.396385 15.572341 900 50 -0.11500 -0.11500 "    " 6 1 6BB5FF  ""  <> <> 47875 1
  9 2 9.443471 -4.751115 15.754186 900 50 -0.11500 -0.11500 "    " 6 1 6BB5FF  "C6142"  <> <> 47876 1
  10 2 6.572583 -3.517745 13.988515 900 50 -0.45700 -0.45700 "    " 6 1 6BB5FF  "C6143"  <> <> 47877 1
  11 2 5.256839 -4.002043 13.891464 900 50 0.66400 0.66400 "    " 6 1 6BB5FF  "C6144"  <> <> 47878 1
  12 2 4.335757 -3.629761 12.795734 900 50 0.00000 0.00000 "    " 6 1 6BB5FF  "C6145"  <> <> 47879 1
  13 2 4.233375 -2.316785 12.293783 900 50 -0.11500 -0.11500 "    " 6 1 6BB5FF  "C6146"  <> <> 47880 1
  14 2 3.269648 -1.979097 11.340166 900 50 -0.11500 -0.11500 "    " 6 1 6BB5FF  "C6147"  <> <> 47881 1
  15 2 2.324707 -2.931787 10.925251 900 50 -0.11500 -0.11500 "    " 6 1 6BB5FF  "C6148"  <> <> 47882 1
  16 2 2.479274 -4.271403 11.321273 900 50 -0.11500 -0.11500 "    " 6 1 6BB5FF  "C6149"  <> <> 47883 1
  17 2 3.510601 -4.602836 12.220648 900 50 -0.11500 -0.11500 "    " 6 1 6BB5FF  "C6150"  <> <> 47884 1
  18 25 4.733693 -4.850251 14.820754 900 38 -0.83900 -0.83900 "    " 7 1 2E2EFF  "N6151"   -0.684    0.740  47885 1
  19 1 7.211187 -2.738514 12.932089 900 50 0.39500 0.39500 "    " 6 1 6BB5FF  "C6152"  <> <> 47886 1
  20 24 7.711194 -2.113938 12.094996 900 38 -0.43000 -0.43000 "    " 7 1 2E2EFF  "N6153"  <> <> 47887 1
  21 43 4.255364 -6.558340 16.391744 900 21 0.36000 0.36000 "    " 1 0 FFFFFF  "H6154"   11.401    2.220  47888 1
  22 41 8.649191 -1.510130 15.006220 900 21 0.11500 0.11500 "    " 1 0 FFFFFF  "H6155"  <> <> 47889 1
  23 41 11.125676 -1.317978 15.127143 900 21 0.11500 0.11500 "    " 1 0 FFFFFF  "H6156"  <> <> 47890 1
  24 41 12.469497 -3.253921 15.664702 900 21 0.11500 0.11500 "    " 1 0 FFFFFF  "H6157"  <> <> 47891 1
  25 41 8.985813 -5.719740 15.885714 900 21 0.11500 0.11500 "    " 1 0 FFFFFF  "H6158"  <> <> 47892 1
  26 41 4.886779 -1.539077 12.649483 900 21 0.11500 0.11500 "    " 1 0 FFFFFF  "H6159"  <> <> 47893 1
  27 41 3.267142 -0.971865 10.968207 900 21 0.11500 0.11500 "    " 1 0 FFFFFF  "H6160"  <> <> 47894 1
  28 41 1.531814 -2.648480 10.247630 900 21 0.11500 0.11500 "    " 1 0 FFFFFF  "H6161"  <> <> 47895 1
  29 41 1.826191 -5.039946 10.931097 900 21 0.11500 0.11500 "    " 1 0 FFFFFF  "H6162"  <> <> 47896 1
  30 41 3.715770 -5.618580 12.504904 900 21 0.11500 0.11500 "    " 1 0 FFFFFF  "H6163"  <> <> 47897 1
  31 2 10.827512 -4.664587 15.727732 900 50 0.00000 0.00000 "  c1" 6 1 6BB5FF  "C6164"  <> <> 47898 1
  32 57 11.722717 -6.133509 15.877590 900 9 0.00000 0.00000 "    " 17 1 008C00  "Cl6165"  <> <> 47899 1
  33 2 7.114372 -8.531594 19.624030 900 50 0.00000 0.00000 "  n1" 6 1 6BB5FF  "C6166"  <> <> 47900 1
  34 2 5.968181 -9.003774 18.960875 900 50 0.00000 0.00000 "  f1" 6 1 6BB5FF  "C6167"  <> <> 47901 1
  35 2 5.281440 -8.172169 18.050902 900 50 0.00000 0.00000 "  c3" 6 1 6BB5FF  "C6168"  <> <> 47902 1
  36 2 5.722609 -6.849599 17.779865 900 50 0.00000 0.00000 "  c1" 6 1 6BB5FF  "C6169"  <> <> 47903 1
  37 2 6.886718 -6.406792 18.447174 900 50 0.00000 0.00000 "    " 6 1 6BB5FF  "C6170"  <> <> 47904 1
  38 2 7.572990 -7.230544 19.360479 900 50 0.00000 0.00000 "  n3" 6 1 6BB5FF  "C6171"  <> <> 47905 1
  39 41 7.659312 -9.164268 20.309436 900 21 0.00000 0.00000 "  n2" 1 0 FFFFFF  "H6172"  <> <> 47906 1
  40 41 5.646515 -10.018337 19.124453 900 21 0.00000 0.00000 "    " 1 0 FFFFFF  "H6173"  <> <> 47907 1
  41 41 4.435050 -8.570909 17.511170 900 21 0.00000 0.00000 "    " 1 0 FFFFFF  "H6174"  <> <> 47908 1
  42 41 7.286608 -5.414384 18.287506 900 21 0.00000 0.00000 "    " 1 0 FFFFFF  "H6175"  <> <> 47909 1
  43 41 8.462389 -6.844227 19.837178 900 21 0.00000 0.00000 "    " 1 0 FFFFFF  "H6176"  <> <> 47910 1
  :::
 } 
 m_bond[46] { 
  # First column is bond index #
  i_m_from
  i_m_to
  i_m_order
  i_m_from_rep
  i_m_to_rep
  :::
  1 1 2 1 2 2
  2 1 21 1 2 2
  3 1 36 1 2 2
  4 2 18 1 2 2
  5 2 3 2 2 2
  6 3 4 1 2 2
  7 4 5 1 2 2
  8 4 10 2 2 2
  9 5 9 1 2 2
  10 5 6 2 2 2
  11 6 7 1 2 2
  12 6 22 1 2 2
  13 7 8 2 2 2
  14 7 23 1 2 2
  15 8 24 1 2 2
  16 8 31 1 2 2
  17 9 25 1 2 2
  18 9 31 2 2 2
  19 10 11 1 2 2
  20 10 19 1 2 2
  21 11 12 1 2 2
  22 11 18 2 2 2
  23 12 17 1 2 2
  24 12 13 2 2 2
  25 13 14 1 2 2
  26 13 26 1 2 2
  27 14 15 2 2 2
  28 14 27 1 2 2
  29 15 16 1 2 2
  30 15 28 1 2 2
  31 16 17 2 2 2
  32 16 29 1 2 2
  33 17 30 1 2 2
  34 19 20 3 2 2
  35 31 32 1 2 2
  36 33 34 2 2 2
  37 33 38 1 2 2
  38 33 39 1 2 2
  39 34 35 1 2 2
  40 34 40 1 2 2
  41 35 36 2 2 2
  42 35 41 1 2 2
  43 36 37 1 2 2
  44 37 38 2 2 2
  45 37 42 1 2 2
  46 38 43 1 2 2
  :::
 } 
} 

f_m_ct { 
 s_m_title
 i_m_ct_stereo_status
 s_m_entry_id
 s_m_entry_name
 s_m_Source_Path
 s_m_Source_File
 i_m_Source_File_Index
 s_m_source_file
 i_m_source_file_index
 i_lp_mmshare_version
 i_f3d_flags
 s_epik_input
 s_epik_cmdline
 r_lp_tautomer_probability
 r_epik_Ionization_Penalty
 r_epik_Ionization_Penalty_Charging
 r_epik_Ionization_Penalty_Neutral
 r_epik_State_Penalty
 r_epik_Charging_Adjusted_Penalty
 i_epik_Tot_Q
 i_epik_Tot_abs_Q
 s_lp_Force_Field
 r_lp_Energy
 b_lp_Chiralities_Consistent
 s_lp_Variant
 s_m_job_name
 s_i_glide_gridfile
 i_i_glide_lignum
 i_i_glide_rotatable_bonds
 r_i_docking_score
 r_i_glide_ligand_efficiency
 r_i_glide_ligand_efficiency_sa
 r_i_glide_ligand_efficiency_ln
 r_i_glide_gscore
 r_i_glide_lipo
 r_i_glide_hbond
 r_i_glide_metal
 r_i_glide_rewards
 r_i_glide_evdw
 r_i_glide_ecoul
 r_i_glide_erotb
 r_i_glide_esite
 r_i_glide_emodel
 r_i_glide_energy
 r_i_glide_einternal
 i_i_glide_confnum
 i_i_glide_posenum
 r_i_glide_eff_state_penalty
 i_phase_Input_Structure_Number
 i_phase_Structure_Number
 r_phase_Similarity_to_Reference
 i_phase_Reference_Structure
 s_phase_Alignment_Method
 s_phase_Alignment_Reason
 s_phase_Core_SMARTS
 s_f3d_frozen_atoms
 s_m_subgroup_title
 s_m_subgroupid
 b_m_subgroup_collapsed
 i_m_ct_format
 :::
 18i 
  1
  2000 
  combiomed_cipy_affinitydata.1 
  /Users/rubenprieto/Documents/Lab/A1-CIPY/0.Project 
  combiomed_cipy_affinitydata.smi 
  1
  ligprep.maegz 
  1
  53161
  0
  W2NIXTFbY0hdW2NIXVtjSF1bY0hdYzEtYyhuYzJbTkgyXSljKEMjTiljKG4yKS1jM1tjSF1bY0hdW2NIXVtjSF1bY0hdMw== 
  J2VwaWtfcHl0aG9uJywgJy1waCcsICc3LjAnLCAnLXRuJywgJzgnLCAnLW1hJywgJzUwMCcsICctaW1hZScsICc8aW5maWxlLm1hZT4nLCAnLW9tYWUnLCAnPG91dGZpbGUubWFlPic= 
  1
    0.0000 
    0.0000 
    0.0000 
    0.0000 
  0
  0
  0
  S-OPLS 
  40.810891
  1
  18a-1 
  align_ligands_8 
  5n2s_hbond_grid 
  1
  2
  -7.67411119149082
  -0.365433866261468
  -1.00820432747402
  -1.89740848509433
  -7.67411119149082
  -3.0834739956045
  -0.32
  0
  -2.83011350152278
  -32.8430480957031
  -1.87801349163055
  0.483330734166189
  0
  -48.3805575941712
  -34.7210615873337
  3.16691470146179
  1
  17
  0
  15
  15
  0.751431446731118
  61
  "snapped core" 
  "" 
  a1aaaaa1-a2aa(aaa2)-a3aaaaa3 
  "13 14 15 16 17 12 11 10 4 3 2 18 5 9 32 8 7 6 27 28 29 30 31 26 25 24 23" 
  "A2A CONFORMATION A" 
  dock_gromacs_a2a 
  0
  2
 m_depend[8] { 
  # First column is dependency index #
  i_m_depend_dependency
  s_m_depend_property
  :::
  1 10 r_lp_tautomer_probability 
  2 10 r_epik_Ionization_Penalty 
  3 10 r_epik_Ionization_Penalty_Charging 
  4 10 r_epik_Ionization_Penalty_Neutral 
  5 10 r_epik_State_Penalty 
  6 10 r_epik_Charging_Adjusted_Penalty 
  7 10 i_epik_Tot_Q 
  8 30 s_m_job_name 
  :::
 } 
 m_atom[34] { 
  # First column is atom index #
  i_m_mmod_type
  r_m_x_coord
  r_m_y_coord
  r_m_z_coord
  i_m_residue_number
  i_m_color
  r_m_charge1
  r_m_charge2
  s_m_grow_name
  i_m_atomic_number
  i_m_visibility
  s_m_color_rgb
  s_m_atom_name
  r_epik_H2O_pKa
  r_epik_H2O_pKa_uncertainty
  i_m_minimize_atom_index
  i_m_minimize_constraint
  :::
  1 25 4.854614 -5.649888 16.777186 900 38 -0.92000 -0.92000 "    " 7 1 2E2EFF  ""   -2.178    0.920  47868 1
  2 2 5.466240 -4.965713 15.791537 900 19 1.04200 1.04200 "    " 6 1 FF2EFF  ""  <> <> 47869 1
  3 25 6.695643 -4.617149 16.066350 900 38 -0.83900 -0.83900 "    " 7 1 2E2EFF  ""   -0.684    0.740  47870 1
  4 2 7.316206 -3.862790 15.143834 900 19 0.66400 0.66400 "    " 6 1 FF2EFF  ""  <> <> 47871 1
  5 2 8.720121 -3.616913 15.458315 900 19 0.00000 0.00000 "    " 6 1 FF2EFF  ""  <> <> 47872 1
  6 2 9.336928 -2.361351 15.282652 900 19 -0.11500 -0.11500 "    " 6 1 FF2EFF  ""  <> <> 47873 1
  7 2 10.730833 -2.254759 15.361546 900 19 -0.11500 -0.11500 "    " 6 1 FF2EFF  ""  <> <> 47874 1
  8 2 11.500342 -3.397691 15.617075 900 19 -0.11500 -0.11500 "    " 6 1 FF2EFF  ""  <> <> 47875 1
  9 2 9.497541 -4.735011 15.801699 900 19 -0.11500 -0.11500 "    " 6 1 FF2EFF  "C6142"  <> <> 47876 1
  10 2 6.708517 -3.494809 13.929500 900 19 -0.45700 -0.45700 "    " 6 1 FF2EFF  "C6143"  <> <> 47877 1
  11 2 5.375862 -3.913550 13.777089 900 19 0.66400 0.66400 "    " 6 1 FF2EFF  "C6144"  <> <> 47878 1
  12 2 4.483237 -3.504228 12.676692 900 19 0.00000 0.00000 "    " 6 1 FF2EFF  "C6145"  <> <> 47879 1
  13 2 4.463188 -2.188155 12.174571 900 19 -0.11500 -0.11500 "    " 6 1 FF2EFF  "C6146"  <> <> 47880 1
  14 2 3.501430 -1.797397 11.240664 900 19 -0.11500 -0.11500 "    " 6 1 FF2EFF  "C6147"  <> <> 47881 1
  15 2 2.472810 -2.679498 10.870555 900 19 -0.11500 -0.11500 "    " 6 1 FF2EFF  "C6148"  <> <> 47882 1
  16 2 2.534614 -4.022388 11.276767 900 19 -0.11500 -0.11500 "    " 6 1 FF2EFF  "C6149"  <> <> 47883 1
  17 2 3.565065 -4.422560 12.142814 900 19 -0.11500 -0.11500 "    " 6 1 FF2EFF  "C6150"  <> <> 47884 1
  18 25 4.773315 -4.685527 14.707730 900 38 -0.83900 -0.83900 "    " 7 1 2E2EFF  "N6151"   -0.684    0.740  47885 1
  19 1 7.419243 -2.763583 12.886930 900 19 0.39500 0.39500 "    " 6 1 FF2EFF  "C6152"  <> <> 47886 1
  20 24 7.980120 -2.179827 12.061167 900 38 -0.43000 -0.43000 "    " 7 1 2E2EFF  "N6153"  <> <> 47887 1
  21 43 4.168635 -6.307216 16.393894 900 21 0.36000 0.36000 "    " 1 0 FFFFFF  "H6154"   11.401    2.220  47888 1
  22 43 5.495496 -6.081556 17.414397 900 21 0.36000 0.36000 "    " 1 0 FFFFFF  "H6155"   11.401    2.220  47889 1
  23 41 8.746024 -1.493861 15.021182 900 21 0.11500 0.11500 "    " 1 0 FFFFFF  "H6156"  <> <> 47890 1
  24 41 11.216005 -1.316100 15.167381 900 21 0.11500 0.11500 "    " 1 0 FFFFFF  "H6157"  <> <> 47891 1
  25 41 12.559935 -3.279921 15.686186 900 21 0.11500 0.11500 "    " 1 0 FFFFFF  "H6158"  <> <> 47892 1
  26 41 9.019855 -5.697557 15.916702 900 21 0.11500 0.11500 "    " 1 0 FFFFFF  "H6159"  <> <> 47893 1
  27 41 5.169164 -1.448927 12.517883 900 21 0.11500 0.11500 "    " 1 0 FFFFFF  "H6160"  <> <> 47894 1
  28 41 3.555602 -0.799576 10.852333 900 21 0.11500 0.11500 "    " 1 0 FFFFFF  "H6161"  <> <> 47895 1
  29 41 1.686734 -2.349084 10.207314 900 21 0.11500 0.11500 "    " 1 0 FFFFFF  "H6162"  <> <> 47896 1
  30 41 1.804293 -4.742421 10.934061 900 21 0.11500 0.11500 "    " 1 0 FFFFFF  "H6163"  <> <> 47897 1
  31 41 3.665783 -5.446170 12.442790 900 21 0.11500 0.11500 "    " 1 0 FFFFFF  "H6164"  <> <> 47898 1
  32 2 10.889086 -4.657638 15.773289 900 19 0.00000 0.00000 "  c1" 6 1 FF2EFF  "C6165"  <> <> 47899 1
  33 24 12.206813 -6.893846 15.997723 900 38 0.00000 0.00000 "  n1" 7 1 2E2EFF  "N6166"  <> <> 47900 1
  34 1 11.633590 -5.900048 15.889252 900 19 0.00000 0.00000 "  c1" 6 1 FF2EFF  "C6167"  <> <> 47901 1
  :::
 } 
 m_bond[72] { 
  # First column is bond index #
  i_m_from
  i_m_to
  i_m_order
  b_m_thin_bond
  :::
  1 1 2 1 1
  2 1 21 1 1
  3 1 22 1 1
  4 2 1 1 1
  5 2 18 1 1
  6 2 3 2 1
  7 3 2 2 1
  8 3 4 1 1
  9 4 3 1 1
  10 4 5 1 1
  11 4 10 2 1
  12 5 4 1 1
  13 5 9 1 1
  14 5 6 2 1
  15 6 5 2 1
  16 6 7 1 1
  17 6 23 1 1
  18 7 6 1 1
  19 7 8 2 1
  20 7 24 1 1
  21 8 7 2 1
  22 8 25 1 1
  23 8 32 1 1
  24 9 5 1 1
  25 9 26 1 1
  26 9 32 2 1
  27 10 4 2 1
  28 10 11 1 1
  29 10 19 1 1
  30 11 10 1 1
  31 11 12 1 1
  32 11 18 2 1
  33 12 11 1 1
  34 12 17 1 1
  35 12 13 2 1
  36 13 12 2 1
  37 13 14 1 1
  38 13 27 1 1
  39 14 13 1 1
  40 14 15 2 1
  41 14 28 1 1
  42 15 14 2 1
  43 15 16 1 1
  44 15 29 1 1
  45 16 15 1 1
  46 16 17 2 1
  47 16 30 1 1
  48 17 12 1 1
  49 17 16 2 1
  50 17 31 1 1
  51 18 2 1 1
  52 18 11 2 1
  53 19 10 1 1
  54 19 20 3 1
  55 20 19 3 1
  56 21 1 1 1
  57 22 1 1 1
  58 23 6 1 1
  59 24 7 1 1
  60 25 8 1 1
  61 26 9 1 1
  62 27 13 1 1
  63 28 14 1 1
  64 29 15 1 1
  65 30 16 1 1
  66 31 17 1 1
  67 32 8 1 1
  68 32 9 2 1
  69 32 34 1 1
  70 33 34 3 1
  71 34 32 1 1
  72 34 33 3 1
  :::
 } 
} 

f_m_ct { 
 s_m_title
 i_m_ct_stereo_status
 s_m_entry_id
 s_m_entry_name
 s_m_Source_Path
 s_m_Source_File
 i_m_Source_File_Index
 s_m_source_file
 i_m_source_file_index
 i_lp_mmshare_version
 i_f3d_flags
 s_epik_input
 s_epik_cmdline
 r_lp_tautomer_probability
 r_epik_Ionization_Penalty
 r_epik_Ionization_Penalty_Charging
 r_epik_Ionization_Penalty_Neutral
 r_epik_State_Penalty
 r_epik_Charging_Adjusted_Penalty
 i_epik_Tot_Q
 i_epik_Tot_abs_Q
 s_lp_Force_Field
 r_lp_Energy
 b_lp_Chiralities_Consistent
 s_lp_Variant
 s_m_job_name
 s_i_glide_gridfile
 i_i_glide_lignum
 i_i_glide_rotatable_bonds
 r_i_docking_score
 r_i_glide_ligand_efficiency
 r_i_glide_ligand_efficiency_sa
 r_i_glide_ligand_efficiency_ln
 r_i_glide_gscore
 r_i_glide_lipo
 r_i_glide_hbond
 r_i_glide_metal
 r_i_glide_rewards
 r_i_glide_evdw
 r_i_glide_ecoul
 r_i_glide_erotb
 r_i_glide_esite
 r_i_glide_emodel
 r_i_glide_energy
 r_i_glide_einternal
 i_i_glide_confnum
 i_i_glide_posenum
 r_i_glide_eff_state_penalty
 i_phase_Input_Structure_Number
 i_phase_Structure_Number
 r_phase_Similarity_to_Reference
 i_phase_Reference_Structure
 s_phase_Alignment_Method
 s_phase_Alignment_Reason
 s_phase_Core_SMARTS
 s_f3d_frozen_atoms
 s_m_subgroup_title
 s_m_subgroupid
 b_m_subgroup_collapsed
 i_m_ct_format
 :::
 19s 
  1
  2001 
  combiomed_cipy_affinitydata.1 
  /Users/rubenprieto/Documents/Lab/A1-CIPY/0.Project 
  combiomed_cipy_affinitydata.smi 
  1
  ligprep.maegz 
  1
  53161
  0
  W2NIXTFbY0hdW2NIXVtjSF1bY0hdYzEtYyhuYzJbTkgyXSljKEMjTiljKG4yKS1jM1tjSF1bY0hdW2NIXVtjSF1bY0hdMw== 
  J2VwaWtfcHl0aG9uJywgJy1waCcsICc3LjAnLCAnLXRuJywgJzgnLCAnLW1hJywgJzUwMCcsICctaW1hZScsICc8aW5maWxlLm1hZT4nLCAnLW9tYWUnLCAnPG91dGZpbGUubWFlPic= 
  1
    0.0000 
    0.0000 
    0.0000 
    0.0000 
  0
  0
  0
  S-OPLS 
  40.810891
  1
  18a-1 
  align_ligands_8 
  5n2s_hbond_grid 
  1
  2
  -7.67411119149082
  -0.365433866261468
  -1.00820432747402
  -1.89740848509433
  -7.67411119149082
  -3.0834739956045
  -0.32
  0
  -2.83011350152278
  -32.8430480957031
  -1.87801349163055
  0.483330734166189
  0
  -48.3805575941712
  -34.7210615873337
  3.16691470146179
  1
  17
  0
  16
  16
  0.785021645513945
  61
  "snapped core" 
  "" 
  a1aaaaa1-a2aa(aaa2)-a3aaaaa3 
  "13 14 15 16 17 12 11 10 4 3 2 18 5 9 32 8 7 6 27 28 29 30 31 26 25 24 23" 
  "A2A CONFORMATION A" 
  dock_gromacs_a2a 
  0
  2
 m_depend[8] { 
  # First column is dependency index #
  i_m_depend_dependency
  s_m_depend_property
  :::
  1 10 r_lp_tautomer_probability 
  2 10 r_epik_Ionization_Penalty 
  3 10 r_epik_Ionization_Penalty_Charging 
  4 10 r_epik_Ionization_Penalty_Neutral 
  5 10 r_epik_State_Penalty 
  6 10 r_epik_Charging_Adjusted_Penalty 
  7 10 i_epik_Tot_Q 
  8 30 s_m_job_name 
  :::
 } 
 m_atom[37] { 
  # First column is atom index #
  i_m_mmod_type
  r_m_x_coord
  r_m_y_coord
  r_m_z_coord
  i_m_residue_number
  i_m_color
  r_m_charge1
  r_m_charge2
  s_m_grow_name
  i_m_atomic_number
  i_m_visibility
  s_m_color_rgb
  s_m_atom_name
  r_epik_H2O_pKa
  r_epik_H2O_pKa_uncertainty
  i_m_minimize_atom_index
  i_m_minimize_constraint
  :::
  1 25 4.640199 -5.469933 16.520250 900 38 -0.92000 -0.92000 "    " 7 1 2E2EFF  ""   -2.178    0.920  47892 1
  2 2 5.317678 -4.798220 15.570402 900 19 1.04200 1.04200 "    " 6 1 FF2EFF  ""  <> <> 47893 1
  3 25 6.543063 -4.450098 15.876244 900 38 -0.83900 -0.83900 "    " 7 1 2E2EFF  ""   -0.684    0.740  47894 1
  4 2 7.203873 -3.742214 14.972839 900 19 0.66400 0.66400 "    " 6 1 FF2EFF  ""  <> <> 47895 1
  5 2 8.593438 -3.548117 15.353582 900 19 0.00000 0.00000 "    " 6 1 FF2EFF  ""  <> <> 47896 1
  6 2 9.227059 -2.296306 15.314975 900 19 -0.11500 -0.11500 "    " 6 1 FF2EFF  ""  <> <> 47897 1
  7 2 10.609585 -2.233464 15.503453 900 19 -0.11500 -0.11500 "    " 6 1 FF2EFF  ""  <> <> 47898 1
  8 2 11.357861 -3.402011 15.690298 900 19 -0.11500 -0.11500 "    " 6 1 FF2EFF  ""  <> <> 47899 1
  9 2 9.336047 -4.701815 15.650011 900 19 -0.11500 -0.11500 "    " 6 1 FF2EFF  "C6142"  <> <> 47900 1
  10 2 6.646975 -3.389867 13.737003 900 19 -0.45700 -0.45700 "    " 6 1 FF2EFF  "C6143"  <> <> 47901 1
  11 2 5.316358 -3.804065 13.534232 900 19 0.66400 0.66400 "    " 6 1 FF2EFF  "C6144"  <> <> 47902 1
  12 2 4.425103 -3.416918 12.429048 900 19 0.00000 0.00000 "    " 6 1 FF2EFF  "C6145"  <> <> 47903 1
  13 2 4.440725 -2.123855 11.875508 900 19 -0.11500 -0.11500 "    " 6 1 FF2EFF  "C6146"  <> <> 47904 1
  14 2 3.426438 -1.729136 10.995891 900 19 -0.11500 -0.11500 "    " 6 1 FF2EFF  "C6147"  <> <> 47905 1
  15 2 2.329584 -2.569282 10.742271 900 19 -0.11500 -0.11500 "    " 6 1 FF2EFF  "C6148"  <> <> 47906 1
  16 2 2.356710 -3.896485 11.193053 900 19 -0.11500 -0.11500 "    " 6 1 FF2EFF  "C6149"  <> <> 47907 1
  17 2 3.425513 -4.312990 11.998954 900 19 -0.11500 -0.11500 "    " 6 1 FF2EFF  "C6150"  <> <> 47908 1
  18 25 4.672280 -4.545687 14.456315 900 38 -0.83900 -0.83900 "    " 7 1 2E2EFF  "N6151"   -0.684    0.740  47909 1
  19 1 7.464276 -2.704833 12.759382 900 19 0.39500 0.39500 "    " 6 1 FF2EFF  "C6152"  <> <> 47910 1
  20 24 8.143926 -2.166723 12.003024 900 38 -0.43000 -0.43000 "    " 7 1 2E2EFF  "N6153"  <> <> 47911 1
  21 43 3.785447 -5.866612 16.140608 900 21 0.36000 0.36000 "    " 1 0 FFFFFF  "H6154"   11.401    2.220  47912 1
  22 3 5.380557 -6.511343 17.181369 900 19 0.36000 0.36000 "    " 6 1 FF2EFF  "C22"   11.401    2.220  47913 1
  23 41 8.663813 -1.403757 15.081344 900 21 0.11500 0.11500 "    " 1 0 FFFFFF  "H6156"  <> <> 47914 1
  24 41 11.129713 -1.305925 15.403256 900 21 0.11500 0.11500 "    " 1 0 FFFFFF  "H6157"  <> <> 47915 1
  25 41 12.417354 -3.308845 15.799824 900 21 0.11500 0.11500 "    " 1 0 FFFFFF  "H6158"  <> <> 47916 1
  26 41 8.838381 -5.661280 15.668340 900 21 0.11500 0.11500 "    " 1 0 FFFFFF  "H6159"  <> <> 47917 1
  27 41 5.201876 -1.412675 12.157297 900 21 0.11500 0.11500 "    " 1 0 FFFFFF  "H6160"  <> <> 47918 1
  28 41 3.480992 -0.759872 10.551292 900 21 0.11500 0.11500 "    " 1 0 FFFFFF  "H6161"  <> <> 47919 1
  29 41 1.515585 -2.230319 10.118276 900 21 0.11500 0.11500 "    " 1 0 FFFFFF  "H6162"  <> <> 47920 1
  30 41 1.567631 -4.590017 10.939771 900 21 0.11500 0.11500 "    " 1 0 FFFFFF  "H6163"  <> <> 47921 1
  31 41 3.465559 -5.323761 12.356819 900 21 0.11500 0.11500 "    " 1 0 FFFFFF  "H6164"  <> <> 47922 1
  32 2 10.727342 -4.655972 15.723326 900 19 0.00000 0.00000 "  c1" 6 1 FF2EFF  "C6165"  <> <> 47923 1
  33 24 12.034765 -6.901514 15.924287 900 38 0.00000 0.00000 "  n1" 7 1 2E2EFF  "N6166"  <> <> 47924 1
  34 1 11.461523 -5.905747 15.828669 900 19 0.00000 0.00000 "  c1" 6 1 FF2EFF  "C6167"  <> <> 47925 1
  35 41 5.102985 -7.456301 16.757477 900 21 0.00000 0.00000 "    " 1 0 FFFFFF  ""  <> <> 47926 1
  36 41 6.463101 -6.402068 17.202144 900 21 0.00000 0.00000 "    " 1 0 FFFFFF  ""  <> <> 47927 1
  37 41 5.063652 -6.594074 18.182493 900 21 0.00000 0.00000 "    " 1 0 FFFFFF  ""  <> <> 47928 1
  :::
 } 
 m_bond[78] { 
  # First column is bond index #
  i_m_from
  i_m_to
  i_m_order
  b_m_thin_bond
  :::
  1 1 2 1 1
  2 1 21 1 1
  3 1 22 1 1
  4 2 1 1 1
  5 2 18 1 1
  6 2 3 2 1
  7 3 2 2 1
  8 3 4 1 1
  9 4 3 1 1
  10 4 5 1 1
  11 4 10 2 1
  12 5 4 1 1
  13 5 9 1 1
  14 5 6 2 1
  15 6 5 2 1
  16 6 7 1 1
  17 6 23 1 1
  18 7 6 1 1
  19 7 8 2 1
  20 7 24 1 1
  21 8 7 2 1
  22 8 25 1 1
  23 8 32 1 1
  24 9 5 1 1
  25 9 26 1 1
  26 9 32 2 1
  27 10 4 2 1
  28 10 11 1 1
  29 10 19 1 1
  30 11 10 1 1
  31 11 12 1 1
  32 11 18 2 1
  33 12 11 1 1
  34 12 17 1 1
  35 12 13 2 1
  36 13 12 2 1
  37 13 14 1 1
  38 13 27 1 1
  39 14 13 1 1
  40 14 15 2 1
  41 14 28 1 1
  42 15 14 2 1
  43 15 16 1 1
  44 15 29 1 1
  45 16 15 1 1
  46 16 17 2 1
  47 16 30 1 1
  48 17 12 1 1
  49 17 16 2 1
  50 17 31 1 1
  51 18 2 1 1
  52 18 11 2 1
  53 19 10 1 1
  54 19 20 3 1
  55 20 19 3 1
  56 21 1 1 1
  57 22 1 1 1
  58 22 35 1 1
  59 22 36 1 1
  60 22 37 1 1
  61 23 6 1 1
  62 24 7 1 1
  63 25 8 1 1
  64 26 9 1 1
  65 27 13 1 1
  66 28 14 1 1
  67 29 15 1 1
  68 30 16 1 1
  69 31 17 1 1
  70 32 8 1 1
  71 32 9 2 1
  72 32 34 1 1
  73 33 34 3 1
  74 34 32 1 1
  75 34 33 3 1
  76 35 22 1 1
  77 36 22 1 1
  78 37 22 1 1
  :::
 } 
} 

f_m_ct { 
 s_m_title
 i_m_ct_stereo_status
 s_m_entry_id
 s_m_entry_name
 s_m_Source_Path
 s_m_Source_File
 i_m_Source_File_Index
 s_m_source_file
 i_m_source_file_index
 i_lp_mmshare_version
 i_f3d_flags
 s_epik_input
 s_epik_cmdline
 r_lp_tautomer_probability
 r_epik_Ionization_Penalty
 r_epik_Ionization_Penalty_Charging
 r_epik_Ionization_Penalty_Neutral
 r_epik_State_Penalty
 r_epik_Charging_Adjusted_Penalty
 i_epik_Tot_Q
 i_epik_Tot_abs_Q
 s_lp_Force_Field
 r_lp_Energy
 b_lp_Chiralities_Consistent
 s_lp_Variant
 s_m_job_name
 s_i_glide_gridfile
 i_i_glide_lignum
 i_i_glide_rotatable_bonds
 r_i_docking_score
 r_i_glide_ligand_efficiency
 r_i_glide_ligand_efficiency_sa
 r_i_glide_ligand_efficiency_ln
 r_i_glide_gscore
 r_i_glide_lipo
 r_i_glide_hbond
 r_i_glide_metal
 r_i_glide_rewards
 r_i_glide_evdw
 r_i_glide_ecoul
 r_i_glide_erotb
 r_i_glide_esite
 r_i_glide_emodel
 r_i_glide_energy
 r_i_glide_einternal
 i_i_glide_confnum
 i_i_glide_posenum
 r_i_glide_eff_state_penalty
 i_phase_Input_Structure_Number
 i_phase_Structure_Number
 r_phase_Similarity_to_Reference
 i_phase_Reference_Structure
 s_phase_Alignment_Method
 s_phase_Alignment_Reason
 s_phase_Core_SMARTS
 s_f3d_frozen_atoms
 s_m_subgroup_title
 s_m_subgroupid
 b_m_subgroup_collapsed
 i_m_ct_format
 :::
 19t 
  1
  2002 
  combiomed_cipy_affinitydata.1 
  /Users/rubenprieto/Documents/Lab/A1-CIPY/0.Project 
  combiomed_cipy_affinitydata.smi 
  1
  ligprep.maegz 
  1
  53161
  0
  W2NIXTFbY0hdW2NIXVtjSF1bY0hdYzEtYyhuYzJbTkgyXSljKEMjTiljKG4yKS1jM1tjSF1bY0hdW2NIXVtjSF1bY0hdMw== 
  J2VwaWtfcHl0aG9uJywgJy1waCcsICc3LjAnLCAnLXRuJywgJzgnLCAnLW1hJywgJzUwMCcsICctaW1hZScsICc8aW5maWxlLm1hZT4nLCAnLW9tYWUnLCAnPG91dGZpbGUubWFlPic= 
  1
    0.0000 
    0.0000 
    0.0000 
    0.0000 
  0
  0
  0
  S-OPLS 
  40.810891
  1
  18a-1 
  align_ligands_8 
  5n2s_hbond_grid 
  1
  2
  -7.67411119149082
  -0.365433866261468
  -1.00820432747402
  -1.89740848509433
  -7.67411119149082
  -3.0834739956045
  -0.32
  0
  -2.83011350152278
  -32.8430480957031
  -1.87801349163055
  0.483330734166189
  0
  -48.3805575941712
  -34.7210615873337
  3.16691470146179
  1
  17
  0
  17
  17
  0.816914894904127
  61
  "snapped core" 
  "" 
  a1aaaaa1-a2aa(aaa2)-a3aaaaa3 
  "13 14 15 16 17 12 11 10 4 3 2 18 5 9 32 8 7 6 27 28 29 30 31 26 25 24 23" 
  "A2A CONFORMATION A" 
  dock_gromacs_a2a 
  0
  2
 m_depend[8] { 
  # First column is dependency index #
  i_m_depend_dependency
  s_m_depend_property
  :::
  1 10 r_lp_tautomer_probability 
  2 10 r_epik_Ionization_Penalty 
  3 10 r_epik_Ionization_Penalty_Charging 
  4 10 r_epik_Ionization_Penalty_Neutral 
  5 10 r_epik_State_Penalty 
  6 10 r_epik_Charging_Adjusted_Penalty 
  7 10 i_epik_Tot_Q 
  8 30 s_m_job_name 
  :::
 } 
 m_atom[40] { 
  # First column is atom index #
  i_m_mmod_type
  r_m_x_coord
  r_m_y_coord
  r_m_z_coord
  i_m_residue_number
  i_m_color
  r_m_charge1
  r_m_charge2
  s_m_grow_name
  i_m_atomic_number
  i_m_visibility
  s_m_color_rgb
  s_m_atom_name
  r_epik_H2O_pKa
  r_epik_H2O_pKa_uncertainty
  i_m_minimize_atom_index
  i_m_minimize_constraint
  :::
  1 25 4.150386 -5.102038 15.974783 900 38 -0.92000 -0.92000 "    " 7 1 2E2EFF  ""   -2.178    0.920  47892 1
  2 2 5.064693 -4.702709 15.071454 900 19 1.04200 1.04200 "    " 6 1 FF2EFF  ""  <> <> 47893 1
  3 25 6.284491 -4.416124 15.467863 900 38 -0.83900 -0.83900 "    " 7 1 2E2EFF  ""   -0.684    0.740  47894 1
  4 2 7.045672 -3.728462 14.639176 900 19 0.66400 0.66400 "    " 6 1 FF2EFF  ""  <> <> 47895 1
  5 2 8.397928 -3.526237 15.183586 900 19 0.00000 0.00000 "    " 6 1 FF2EFF  ""  <> <> 47896 1
  6 2 9.044762 -2.276225 15.182148 900 19 -0.11500 -0.11500 "    " 6 1 FF2EFF  ""  <> <> 47897 1
  7 2 10.416393 -2.205066 15.457253 900 19 -0.11500 -0.11500 "    " 6 1 FF2EFF  ""  <> <> 47898 1
  8 2 11.161172 -3.371550 15.686426 900 19 -0.11500 -0.11500 "    " 6 1 FF2EFF  ""  <> <> 47899 1
  9 2 9.115813 -4.661671 15.608064 900 19 -0.11500 -0.11500 "    " 6 1 FF2EFF  "C6142"  <> <> 47900 1
  10 2 6.578319 -3.351312 13.367140 900 19 -0.45700 -0.45700 "    " 6 1 FF2EFF  "C6143"  <> <> 47901 1
  11 2 5.256041 -3.754814 13.046950 900 19 0.66400 0.66400 "    " 6 1 FF2EFF  "C6144"  <> <> 47902 1
  12 2 4.336107 -3.344955 11.969368 900 19 0.00000 0.00000 "    " 6 1 FF2EFF  "C6145"  <> <> 47903 1
  13 2 4.417409 -2.087317 11.354880 900 19 -0.11500 -0.11500 "    " 6 1 FF2EFF  "C6146"  <> <> 47904 1
  14 2 3.359220 -1.641772 10.551749 900 19 -0.11500 -0.11500 "    " 6 1 FF2EFF  "C6147"  <> <> 47905 1
  15 2 2.142358 -2.349505 10.502511 900 19 -0.11500 -0.11500 "    " 6 1 FF2EFF  "C6148"  <> <> 47906 1
  16 2 2.077359 -3.640853 11.026962 900 19 -0.11500 -0.11500 "    " 6 1 FF2EFF  "C6149"  <> <> 47907 1
  17 2 3.196729 -4.147511 11.687376 900 19 -0.11500 -0.11500 "    " 6 1 FF2EFF  "C6150"  <> <> 47908 1
  18 25 4.544800 -4.478983 13.913855 900 38 -0.83900 -0.83900 "    " 7 1 2E2EFF  "N6151"   -0.684    0.740  47909 1
  19 1 7.499452 -2.638608 12.523565 900 19 0.39500 0.39500 "    " 6 1 FF2EFF  "C6152"  <> <> 47910 1
  20 24 8.283585 -2.083622 11.896285 900 38 -0.43000 -0.43000 "    " 7 1 2E2EFF  "N6153"  <> <> 47911 1
  21 43 3.568952 -5.862265 15.621850 900 21 0.36000 0.36000 "    " 1 0 FFFFFF  "H6154"   11.401    2.220  47912 1
  22 3 4.600595 -5.346668 17.297420 900 19 0.36000 0.36000 "    " 6 1 FF2EFF  "C6155"   11.401    2.220  47913 1
  23 41 8.507148 -1.384773 14.890356 900 21 0.11500 0.11500 "    " 1 0 FFFFFF  "H6156"  <> <> 47914 1
  24 41 10.928762 -1.270775 15.366922 900 21 0.11500 0.11500 "    " 1 0 FFFFFF  "H6157"  <> <> 47915 1
  25 41 12.231270 -3.307121 15.799814 900 21 0.11500 0.11500 "    " 1 0 FFFFFF  "H6158"  <> <> 47916 1
  26 41 8.616819 -5.620263 15.617357 900 21 0.11500 0.11500 "    " 1 0 FFFFFF  "H6159"  <> <> 47917 1
  27 41 5.277509 -1.457607 11.515344 900 21 0.11500 0.11500 "    " 1 0 FFFFFF  "H6160"  <> <> 47918 1
  28 41 3.461204 -0.733329 9.997004 900 21 0.11500 0.11500 "    " 1 0 FFFFFF  "H6161"  <> <> 47919 1
  29 41 1.305171 -1.975226 9.932149 900 21 0.11500 0.11500 "    " 1 0 FFFFFF  "H6162"  <> <> 47920 1
  30 41 1.193344 -4.249596 10.930853 900 21 0.11500 0.11500 "    " 1 0 FFFFFF  "H6163"  <> <> 47921 1
  31 41 3.117568 -5.139155 12.095286 900 21 0.11500 0.11500 "    " 1 0 FFFFFF  "H6164"  <> <> 47922 1
  32 2 10.513153 -4.616022 15.732216 900 19 0.00000 0.00000 "  c1" 6 1 FF2EFF  "C6165"  <> <> 47923 1
  33 24 11.871987 -6.831620 15.958150 900 38 0.00000 0.00000 "  n1" 7 1 2E2EFF  "N6166"  <> <> 47924 1
  34 1 11.271271 -5.852546 15.850425 900 19 0.00000 0.00000 "  c1" 6 1 FF2EFF  "C6167"  <> <> 47925 1
  35 41 5.336618 -4.620620 17.548338 900 21 0.00000 0.00000 "    " 1 0 FFFFFF  ""  <> <> 47926 1
  36 41 3.792217 -5.222646 18.008747 900 21 0.00000 0.00000 "    " 1 0 FFFFFF  ""  <> <> 47927 1
  37 3 5.419683 -6.596382 17.306671 900 19 0.00000 0.00000 "    " 6 1 FF2EFF  "C6170"  <> <> 47928 1
  38 41 5.157823 -7.226081 18.117823 900 21 0.00000 0.00000 "    " 1 0 FFFFFF  ""  <> <> 47929 1
  39 41 5.235719 -7.141595 16.415305 900 21 0.00000 0.00000 "    " 1 0 FFFFFF  ""  <> <> 47930 1
  40 41 6.486632 -6.379241 17.348486 900 21 0.00000 0.00000 "    " 1 0 FFFFFF  ""  <> <> 47931 1
  :::
 } 
 m_bond[84] { 
  # First column is bond index #
  i_m_from
  i_m_to
  i_m_order
  b_m_thin_bond
  :::
  1 1 2 1 1
  2 1 21 1 1
  3 1 22 1 1
  4 2 1 1 1
  5 2 18 1 1
  6 2 3 2 1
  7 3 2 2 1
  8 3 4 1 1
  9 4 3 1 1
  10 4 5 1 1
  11 4 10 2 1
  12 5 4 1 1
  13 5 9 1 1
  14 5 6 2 1
  15 6 5 2 1
  16 6 7 1 1
  17 6 23 1 1
  18 7 6 1 1
  19 7 8 2 1
  20 7 24 1 1
  21 8 7 2 1
  22 8 25 1 1
  23 8 32 1 1
  24 9 5 1 1
  25 9 26 1 1
  26 9 32 2 1
  27 10 4 2 1
  28 10 11 1 1
  29 10 19 1 1
  30 11 10 1 1
  31 11 12 1 1
  32 11 18 2 1
  33 12 11 1 1
  34 12 17 1 1
  35 12 13 2 1
  36 13 12 2 1
  37 13 14 1 1
  38 13 27 1 1
  39 14 13 1 1
  40 14 15 2 1
  41 14 28 1 1
  42 15 14 2 1
  43 15 16 1 1
  44 15 29 1 1
  45 16 15 1 1
  46 16 17 2 1
  47 16 30 1 1
  48 17 12 1 1
  49 17 16 2 1
  50 17 31 1 1
  51 18 2 1 1
  52 18 11 2 1
  53 19 10 1 1
  54 19 20 3 1
  55 20 19 3 1
  56 21 1 1 1
  57 22 1 1 1
  58 22 35 1 1
  59 22 36 1 1
  60 22 37 1 1
  61 23 6 1 1
  62 24 7 1 1
  63 25 8 1 1
  64 26 9 1 1
  65 27 13 1 1
  66 28 14 1 1
  67 29 15 1 1
  68 30 16 1 1
  69 31 17 1 1
  70 32 8 1 1
  71 32 9 2 1
  72 32 34 1 1
  73 33 34 3 1
  74 34 32 1 1
  75 34 33 3 1
  76 35 22 1 1
  77 36 22 1 1
  78 37 22 1 1
  79 37 38 1 1
  80 37 39 1 1
  81 37 40 1 1
  82 38 37 1 1
  83 39 37 1 1
  84 40 37 1 1
  :::
 } 
} 

f_m_ct { 
 s_m_title
 i_m_ct_stereo_status
 s_m_entry_id
 s_m_entry_name
 s_m_Source_Path
 s_m_Source_File
 i_m_Source_File_Index
 s_m_source_file
 i_m_source_file_index
 i_lp_mmshare_version
 i_f3d_flags
 s_epik_input
 s_epik_cmdline
 r_lp_tautomer_probability
 r_epik_Ionization_Penalty
 r_epik_Ionization_Penalty_Charging
 r_epik_Ionization_Penalty_Neutral
 r_epik_State_Penalty
 r_epik_Charging_Adjusted_Penalty
 i_epik_Tot_Q
 i_epik_Tot_abs_Q
 s_lp_Force_Field
 r_lp_Energy
 b_lp_Chiralities_Consistent
 s_lp_Variant
 s_m_job_name
 s_i_glide_gridfile
 i_i_glide_lignum
 i_i_glide_rotatable_bonds
 r_i_docking_score
 r_i_glide_ligand_efficiency
 r_i_glide_ligand_efficiency_sa
 r_i_glide_ligand_efficiency_ln
 r_i_glide_gscore
 r_i_glide_lipo
 r_i_glide_hbond
 r_i_glide_metal
 r_i_glide_rewards
 r_i_glide_evdw
 r_i_glide_ecoul
 r_i_glide_erotb
 r_i_glide_esite
 r_i_glide_emodel
 r_i_glide_energy
 r_i_glide_einternal
 i_i_glide_confnum
 i_i_glide_posenum
 r_i_glide_eff_state_penalty
 i_phase_Input_Structure_Number
 i_phase_Structure_Number
 r_phase_Similarity_to_Reference
 i_phase_Reference_Structure
 s_phase_Alignment_Method
 s_phase_Alignment_Reason
 s_phase_Core_SMARTS
 s_f3d_frozen_atoms
 s_m_subgroup_title
 s_m_subgroupid
 b_m_subgroup_collapsed
 i_m_ct_format
 :::
 19u 
  1
  2003 
  combiomed_cipy_affinitydata.1 
  /Users/rubenprieto/Documents/Lab/A1-CIPY/0.Project 
  combiomed_cipy_affinitydata.smi 
  1
  ligprep.maegz 
  1
  53161
  0
  W2NIXTFbY0hdW2NIXVtjSF1bY0hdYzEtYyhuYzJbTkgyXSljKEMjTiljKG4yKS1jM1tjSF1bY0hdW2NIXVtjSF1bY0hdMw== 
  J2VwaWtfcHl0aG9uJywgJy1waCcsICc3LjAnLCAnLXRuJywgJzgnLCAnLW1hJywgJzUwMCcsICctaW1hZScsICc8aW5maWxlLm1hZT4nLCAnLW9tYWUnLCAnPG91dGZpbGUubWFlPic= 
  1
    0.0000 
    0.0000 
    0.0000 
    0.0000 
  0
  0
  0
  S-OPLS 
  40.810891
  1
  18a-1 
  align_ligands_8 
  5n2s_hbond_grid 
  1
  2
  -7.67411119149082
  -0.365433866261468
  -1.00820432747402
  -1.89740848509433
  -7.67411119149082
  -3.0834739956045
  -0.32
  0
  -2.83011350152278
  -32.8430480957031
  -1.87801349163055
  0.483330734166189
  0
  -48.3805575941712
  -34.7210615873337
  3.16691470146179
  1
  17
  0
  18
  18
  0.958025488492263
  61
  "snapped core" 
  "" 
  a1aaaaa1-a2aa(-a3aaaaa3)aa(a2)Aa4aaaaa4 
  "13 14 15 16 17 12 11 10 4 5 9 31 8 7 6 3 2 18 1 37 36 35 34 39 38 26 27 28 29 30 25 24 23 22 21 42 41 40 44 43" 
  "A2A CONFORMATION A" 
  dock_gromacs_a2a 
  0
  2
 m_depend[8] { 
  # First column is dependency index #
  i_m_depend_dependency
  s_m_depend_property
  :::
  1 10 r_lp_tautomer_probability 
  2 10 r_epik_Ionization_Penalty 
  3 10 r_epik_Ionization_Penalty_Charging 
  4 10 r_epik_Ionization_Penalty_Neutral 
  5 10 r_epik_State_Penalty 
  6 10 r_epik_Charging_Adjusted_Penalty 
  7 10 i_epik_Tot_Q 
  8 30 s_m_job_name 
  :::
 } 
 m_atom[44] { 
  # First column is atom index #
  i_m_mmod_type
  r_m_x_coord
  r_m_y_coord
  r_m_z_coord
  i_m_residue_number
  i_m_color
  r_m_charge1
  r_m_charge2
  s_m_grow_name
  i_m_atomic_number
  i_m_visibility
  s_m_color_rgb
  s_m_atom_name
  r_epik_H2O_pKa
  r_epik_H2O_pKa_uncertainty
  i_m_minimize_atom_index
  i_m_minimize_constraint
  :::
  1 25 5.104404 -5.998775 16.710380 900 38 -0.92000 -0.92000 "    " 7 1 2E2EFF  ""   -2.178    0.920  47868 1
  2 2 5.513694 -5.061718 15.781124 900 19 1.04200 1.04200 "    " 6 1 FF2EFF  ""  <> <> 47869 1
  3 25 6.699085 -4.563176 15.981866 900 38 -0.83900 -0.83900 "    " 7 1 2E2EFF  ""   -0.684    0.740  47870 1
  4 2 7.238272 -3.761723 15.065493 900 19 0.66400 0.66400 "    " 6 1 FF2EFF  ""  <> <> 47871 1
  5 2 8.645379 -3.498247 15.337553 900 19 0.00000 0.00000 "    " 6 1 FF2EFF  ""  <> <> 47872 1
  6 2 9.272329 -2.257827 15.107454 900 19 -0.11500 -0.11500 "    " 6 1 FF2EFF  ""  <> <> 47873 1
  7 2 10.667516 -2.168376 15.195793 900 19 -0.11500 -0.11500 "    " 6 1 FF2EFF  ""  <> <> 47874 1
  8 2 11.421465 -3.305823 15.514496 900 19 -0.11500 -0.11500 "    " 6 1 FF2EFF  ""  <> <> 47875 1
  9 2 9.414720 -4.613605 15.711480 900 19 -0.11500 -0.11500 "    " 6 1 FF2EFF  "C6142"  <> <> 47876 1
  10 2 6.565252 -3.435842 13.882040 900 19 -0.45700 -0.45700 "    " 6 1 FF2EFF  "C6143"  <> <> 47877 1
  11 2 5.254212 -3.940704 13.793412 900 19 0.66400 0.66400 "    " 6 1 FF2EFF  "C6144"  <> <> 47878 1
  12 2 4.317061 -3.562830 12.713804 900 19 0.00000 0.00000 "    " 6 1 FF2EFF  "C6145"  <> <> 47879 1
  13 2 4.237513 -2.248750 12.208982 900 19 -0.11500 -0.11500 "    " 6 1 FF2EFF  "C6146"  <> <> 47880 1
  14 2 3.277285 -1.897548 11.258472 900 19 -0.11500 -0.11500 "    " 6 1 FF2EFF  "C6147"  <> <> 47881 1
  15 2 2.294516 -2.823806 10.873333 900 19 -0.11500 -0.11500 "    " 6 1 FF2EFF  "C6148"  <> <> 47882 1
  16 2 2.411749 -4.162498 11.284799 900 19 -0.11500 -0.11500 "    " 6 1 FF2EFF  "C6149"  <> <> 47883 1
  17 2 3.450130 -4.517493 12.165290 900 19 -0.11500 -0.11500 "    " 6 1 FF2EFF  "C6150"  <> <> 47884 1
  18 25 4.750443 -4.798118 14.725741 900 38 -0.83900 -0.83900 "    " 7 1 2E2EFF  "N6151"   -0.684    0.740  47885 1
  19 1 7.209429 -2.688686 12.804714 900 19 0.39500 0.39500 "    " 6 1 FF2EFF  "C6152"  <> <> 47886 1
  20 24 7.714998 -2.094689 11.948040 900 38 -0.43000 -0.43000 "    " 7 1 2E2EFF  "N6153"  <> <> 47887 1
  21 43 4.282693 -6.481499 16.343586 900 21 0.36000 0.36000 "    " 1 0 FFFFFF  "H6154"   11.401    2.220  47888 1
  22 41 8.690427 -1.394088 14.816804 900 21 0.11500 0.11500 "    " 1 0 FFFFFF  "H6155"  <> <> 47889 1
  23 41 11.172666 -1.251611 14.961476 900 21 0.11500 0.11500 "    " 1 0 FFFFFF  "H6156"  <> <> 47890 1
  24 41 12.475409 -3.181548 15.612269 900 21 0.11500 0.11500 "    " 1 0 FFFFFF  "H6157"  <> <> 47891 1
  25 41 8.935722 -5.571368 15.862020 900 21 0.11500 0.11500 "    " 1 0 FFFFFF  "H6158"  <> <> 47892 1
  26 41 4.909102 -1.479675 12.553066 900 21 0.11500 0.11500 "    " 1 0 FFFFFF  "H6159"  <> <> 47893 1
  27 41 3.307079 -0.897636 10.869510 900 21 0.11500 0.11500 "    " 1 0 FFFFFF  "H6160"  <> <> 47894 1
  28 41 1.502322 -2.526144 10.201378 900 21 0.11500 0.11500 "    " 1 0 FFFFFF  "H6161"  <> <> 47895 1
  29 41 1.720560 -4.913432 10.927812 900 21 0.11500 0.11500 "    " 1 0 FFFFFF  "H6162"  <> <> 47896 1
  30 41 3.616941 -5.535961 12.455693 900 21 0.11500 0.11500 "    " 1 0 FFFFFF  "H6163"  <> <> 47897 1
  31 2 10.801320 -4.558550 15.687026 900 19 0.00000 0.00000 "  c1" 6 1 FF2EFF  "C6164"  <> <> 47898 1
  32 24 12.033898 -6.844092 15.931941 900 38 0.00000 0.00000 "  n1" 7 1 2E2EFF  "N6165"  <> <> 47899 1
  33 1 11.502537 -5.826093 15.816848 900 19 0.00000 0.00000 "  c1" 6 1 FF2EFF  "C6166"  <> <> 47900 1
  34 2 7.182552 -8.344677 19.616361 900 19 0.00000 0.00000 "  n1" 6 1 FF2EFF  "C6167"  <> <> 47901 1
  35 2 6.018351 -8.831928 18.995683 900 19 0.00000 0.00000 "  f1" 6 1 FF2EFF  "C6168"  <> <> 47902 1
  36 2 5.329858 -8.033197 18.058426 900 19 0.00000 0.00000 "  c3" 6 1 FF2EFF  "C6169"  <> <> 47903 1
  37 2 5.773217 -6.726650 17.724421 900 19 0.00000 0.00000 "  c1" 6 1 FF2EFF  "C6170"  <> <> 47904 1
  38 2 6.952026 -6.266711 18.356735 900 19 0.00000 0.00000 "    " 6 1 FF2EFF  "C6171"  <> <> 47905 1
  39 2 7.651294 -7.062419 19.286372 900 19 0.00000 0.00000 "  n3" 6 1 FF2EFF  "C6172"  <> <> 47906 1
  40 41 7.737199 -8.951301 20.316595 900 21 0.00000 0.00000 "  n2" 1 0 FFFFFF  "H6173"  <> <> 47907 1
  41 41 5.678915 -9.833681 19.203329 900 21 0.00000 0.00000 "    " 1 0 FFFFFF  "H6174"  <> <> 47908 1
  42 41 4.472319 -8.448626 17.549402 900 21 0.00000 0.00000 "    " 1 0 FFFFFF  "H6175"  <> <> 47909 1
  43 41 7.350968 -5.279138 18.171483 900 21 0.00000 0.00000 "    " 1 0 FFFFFF  "H6176"  <> <> 47910 1
  44 41 8.548954 -6.659327 19.735082 900 21 0.00000 0.00000 "    " 1 0 FFFFFF  "H6177"  <> <> 47911 1
  :::
 } 
 m_bond[94] { 
  # First column is bond index #
  i_m_from
  i_m_to
  i_m_order
  b_m_thin_bond
  :::
  1 1 2 1 1
  2 1 21 1 1
  3 1 37 1 1
  4 2 1 1 1
  5 2 18 1 1
  6 2 3 2 1
  7 3 2 2 1
  8 3 4 1 1
  9 4 3 1 1
  10 4 5 1 1
  11 4 10 2 1
  12 5 4 1 1
  13 5 9 1 1
  14 5 6 2 1
  15 6 5 2 1
  16 6 7 1 1
  17 6 22 1 1
  18 7 6 1 1
  19 7 8 2 1
  20 7 23 1 1
  21 8 7 2 1
  22 8 24 1 1
  23 8 31 1 1
  24 9 5 1 1
  25 9 25 1 1
  26 9 31 2 1
  27 10 4 2 1
  28 10 11 1 1
  29 10 19 1 1
  30 11 10 1 1
  31 11 12 1 1
  32 11 18 2 1
  33 12 11 1 1
  34 12 17 1 1
  35 12 13 2 1
  36 13 12 2 1
  37 13 14 1 1
  38 13 26 1 1
  39 14 13 1 1
  40 14 15 2 1
  41 14 27 1 1
  42 15 14 2 1
  43 15 16 1 1
  44 15 28 1 1
  45 16 15 1 1
  46 16 17 2 1
  47 16 29 1 1
  48 17 12 1 1
  49 17 16 2 1
  50 17 30 1 1
  51 18 2 1 1
  52 18 11 2 1
  53 19 10 1 1
  54 19 20 3 1
  55 20 19 3 1
  56 21 1 1 1
  57 22 6 1 1
  58 23 7 1 1
  59 24 8 1 1
  60 25 9 1 1
  61 26 13 1 1
  62 27 14 1 1
  63 28 15 1 1
  64 29 16 1 1
  65 30 17 1 1
  66 31 8 1 1
  67 31 9 2 1
  68 31 33 1 1
  69 32 33 3 1
  70 33 31 1 1
  71 33 32 3 1
  72 34 35 2 1
  73 34 39 1 1
  74 34 40 1 1
  75 35 34 2 1
  76 35 36 1 1
  77 35 41 1 1
  78 36 35 1 1
  79 36 37 2 1
  80 36 42 1 1
  81 37 1 1 1
  82 37 36 2 1
  83 37 38 1 1
  84 38 37 1 1
  85 38 39 2 1
  86 38 43 1 1
  87 39 34 1 1
  88 39 38 2 1
  89 39 44 1 1
  90 40 34 1 1
  91 41 35 1 1
  92 42 36 1 1
  93 43 38 1 1
  94 44 39 1 1
  :::
 } 
} 

f_m_ct { 
 s_m_title
 i_m_ct_stereo_status
 s_m_entry_id
 s_m_entry_name
 s_m_Source_Path
 s_m_Source_File
 i_m_Source_File_Index
 s_m_source_file
 i_m_source_file_index
 i_lp_mmshare_version
 i_f3d_flags
 s_epik_input
 s_epik_cmdline
 r_lp_tautomer_probability
 r_epik_Ionization_Penalty
 r_epik_Ionization_Penalty_Charging
 r_epik_Ionization_Penalty_Neutral
 r_epik_State_Penalty
 r_epik_Charging_Adjusted_Penalty
 i_epik_Tot_Q
 i_epik_Tot_abs_Q
 s_lp_Force_Field
 r_lp_Energy
 b_lp_Chiralities_Consistent
 s_lp_Variant
 s_m_job_name
 s_i_glide_gridfile
 i_i_glide_lignum
 i_i_glide_rotatable_bonds
 r_i_docking_score
 r_i_glide_ligand_efficiency
 r_i_glide_ligand_efficiency_sa
 r_i_glide_ligand_efficiency_ln
 r_i_glide_gscore
 r_i_glide_lipo
 r_i_glide_hbond
 r_i_glide_metal
 r_i_glide_rewards
 r_i_glide_evdw
 r_i_glide_ecoul
 r_i_glide_erotb
 r_i_glide_esite
 r_i_glide_emodel
 r_i_glide_energy
 r_i_glide_einternal
 i_i_glide_confnum
 i_i_glide_posenum
 r_i_glide_eff_state_penalty
 i_phase_Input_Structure_Number
 i_phase_Structure_Number
 r_phase_Similarity_to_Reference
 i_phase_Reference_Structure
 s_phase_Alignment_Method
 s_phase_Alignment_Reason
 s_phase_Core_SMARTS
 s_f3d_frozen_atoms
 s_m_subgroup_title
 s_m_subgroupid
 b_m_subgroup_collapsed
 i_m_ct_format
 :::
 18j 
  1
  2004 
  combiomed_cipy_affinitydata.1 
  /Users/rubenprieto/Documents/Lab/A1-CIPY/0.Project 
  combiomed_cipy_affinitydata.smi 
  1
  ligprep.maegz 
  1
  53161
  0
  W2NIXTFbY0hdW2NIXVtjSF1bY0hdYzEtYyhuYzJbTkgyXSljKEMjTiljKG4yKS1jM1tjSF1bY0hdW2NIXVtjSF1bY0hdMw== 
  J2VwaWtfcHl0aG9uJywgJy1waCcsICc3LjAnLCAnLXRuJywgJzgnLCAnLW1hJywgJzUwMCcsICctaW1hZScsICc8aW5maWxlLm1hZT4nLCAnLW9tYWUnLCAnPG91dGZpbGUubWFlPic= 
  1
    0.0000 
    0.0000 
    0.0000 
    0.0000 
  0
  0
  0
  S-OPLS 
  40.810891
  1
  18a-1 
  align_ligands_8 
  5n2s_hbond_grid 
  1
  2
  -7.67411119149082
  -0.365433866261468
  -1.00820432747402
  -1.89740848509433
  -7.67411119149082
  -3.0834739956045
  -0.32
  0
  -2.83011350152278
  -32.8430480957031
  -1.87801349163055
  0.483330734166189
  0
  -48.3805575941712
  -34.7210615873337
  3.16691470146179
  1
  17
  0
  19
  19
  0.734776971975625
  61
  "snapped core" 
  "" 
  a1aaaaa1-a2aa(aaa2)-a3aaaaa3 
  "6 7 32 30 8 5 4 9 10 17 2 3 11 12 13 14 15 16 22 23 33 31 24 25 26 27 28 29" 
  "A2A CONFORMATION A" 
  dock_gromacs_a2a 
  0
  2
 m_depend[8] { 
  # First column is dependency index #
  i_m_depend_dependency
  s_m_depend_property
  :::
  1 10 r_lp_tautomer_probability 
  2 10 r_epik_Ionization_Penalty 
  3 10 r_epik_Ionization_Penalty_Charging 
  4 10 r_epik_Ionization_Penalty_Neutral 
  5 10 r_epik_State_Penalty 
  6 10 r_epik_Charging_Adjusted_Penalty 
  7 10 i_epik_Tot_Q 
  8 30 s_m_job_name 
  :::
 } 
 m_atom[33] { 
  # First column is atom index #
  i_m_mmod_type
  r_m_x_coord
  r_m_y_coord
  r_m_z_coord
  i_m_residue_number
  i_m_color
  r_m_charge1
  r_m_charge2
  s_m_grow_name
  i_m_atomic_number
  i_m_visibility
  s_m_color_rgb
  s_m_atom_name
  r_epik_H2O_pKa
  r_epik_H2O_pKa_uncertainty
  i_m_minimize_atom_index
  i_m_minimize_constraint
  :::
  1 25 5.342048 -5.742735 16.497992 900 38 -0.92000 -0.92000 "    " 7 1 2E2EFF  ""   -2.178    0.920  47868 1
  2 2 5.782098 -4.906455 15.531256 900 19 1.04200 1.04200 "    " 6 1 FF2EFF  ""  <> <> 47869 1
  3 25 4.947636 -4.679711 14.544482 900 38 -0.83900 -0.83900 "    " 7 1 2E2EFF  ""   -0.684    0.740  47870 1
  4 2 5.369845 -3.866450 13.558275 900 19 0.66400 0.66400 "    " 6 1 FF2EFF  ""  <> <> 47871 1
  5 2 4.332827 -3.539558 12.561416 900 19 0.00000 0.00000 "    " 6 1 FF2EFF  ""  <> <> 47872 1
  6 2 4.184662 -2.246944 12.022695 900 19 -0.11500 -0.11500 "    " 6 1 FF2EFF  ""  <> <> 47873 1
  7 2 3.169446 -1.970651 11.106707 900 19 -0.11500 -0.11500 "    " 6 1 FF2EFF  ""  <> <> 47874 1
  8 2 3.435533 -4.529863 12.137562 900 19 -0.11500 -0.11500 "    " 6 1 FF2EFF  "C6141"  <> <> 47875 1
  9 2 6.674655 -3.351282 13.544691 900 19 -0.45700 -0.45700 "    " 6 1 FF2EFF  "C6142"  <> <> 47876 1
  10 2 7.439383 -3.592717 14.709704 900 19 0.66400 0.66400 "    " 6 1 FF2EFF  "C6143"  <> <> 47877 1
  11 2 8.787049 -3.023918 14.934653 900 19 0.00000 0.00000 "    " 6 1 FF2EFF  "C6144"  <> <> 47878 1
  12 2 9.811082 -3.790928 15.537345 900 19 -0.11500 -0.11500 "    " 6 1 FF2EFF  "C6145"  <> <> 47879 1
  13 2 11.136005 -3.317092 15.566771 900 19 -0.11500 -0.11500 "    " 6 1 FF2EFF  "C6146"  <> <> 47880 1
  14 2 10.443615 -1.305961 14.401874 900 19 -0.11500 -0.11500 "    " 6 1 FF2EFF  "C47881"  <> <> 47881 1
  15 2 9.116388 -1.735028 14.456604 900 19 -0.11500 -0.11500 "    " 6 1 FF2EFF  "C47882"  <> <> 47882 1
  16 25 6.996270 -4.419492 15.683785 900 38 -0.83900 -0.83900 "    " 7 1 2E2EFF  "N47883"   -0.684    0.740  47883 1
  17 1 7.178450 -2.632054 12.377489 900 19 0.39500 0.39500 "    " 6 1 FF2EFF  "C47884"  <> <> 47884 1
  18 24 7.568816 -2.051750 11.457078 900 38 -0.43000 -0.43000 "    " 7 1 2E2EFF  "N47885"  <> <> 47885 1
  19 43 6.040492 -6.139809 17.096791 900 21 0.36000 0.36000 "    " 1 0 FFFFFF  "H47886"   11.401    2.220  47886 1
  20 43 4.579012 -6.355554 16.208502 900 21 0.36000 0.36000 "    " 1 0 FFFFFF  "H47887"   11.401    2.220  47887 1
  21 41 4.861524 -1.449960 12.288228 900 21 0.11500 0.11500 "    " 1 0 FFFFFF  "H47888"  <> <> 47888 1
  22 41 3.192106 -1.011548 10.628488 900 21 0.11500 0.11500 "    " 1 0 FFFFFF  "H47889"  <> <> 47889 1
  23 41 3.637706 -5.531335 12.468286 900 21 0.11500 0.11500 "    " 1 0 FFFFFF  "H47890"  <> <> 47890 1
  24 41 9.585228 -4.776689 15.916757 900 21 0.11500 0.11500 "    " 1 0 FFFFFF  "H47891"  <> <> 47891 1
  25 41 11.929873 -3.915928 15.984099 900 21 0.11500 0.11500 "    " 1 0 FFFFFF  "H47892"  <> <> 47892 1
  26 41 10.682966 -0.374959 13.913997 900 21 0.11500 0.11500 "    " 1 0 FFFFFF  "H47893"  <> <> 47893 1
  27 41 8.362335 -1.081281 14.044408 900 21 0.11500 0.11500 "    " 1 0 FFFFFF  "H47894"  <> <> 47894 1
  28 2 2.327891 -4.233571 11.323704 900 19 0.00000 0.00000 "  c1" 6 1 FF2EFF  "C47895"  <> <> 47895 1
  29 41 1.624214 -5.010581 11.059043 900 21 0.00000 0.00000 "    " 1 0 FFFFFF  "H47896"  <> <> 47896 1
  30 2 2.168242 -2.922302 10.846276 900 19 0.00000 0.00000 "  c1" 6 1 FF2EFF  "C47897"  <> <> 47897 1
  31 41 1.338726 -2.676093 10.199872 900 21 0.00000 0.00000 "    " 1 0 FFFFFF  "H47898"  <> <> 47898 1
  32 2 11.447212 -2.072301 15.001321 900 19 0.00000 0.00000 "  c1" 6 1 FF2EFF  "C47899"  <> <> 47899 1
  33 56 12.694961 -1.578418 15.089446 900 141 0.00000 0.00000 "    " 9 1 6BFFB5  "F47900"  <> <> 47900 1
  :::
 } 
 m_bond[70] { 
  # First column is bond index #
  i_m_from
  i_m_to
  i_m_order
  b_m_thin_bond
  :::
  1 1 2 1 1
  2 1 19 1 1
  3 1 20 1 1
  4 2 1 1 1
  5 2 16 1 1
  6 2 3 2 1
  7 3 2 2 1
  8 3 4 1 1
  9 4 3 1 1
  10 4 5 1 1
  11 4 9 2 1
  12 5 4 1 1
  13 5 8 1 1
  14 5 6 2 1
  15 6 5 2 1
  16 6 7 1 1
  17 6 21 1 1
  18 7 6 1 1
  19 7 22 1 1
  20 7 30 2 1
  21 8 5 1 1
  22 8 23 1 1
  23 8 28 2 1
  24 9 4 2 1
  25 9 10 1 1
  26 9 17 1 1
  27 10 9 1 1
  28 10 11 1 1
  29 10 16 2 1
  30 11 10 1 1
  31 11 15 1 1
  32 11 12 2 1
  33 12 11 2 1
  34 12 13 1 1
  35 12 24 1 1
  36 13 12 1 1
  37 13 25 1 1
  38 13 32 2 1
  39 14 15 2 1
  40 14 26 1 1
  41 14 32 1 1
  42 15 11 1 1
  43 15 14 2 1
  44 15 27 1 1
  45 16 2 1 1
  46 16 10 2 1
  47 17 9 1 1
  48 17 18 3 1
  49 18 17 3 1
  50 19 1 1 1
  51 20 1 1 1
  52 21 6 1 1
  53 22 7 1 1
  54 23 8 1 1
  55 24 12 1 1
  56 25 13 1 1
  57 26 14 1 1
  58 27 15 1 1
  59 28 8 2 1
  60 28 29 1 1
  61 28 30 1 1
  62 29 28 1 1
  63 30 7 2 1
  64 30 28 1 1
  65 30 31 1 1
  66 31 30 1 1
  67 32 13 2 1
  68 32 14 1 1
  69 32 33 1 1
  70 33 32 1 1
  :::
 } 
} 

f_m_ct { 
 s_m_title
 i_m_ct_stereo_status
 s_m_entry_id
 s_m_entry_name
 s_m_Source_Path
 s_m_Source_File
 i_m_Source_File_Index
 s_m_source_file
 i_m_source_file_index
 i_lp_mmshare_version
 i_f3d_flags
 s_epik_input
 s_epik_cmdline
 r_lp_tautomer_probability
 r_epik_Ionization_Penalty
 r_epik_Ionization_Penalty_Charging
 r_epik_Ionization_Penalty_Neutral
 r_epik_State_Penalty
 r_epik_Charging_Adjusted_Penalty
 i_epik_Tot_Q
 i_epik_Tot_abs_Q
 s_lp_Force_Field
 r_lp_Energy
 b_lp_Chiralities_Consistent
 s_lp_Variant
 s_m_job_name
 s_i_glide_gridfile
 i_i_glide_lignum
 i_i_glide_rotatable_bonds
 r_i_docking_score
 r_i_glide_ligand_efficiency
 r_i_glide_ligand_efficiency_sa
 r_i_glide_ligand_efficiency_ln
 r_i_glide_gscore
 r_i_glide_lipo
 r_i_glide_hbond
 r_i_glide_metal
 r_i_glide_rewards
 r_i_glide_evdw
 r_i_glide_ecoul
 r_i_glide_erotb
 r_i_glide_esite
 r_i_glide_emodel
 r_i_glide_energy
 r_i_glide_einternal
 i_i_glide_confnum
 i_i_glide_posenum
 r_i_glide_eff_state_penalty
 i_phase_Input_Structure_Number
 i_phase_Structure_Number
 r_phase_Similarity_to_Reference
 i_phase_Reference_Structure
 s_phase_Alignment_Method
 s_phase_Alignment_Reason
 s_phase_Core_SMARTS
 s_f3d_frozen_atoms
 s_m_subgroup_title
 s_m_subgroupid
 b_m_subgroup_collapsed
 i_m_ct_format
 :::
 19v 
  1
  2005 
  combiomed_cipy_affinitydata.1 
  /Users/rubenprieto/Documents/Lab/A1-CIPY/0.Project 
  combiomed_cipy_affinitydata.smi 
  1
  ligprep.maegz 
  1
  53161
  0
  W2NIXTFbY0hdW2NIXVtjSF1bY0hdYzEtYyhuYzJbTkgyXSljKEMjTiljKG4yKS1jM1tjSF1bY0hdW2NIXVtjSF1bY0hdMw== 
  J2VwaWtfcHl0aG9uJywgJy1waCcsICc3LjAnLCAnLXRuJywgJzgnLCAnLW1hJywgJzUwMCcsICctaW1hZScsICc8aW5maWxlLm1hZT4nLCAnLW9tYWUnLCAnPG91dGZpbGUubWFlPic= 
  1
    0.0000 
    0.0000 
    0.0000 
    0.0000 
  0
  0
  0
  S-OPLS 
  40.810891
  1
  18a-1 
  align_ligands_8 
  5n2s_hbond_grid 
  1
  2
  -7.67411119149082
  -0.365433866261468
  -1.00820432747402
  -1.89740848509433
  -7.67411119149082
  -3.0834739956045
  -0.32
  0
  -2.83011350152278
  -32.8430480957031
  -1.87801349163055
  0.483330734166189
  0
  -48.3805575941712
  -34.7210615873337
  3.16691470146179
  1
  17
  0
  20
  20
  0.767801412379003
  61
  "snapped core" 
  "" 
  a1aaaaa1-a2aa(aaa2)-a3aaaaa3 
  "12 13 14 15 16 11 10 9 4 3 2 17 5 8 30 32 7 6 25 26 27 28 29 24 31 33 23 22" 
  "A2A CONFORMATION A" 
  dock_gromacs_a2a 
  0
  2
 m_depend[8] { 
  # First column is dependency index #
  i_m_depend_dependency
  s_m_depend_property
  :::
  1 10 r_lp_tautomer_probability 
  2 10 r_epik_Ionization_Penalty 
  3 10 r_epik_Ionization_Penalty_Charging 
  4 10 r_epik_Ionization_Penalty_Neutral 
  5 10 r_epik_State_Penalty 
  6 10 r_epik_Charging_Adjusted_Penalty 
  7 10 i_epik_Tot_Q 
  8 30 s_m_job_name 
  :::
 } 
 m_atom[36] { 
  # First column is atom index #
  i_m_mmod_type
  r_m_x_coord
  r_m_y_coord
  r_m_z_coord
  i_m_residue_number
  i_m_color
  r_m_charge1
  r_m_charge2
  s_m_grow_name
  i_m_atomic_number
  i_m_visibility
  s_m_color_rgb
  s_m_atom_name
  r_epik_H2O_pKa
  r_epik_H2O_pKa_uncertainty
  i_m_minimize_atom_index
  i_m_minimize_constraint
  :::
  1 25 5.416080 -6.299226 15.853880 900 38 -0.92000 -0.92000 "    " 7 1 2E2EFF  ""   -2.178    0.920  47892 1
  2 2 5.759113 -5.216107 15.194347 900 19 1.04200 1.04200 "    " 6 1 FF2EFF  ""  <> <> 47893 1
  3 25 6.905304 -4.731913 15.570505 900 38 -0.83900 -0.83900 "    " 7 1 2E2EFF  ""   -0.684    0.740  47894 1
  4 2 7.412705 -3.835261 14.758500 900 19 0.66400 0.66400 "    " 6 1 FF2EFF  ""  <> <> 47895 1
  5 2 8.700041 -3.358646 15.221590 900 19 0.00000 0.00000 "    " 6 1 FF2EFF  ""  <> <> 47896 1
  6 2 8.925957 -1.991001 15.123031 900 19 -0.11500 -0.11500 "    " 6 1 FF2EFF  ""  <> <> 47897 1
  7 2 10.212279 -1.522905 15.204472 900 19 -0.11500 -0.11500 "    " 6 1 FF2EFF  ""  <> <> 47898 1
  8 2 9.742052 -4.226169 15.614329 900 19 -0.11500 -0.11500 "    " 6 1 FF2EFF  "C6141"  <> <> 47899 1
  9 2 6.784554 -3.448026 13.560902 900 19 -0.45700 -0.45700 "    " 6 1 FF2EFF  "C6142"  <> <> 47900 1
  10 2 5.480148 -3.932697 13.364246 900 19 0.66400 0.66400 "    " 6 1 FF2EFF  "C6143"  <> <> 47901 1
  11 2 4.491485 -3.477841 12.365975 900 19 0.00000 0.00000 "    " 6 1 FF2EFF  "C6144"  <> <> 47902 1
  12 2 4.484100 -2.165443 11.856930 900 19 -0.11500 -0.11500 "    " 6 1 FF2EFF  "C6145"  <> <> 47903 1
  13 2 3.440462 -1.736751 11.027948 900 19 -0.11500 -0.11500 "    " 6 1 FF2EFF  "C6146"  <> <> 47904 1
  14 2 2.337278 -2.566954 10.768275 900 19 -0.11500 -0.11500 "    " 6 1 FF2EFF  "C6147"  <> <> 47905 1
  15 2 2.357219 -3.897516 11.206244 900 19 -0.11500 -0.11500 "    " 6 1 FF2EFF  "C6148"  <> <> 47906 1
  16 2 3.442431 -4.338414 11.976119 900 19 -0.11500 -0.11500 "    " 6 1 FF2EFF  "C6149"  <> <> 47907 1
  17 25 4.992288 -4.870168 14.189837 900 38 -0.83900 -0.83900 "    " 7 1 2E2EFF  "N6150"   -0.684    0.740  47908 1
  18 1 7.545054 -2.688411 12.603366 900 19 0.39500 0.39500 "    " 6 1 FF2EFF  "C6151"  <> <> 47909 1
  19 24 8.204499 -2.094790 11.879756 900 38 -0.43000 -0.43000 "    " 7 1 2E2EFF  "N6152"  <> <> 47910 1
  20 43 4.552127 -6.754942 15.515772 900 21 0.36000 0.36000 "    " 1 0 FFFFFF  "H6153"   11.401    2.220  47911 1
  21 3 5.464192 -6.283934 17.267425 900 19 0.36000 0.36000 "    " 6 1 FF2EFF  "C6154"   11.401    2.220  47912 1
  22 41 8.145261 -1.317473 14.803939 900 21 0.11500 0.11500 "    " 1 0 FFFFFF  "H6155"  <> <> 47913 1
  23 41 10.313273 -0.554465 14.787229 900 21 0.11500 0.11500 "    " 1 0 FFFFFF  "H6156"  <> <> 47914 1
  24 41 9.561790 -5.288998 15.695653 900 21 0.11500 0.11500 "    " 1 0 FFFFFF  "H6157"  <> <> 47915 1
  25 41 5.260299 -1.464339 12.119622 900 21 0.11500 0.11500 "    " 1 0 FFFFFF  "H6158"  <> <> 47916 1
  26 41 3.486299 -0.752082 10.617445 900 21 0.11500 0.11500 "    " 1 0 FFFFFF  "H6159"  <> <> 47917 1
  27 41 1.513006 -2.212420 10.166704 900 21 0.11500 0.11500 "    " 1 0 FFFFFF  "H6160"  <> <> 47918 1
  28 41 1.552234 -4.578144 10.967467 900 21 0.11500 0.11500 "    " 1 0 FFFFFF  "H6161"  <> <> 47919 1
  29 41 3.466576 -5.356260 12.314018 900 21 0.11500 0.11500 "    " 1 0 FFFFFF  "H6162"  <> <> 47920 1
  30 2 11.045308 -3.727862 15.754997 900 19 0.00000 0.00000 "  c1" 6 1 FF2EFF  "C6163"  <> <> 47921 1
  31 41 11.870868 -4.392846 15.957373 900 21 0.00000 0.00000 "    " 1 0 FFFFFF  "H6164"  <> <> 47922 1
  32 2 11.278775 -2.362130 15.561606 900 19 0.00000 0.00000 "  c1" 6 1 FF2EFF  "C6165"  <> <> 47923 1
  33 56 12.520700 -1.845621 15.691605 900 141 0.00000 0.00000 "    " 9 1 6BFFB5  "F6166"  <> <> 47924 1
  34 41 5.044573 -7.195611 17.660242 900 21 0.00000 0.00000 "    " 1 0 FFFFFF  ""  <> <> 47925 1
  35 41 6.509684 -6.223156 17.564145 900 21 0.00000 0.00000 "    " 1 0 FFFFFF  ""  <> <> 47926 1
  36 41 4.878237 -5.436653 17.623742 900 21 0.00000 0.00000 "    " 1 0 FFFFFF  ""  <> <> 47927 1
  :::
 } 
 m_bond[76] { 
  # First column is bond index #
  i_m_from
  i_m_to
  i_m_order
  b_m_thin_bond
  :::
  1 1 2 1 1
  2 1 20 1 1
  3 1 21 1 1
  4 2 1 1 1
  5 2 17 1 1
  6 2 3 2 1
  7 3 2 2 1
  8 3 4 1 1
  9 4 3 1 1
  10 4 5 1 1
  11 4 9 2 1
  12 5 4 1 1
  13 5 8 1 1
  14 5 6 2 1
  15 6 5 2 1
  16 6 7 1 1
  17 6 22 1 1
  18 7 6 1 1
  19 7 23 1 1
  20 7 32 2 1
  21 8 5 1 1
  22 8 24 1 1
  23 8 30 2 1
  24 9 4 2 1
  25 9 10 1 1
  26 9 18 1 1
  27 10 9 1 1
  28 10 11 1 1
  29 10 17 2 1
  30 11 10 1 1
  31 11 16 1 1
  32 11 12 2 1
  33 12 11 2 1
  34 12 13 1 1
  35 12 25 1 1
  36 13 12 1 1
  37 13 14 2 1
  38 13 26 1 1
  39 14 13 2 1
  40 14 15 1 1
  41 14 27 1 1
  42 15 14 1 1
  43 15 16 2 1
  44 15 28 1 1
  45 16 11 1 1
  46 16 15 2 1
  47 16 29 1 1
  48 17 2 1 1
  49 17 10 2 1
  50 18 9 1 1
  51 18 19 3 1
  52 19 18 3 1
  53 20 1 1 1
  54 21 1 1 1
  55 21 34 1 1
  56 21 35 1 1
  57 21 36 1 1
  58 22 6 1 1
  59 23 7 1 1
  60 24 8 1 1
  61 25 12 1 1
  62 26 13 1 1
  63 27 14 1 1
  64 28 15 1 1
  65 29 16 1 1
  66 30 8 2 1
  67 30 31 1 1
  68 30 32 1 1
  69 31 30 1 1
  70 32 7 2 1
  71 32 30 1 1
  72 32 33 1 1
  73 33 32 1 1
  74 34 21 1 1
  75 35 21 1 1
  76 36 21 1 1
  :::
 } 
} 

f_m_ct { 
 s_m_title
 i_m_ct_stereo_status
 s_m_entry_id
 s_m_entry_name
 s_m_Source_Path
 s_m_Source_File
 i_m_Source_File_Index
 s_m_source_file
 i_m_source_file_index
 i_lp_mmshare_version
 i_f3d_flags
 s_epik_input
 s_epik_cmdline
 r_lp_tautomer_probability
 r_epik_Ionization_Penalty
 r_epik_Ionization_Penalty_Charging
 r_epik_Ionization_Penalty_Neutral
 r_epik_State_Penalty
 r_epik_Charging_Adjusted_Penalty
 i_epik_Tot_Q
 i_epik_Tot_abs_Q
 s_lp_Force_Field
 r_lp_Energy
 b_lp_Chiralities_Consistent
 s_lp_Variant
 s_m_job_name
 s_i_glide_gridfile
 i_i_glide_lignum
 i_i_glide_rotatable_bonds
 r_i_docking_score
 r_i_glide_ligand_efficiency
 r_i_glide_ligand_efficiency_sa
 r_i_glide_ligand_efficiency_ln
 r_i_glide_gscore
 r_i_glide_lipo
 r_i_glide_hbond
 r_i_glide_metal
 r_i_glide_rewards
 r_i_glide_evdw
 r_i_glide_ecoul
 r_i_glide_erotb
 r_i_glide_esite
 r_i_glide_emodel
 r_i_glide_energy
 r_i_glide_einternal
 i_i_glide_confnum
 i_i_glide_posenum
 r_i_glide_eff_state_penalty
 i_phase_Input_Structure_Number
 i_phase_Structure_Number
 r_phase_Similarity_to_Reference
 i_phase_Reference_Structure
 s_phase_Alignment_Method
 s_phase_Alignment_Reason
 s_phase_Core_SMARTS
 s_f3d_frozen_atoms
 s_m_subgroup_title
 s_m_subgroupid
 b_m_subgroup_collapsed
 i_m_ct_format
 :::
 19w 
  1
  2006 
  combiomed_cipy_affinitydata.1 
  /Users/rubenprieto/Documents/Lab/A1-CIPY/0.Project 
  combiomed_cipy_affinitydata.smi 
  1
  ligprep.maegz 
  1
  53161
  0
  W2NIXTFbY0hdW2NIXVtjSF1bY0hdYzEtYyhuYzJbTkgyXSljKEMjTiljKG4yKS1jM1tjSF1bY0hdW2NIXVtjSF1bY0hdMw== 
  J2VwaWtfcHl0aG9uJywgJy1waCcsICc3LjAnLCAnLXRuJywgJzgnLCAnLW1hJywgJzUwMCcsICctaW1hZScsICc8aW5maWxlLm1hZT4nLCAnLW9tYWUnLCAnPG91dGZpbGUubWFlPic= 
  1
    0.0000 
    0.0000 
    0.0000 
    0.0000 
  0
  0
  0
  S-OPLS 
  40.810891
  1
  18a-1 
  align_ligands_8 
  5n2s_hbond_grid 
  1
  2
  -7.67411119149082
  -0.365433866261468
  -1.00820432747402
  -1.89740848509433
  -7.67411119149082
  -3.0834739956045
  -0.32
  0
  -2.83011350152278
  -32.8430480957031
  -1.87801349163055
  0.483330734166189
  0
  -48.3805575941712
  -34.7210615873337
  3.16691470146179
  1
  17
  0
  21
  21
  0.975577167911816
  61
  "snapped core" 
  "" 
  a1aaaaa1-a2aa(-a3aaaaa3)aa(a2)Aa4aaaaa4 
  "6 7 31 29 8 5 4 9 10 11 12 13 14 15 16 17 2 3 1 36 35 34 33 38 37 21 22 32 30 23 24 25 26 27 28 20 41 40 39 43 42" 
  "A2A CONFORMATION A" 
  dock_gromacs_a2a 
  0
  2
 m_depend[8] { 
  # First column is dependency index #
  i_m_depend_dependency
  s_m_depend_property
  :::
  1 10 r_lp_tautomer_probability 
  2 10 r_epik_Ionization_Penalty 
  3 10 r_epik_Ionization_Penalty_Charging 
  4 10 r_epik_Ionization_Penalty_Neutral 
  5 10 r_epik_State_Penalty 
  6 10 r_epik_Charging_Adjusted_Penalty 
  7 10 i_epik_Tot_Q 
  8 30 s_m_job_name 
  :::
 } 
 m_atom[43] { 
  # First column is atom index #
  i_m_mmod_type
  r_m_x_coord
  r_m_y_coord
  r_m_z_coord
  i_m_residue_number
  i_m_color
  r_m_charge1
  r_m_charge2
  s_m_grow_name
  i_m_atomic_number
  i_m_visibility
  s_m_color_rgb
  s_m_atom_name
  r_epik_H2O_pKa
  r_epik_H2O_pKa_uncertainty
  i_m_minimize_atom_index
  i_m_minimize_constraint
  :::
  1 25 5.446396 -5.741243 16.597634 900 38 -0.92000 -0.92000 "    " 7 1 2E2EFF  ""   -2.178    0.920  47868 1
  2 2 5.838198 -4.865652 15.606847 900 19 1.04200 1.04200 "    " 6 1 FF2EFF  ""  <> <> 47869 1
  3 25 4.961962 -4.660541 14.637282 900 38 -0.83900 -0.83900 "    " 7 1 2E2EFF  ""   -0.684    0.740  47870 1
  4 2 5.341981 -3.848779 13.624593 900 19 0.66400 0.66400 "    " 6 1 FF2EFF  ""  <> <> 47871 1
  5 2 4.292807 -3.547138 12.630928 900 19 0.00000 0.00000 "    " 6 1 FF2EFF  ""  <> <> 47872 1
  6 2 4.098984 -2.255111 12.103466 900 19 -0.11500 -0.11500 "    " 6 1 FF2EFF  ""  <> <> 47873 1
  7 2 3.096989 -2.009348 11.162751 900 19 -0.11500 -0.11500 "    " 6 1 FF2EFF  ""  <> <> 47874 1
  8 2 3.461271 -4.568651 12.164312 900 19 -0.11500 -0.11500 "    " 6 1 FF2EFF  "C6141"  <> <> 47875 1
  9 2 6.635321 -3.315524 13.548637 900 19 -0.45700 -0.45700 "    " 6 1 FF2EFF  "C6142"  <> <> 47876 1
  10 2 7.440185 -3.516514 14.687514 900 19 0.66400 0.66400 "    " 6 1 FF2EFF  "C6143"  <> <> 47877 1
  11 2 8.778604 -2.917725 14.867596 900 19 0.00000 0.00000 "    " 6 1 FF2EFF  "C6144"  <> <> 47878 1
  12 2 9.825270 -3.644339 15.480840 900 19 -0.11500 -0.11500 "    " 6 1 FF2EFF  "C6145"  <> <> 47879 1
  13 2 11.139386 -3.142896 15.478372 900 19 -0.11500 -0.11500 "    " 6 1 FF2EFF  "C6146"  <> <> 47880 1
  14 2 10.383740 -1.176203 14.269531 900 19 -0.11500 -0.11500 "    " 6 1 FF2EFF  "C47881"  <> <> 47881 1
  15 2 9.068444 -1.634523 14.352250 900 19 -0.11500 -0.11500 "    " 6 1 FF2EFF  "C47882"  <> <> 47882 1
  16 25 7.047437 -4.343258 15.672000 900 38 -0.83900 -0.83900 "    " 7 1 2E2EFF  "N47883"   -0.684    0.740  47883 1
  17 1 7.092042 -2.629373 12.342409 900 19 0.39500 0.39500 "    " 6 1 FF2EFF  "C47884"  <> <> 47884 1
  18 24 7.441227 -2.079700 11.385565 900 38 -0.43000 -0.43000 "    " 7 1 2E2EFF  "N47885"  <> <> 47885 1
  19 43 4.562673 -6.165128 16.336637 900 21 0.36000 0.36000 "    " 1 0 FFFFFF  "H47886"   11.401    2.220  47886 1
  20 41 4.742389 -1.438846 12.393015 900 21 0.11500 0.11500 "    " 1 0 FFFFFF  "H47887"  <> <> 47887 1
  21 41 3.083806 -1.042435 10.702752 900 21 0.11500 0.11500 "    " 1 0 FFFFFF  "H47888"  <> <> 47888 1
  22 41 3.720789 -5.563069 12.480904 900 21 0.11500 0.11500 "    " 1 0 FFFFFF  "H47889"  <> <> 47889 1
  23 41 9.621225 -4.616061 15.907117 900 21 0.11500 0.11500 "    " 1 0 FFFFFF  "H47890"  <> <> 47890 1
  24 41 11.945760 -3.706525 15.921301 900 21 0.11500 0.11500 "    " 1 0 FFFFFF  "H47891"  <> <> 47891 1
  25 41 10.591890 -0.242291 13.772184 900 21 0.11500 0.11500 "    " 1 0 FFFFFF  "H47892"  <> <> 47892 1
  26 41 8.290744 -1.007613 13.942002 900 21 0.11500 0.11500 "    " 1 0 FFFFFF  "H47893"  <> <> 47893 1
  27 2 2.362743 -4.312041 11.321411 900 19 0.00000 0.00000 "  c1" 6 1 FF2EFF  "C47894"  <> <> 47894 1
  28 41 1.705232 -5.115988 11.020306 900 21 0.00000 0.00000 "    " 1 0 FFFFFF  "H47895"  <> <> 47895 1
  29 2 2.155099 -3.004600 10.852714 900 19 0.00000 0.00000 "  c1" 6 1 FF2EFF  "C47896"  <> <> 47896 1
  30 2 7.474202 -7.923060 19.637808 900 19 0.00000 0.00000 "  n1" 6 1 FF2EFF  "C47897"  <> <> 47897 1
  31 2 6.249750 -8.376837 19.116060 900 19 0.00000 0.00000 "  f1" 6 1 FF2EFF  "C47898"  <> <> 47898 1
  32 2 5.582264 -7.620794 18.132014 900 19 0.00000 0.00000 "  c3" 6 1 FF2EFF  "C47899"  <> <> 47899 1
  33 2 6.102390 -6.390633 17.662175 900 19 0.00000 0.00000 "  c1" 6 1 FF2EFF  "C47900"  <> <> 47900 1
  34 2 7.330840 -5.944955 18.204450 900 19 0.00000 0.00000 "    " 6 1 FF2EFF  "C47901"  <> <> 47901 1
  35 2 8.017668 -6.713117 19.168681 900 19 0.00000 0.00000 "  n3" 6 1 FF2EFF  "C47902"  <> <> 47902 1
  36 41 8.009528 -8.503134 20.374597 900 21 0.00000 0.00000 "  n2" 1 0 FFFFFF  "H47903"  <> <> 47903 1
  37 41 5.845271 -9.327053 19.425920 900 21 0.00000 0.00000 "    " 1 0 FFFFFF  "H47904"  <> <> 47904 1
  38 41 4.701567 -8.037281 17.665526 900 21 0.00000 0.00000 "    " 1 0 FFFFFF  "H47905"  <> <> 47905 1
  39 41 7.769005 -5.000984 17.913365 900 21 0.00000 0.00000 "    " 1 0 FFFFFF  "H47906"  <> <> 47906 1
  40 41 8.954308 -6.335859 19.555021 900 21 0.00000 0.00000 "    " 1 0 FFFFFF  "H47907"  <> <> 47907 1
  41 41 1.331551 -2.785874 10.188944 900 21 0.00000 0.00000 "    " 1 0 FFFFFF  "H47908"  <> <> 47908 1
  42 2 11.413427 -1.912736 14.863512 900 19 0.00000 0.00000 "  c1" 6 1 FF2EFF  "C47909"  <> <> 47909 1
  43 56 12.657582 -1.407765 14.879511 900 141 0.00000 0.00000 "    " 9 1 6BFFB5  "F47910"  <> <> 47910 1
  :::
 } 
 m_bond[92] { 
  # First column is bond index #
  i_m_from
  i_m_to
  i_m_order
  b_m_thin_bond
  :::
  1 1 2 1 1
  2 1 19 1 1
  3 1 33 1 1
  4 2 1 1 1
  5 2 16 1 1
  6 2 3 2 1
  7 3 2 2 1
  8 3 4 1 1
  9 4 3 1 1
  10 4 5 1 1
  11 4 9 2 1
  12 5 4 1 1
  13 5 8 1 1
  14 5 6 2 1
  15 6 5 2 1
  16 6 7 1 1
  17 6 20 1 1
  18 7 6 1 1
  19 7 21 1 1
  20 7 29 2 1
  21 8 5 1 1
  22 8 22 1 1
  23 8 27 2 1
  24 9 4 2 1
  25 9 10 1 1
  26 9 17 1 1
  27 10 9 1 1
  28 10 11 1 1
  29 10 16 2 1
  30 11 10 1 1
  31 11 15 1 1
  32 11 12 2 1
  33 12 11 2 1
  34 12 13 1 1
  35 12 23 1 1
  36 13 12 1 1
  37 13 24 1 1
  38 13 42 2 1
  39 14 15 2 1
  40 14 25 1 1
  41 14 42 1 1
  42 15 11 1 1
  43 15 14 2 1
  44 15 26 1 1
  45 16 2 1 1
  46 16 10 2 1
  47 17 9 1 1
  48 17 18 3 1
  49 18 17 3 1
  50 19 1 1 1
  51 20 6 1 1
  52 21 7 1 1
  53 22 8 1 1
  54 23 12 1 1
  55 24 13 1 1
  56 25 14 1 1
  57 26 15 1 1
  58 27 8 2 1
  59 27 28 1 1
  60 27 29 1 1
  61 28 27 1 1
  62 29 7 2 1
  63 29 27 1 1
  64 29 41 1 1
  65 30 31 2 1
  66 30 35 1 1
  67 30 36 1 1
  68 31 30 2 1
  69 31 32 1 1
  70 31 37 1 1
  71 32 31 1 1
  72 32 33 2 1
  73 32 38 1 1
  74 33 1 1 1
  75 33 32 2 1
  76 33 34 1 1
  77 34 33 1 1
  78 34 35 2 1
  79 34 39 1 1
  80 35 30 1 1
  81 35 34 2 1
  82 35 40 1 1
  83 36 30 1 1
  84 37 31 1 1
  85 38 32 1 1
  86 39 34 1 1
  87 40 35 1 1
  88 41 29 1 1
  89 42 13 2 1
  90 42 14 1 1
  91 42 43 1 1
  92 43 42 1 1
  :::
 } 
} 

f_m_ct { 
 s_m_title
 i_m_ct_stereo_status
 s_m_entry_id
 s_m_entry_name
 s_m_Source_Path
 s_m_Source_File
 i_m_Source_File_Index
 s_m_source_file
 i_m_source_file_index
 i_lp_mmshare_version
 i_f3d_flags
 s_epik_input
 s_epik_cmdline
 r_lp_tautomer_probability
 r_epik_Ionization_Penalty
 r_epik_Ionization_Penalty_Charging
 r_epik_Ionization_Penalty_Neutral
 r_epik_State_Penalty
 r_epik_Charging_Adjusted_Penalty
 i_epik_Tot_Q
 i_epik_Tot_abs_Q
 s_lp_Force_Field
 r_lp_Energy
 b_lp_Chiralities_Consistent
 s_lp_Variant
 s_m_job_name
 s_i_glide_gridfile
 i_i_glide_lignum
 i_i_glide_rotatable_bonds
 r_i_docking_score
 r_i_glide_ligand_efficiency
 r_i_glide_ligand_efficiency_sa
 r_i_glide_ligand_efficiency_ln
 r_i_glide_gscore
 r_i_glide_lipo
 r_i_glide_hbond
 r_i_glide_metal
 r_i_glide_rewards
 r_i_glide_evdw
 r_i_glide_ecoul
 r_i_glide_erotb
 r_i_glide_esite
 r_i_glide_emodel
 r_i_glide_energy
 r_i_glide_einternal
 i_i_glide_confnum
 i_i_glide_posenum
 r_i_glide_eff_state_penalty
 i_phase_Input_Structure_Number
 i_phase_Structure_Number
 r_phase_Similarity_to_Reference
 i_phase_Reference_Structure
 s_phase_Alignment_Method
 s_phase_Core_SMARTS
 s_f3d_frozen_atoms
 s_m_subgroup_title
 s_m_subgroupid
 b_m_subgroup_collapsed
 i_m_ct_format
 :::
 18l 
  1
  2047 
  combiomed_cipy_affinitydata.1 
  /Users/rubenprieto/Documents/Lab/A1-CIPY/0.Project 
  combiomed_cipy_affinitydata.smi 
  1
  ligprep.maegz 
  1
  53161
  0
  W2NIXTFbY0hdW2NIXVtjSF1bY0hdYzEtYyhuYzJbTkgyXSljKEMjTiljKG4yKS1jM1tjSF1bY0hdW2NIXVtjSF1bY0hdMw== 
  J2VwaWtfcHl0aG9uJywgJy1waCcsICc3LjAnLCAnLXRuJywgJzgnLCAnLW1hJywgJzUwMCcsICctaW1hZScsICc8aW5maWxlLm1hZT4nLCAnLW9tYWUnLCAnPG91dGZpbGUubWFlPic= 
  1
    0.0000 
    0.0000 
    0.0000 
    0.0000 
  0
  0
  0
  S-OPLS 
  40.810891
  1
  18a-1 
  align_ligands_8 
  5n2s_hbond_grid 
  1
  2
  -7.67411119149082
  -0.365433866261468
  -1.00820432747402
  -1.89740848509433
  -7.67411119149082
  -3.0834739956045
  -0.32
  0
  -2.83011350152278
  -32.8430480957031
  -1.87801349163055
  0.483330734166189
  0
  -48.3805575941712
  -34.7210615873337
  3.16691470146179
  1
  17
  0
  19
  19
  0.734776971975625
  61
  "snapped core" 
  a1aaaaa1-a2aa(aaa2)-a3aaaaa3 
  "6 7 32 30 8 5 4 9 10 17 2 3 11 12 13 14 15 16 22 23 33 31 24 25 26 27 28 29" 
  "A2A CONFORMATION A" 
  dock_gromacs_a2a 
  0
  2
 m_depend[8] { 
  # First column is dependency index #
  i_m_depend_dependency
  s_m_depend_property
  :::
  1 10 r_lp_tautomer_probability 
  2 10 r_epik_Ionization_Penalty 
  3 10 r_epik_Ionization_Penalty_Charging 
  4 10 r_epik_Ionization_Penalty_Neutral 
  5 10 r_epik_State_Penalty 
  6 10 r_epik_Charging_Adjusted_Penalty 
  7 10 i_epik_Tot_Q 
  8 30 s_m_job_name 
  :::
 } 
 m_atom[37] { 
  # First column is atom index #
  i_m_mmod_type
  r_m_x_coord
  r_m_y_coord
  r_m_z_coord
  i_m_residue_number
  i_m_color
  r_m_charge1
  r_m_charge2
  s_m_grow_name
  i_m_atomic_number
  i_m_visibility
  s_m_color_rgb
  s_m_atom_name
  r_epik_H2O_pKa
  r_epik_H2O_pKa_uncertainty
  i_m_minimize_atom_index
  i_m_minimize_constraint
  :::
  1 25 4.478471 -5.567991 16.778451 900 38 -0.92000 -0.92000 "    " 7 1 2E2EFF  ""   -2.178    0.920  47868 1
  2 2 5.127385 -5.067319 15.710541 900 19 1.04200 1.04200 "    " 6 1 FF2EFF  ""  <> <> 47869 1
  3 25 4.413154 -4.757289 14.642120 900 38 -0.83900 -0.83900 "    " 7 1 2E2EFF  ""   -0.684    0.740  47870 1
  4 2 5.044456 -4.087670 13.657194 900 19 0.66400 0.66400 "    " 6 1 FF2EFF  ""  <> <> 47871 1
  5 2 4.160172 -3.585150 12.587983 900 19 0.00000 0.00000 "    " 6 1 FF2EFF  ""  <> <> 47872 1
  6 2 4.206136 -2.245148 12.156193 900 19 -0.11500 -0.11500 "    " 6 1 FF2EFF  ""  <> <> 47873 1
  7 2 3.301300 -1.768436 11.207916 900 19 -0.11500 -0.11500 "    " 6 1 FF2EFF  ""  <> <> 47874 1
  8 2 3.208910 -4.426244 11.992860 900 19 -0.11500 -0.11500 "    " 6 1 FF2EFF  "C6141"  <> <> 47875 1
  9 2 6.409079 -3.790132 13.747721 900 19 -0.45700 -0.45700 "    " 6 1 FF2EFF  "C6142"  <> <> 47876 1
  10 2 7.025880 -4.170088 14.958619 900 19 0.66400 0.66400 "    " 6 1 FF2EFF  "C6143"  <> <> 47877 1
  11 2 8.342364 -3.692805 15.340848 900 19 0.00000 0.00000 "    " 6 1 FF2EFF  "C6144"  <> <> 47878 1
  12 2 9.406672 -4.532587 15.722873 900 19 -0.11500 -0.11500 "    " 6 1 FF2EFF  "C6145"  <> <> 47879 1
  13 2 10.712701 -4.012640 15.692275 900 19 -0.11500 -0.11500 "    " 6 1 FF2EFF  "C6146"  <> <> 47880 1
  14 2 9.811531 -1.777985 15.334078 900 19 -0.11500 -0.11500 "    " 6 1 FF2EFF  "C47881"  <> <> 47881 1
  15 2 8.548566 -2.316007 15.233914 900 19 -0.11500 -0.11500 "    " 6 1 FF2EFF  "C47882"  <> <> 47882 1
  16 25 6.398051 -4.849707 15.923418 900 38 -0.83900 -0.83900 "    " 7 1 2E2EFF  "N47883"   -0.684    0.740  47883 1
  17 1 7.098871 -3.040844 12.699300 900 19 0.39500 0.39500 "    " 6 1 FF2EFF  "C47884"  <> <> 47884 1
  18 24 7.635749 -2.432010 11.875070 900 38 -0.43000 -0.43000 "    " 7 1 2E2EFF  "N47885"  <> <> 47885 1
  19 43 5.108795 -5.974961 17.443166 900 21 0.36000 0.36000 "    " 1 0 FFFFFF  "H47886"   11.401    2.220  47886 1
  20 43 3.766971 -6.225938 16.458383 900 21 0.36000 0.36000 "    " 1 0 FFFFFF  "H47887"   11.401    2.220  47887 1
  21 41 4.937710 -1.559034 12.551734 900 21 0.11500 0.11500 "    " 1 0 FFFFFF  "H47888"  <> <> 47888 1
  22 41 3.419401 -0.758370 10.869114 900 21 0.11500 0.11500 "    " 1 0 FFFFFF  "H47889"  <> <> 47889 1
  23 41 3.245620 -5.463732 12.233129 900 21 0.11500 0.11500 "    " 1 0 FFFFFF  "H47890"  <> <> 47890 1
  24 41 9.238906 -5.591106 15.853946 900 21 0.11500 0.11500 "    " 1 0 FFFFFF  "H47891"  <> <> 47891 1
  25 41 11.568804 -4.665530 15.795409 900 21 0.11500 0.11500 "    " 1 0 FFFFFF  "H47892"  <> <> 47892 1
  26 41 9.892338 -0.715510 15.203812 900 21 0.11500 0.11500 "    " 1 0 FFFFFF  "H47893"  <> <> 47893 1
  27 41 7.738159 -1.662333 14.969562 900 21 0.11500 0.11500 "    " 1 0 FFFFFF  "H47894"  <> <> 47894 1
  28 2 2.225654 -3.939437 11.119547 900 19 0.00000 0.00000 "  c1" 6 1 FF2EFF  "C47895"  <> <> 47895 1
  29 41 1.479862 -4.611163 10.721893 900 21 0.00000 0.00000 "    " 1 0 FFFFFF  "H47896"  <> <> 47896 1
  30 2 2.247660 -2.582746 10.761188 900 19 0.00000 0.00000 "  c1" 6 1 FF2EFF  "C47897"  <> <> 47897 1
  31 41 1.510109 -2.192332 10.075028 900 21 0.00000 0.00000 "    " 1 0 FFFFFF  "H47898"  <> <> 47898 1
  32 2 10.908542 -2.646432 15.428120 900 19 0.00000 0.00000 "  c1" 6 1 FF2EFF  "C47899"  <> <> 47899 1
  33 16 12.166989 -2.188721 15.236997 900 70 0.00000 0.00000 "  c1" 8 1 FF2E2E  "O47900"  <> <> 47900 1
  34 3 12.290661 -1.235441 14.194825 900 19 0.00000 0.00000 "  c1" 6 1 FF2EFF  "C47901"  <> <> 47901 1
  35 41 12.882216 -0.489356 14.691209 900 21 0.00000 0.00000 "  n2" 1 0 FFFFFF  "H47902"  <> <> 47902 1
  36 41 12.828456 -1.556215 13.311793 900 21 0.00000 0.00000 "    " 1 0 FFFFFF  "H47903"  <> <> 47903 1
  37 41 11.401282 -0.757206 13.791329 900 21 0.00000 0.00000 "    " 1 0 FFFFFF  "H47904"  <> <> 47904 1
  :::
 } 
 m_bond[78] { 
  # First column is bond index #
  i_m_from
  i_m_to
  i_m_order
  b_m_thin_bond
  :::
  1 1 2 1 1
  2 1 19 1 1
  3 1 20 1 1
  4 2 1 1 1
  5 2 16 1 1
  6 2 3 2 1
  7 3 2 2 1
  8 3 4 1 1
  9 4 3 1 1
  10 4 5 1 1
  11 4 9 2 1
  12 5 4 1 1
  13 5 8 1 1
  14 5 6 2 1
  15 6 5 2 1
  16 6 7 1 1
  17 6 21 1 1
  18 7 6 1 1
  19 7 22 1 1
  20 7 30 2 1
  21 8 5 1 1
  22 8 23 1 1
  23 8 28 2 1
  24 9 4 2 1
  25 9 10 1 1
  26 9 17 1 1
  27 10 9 1 1
  28 10 11 1 1
  29 10 16 2 1
  30 11 10 1 1
  31 11 15 1 1
  32 11 12 2 1
  33 12 11 2 1
  34 12 13 1 1
  35 12 24 1 1
  36 13 12 1 1
  37 13 25 1 1
  38 13 32 2 1
  39 14 15 2 1
  40 14 26 1 1
  41 14 32 1 1
  42 15 11 1 1
  43 15 14 2 1
  44 15 27 1 1
  45 16 2 1 1
  46 16 10 2 1
  47 17 9 1 1
  48 17 18 3 1
  49 18 17 3 1
  50 19 1 1 1
  51 20 1 1 1
  52 21 6 1 1
  53 22 7 1 1
  54 23 8 1 1
  55 24 12 1 1
  56 25 13 1 1
  57 26 14 1 1
  58 27 15 1 1
  59 28 8 2 1
  60 28 29 1 1
  61 28 30 1 1
  62 29 28 1 1
  63 30 7 2 1
  64 30 28 1 1
  65 30 31 1 1
  66 31 30 1 1
  67 32 13 2 1
  68 32 14 1 1
  69 32 33 1 1
  70 33 32 1 1
  71 33 34 1 1
  72 34 33 1 1
  73 34 35 1 1
  74 34 36 1 1
  75 34 37 1 1
  76 35 34 1 1
  77 36 34 1 1
  78 37 34 1 1
  :::
 } 
} 

f_m_ct { 
 s_m_title
 i_m_ct_stereo_status
 s_m_entry_id
 s_m_entry_name
 s_m_Source_Path
 s_m_Source_File
 i_m_Source_File_Index
 s_m_source_file
 i_m_source_file_index
 i_lp_mmshare_version
 i_f3d_flags
 s_epik_input
 s_epik_cmdline
 r_lp_tautomer_probability
 r_epik_Ionization_Penalty
 r_epik_Ionization_Penalty_Charging
 r_epik_Ionization_Penalty_Neutral
 r_epik_State_Penalty
 r_epik_Charging_Adjusted_Penalty
 i_epik_Tot_Q
 i_epik_Tot_abs_Q
 s_lp_Force_Field
 r_lp_Energy
 b_lp_Chiralities_Consistent
 s_lp_Variant
 s_m_job_name
 s_i_glide_gridfile
 i_i_glide_lignum
 i_i_glide_rotatable_bonds
 r_i_docking_score
 r_i_glide_ligand_efficiency
 r_i_glide_ligand_efficiency_sa
 r_i_glide_ligand_efficiency_ln
 r_i_glide_gscore
 r_i_glide_lipo
 r_i_glide_hbond
 r_i_glide_metal
 r_i_glide_rewards
 r_i_glide_evdw
 r_i_glide_ecoul
 r_i_glide_erotb
 r_i_glide_esite
 r_i_glide_emodel
 r_i_glide_energy
 r_i_glide_einternal
 i_i_glide_confnum
 i_i_glide_posenum
 r_i_glide_eff_state_penalty
 i_phase_Input_Structure_Number
 i_phase_Structure_Number
 r_phase_Similarity_to_Reference
 i_phase_Reference_Structure
 s_phase_Alignment_Method
 s_phase_Alignment_Reason
 s_phase_Core_SMARTS
 s_f3d_frozen_atoms
 s_m_subgroup_title
 s_m_subgroupid
 b_m_subgroup_collapsed
 i_m_ct_format
 :::
 19ab 
  1
  2008 
  combiomed_cipy_affinitydata.1 
  /Users/rubenprieto/Documents/Lab/A1-CIPY/0.Project 
  combiomed_cipy_affinitydata.smi 
  1
  ligprep.maegz 
  1
  53161
  0
  W2NIXTFbY0hdW2NIXVtjSF1bY0hdYzEtYyhuYzJbTkgyXSljKEMjTiljKG4yKS1jM1tjSF1bY0hdW2NIXVtjSF1bY0hdMw== 
  J2VwaWtfcHl0aG9uJywgJy1waCcsICc3LjAnLCAnLXRuJywgJzgnLCAnLW1hJywgJzUwMCcsICctaW1hZScsICc8aW5maWxlLm1hZT4nLCAnLW9tYWUnLCAnPG91dGZpbGUubWFlPic= 
  1
    0.0000 
    0.0000 
    0.0000 
    0.0000 
  0
  0
  0
  S-OPLS 
  40.810891
  1
  18a-1 
  align_ligands_8 
  5n2s_hbond_grid 
  1
  2
  -7.67411119149082
  -0.365433866261468
  -1.00820432747402
  -1.89740848509433
  -7.67411119149082
  -3.0834739956045
  -0.32
  0
  -2.83011350152278
  -32.8430480957031
  -1.87801349163055
  0.483330734166189
  0
  -48.3805575941712
  -34.7210615873337
  3.16691470146179
  1
  17
  0
  23
  23
  0.771517945659641
  61
  "snapped core" 
  "" 
  a1aaaaa1-a2aa(aaa2)-a3aaaaa3 
  "12 13 14 15 16 11 10 9 4 3 2 17 5 6 7 32 30 8 25 26 27 28 29 22 23 31 24" 
  "A2A CONFORMATION A" 
  dock_gromacs_a2a 
  0
  2
 m_depend[8] { 
  # First column is dependency index #
  i_m_depend_dependency
  s_m_depend_property
  :::
  1 10 r_lp_tautomer_probability 
  2 10 r_epik_Ionization_Penalty 
  3 10 r_epik_Ionization_Penalty_Charging 
  4 10 r_epik_Ionization_Penalty_Neutral 
  5 10 r_epik_State_Penalty 
  6 10 r_epik_Charging_Adjusted_Penalty 
  7 10 i_epik_Tot_Q 
  8 30 s_m_job_name 
  :::
 } 
 m_atom[40] { 
  # First column is atom index #
  i_m_mmod_type
  r_m_x_coord
  r_m_y_coord
  r_m_z_coord
  i_m_residue_number
  i_m_color
  r_m_charge1
  r_m_charge2
  s_m_grow_name
  i_m_atomic_number
  i_m_visibility
  s_m_color_rgb
  s_m_atom_name
  r_epik_H2O_pKa
  r_epik_H2O_pKa_uncertainty
  i_m_minimize_atom_index
  i_m_minimize_constraint
  :::
  1 25 3.917468 -5.175936 16.123748 900 38 -0.92000 -0.92000 "    " 7 1 2E2EFF  ""   -2.178    0.920  47892 1
  2 2 4.767023 -4.915195 15.106343 900 19 1.04200 1.04200 "    " 6 1 FF2EFF  ""  <> <> 47893 1
  3 25 6.028402 -4.749376 15.401353 900 38 -0.83900 -0.83900 "    " 7 1 2E2EFF  ""   -0.684    0.740  47894 1
  4 2 6.747661 -4.052245 14.547405 900 19 0.66400 0.66400 "    " 6 1 FF2EFF  ""  <> <> 47895 1
  5 2 8.041058 -3.702172 15.101534 900 19 0.00000 0.00000 "    " 6 1 FF2EFF  ""  <> <> 47896 1
  6 2 8.876177 -4.707299 15.606372 900 19 -0.11500 -0.11500 "    " 6 1 FF2EFF  ""  <> <> 47897 1
  7 2 10.216978 -4.420661 15.862644 900 19 -0.11500 -0.11500 "    " 6 1 FF2EFF  ""  <> <> 47898 1
  8 2 8.470013 -2.368950 15.106406 900 19 -0.11500 -0.11500 "    " 6 1 FF2EFF  "C6141"  <> <> 47899 1
  9 2 6.253341 -3.642385 13.306344 900 19 -0.45700 -0.45700 "    " 6 1 FF2EFF  "C6142"  <> <> 47900 1
  10 2 4.908189 -3.963082 13.058648 900 19 0.66400 0.66400 "    " 6 1 FF2EFF  "C6143"  <> <> 47901 1
  11 2 4.041227 -3.485491 11.975813 900 19 0.00000 0.00000 "    " 6 1 FF2EFF  "C6144"  <> <> 47902 1
  12 2 4.196970 -2.224195 11.375761 900 19 -0.11500 -0.11500 "    " 6 1 FF2EFF  "C6145"  <> <> 47903 1
  13 2 3.192513 -1.724121 10.542030 900 19 -0.11500 -0.11500 "    " 6 1 FF2EFF  "C6146"  <> <> 47904 1
  14 2 1.949312 -2.382982 10.450972 900 19 -0.11500 -0.11500 "    " 6 1 FF2EFF  "C6147"  <> <> 47905 1
  15 2 1.825396 -3.672758 10.970794 900 19 -0.11500 -0.11500 "    " 6 1 FF2EFF  "C6148"  <> <> 47906 1
  16 2 2.898468 -4.242389 11.645475 900 19 -0.11500 -0.11500 "    " 6 1 FF2EFF  "C6149"  <> <> 47907 1
  17 25 4.178224 -4.614024 13.979457 900 38 -0.83900 -0.83900 "    " 7 1 2E2EFF  "N6150"   -0.684    0.740  47908 1
  18 1 7.132164 -2.907487 12.434056 900 19 0.39500 0.39500 "    " 6 1 FF2EFF  "C6151"  <> <> 47909 1
  19 24 7.868671 -2.323675 11.776630 900 38 -0.43000 -0.43000 "    " 7 1 2E2EFF  "N6152"  <> <> 47910 1
  20 43 3.367802 -6.000678 15.868925 900 21 0.36000 0.36000 "    " 1 0 FFFFFF  "H6153"   11.401    2.220  47911 1
  21 3 4.460628 -5.346029 17.432995 900 19 0.36000 0.36000 "    " 6 1 FF2EFF  "C6154"   11.401    2.220  47912 1
  22 41 8.529000 -5.726841 15.632254 900 21 0.11500 0.11500 "    " 1 0 FFFFFF  "H6155"  <> <> 47913 1
  23 41 10.908236 -5.219337 16.092430 900 21 0.11500 0.11500 "    " 1 0 FFFFFF  "H6156"  <> <> 47914 1
  24 41 7.819877 -1.582692 14.759542 900 21 0.11500 0.11500 "    " 1 0 FFFFFF  "H6157"  <> <> 47915 1
  25 41 5.060899 -1.611211 11.571488 900 21 0.11500 0.11500 "    " 1 0 FFFFFF  "H6158"  <> <> 47916 1
  26 41 3.361235 -0.802157 10.019789 900 21 0.11500 0.11500 "    " 1 0 FFFFFF  "H6159"  <> <> 47917 1
  27 41 1.140232 -1.967699 9.868095 900 21 0.11500 0.11500 "    " 1 0 FFFFFF  "H6160"  <> <> 47918 1
  28 41 0.933473 -4.251409 10.878057 900 21 0.11500 0.11500 "    " 1 0 FFFFFF  "H6161"  <> <> 47919 1
  29 41 2.782123 -5.239754 12.019137 900 21 0.11500 0.11500 "    " 1 0 FFFFFF  "H6162"  <> <> 47920 1
  30 2 9.755176 -2.053429 15.521662 900 19 0.00000 0.00000 "  c1" 6 1 FF2EFF  "C6163"  <> <> 47921 1
  31 41 10.010238 -1.009400 15.542956 900 21 0.00000 0.00000 "    " 1 0 FFFFFF  "H6164"  <> <> 47922 1
  32 2 10.656774 -3.095308 15.824739 900 19 0.00000 0.00000 "  c1" 6 1 FF2EFF  "C6165"  <> <> 47923 1
  33 3 12.537262 -1.708786 15.659918 900 19 0.00000 0.00000 "  c1" 6 1 FF2EFF  "C6166"  <> <> 47924 1
  34 41 13.418346 -1.987961 15.182492 900 21 0.00000 0.00000 "  n2" 1 0 FFFFFF  "H6167"  <> <> 47925 1
  35 41 11.960383 -1.125637 14.997412 900 21 0.00000 0.00000 "    " 1 0 FFFFFF  "H6168"  <> <> 47926 1
  36 41 12.829217 -0.992568 16.385710 900 21 0.00000 0.00000 "    " 1 0 FFFFFF  "H6169"  <> <> 47927 1
  37 16 11.964274 -2.897222 16.125005 900 70 0.00000 0.00000 "  c1" 8 1 FF2E2E  "O6170"  <> <> 47928 1
  38 41 4.801015 -6.374475 17.550377 900 21 0.00000 0.00000 "    " 1 0 FFFFFF  ""  <> <> 47929 1
  39 41 5.337639 -4.735866 17.546575 900 21 0.00000 0.00000 "    " 1 0 FFFFFF  ""  <> <> 47930 1
  40 41 3.739432 -5.033844 18.186971 900 21 0.00000 0.00000 "    " 1 0 FFFFFF  ""  <> <> 47931 1
  :::
 } 
 m_bond[84] { 
  # First column is bond index #
  i_m_from
  i_m_to
  i_m_order
  b_m_thin_bond
  :::
  1 1 2 1 1
  2 1 20 1 1
  3 1 21 1 1
  4 2 1 1 1
  5 2 17 1 1
  6 2 3 2 1
  7 3 2 2 1
  8 3 4 1 1
  9 4 3 1 1
  10 4 5 1 1
  11 4 9 2 1
  12 5 4 1 1
  13 5 8 1 1
  14 5 6 2 1
  15 6 5 2 1
  16 6 7 1 1
  17 6 22 1 1
  18 7 6 1 1
  19 7 23 1 1
  20 7 32 2 1
  21 8 5 1 1
  22 8 24 1 1
  23 8 30 2 1
  24 9 4 2 1
  25 9 10 1 1
  26 9 18 1 1
  27 10 9 1 1
  28 10 11 1 1
  29 10 17 2 1
  30 11 10 1 1
  31 11 16 1 1
  32 11 12 2 1
  33 12 11 2 1
  34 12 13 1 1
  35 12 25 1 1
  36 13 12 1 1
  37 13 14 2 1
  38 13 26 1 1
  39 14 13 2 1
  40 14 15 1 1
  41 14 27 1 1
  42 15 14 1 1
  43 15 16 2 1
  44 15 28 1 1
  45 16 11 1 1
  46 16 15 2 1
  47 16 29 1 1
  48 17 2 1 1
  49 17 10 2 1
  50 18 9 1 1
  51 18 19 3 1
  52 19 18 3 1
  53 20 1 1 1
  54 21 1 1 1
  55 21 38 1 1
  56 21 39 1 1
  57 21 40 1 1
  58 22 6 1 1
  59 23 7 1 1
  60 24 8 1 1
  61 25 12 1 1
  62 26 13 1 1
  63 27 14 1 1
  64 28 15 1 1
  65 29 16 1 1
  66 30 8 2 1
  67 30 31 1 1
  68 30 32 1 1
  69 31 30 1 1
  70 32 7 2 1
  71 32 30 1 1
  72 32 37 1 1
  73 33 34 1 1
  74 33 35 1 1
  75 33 36 1 1
  76 33 37 1 1
  77 34 33 1 1
  78 35 33 1 1
  79 36 33 1 1
  80 37 32 1 1
  81 37 33 1 1
  82 38 21 1 1
  83 39 21 1 1
  84 40 21 1 1
  :::
 } 
} 

f_m_ct { 
 s_m_title
 i_m_ct_stereo_status
 s_m_entry_id
 s_m_entry_name
 s_m_Source_Path
 s_m_Source_File
 i_m_Source_File_Index
 s_m_source_file
 i_m_source_file_index
 i_lp_mmshare_version
 i_f3d_flags
 s_epik_input
 s_epik_cmdline
 r_lp_tautomer_probability
 r_epik_Ionization_Penalty
 r_epik_Ionization_Penalty_Charging
 r_epik_Ionization_Penalty_Neutral
 r_epik_State_Penalty
 r_epik_Charging_Adjusted_Penalty
 i_epik_Tot_Q
 i_epik_Tot_abs_Q
 s_lp_Force_Field
 r_lp_Energy
 b_lp_Chiralities_Consistent
 s_lp_Variant
 s_m_job_name
 s_i_glide_gridfile
 i_i_glide_lignum
 i_i_glide_rotatable_bonds
 r_i_docking_score
 r_i_glide_ligand_efficiency
 r_i_glide_ligand_efficiency_sa
 r_i_glide_ligand_efficiency_ln
 r_i_glide_gscore
 r_i_glide_lipo
 r_i_glide_hbond
 r_i_glide_metal
 r_i_glide_rewards
 r_i_glide_evdw
 r_i_glide_ecoul
 r_i_glide_erotb
 r_i_glide_esite
 r_i_glide_emodel
 r_i_glide_energy
 r_i_glide_einternal
 i_i_glide_confnum
 i_i_glide_posenum
 r_i_glide_eff_state_penalty
 i_phase_Input_Structure_Number
 i_phase_Structure_Number
 r_phase_Similarity_to_Reference
 i_phase_Reference_Structure
 s_phase_Alignment_Method
 s_phase_Alignment_Reason
 s_phase_Core_SMARTS
 s_f3d_frozen_atoms
 s_m_subgroup_title
 s_m_subgroupid
 b_m_subgroup_collapsed
 i_m_ct_format
 :::
 19ac 
  1
  2009 
  combiomed_cipy_affinitydata.1 
  /Users/rubenprieto/Documents/Lab/A1-CIPY/0.Project 
  combiomed_cipy_affinitydata.smi 
  1
  ligprep.maegz 
  1
  53161
  0
  W2NIXTFbY0hdW2NIXVtjSF1bY0hdYzEtYyhuYzJbTkgyXSljKEMjTiljKG4yKS1jM1tjSF1bY0hdW2NIXVtjSF1bY0hdMw== 
  J2VwaWtfcHl0aG9uJywgJy1waCcsICc3LjAnLCAnLXRuJywgJzgnLCAnLW1hJywgJzUwMCcsICctaW1hZScsICc8aW5maWxlLm1hZT4nLCAnLW9tYWUnLCAnPG91dGZpbGUubWFlPic= 
  1
    0.0000 
    0.0000 
    0.0000 
    0.0000 
  0
  0
  0
  S-OPLS 
  40.810891
  1
  18a-1 
  align_ligands_8 
  5n2s_hbond_grid 
  1
  2
  -7.67411119149082
  -0.365433866261468
  -1.00820432747402
  -1.89740848509433
  -7.67411119149082
  -3.0834739956045
  -0.32
  0
  -2.83011350152278
  -32.8430480957031
  -1.87801349163055
  0.483330734166189
  0
  -48.3805575941712
  -34.7210615873337
  3.16691470146179
  1
  17
  0
  24
  24
  0.943923023320555
  61
  "snapped core" 
  "" 
  a1aaaaa1-a2aa(-a3aaaaa3)aa(a2)Aa4aaaaa4 
  "6 7 31 29 8 5 4 9 10 11 12 13 14 15 16 17 2 3 1 40 39 38 37 42 41 21 22 30 23 24 25 26 27 28 20 45 44 43 47 46" 
  "A2A CONFORMATION A" 
  dock_gromacs_a2a 
  0
  2
 m_depend[8] { 
  # First column is dependency index #
  i_m_depend_dependency
  s_m_depend_property
  :::
  1 10 r_lp_tautomer_probability 
  2 10 r_epik_Ionization_Penalty 
  3 10 r_epik_Ionization_Penalty_Charging 
  4 10 r_epik_Ionization_Penalty_Neutral 
  5 10 r_epik_State_Penalty 
  6 10 r_epik_Charging_Adjusted_Penalty 
  7 10 i_epik_Tot_Q 
  8 30 s_m_job_name 
  :::
 } 
 m_atom[47] { 
  # First column is atom index #
  i_m_mmod_type
  r_m_x_coord
  r_m_y_coord
  r_m_z_coord
  i_m_residue_number
  i_m_color
  r_m_charge1
  r_m_charge2
  s_m_grow_name
  i_m_atomic_number
  i_m_visibility
  s_m_color_rgb
  s_m_atom_name
  r_epik_H2O_pKa
  r_epik_H2O_pKa_uncertainty
  i_m_minimize_atom_index
  i_m_minimize_constraint
  :::
  1 25 5.035122 -6.096756 16.782105 900 38 -0.92000 -0.92000 "    " 7 1 2E2EFF  ""   -2.178    0.920  47868 1
  2 2 5.482697 -5.280250 15.765425 900 19 1.04200 1.04200 "    " 6 1 FF2EFF  ""  <> <> 47869 1
  3 25 4.664932 -4.906717 14.776515 900 38 -0.83900 -0.83900 "    " 7 1 2E2EFF  ""   -0.684    0.740  47870 1
  4 2 5.184125 -4.120871 13.792887 900 19 0.66400 0.66400 "    " 6 1 FF2EFF  ""  <> <> 47871 1
  5 2 4.247704 -3.637976 12.748877 900 19 0.00000 0.00000 "    " 6 1 FF2EFF  ""  <> <> 47872 1
  6 2 4.220852 -2.296506 12.312061 900 19 -0.11500 -0.11500 "    " 6 1 FF2EFF  ""  <> <> 47873 1
  7 2 3.302506 -1.856423 11.355898 900 19 -0.11500 -0.11500 "    " 6 1 FF2EFF  ""  <> <> 47874 1
  8 2 3.367013 -4.523551 12.120985 900 19 -0.11500 -0.11500 "    " 6 1 FF2EFF  "C6141"  <> <> 47875 1
  9 2 6.533141 -3.748225 13.804214 900 19 -0.45700 -0.45700 "    " 6 1 FF2EFF  "C6142"  <> <> 47876 1
  10 2 7.236603 -4.152488 14.947450 900 19 0.66400 0.66400 "    " 6 1 FF2EFF  "C6143"  <> <> 47877 1
  11 2 8.533636 -3.653182 15.317351 900 19 0.00000 0.00000 "    " 6 1 FF2EFF  "C6144"  <> <> 47878 1
  12 2 9.605673 -4.489631 15.681990 900 19 -0.11500 -0.11500 "    " 6 1 FF2EFF  "C6145"  <> <> 47879 1
  13 2 10.898103 -3.953575 15.664411 900 19 -0.11500 -0.11500 "    " 6 1 FF2EFF  "C6146"  <> <> 47880 1
  14 2 9.950594 -1.726168 15.357467 900 19 -0.11500 -0.11500 "    " 6 1 FF2EFF  "C47881"  <> <> 47881 1
  15 2 8.697692 -2.273203 15.248036 900 19 -0.11500 -0.11500 "    " 6 1 FF2EFF  "C47882"  <> <> 47882 1
  16 25 6.736791 -4.956384 15.866237 900 38 -0.83900 -0.83900 "    " 7 1 2E2EFF  "N47883"   -0.684    0.740  47883 1
  17 1 7.147153 -2.958049 12.735891 900 19 0.39500 0.39500 "    " 6 1 FF2EFF  "C47884"  <> <> 47884 1
  18 24 7.623480 -2.323742 11.891890 900 38 -0.43000 -0.43000 "    " 7 1 2E2EFF  "N47885"  <> <> 47885 1
  19 43 4.189704 -6.557531 16.433769 900 21 0.36000 0.36000 "    " 1 0 FFFFFF  "H47886"   11.401    2.220  47886 1
  20 41 4.919356 -1.578185 12.705631 900 21 0.11500 0.11500 "    " 1 0 FFFFFF  "H47887"  <> <> 47887 1
  21 41 3.366082 -0.832658 11.036411 900 21 0.11500 0.11500 "    " 1 0 FFFFFF  "H47888"  <> <> 47888 1
  22 41 3.501805 -5.557071 12.352333 900 21 0.11500 0.11500 "    " 1 0 FFFFFF  "H47889"  <> <> 47889 1
  23 41 9.450431 -5.551335 15.800338 900 21 0.11500 0.11500 "    " 1 0 FFFFFF  "H47890"  <> <> 47890 1
  24 41 11.761817 -4.594162 15.768841 900 21 0.11500 0.11500 "    " 1 0 FFFFFF  "H47891"  <> <> 47891 1
  25 41 10.004334 -0.663619 15.245320 900 21 0.11500 0.11500 "    " 1 0 FFFFFF  "H47892"  <> <> 47892 1
  26 41 7.868218 -1.628175 15.021048 900 21 0.11500 0.11500 "    " 1 0 FFFFFF  "H47893"  <> <> 47893 1
  27 2 2.376123 -4.092052 11.220313 900 19 0.00000 0.00000 "  c1" 6 1 FF2EFF  "C47894"  <> <> 47894 1
  28 41 1.682860 -4.805137 10.796680 900 21 0.00000 0.00000 "    " 1 0 FFFFFF  "H47895"  <> <> 47895 1
  29 2 2.317488 -2.731862 10.871029 900 19 0.00000 0.00000 "  c1" 6 1 FF2EFF  "C47896"  <> <> 47896 1
  30 2 7.155849 -8.455401 19.636069 900 19 0.00000 0.00000 "  n1" 6 1 FF2EFF  "C47897"  <> <> 47897 1
  31 2 6.009700 -8.963384 18.996811 900 19 0.00000 0.00000 "  f1" 6 1 FF2EFF  "C47898"  <> <> 47898 1
  32 2 5.301422 -8.167110 18.071516 900 19 0.00000 0.00000 "  c3" 6 1 FF2EFF  "C47899"  <> <> 47899 1
  33 2 5.713911 -6.842727 17.772773 900 19 0.00000 0.00000 "  c1" 6 1 FF2EFF  "C47900"  <> <> 47900 1
  34 2 6.874828 -6.362227 18.416400 900 19 0.00000 0.00000 "    " 6 1 FF2EFF  "C47901"  <> <> 47901 1
  35 2 7.591036 -7.154323 19.334304 900 19 0.00000 0.00000 "  n3" 6 1 FF2EFF  "C47902"  <> <> 47902 1
  36 41 7.725673 -9.060021 20.325159 900 21 0.00000 0.00000 "  n2" 1 0 FFFFFF  "H47903"  <> <> 47903 1
  37 41 5.699768 -9.977323 19.183630 900 21 0.00000 0.00000 "    " 1 0 FFFFFF  "H47904"  <> <> 47904 1
  38 41 4.453870 -8.586055 17.546375 900 21 0.00000 0.00000 "    " 1 0 FFFFFF  "H47905"  <> <> 47905 1
  39 41 7.246363 -5.363827 18.223921 900 21 0.00000 0.00000 "    " 1 0 FFFFFF  "H47906"  <> <> 47906 1
  40 41 8.481535 -6.736013 19.784228 900 21 0.00000 0.00000 "    " 1 0 FFFFFF  "H47907"  <> <> 47907 1
  41 41 1.564979 -2.376279 10.181866 900 21 0.00000 0.00000 "    " 1 0 FFFFFF  "H47908"  <> <> 47908 1
  42 2 11.060543 -2.581738 15.430594 900 19 0.00000 0.00000 "  c1" 6 1 FF2EFF  "C47909"  <> <> 47909 1
  43 16 12.304345 -2.106910 15.233547 900 70 0.00000 0.00000 "  c1" 8 1 FF2E2E  "O47910"  <> <> 47910 1
  44 3 12.382997 -1.176345 14.177620 900 19 0.00000 0.00000 "  n2" 6 1 FF2EFF  "C47911"  <> <> 47911 1
  45 41 12.921698 -0.409049 14.697562 900 21 0.00000 0.00000 "    " 1 0 FFFFFF  ""  <> <> 47912 1
  46 41 12.966608 -1.471015 13.315287 900 21 0.00000 0.00000 "    " 1 0 FFFFFF  ""  <> <> 47913 1
  47 41 11.478104 -0.748344 13.750953 900 21 0.00000 0.00000 "    " 1 0 FFFFFF  ""  <> <> 47914 1
  :::
 } 
 m_bond[100] { 
  # First column is bond index #
  i_m_from
  i_m_to
  i_m_order
  b_m_thin_bond
  :::
  1 1 2 1 1
  2 1 19 1 1
  3 1 33 1 1
  4 2 1 1 1
  5 2 16 1 1
  6 2 3 2 1
  7 3 2 2 1
  8 3 4 1 1
  9 4 3 1 1
  10 4 5 1 1
  11 4 9 2 1
  12 5 4 1 1
  13 5 8 1 1
  14 5 6 2 1
  15 6 5 2 1
  16 6 7 1 1
  17 6 20 1 1
  18 7 6 1 1
  19 7 21 1 1
  20 7 29 2 1
  21 8 5 1 1
  22 8 22 1 1
  23 8 27 2 1
  24 9 4 2 1
  25 9 10 1 1
  26 9 17 1 1
  27 10 9 1 1
  28 10 11 1 1
  29 10 16 2 1
  30 11 10 1 1
  31 11 15 1 1
  32 11 12 2 1
  33 12 11 2 1
  34 12 13 1 1
  35 12 23 1 1
  36 13 12 1 1
  37 13 24 1 1
  38 13 42 2 1
  39 14 15 2 1
  40 14 25 1 1
  41 14 42 1 1
  42 15 11 1 1
  43 15 14 2 1
  44 15 26 1 1
  45 16 2 1 1
  46 16 10 2 1
  47 17 9 1 1
  48 17 18 3 1
  49 18 17 3 1
  50 19 1 1 1
  51 20 6 1 1
  52 21 7 1 1
  53 22 8 1 1
  54 23 12 1 1
  55 24 13 1 1
  56 25 14 1 1
  57 26 15 1 1
  58 27 8 2 1
  59 27 28 1 1
  60 27 29 1 1
  61 28 27 1 1
  62 29 7 2 1
  63 29 27 1 1
  64 29 41 1 1
  65 30 31 2 1
  66 30 35 1 1
  67 30 36 1 1
  68 31 30 2 1
  69 31 32 1 1
  70 31 37 1 1
  71 32 31 1 1
  72 32 33 2 1
  73 32 38 1 1
  74 33 1 1 1
  75 33 32 2 1
  76 33 34 1 1
  77 34 33 1 1
  78 34 35 2 1
  79 34 39 1 1
  80 35 30 1 1
  81 35 34 2 1
  82 35 40 1 1
  83 36 30 1 1
  84 37 31 1 1
  85 38 32 1 1
  86 39 34 1 1
  87 40 35 1 1
  88 41 29 1 1
  89 42 13 2 1
  90 42 14 1 1
  91 42 43 1 1
  92 43 42 1 1
  93 43 44 1 1
  94 44 43 1 1
  95 44 45 1 1
  96 44 46 1 1
  97 44 47 1 1
  98 45 44 1 1
  99 46 44 1 1
  100 47 44 1 1
  :::
 } 
} 

f_m_ct { 
 s_m_title
 i_m_ct_stereo_status
 s_m_entry_id
 s_m_entry_name
 s_m_Source_Path
 s_m_Source_File
 i_m_Source_File_Index
 s_m_source_file
 i_m_source_file_index
 i_lp_mmshare_version
 i_f3d_flags
 s_epik_input
 s_epik_cmdline
 r_lp_tautomer_probability
 r_epik_Ionization_Penalty
 r_epik_Ionization_Penalty_Charging
 r_epik_Ionization_Penalty_Neutral
 r_epik_State_Penalty
 r_epik_Charging_Adjusted_Penalty
 i_epik_Tot_Q
 i_epik_Tot_abs_Q
 s_lp_Force_Field
 r_lp_Energy
 b_lp_Chiralities_Consistent
 s_lp_Variant
 s_m_job_name
 s_i_glide_gridfile
 i_i_glide_lignum
 i_i_glide_rotatable_bonds
 r_i_docking_score
 r_i_glide_ligand_efficiency
 r_i_glide_ligand_efficiency_sa
 r_i_glide_ligand_efficiency_ln
 r_i_glide_gscore
 r_i_glide_lipo
 r_i_glide_hbond
 r_i_glide_metal
 r_i_glide_rewards
 r_i_glide_evdw
 r_i_glide_ecoul
 r_i_glide_erotb
 r_i_glide_esite
 r_i_glide_emodel
 r_i_glide_energy
 r_i_glide_einternal
 i_i_glide_confnum
 i_i_glide_posenum
 r_i_glide_eff_state_penalty
 i_phase_Input_Structure_Number
 i_phase_Structure_Number
 r_phase_Similarity_to_Reference
 i_phase_Reference_Structure
 s_phase_Alignment_Method
 s_phase_Alignment_Reason
 s_phase_Core_SMARTS
 s_f3d_frozen_atoms
 s_m_subgroup_title
 s_m_subgroupid
 b_m_subgroup_collapsed
 i_m_ct_format
 :::
 18m 
  1
  2010 
  combiomed_cipy_affinitydata.1 
  /Users/rubenprieto/Documents/Lab/A1-CIPY/0.Project 
  combiomed_cipy_affinitydata.smi 
  1
  ligprep.maegz 
  1
  53161
  0
  W2NIXTFbY0hdW2NIXVtjSF1bY0hdYzEtYyhuYzJbTkgyXSljKEMjTiljKG4yKS1jM1tjSF1bY0hdW2NIXVtjSF1bY0hdMw== 
  J2VwaWtfcHl0aG9uJywgJy1waCcsICc3LjAnLCAnLXRuJywgJzgnLCAnLW1hJywgJzUwMCcsICctaW1hZScsICc8aW5maWxlLm1hZT4nLCAnLW9tYWUnLCAnPG91dGZpbGUubWFlPic= 
  1
    0.0000 
    0.0000 
    0.0000 
    0.0000 
  0
  0
  0
  S-OPLS 
  40.810891
  1
  18a-1 
  align_ligands_8 
  5n2s_hbond_grid 
  1
  2
  -7.67411119149082
  -0.365433866261468
  -1.00820432747402
  -1.89740848509433
  -7.67411119149082
  -3.0834739956045
  -0.32
  0
  -2.83011350152278
  -32.8430480957031
  -1.87801349163055
  0.483330734166189
  0
  -48.3805575941712
  -34.7210615873337
  3.16691470146179
  1
  17
  0
  25
  25
  0.73612821156283
  61
  "snapped core" 
  "" 
  a1aaaaa1-a2aa(aaa2)-a3aaaaa3 
  "6 7 32 30 8 5 4 9 10 17 2 3 11 12 13 14 15 16 22 23 31 24 25 26 27 28 29" 
  "A2A CONFORMATION A" 
  dock_gromacs_a2a 
  0
  2
 m_depend[8] { 
  # First column is dependency index #
  i_m_depend_dependency
  s_m_depend_property
  :::
  1 10 r_lp_tautomer_probability 
  2 10 r_epik_Ionization_Penalty 
  3 10 r_epik_Ionization_Penalty_Charging 
  4 10 r_epik_Ionization_Penalty_Neutral 
  5 10 r_epik_State_Penalty 
  6 10 r_epik_Charging_Adjusted_Penalty 
  7 10 i_epik_Tot_Q 
  8 30 s_m_job_name 
  :::
 } 
 m_atom[34] { 
  # First column is atom index #
  i_m_mmod_type
  r_m_x_coord
  r_m_y_coord
  r_m_z_coord
  i_m_residue_number
  i_m_color
  r_m_charge1
  r_m_charge2
  s_m_grow_name
  i_m_atomic_number
  i_m_visibility
  s_m_color_rgb
  s_m_atom_name
  r_epik_H2O_pKa
  r_epik_H2O_pKa_uncertainty
  i_m_minimize_atom_index
  i_m_minimize_constraint
  :::
  1 25 5.134971 -5.785982 16.582854 900 38 -0.92000 -0.92000 "    " 7 1 2E2EFF  ""   -2.178    0.920  47868 1
  2 2 5.631686 -4.995103 15.606752 900 19 1.04200 1.04200 "    " 6 1 FF2EFF  ""  <> <> 47869 1
  3 25 4.829926 -4.724812 14.599481 900 38 -0.83900 -0.83900 "    " 7 1 2E2EFF  ""   -0.684    0.740  47870 1
  4 2 5.316811 -3.928664 13.627637 900 19 0.66400 0.66400 "    " 6 1 FF2EFF  ""  <> <> 47871 1
  5 2 4.327103 -3.537284 12.605586 900 19 0.00000 0.00000 "    " 6 1 FF2EFF  ""  <> <> 47872 1
  6 2 4.242815 -2.219834 12.114516 900 19 -0.11500 -0.11500 "    " 6 1 FF2EFF  ""  <> <> 47873 1
  7 2 3.263022 -1.862845 11.188468 900 19 -0.11500 -0.11500 "    " 6 1 FF2EFF  ""  <> <> 47874 1
  8 2 3.410967 -4.477167 12.111075 900 19 -0.11500 -0.11500 "    " 6 1 FF2EFF  "C6141"  <> <> 47875 1
  9 2 6.643269 -3.471862 13.653435 900 19 -0.45700 -0.45700 "    " 6 1 FF2EFF  "C6142"  <> <> 47876 1
  10 2 7.367508 -3.768882 14.829210 900 19 0.66400 0.66400 "    " 6 1 FF2EFF  "C6143"  <> <> 47877 1
  11 2 8.730359 -3.271479 15.091891 900 19 0.00000 0.00000 "    " 6 1 FF2EFF  "C6144"  <> <> 47878 1
  12 2 9.729587 -4.124719 15.611040 900 19 -0.11500 -0.11500 "    " 6 1 FF2EFF  "C6145"  <> <> 47879 1
  13 2 11.069387 -3.702386 15.661870 900 19 -0.11500 -0.11500 "    " 6 1 FF2EFF  "C6146"  <> <> 47880 1
  14 2 10.431193 -1.562612 14.721450 900 19 -0.11500 -0.11500 "    " 6 1 FF2EFF  "C47881"  <> <> 47881 1
  15 2 9.095351 -1.962654 14.714412 900 19 -0.11500 -0.11500 "    " 6 1 FF2EFF  "C47882"  <> <> 47882 1
  16 25 6.865253 -4.574561 15.788025 900 38 -0.83900 -0.83900 "    " 7 1 2E2EFF  "N47883"   -0.684    0.740  47883 1
  17 1 7.207621 -2.746390 12.518537 900 19 0.39500 0.39500 "    " 6 1 FF2EFF  "C47884"  <> <> 47884 1
  18 24 7.645470 -2.162748 11.621342 900 38 -0.43000 -0.43000 "    " 7 1 2E2EFF  "N47885"  <> <> 47885 1
  19 43 5.825617 -6.239925 17.148690 900 21 0.36000 0.36000 "    " 1 0 FFFFFF  "H47886"   11.401    2.220  47886 1
  20 43 4.381445 -6.395230 16.251573 900 21 0.36000 0.36000 "    " 1 0 FFFFFF  "H47887"   11.401    2.220  47887 1
  21 41 4.936316 -1.460072 12.438014 900 21 0.11500 0.11500 "    " 1 0 FFFFFF  "H47888"  <> <> 47888 1
  22 41 3.311326 -0.872081 10.781346 900 21 0.11500 0.11500 "    " 1 0 FFFFFF  "H47889"  <> <> 47889 1
  23 41 3.556256 -5.495671 12.412036 900 21 0.11500 0.11500 "    " 1 0 FFFFFF  "H47890"  <> <> 47890 1
  24 41 9.473183 -5.137196 15.888779 900 21 0.11500 0.11500 "    " 1 0 FFFFFF  "H47891"  <> <> 47891 1
  25 41 11.833779 -4.389335 15.990316 900 21 0.11500 0.11500 "    " 1 0 FFFFFF  "H47892"  <> <> 47892 1
  26 41 10.675592 -0.614625 14.278267 900 21 0.11500 0.11500 "    " 1 0 FFFFFF  "H47893"  <> <> 47893 1
  27 41 8.360845 -1.268364 14.332682 900 21 0.11500 0.11500 "    " 1 0 FFFFFF  "H47894"  <> <> 47894 1
  28 2 2.348722 -4.108317 11.266636 900 19 0.00000 0.00000 "  c1" 6 1 FF2EFF  "C47895"  <> <> 47895 1
  29 41 1.629102 -4.847978 10.944760 900 21 0.00000 0.00000 "    " 1 0 FFFFFF  "H47896"  <> <> 47896 1
  30 2 2.250030 -2.772487 10.841664 900 19 0.00000 0.00000 "  c1" 6 1 FF2EFF  "C47897"  <> <> 47897 1
  31 41 1.449190 -2.467272 10.183872 900 21 0.00000 0.00000 "    " 1 0 FFFFFF  "H47898"  <> <> 47898 1
  32 2 11.409950 -2.400872 15.266090 900 19 0.00000 0.00000 "  c1" 6 1 FF2EFF  "C47899"  <> <> 47899 1
  33 16 12.665451 -1.923329 15.466860 900 70 0.00000 0.00000 "  c1" 8 1 FF2E2E  "O47900"  <> <> 47900 1
  34 42 13.302515 -2.590584 15.740422 900 21 0.00000 0.00000 "  n2" 1 0 FFFFFF  "H47901"  <> <> 47901 1
  :::
 } 
 m_bond[72] { 
  # First column is bond index #
  i_m_from
  i_m_to
  i_m_order
  b_m_thin_bond
  :::
  1 1 2 1 1
  2 1 19 1 1
  3 1 20 1 1
  4 2 1 1 1
  5 2 16 1 1
  6 2 3 2 1
  7 3 2 2 1
  8 3 4 1 1
  9 4 3 1 1
  10 4 5 1 1
  11 4 9 2 1
  12 5 4 1 1
  13 5 8 1 1
  14 5 6 2 1
  15 6 5 2 1
  16 6 7 1 1
  17 6 21 1 1
  18 7 6 1 1
  19 7 22 1 1
  20 7 30 2 1
  21 8 5 1 1
  22 8 23 1 1
  23 8 28 2 1
  24 9 4 2 1
  25 9 10 1 1
  26 9 17 1 1
  27 10 9 1 1
  28 10 11 1 1
  29 10 16 2 1
  30 11 10 1 1
  31 11 15 1 1
  32 11 12 2 1
  33 12 11 2 1
  34 12 13 1 1
  35 12 24 1 1
  36 13 12 1 1
  37 13 25 1 1
  38 13 32 2 1
  39 14 15 2 1
  40 14 26 1 1
  41 14 32 1 1
  42 15 11 1 1
  43 15 14 2 1
  44 15 27 1 1
  45 16 2 1 1
  46 16 10 2 1
  47 17 9 1 1
  48 17 18 3 1
  49 18 17 3 1
  50 19 1 1 1
  51 20 1 1 1
  52 21 6 1 1
  53 22 7 1 1
  54 23 8 1 1
  55 24 12 1 1
  56 25 13 1 1
  57 26 14 1 1
  58 27 15 1 1
  59 28 8 2 1
  60 28 29 1 1
  61 28 30 1 1
  62 29 28 1 1
  63 30 7 2 1
  64 30 28 1 1
  65 30 31 1 1
  66 31 30 1 1
  67 32 13 2 1
  68 32 14 1 1
  69 32 33 1 1
  70 33 32 1 1
  71 33 34 1 1
  72 34 33 1 1
  :::
 } 
} 

f_m_ct { 
 s_m_title
 i_m_ct_stereo_status
 s_m_entry_id
 s_m_entry_name
 s_m_Source_Path
 s_m_Source_File
 i_m_Source_File_Index
 s_m_source_file
 i_m_source_file_index
 i_lp_mmshare_version
 i_f3d_flags
 s_epik_input
 s_epik_cmdline
 r_lp_tautomer_probability
 r_epik_Ionization_Penalty
 r_epik_Ionization_Penalty_Charging
 r_epik_Ionization_Penalty_Neutral
 r_epik_State_Penalty
 r_epik_Charging_Adjusted_Penalty
 i_epik_Tot_Q
 i_epik_Tot_abs_Q
 s_lp_Force_Field
 r_lp_Energy
 b_lp_Chiralities_Consistent
 s_lp_Variant
 s_m_job_name
 s_i_glide_gridfile
 i_i_glide_lignum
 i_i_glide_rotatable_bonds
 r_i_docking_score
 r_i_glide_ligand_efficiency
 r_i_glide_ligand_efficiency_sa
 r_i_glide_ligand_efficiency_ln
 r_i_glide_gscore
 r_i_glide_lipo
 r_i_glide_hbond
 r_i_glide_metal
 r_i_glide_rewards
 r_i_glide_evdw
 r_i_glide_ecoul
 r_i_glide_erotb
 r_i_glide_esite
 r_i_glide_emodel
 r_i_glide_energy
 r_i_glide_einternal
 i_i_glide_confnum
 i_i_glide_posenum
 r_i_glide_eff_state_penalty
 i_phase_Input_Structure_Number
 i_phase_Structure_Number
 r_phase_Similarity_to_Reference
 i_phase_Reference_Structure
 s_phase_Alignment_Method
 s_phase_Alignment_Reason
 s_phase_Core_SMARTS
 s_f3d_frozen_atoms
 s_m_subgroup_title
 s_m_subgroupid
 b_m_subgroup_collapsed
 i_m_ct_format
 :::
 19z 
  1
  2011 
  combiomed_cipy_affinitydata.1 
  /Users/rubenprieto/Documents/Lab/A1-CIPY/0.Project 
  combiomed_cipy_affinitydata.smi 
  1
  ligprep.maegz 
  1
  53161
  0
  W2NIXTFbY0hdW2NIXVtjSF1bY0hdYzEtYyhuYzJbTkgyXSljKEMjTiljKG4yKS1jM1tjSF1bY0hdW2NIXVtjSF1bY0hdMw== 
  J2VwaWtfcHl0aG9uJywgJy1waCcsICc3LjAnLCAnLXRuJywgJzgnLCAnLW1hJywgJzUwMCcsICctaW1hZScsICc8aW5maWxlLm1hZT4nLCAnLW9tYWUnLCAnPG91dGZpbGUubWFlPic= 
  1
    0.0000 
    0.0000 
    0.0000 
    0.0000 
  0
  0
  0
  S-OPLS 
  40.810891
  1
  18a-1 
  align_ligands_8 
  5n2s_hbond_grid 
  1
  2
  -7.67411119149082
  -0.365433866261468
  -1.00820432747402
  -1.89740848509433
  -7.67411119149082
  -3.0834739956045
  -0.32
  0
  -2.83011350152278
  -32.8430480957031
  -1.87801349163055
  0.483330734166189
  0
  -48.3805575941712
  -34.7210615873337
  3.16691470146179
  1
  17
  0
  26
  26
  0.769631382406478
  61
  "snapped core" 
  "" 
  a1aaaaa1-a2aa(aaa2)-a3aaaaa3 
  "12 13 14 15 16 11 10 9 4 3 2 17 5 8 30 32 7 6 25 26 27 28 29 24 31 23 22" 
  "A2A CONFORMATION A" 
  dock_gromacs_a2a 
  0
  2
 m_depend[8] { 
  # First column is dependency index #
  i_m_depend_dependency
  s_m_depend_property
  :::
  1 10 r_lp_tautomer_probability 
  2 10 r_epik_Ionization_Penalty 
  3 10 r_epik_Ionization_Penalty_Charging 
  4 10 r_epik_Ionization_Penalty_Neutral 
  5 10 r_epik_State_Penalty 
  6 10 r_epik_Charging_Adjusted_Penalty 
  7 10 i_epik_Tot_Q 
  8 30 s_m_job_name 
  :::
 } 
 m_atom[37] { 
  # First column is atom index #
  i_m_mmod_type
  r_m_x_coord
  r_m_y_coord
  r_m_z_coord
  i_m_residue_number
  i_m_color
  r_m_charge1
  r_m_charge2
  s_m_grow_name
  i_m_atomic_number
  i_m_visibility
  s_m_color_rgb
  s_m_atom_name
  r_epik_H2O_pKa
  r_epik_H2O_pKa_uncertainty
  i_m_minimize_atom_index
  i_m_minimize_constraint
  :::
  1 25 5.408105 -6.292819 15.855963 900 38 -0.92000 -0.92000 "    " 7 1 2E2EFF  ""   -2.178    0.920  47892 1
  2 2 5.749118 -5.197243 15.215959 900 19 1.04200 1.04200 "    " 6 1 FF2EFF  ""  <> <> 47893 1
  3 25 6.895217 -4.723999 15.601268 900 38 -0.83900 -0.83900 "    " 7 1 2E2EFF  ""   -0.684    0.740  47894 1
  4 2 7.419825 -3.834662 14.792021 900 19 0.66400 0.66400 "    " 6 1 FF2EFF  ""  <> <> 47895 1
  5 2 8.729621 -3.421700 15.250600 900 19 0.00000 0.00000 "    " 6 1 FF2EFF  ""  <> <> 47896 1
  6 2 9.026839 -2.068656 15.176390 900 19 -0.11500 -0.11500 "    " 6 1 FF2EFF  ""  <> <> 47897 1
  7 2 10.337853 -1.678004 15.278791 900 19 -0.11500 -0.11500 "    " 6 1 FF2EFF  ""  <> <> 47898 1
  8 2 9.727171 -4.350230 15.619234 900 19 -0.11500 -0.11500 "    " 6 1 FF2EFF  "C6141"  <> <> 47899 1
  9 2 6.800157 -3.426984 13.595656 900 19 -0.45700 -0.45700 "    " 6 1 FF2EFF  "C6142"  <> <> 47900 1
  10 2 5.493923 -3.906783 13.387680 900 19 0.66400 0.66400 "    " 6 1 FF2EFF  "C6143"  <> <> 47901 1
  11 2 4.512010 -3.460726 12.377908 900 19 0.00000 0.00000 "    " 6 1 FF2EFF  "C6144"  <> <> 47902 1
  12 2 4.507418 -2.152697 11.858976 900 19 -0.11500 -0.11500 "    " 6 1 FF2EFF  "C6145"  <> <> 47903 1
  13 2 3.462225 -1.727094 11.030028 900 19 -0.11500 -0.11500 "    " 6 1 FF2EFF  "C6146"  <> <> 47904 1
  14 2 2.358756 -2.558180 10.774432 900 19 -0.11500 -0.11500 "    " 6 1 FF2EFF  "C6147"  <> <> 47905 1
  15 2 2.377568 -3.886919 11.217835 900 19 -0.11500 -0.11500 "    " 6 1 FF2EFF  "C6148"  <> <> 47906 1
  16 2 3.462922 -4.324500 11.989658 900 19 -0.11500 -0.11500 "    " 6 1 FF2EFF  "C6149"  <> <> 47907 1
  17 25 4.994738 -4.844744 14.206463 900 38 -0.83900 -0.83900 "    " 7 1 2E2EFF  "N6150"   -0.684    0.740  47908 1
  18 1 7.570560 -2.661179 12.647855 900 19 0.39500 0.39500 "    " 6 1 FF2EFF  "C6151"  <> <> 47909 1
  19 24 8.235341 -2.063967 11.929802 900 38 -0.43000 -0.43000 "    " 7 1 2E2EFF  "N6152"  <> <> 47910 1
  20 43 4.545437 -6.745273 15.509892 900 21 0.36000 0.36000 "    " 1 0 FFFFFF  "H6153"   11.401    2.220  47911 1
  21 3 5.442599 -6.295053 17.269836 900 19 0.36000 0.36000 "    " 6 1 FF2EFF  "C6154"   11.401    2.220  47912 1
  22 41 8.282848 -1.347642 14.871841 900 21 0.11500 0.11500 "    " 1 0 FFFFFF  "H6155"  <> <> 47913 1
  23 41 10.496421 -0.720313 14.868646 900 21 0.11500 0.11500 "    " 1 0 FFFFFF  "H6156"  <> <> 47914 1
  24 41 9.486668 -5.401938 15.684258 900 21 0.11500 0.11500 "    " 1 0 FFFFFF  "H6157"  <> <> 47915 1
  25 41 5.286323 -1.452642 12.116951 900 21 0.11500 0.11500 "    " 1 0 FFFFFF  "H6158"  <> <> 47916 1
  26 41 3.505457 -0.744147 10.615500 900 21 0.11500 0.11500 "    " 1 0 FFFFFF  "H6159"  <> <> 47917 1
  27 41 1.534342 -2.205105 10.172721 900 21 0.11500 0.11500 "    " 1 0 FFFFFF  "H6160"  <> <> 47918 1
  28 41 1.570068 -4.566659 10.983348 900 21 0.11500 0.11500 "    " 1 0 FFFFFF  "H6161"  <> <> 47919 1
  29 41 3.483972 -5.341406 12.332044 900 21 0.11500 0.11500 "    " 1 0 FFFFFF  "H6162"  <> <> 47920 1
  30 2 11.058549 -3.934444 15.754450 900 19 0.00000 0.00000 "  c1" 6 1 FF2EFF  "C6163"  <> <> 47921 1
  31 41 11.829162 -4.666445 15.946083 900 21 0.00000 0.00000 "    " 1 0 FFFFFF  "H6164"  <> <> 47922 1
  32 2 11.361731 -2.575488 15.609844 900 19 0.00000 0.00000 "  c1" 6 1 FF2EFF  "C6165"  <> <> 47923 1
  33 42 13.293320 -2.782712 15.886068 900 21 0.00000 0.00000 "  c1" 1 0 FFFFFF  "H6166"  <> <> 47924 1
  34 16 12.625416 -2.098605 15.772486 900 70 0.00000 0.00000 "  c1" 8 1 FF2E2E  "O6170"  <> <> 47925 1
  35 41 5.006415 -7.207827 17.639768 900 21 0.00000 0.00000 "    " 1 0 FFFFFF  ""  <> <> 47926 1
  36 41 6.485951 -6.252252 17.575890 900 21 0.00000 0.00000 "    " 1 0 FFFFFF  ""  <> <> 47927 1
  37 41 4.863462 -5.445734 17.632994 900 21 0.00000 0.00000 "    " 1 0 FFFFFF  ""  <> <> 47928 1
  :::
 } 
 m_bond[78] { 
  # First column is bond index #
  i_m_from
  i_m_to
  i_m_order
  b_m_thin_bond
  :::
  1 1 2 1 1
  2 1 20 1 1
  3 1 21 1 1
  4 2 1 1 1
  5 2 17 1 1
  6 2 3 2 1
  7 3 2 2 1
  8 3 4 1 1
  9 4 3 1 1
  10 4 5 1 1
  11 4 9 2 1
  12 5 4 1 1
  13 5 8 1 1
  14 5 6 2 1
  15 6 5 2 1
  16 6 7 1 1
  17 6 22 1 1
  18 7 6 1 1
  19 7 23 1 1
  20 7 32 2 1
  21 8 5 1 1
  22 8 24 1 1
  23 8 30 2 1
  24 9 4 2 1
  25 9 10 1 1
  26 9 18 1 1
  27 10 9 1 1
  28 10 11 1 1
  29 10 17 2 1
  30 11 10 1 1
  31 11 16 1 1
  32 11 12 2 1
  33 12 11 2 1
  34 12 13 1 1
  35 12 25 1 1
  36 13 12 1 1
  37 13 14 2 1
  38 13 26 1 1
  39 14 13 2 1
  40 14 15 1 1
  41 14 27 1 1
  42 15 14 1 1
  43 15 16 2 1
  44 15 28 1 1
  45 16 11 1 1
  46 16 15 2 1
  47 16 29 1 1
  48 17 2 1 1
  49 17 10 2 1
  50 18 9 1 1
  51 18 19 3 1
  52 19 18 3 1
  53 20 1 1 1
  54 21 1 1 1
  55 21 35 1 1
  56 21 36 1 1
  57 21 37 1 1
  58 22 6 1 1
  59 23 7 1 1
  60 24 8 1 1
  61 25 12 1 1
  62 26 13 1 1
  63 27 14 1 1
  64 28 15 1 1
  65 29 16 1 1
  66 30 8 2 1
  67 30 31 1 1
  68 30 32 1 1
  69 31 30 1 1
  70 32 7 2 1
  71 32 30 1 1
  72 32 34 1 1
  73 33 34 1 1
  74 34 32 1 1
  75 34 33 1 1
  76 35 21 1 1
  77 36 21 1 1
  78 37 21 1 1
  :::
 } 
} 

f_m_ct { 
 s_m_title
 i_m_ct_stereo_status
 s_m_entry_id
 s_m_entry_name
 s_m_Source_Path
 s_m_Source_File
 i_m_Source_File_Index
 s_m_source_file
 i_m_source_file_index
 i_lp_mmshare_version
 i_f3d_flags
 s_epik_input
 s_epik_cmdline
 r_lp_tautomer_probability
 r_epik_Ionization_Penalty
 r_epik_Ionization_Penalty_Charging
 r_epik_Ionization_Penalty_Neutral
 r_epik_State_Penalty
 r_epik_Charging_Adjusted_Penalty
 i_epik_Tot_Q
 i_epik_Tot_abs_Q
 s_lp_Force_Field
 r_lp_Energy
 b_lp_Chiralities_Consistent
 s_lp_Variant
 s_m_job_name
 s_i_glide_gridfile
 i_i_glide_lignum
 i_i_glide_rotatable_bonds
 r_i_docking_score
 r_i_glide_ligand_efficiency
 r_i_glide_ligand_efficiency_sa
 r_i_glide_ligand_efficiency_ln
 r_i_glide_gscore
 r_i_glide_lipo
 r_i_glide_hbond
 r_i_glide_metal
 r_i_glide_rewards
 r_i_glide_evdw
 r_i_glide_ecoul
 r_i_glide_erotb
 r_i_glide_esite
 r_i_glide_emodel
 r_i_glide_energy
 r_i_glide_einternal
 i_i_glide_confnum
 i_i_glide_posenum
 r_i_glide_eff_state_penalty
 i_phase_Input_Structure_Number
 i_phase_Structure_Number
 r_phase_Similarity_to_Reference
 i_phase_Reference_Structure
 s_phase_Alignment_Method
 s_phase_Alignment_Reason
 s_phase_Core_SMARTS
 s_f3d_frozen_atoms
 s_m_subgroup_title
 s_m_subgroupid
 b_m_subgroup_collapsed
 i_m_ct_format
 :::
 19aa 
  1
  2012 
  combiomed_cipy_affinitydata.1 
  /Users/rubenprieto/Documents/Lab/A1-CIPY/0.Project 
  combiomed_cipy_affinitydata.smi 
  1
  ligprep.maegz 
  1
  53161
  0
  W2NIXTFbY0hdW2NIXVtjSF1bY0hdYzEtYyhuYzJbTkgyXSljKEMjTiljKG4yKS1jM1tjSF1bY0hdW2NIXVtjSF1bY0hdMw== 
  J2VwaWtfcHl0aG9uJywgJy1waCcsICc3LjAnLCAnLXRuJywgJzgnLCAnLW1hJywgJzUwMCcsICctaW1hZScsICc8aW5maWxlLm1hZT4nLCAnLW9tYWUnLCAnPG91dGZpbGUubWFlPic= 
  1
    0.0000 
    0.0000 
    0.0000 
    0.0000 
  0
  0
  0
  S-OPLS 
  40.810891
  1
  18a-1 
  align_ligands_8 
  5n2s_hbond_grid 
  1
  2
  -7.67411119149082
  -0.365433866261468
  -1.00820432747402
  -1.89740848509433
  -7.67411119149082
  -3.0834739956045
  -0.32
  0
  -2.83011350152278
  -32.8430480957031
  -1.87801349163055
  0.483330734166189
  0
  -48.3805575941712
  -34.7210615873337
  3.16691470146179
  1
  17
  0
  27
  27
  0.976814343925459
  61
  "snapped core" 
  "" 
  a1aaaaa1-a2aa(-a3aaaaa3)aa(a2)Aa4aaaaa4 
  "12 13 14 15 16 11 10 9 4 5 8 29 31 7 6 3 2 17 1 37 36 35 34 39 38 24 25 26 27 28 23 30 22 21 20 42 41 40 44 43" 
  "A2A CONFORMATION A" 
  dock_gromacs_a2a 
  0
  2
 m_depend[8] { 
  # First column is dependency index #
  i_m_depend_dependency
  s_m_depend_property
  :::
  1 10 r_lp_tautomer_probability 
  2 10 r_epik_Ionization_Penalty 
  3 10 r_epik_Ionization_Penalty_Charging 
  4 10 r_epik_Ionization_Penalty_Neutral 
  5 10 r_epik_State_Penalty 
  6 10 r_epik_Charging_Adjusted_Penalty 
  7 10 i_epik_Tot_Q 
  8 30 s_m_job_name 
  :::
 } 
 m_atom[44] { 
  # First column is atom index #
  i_m_mmod_type
  r_m_x_coord
  r_m_y_coord
  r_m_z_coord
  i_m_residue_number
  i_m_color
  r_m_charge1
  r_m_charge2
  s_m_grow_name
  i_m_atomic_number
  i_m_visibility
  s_m_color_rgb
  s_m_atom_name
  r_epik_H2O_pKa
  r_epik_H2O_pKa_uncertainty
  i_m_minimize_atom_index
  i_m_minimize_constraint
  :::
  1 25 5.382421 -5.881865 16.658792 900 38 -0.92000 -0.92000 "    " 7 1 2E2EFF  ""   -2.178    0.920  47868 1
  2 2 5.799601 -4.997755 15.684276 900 19 1.04200 1.04200 "    " 6 1 FF2EFF  ""  <> <> 47869 1
  3 25 7.020981 -4.517213 15.777506 900 38 -0.83900 -0.83900 "    " 7 1 2E2EFF  ""   -0.684    0.740  47870 1
  4 2 7.460286 -3.686929 14.819749 900 19 0.66400 0.66400 "    " 6 1 FF2EFF  ""  <> <> 47871 1
  5 2 8.823289 -3.170651 15.034890 900 19 0.00000 0.00000 "    " 6 1 FF2EFF  ""  <> <> 47872 1
  6 2 9.189642 -1.879377 14.599134 900 19 -0.11500 -0.11500 "    " 6 1 FF2EFF  ""  <> <> 47873 1
  7 2 10.525507 -1.475038 14.603502 900 19 -0.11500 -0.11500 "    " 6 1 FF2EFF  ""  <> <> 47874 1
  8 2 9.821839 -4.001950 15.587679 900 19 -0.11500 -0.11500 "    " 6 1 FF2EFF  "C6141"  <> <> 47875 1
  9 2 6.682645 -3.422681 13.677232 900 19 -0.45700 -0.45700 "    " 6 1 FF2EFF  "C6142"  <> <> 47876 1
  10 2 5.373437 -3.924165 13.711835 900 19 0.66400 0.66400 "    " 6 1 FF2EFF  "C6143"  <> <> 47877 1
  11 2 4.357595 -3.575885 12.696880 900 19 0.00000 0.00000 "    " 6 1 FF2EFF  "C6144"  <> <> 47878 1
  12 2 4.212117 -2.267736 12.192461 900 19 -0.11500 -0.11500 "    " 6 1 FF2EFF  "C6145"  <> <> 47879 1
  13 2 3.231501 -1.964769 11.246435 900 19 -0.11500 -0.11500 "    " 6 1 FF2EFF  "C6146"  <> <> 47880 1
  14 2 2.274099 -2.927905 10.887445 900 19 -0.11500 -0.11500 "    " 6 1 FF2EFF  "C6147"  <> <> 47881 1
  15 2 2.439005 -4.254103 11.322597 900 19 -0.11500 -0.11500 "    " 6 1 FF2EFF  "C6148"  <> <> 47882 1
  16 2 3.506898 -4.562596 12.186851 900 19 -0.11500 -0.11500 "    " 6 1 FF2EFF  "C6149"  <> <> 47883 1
  17 25 4.948914 -4.748188 14.699672 900 38 -0.83900 -0.83900 "    " 7 1 2E2EFF  "N6150"   -0.684    0.740  47884 1
  18 1 7.190001 -2.711360 12.507043 900 19 0.39500 0.39500 "    " 6 1 FF2EFF  "C6151"  <> <> 47885 1
  19 24 7.581036 -2.143283 11.577233 900 38 -0.43000 -0.43000 "    " 7 1 2E2EFF  "N6152"  <> <> 47886 1
  20 43 4.508717 -6.309256 16.365643 900 21 0.36000 0.36000 "    " 1 0 FFFFFF  "H6153"   11.401    2.220  47887 1
  21 41 8.455262 -1.197137 14.198364 900 21 0.11500 0.11500 "    " 1 0 FFFFFF  "H6154"  <> <> 47888 1
  22 41 10.780826 -0.536610 14.142765 900 21 0.11500 0.11500 "    " 1 0 FFFFFF  "H6155"  <> <> 47889 1
  23 41 9.562758 -4.995407 15.922588 900 21 0.11500 0.11500 "    " 1 0 FFFFFF  "H6156"  <> <> 47890 1
  24 41 4.871258 -1.476922 12.513226 900 21 0.11500 0.11500 "    " 1 0 FFFFFF  "H6157"  <> <> 47891 1
  25 41 3.240886 -0.976936 10.828951 900 21 0.11500 0.11500 "    " 1 0 FFFFFF  "H6158"  <> <> 47892 1
  26 41 1.468071 -2.666727 10.217087 900 21 0.11500 0.11500 "    " 1 0 FFFFFF  "H6159"  <> <> 47893 1
  27 41 1.767969 -5.032366 10.986089 900 21 0.11500 0.11500 "    " 1 0 FFFFFF  "H6160"  <> <> 47894 1
  28 41 3.725244 -5.570801 12.485962 900 21 0.11500 0.11500 "    " 1 0 FFFFFF  "H6161"  <> <> 47895 1
  29 2 11.156929 -3.574901 15.638004 900 19 0.00000 0.00000 "  c1" 6 1 FF2EFF  "C6162"  <> <> 47896 1
  30 41 11.918925 -4.240108 16.009022 900 21 0.00000 0.00000 "    " 1 0 FFFFFF  "H6163"  <> <> 47897 1
  31 2 11.495845 -2.290090 15.197042 900 19 0.00000 0.00000 "  c1" 6 1 FF2EFF  "C6164"  <> <> 47898 1
  32 42 13.371662 -2.475948 15.700003 900 21 0.00000 0.00000 "  c1" 1 0 FFFFFF  "H6165"  <> <> 47899 1
  33 16 12.744932 -1.808420 15.409270 900 70 0.00000 0.00000 "  c1" 8 1 FF2E2E  "O6166"  <> <> 47900 1
  34 2 7.389245 -8.113617 19.683405 900 19 0.00000 0.00000 "  n1" 6 1 FF2EFF  "C6167"  <> <> 47901 1
  35 2 6.187067 -8.579365 19.121064 900 19 0.00000 0.00000 "  f1" 6 1 FF2EFF  "C6168"  <> <> 47902 1
  36 2 5.524087 -7.810613 18.143275 900 19 0.00000 0.00000 "  c3" 6 1 FF2EFF  "C6169"  <> <> 47903 1
  37 2 6.026192 -6.555166 17.718705 900 19 0.00000 0.00000 "  c1" 6 1 FF2EFF  "C6170"  <> <> 47904 1
  38 2 7.235399 -6.104511 18.297444 900 19 0.00000 0.00000 "    " 6 1 FF2EFF  "C6171"  <> <> 47905 1
  39 2 7.916399 -6.880656 19.258549 900 19 0.00000 0.00000 "  n3" 6 1 FF2EFF  "C6172"  <> <> 47906 1
  40 41 7.921925 -8.699361 20.417600 900 21 0.00000 0.00000 "  n2" 1 0 FFFFFF  "H6173"  <> <> 47907 1
  41 41 5.794745 -9.544307 19.400208 900 21 0.00000 0.00000 "    " 1 0 FFFFFF  "H6174"  <> <> 47908 1
  42 41 4.651639 -8.223826 17.658013 900 21 0.00000 0.00000 "    " 1 0 FFFFFF  "H6175"  <> <> 47909 1
  43 41 7.664329 -5.146326 18.039060 900 21 0.00000 0.00000 "    " 1 0 FFFFFF  "H6176"  <> <> 47910 1
  44 41 8.838090 -6.493728 19.670951 900 21 0.00000 0.00000 "    " 1 0 FFFFFF  "H6177"  <> <> 47911 1
  :::
 } 
 m_bond[94] { 
  # First column is bond index #
  i_m_from
  i_m_to
  i_m_order
  b_m_thin_bond
  :::
  1 1 2 1 1
  2 1 20 1 1
  3 1 37 1 1
  4 2 1 1 1
  5 2 17 1 1
  6 2 3 2 1
  7 3 2 2 1
  8 3 4 1 1
  9 4 3 1 1
  10 4 5 1 1
  11 4 9 2 1
  12 5 4 1 1
  13 5 8 1 1
  14 5 6 2 1
  15 6 5 2 1
  16 6 7 1 1
  17 6 21 1 1
  18 7 6 1 1
  19 7 22 1 1
  20 7 31 2 1
  21 8 5 1 1
  22 8 23 1 1
  23 8 29 2 1
  24 9 4 2 1
  25 9 10 1 1
  26 9 18 1 1
  27 10 9 1 1
  28 10 11 1 1
  29 10 17 2 1
  30 11 10 1 1
  31 11 16 1 1
  32 11 12 2 1
  33 12 11 2 1
  34 12 13 1 1
  35 12 24 1 1
  36 13 12 1 1
  37 13 14 2 1
  38 13 25 1 1
  39 14 13 2 1
  40 14 15 1 1
  41 14 26 1 1
  42 15 14 1 1
  43 15 16 2 1
  44 15 27 1 1
  45 16 11 1 1
  46 16 15 2 1
  47 16 28 1 1
  48 17 2 1 1
  49 17 10 2 1
  50 18 9 1 1
  51 18 19 3 1
  52 19 18 3 1
  53 20 1 1 1
  54 21 6 1 1
  55 22 7 1 1
  56 23 8 1 1
  57 24 12 1 1
  58 25 13 1 1
  59 26 14 1 1
  60 27 15 1 1
  61 28 16 1 1
  62 29 8 2 1
  63 29 30 1 1
  64 29 31 1 1
  65 30 29 1 1
  66 31 7 2 1
  67 31 29 1 1
  68 31 33 1 1
  69 32 33 1 1
  70 33 31 1 1
  71 33 32 1 1
  72 34 35 2 1
  73 34 39 1 1
  74 34 40 1 1
  75 35 34 2 1
  76 35 36 1 1
  77 35 41 1 1
  78 36 35 1 1
  79 36 37 2 1
  80 36 42 1 1
  81 37 1 1 1
  82 37 36 2 1
  83 37 38 1 1
  84 38 37 1 1
  85 38 39 2 1
  86 38 43 1 1
  87 39 34 1 1
  88 39 38 2 1
  89 39 44 1 1
  90 40 34 1 1
  91 41 35 1 1
  92 42 36 1 1
  93 43 38 1 1
  94 44 39 1 1
  :::
 } 
} 

f_m_ct { 
 s_m_title
 i_m_ct_stereo_status
 s_m_entry_id
 s_m_entry_name
 s_m_Source_Path
 s_m_Source_File
 i_m_Source_File_Index
 s_m_source_file
 i_m_source_file_index
 i_lp_mmshare_version
 i_f3d_flags
 s_epik_input
 s_epik_cmdline
 r_lp_tautomer_probability
 r_epik_Ionization_Penalty
 r_epik_Ionization_Penalty_Charging
 r_epik_Ionization_Penalty_Neutral
 r_epik_State_Penalty
 r_epik_Charging_Adjusted_Penalty
 i_epik_Tot_Q
 i_epik_Tot_abs_Q
 s_lp_Force_Field
 r_lp_Energy
 b_lp_Chiralities_Consistent
 s_lp_Variant
 s_m_job_name
 s_i_glide_gridfile
 i_i_glide_lignum
 i_i_glide_rotatable_bonds
 r_i_docking_score
 r_i_glide_ligand_efficiency
 r_i_glide_ligand_efficiency_sa
 r_i_glide_ligand_efficiency_ln
 r_i_glide_gscore
 r_i_glide_lipo
 r_i_glide_hbond
 r_i_glide_metal
 r_i_glide_rewards
 r_i_glide_evdw
 r_i_glide_ecoul
 r_i_glide_erotb
 r_i_glide_esite
 r_i_glide_emodel
 r_i_glide_energy
 r_i_glide_einternal
 i_i_glide_confnum
 i_i_glide_posenum
 r_i_glide_eff_state_penalty
 i_phase_Input_Structure_Number
 i_phase_Structure_Number
 r_phase_Similarity_to_Reference
 i_phase_Reference_Structure
 s_phase_Alignment_Method
 s_phase_Alignment_Reason
 s_phase_Core_SMARTS
 s_f3d_frozen_atoms
 s_m_subgroup_title
 s_m_subgroupid
 b_m_subgroup_collapsed
 i_m_ct_format
 :::
 18n 
  1
  2013 
  combiomed_cipy_affinitydata.1 
  /Users/rubenprieto/Documents/Lab/A1-CIPY/0.Project 
  combiomed_cipy_affinitydata.smi 
  1
  ligprep.maegz 
  1
  53161
  0
  W2NIXTFbY0hdW2NIXVtjSF1bY0hdYzEtYyhuYzJbTkgyXSljKEMjTiljKG4yKS1jM1tjSF1bY0hdW2NIXVtjSF1bY0hdMw== 
  J2VwaWtfcHl0aG9uJywgJy1waCcsICc3LjAnLCAnLXRuJywgJzgnLCAnLW1hJywgJzUwMCcsICctaW1hZScsICc8aW5maWxlLm1hZT4nLCAnLW9tYWUnLCAnPG91dGZpbGUubWFlPic= 
  1
    0.0000 
    0.0000 
    0.0000 
    0.0000 
  0
  0
  0
  S-OPLS 
  40.810891
  1
  18a-1 
  align_ligands_8 
  5n2s_hbond_grid 
  1
  2
  -7.67411119149082
  -0.365433866261468
  -1.00820432747402
  -1.89740848509433
  -7.67411119149082
  -3.0834739956045
  -0.32
  0
  -2.83011350152278
  -32.8430480957031
  -1.87801349163055
  0.483330734166189
  0
  -48.3805575941712
  -34.7210615873337
  3.16691470146179
  1
  17
  0
  28
  28
  0.74792128481482
  61
  "snapped core" 
  "" 
  a1aaaaa1-a2aa(aaa2)-a3aaaaa3 
  "6 7 32 30 8 5 4 9 10 17 2 3 11 12 13 14 15 16 22 23 31 24 25 26 27 28 29" 
  "A2A CONFORMATION A" 
  dock_gromacs_a2a 
  0
  2
 m_depend[8] { 
  # First column is dependency index #
  i_m_depend_dependency
  s_m_depend_property
  :::
  1 10 r_lp_tautomer_probability 
  2 10 r_epik_Ionization_Penalty 
  3 10 r_epik_Ionization_Penalty_Charging 
  4 10 r_epik_Ionization_Penalty_Neutral 
  5 10 r_epik_State_Penalty 
  6 10 r_epik_Charging_Adjusted_Penalty 
  7 10 i_epik_Tot_Q 
  8 30 s_m_job_name 
  :::
 } 
 m_atom[36] { 
  # First column is atom index #
  i_m_mmod_type
  r_m_x_coord
  r_m_y_coord
  r_m_z_coord
  i_m_residue_number
  i_m_color
  r_m_charge1
  r_m_charge2
  s_m_grow_name
  i_m_atomic_number
  i_m_visibility
  s_m_color_rgb
  s_m_atom_name
  r_epik_H2O_pKa
  r_epik_H2O_pKa_uncertainty
  i_m_minimize_atom_index
  i_m_minimize_constraint
  :::
  1 25 4.880420 -5.682945 16.595646 900 38 -0.92000 -0.92000 "    " 7 1 2E2EFF  ""   -2.178    0.920  47868 1
  2 2 5.386514 -4.974285 15.565475 900 19 1.04200 1.04200 "    " 6 1 FF2EFF  ""  <> <> 47869 1
  3 25 4.592358 -4.736134 14.537791 900 38 -0.83900 -0.83900 "    " 7 1 2E2EFF  ""   -0.684    0.740  47870 1
  4 2 5.104235 -3.985988 13.540995 900 19 0.66400 0.66400 "    " 6 1 FF2EFF  ""  <> <> 47871 1
  5 2 4.133725 -3.554893 12.519441 900 19 0.00000 0.00000 "    " 6 1 FF2EFF  ""  <> <> 47872 1
  6 2 4.108988 -2.228974 12.048675 900 19 -0.11500 -0.11500 "    " 6 1 FF2EFF  ""  <> <> 47873 1
  7 2 3.180260 -1.832443 11.091514 900 19 -0.11500 -0.11500 "    " 6 1 FF2EFF  ""  <> <> 47874 1
  8 2 3.192522 -4.449300 11.993720 900 19 -0.11500 -0.11500 "    " 6 1 FF2EFF  "C6141"  <> <> 47875 1
  9 2 6.436464 -3.553272 13.558811 900 19 -0.45700 -0.45700 "    " 6 1 FF2EFF  "C6142"  <> <> 47876 1
  10 2 7.126720 -3.791095 14.763413 900 19 0.66400 0.66400 "    " 6 1 FF2EFF  "C6143"  <> <> 47877 1
  11 2 8.431943 -3.198766 15.058325 900 19 0.00000 0.00000 "    " 6 1 FF2EFF  "C6144"  <> <> 47878 1
  12 2 9.479262 -3.968629 15.601941 900 19 -0.11500 -0.11500 "    " 6 1 FF2EFF  "C6145"  <> <> 47879 1
  13 2 10.778384 -3.441941 15.640420 900 19 -0.11500 -0.11500 "    " 6 1 FF2EFF  "C6146"  <> <> 47880 1
  14 2 9.961727 -1.342354 14.707950 900 19 -0.11500 -0.11500 "    " 6 1 FF2EFF  "C47881"  <> <> 47881 1
  15 2 8.672280 -1.857280 14.701442 900 19 -0.11500 -0.11500 "    " 6 1 FF2EFF  "C47882"  <> <> 47882 1
  16 25 6.617058 -4.555897 15.745179 900 38 -0.83900 -0.83900 "    " 7 1 2E2EFF  "N47883"   -0.684    0.740  47883 1
  17 1 7.029568 -2.867663 12.412058 900 19 0.39500 0.39500 "    " 6 1 FF2EFF  "C47884"  <> <> 47884 1
  18 24 7.485922 -2.313917 11.505076 900 38 -0.43000 -0.43000 "    " 7 1 2E2EFF  "N47885"  <> <> 47885 1
  19 43 5.580698 -6.087920 17.186308 900 21 0.36000 0.36000 "    " 1 0 FFFFFF  "H47886"   11.401    2.220  47886 1
  20 43 4.174603 -6.353112 16.274971 900 21 0.36000 0.36000 "    " 1 0 FFFFFF  "H47887"   11.401    2.220  47887 1
  21 41 4.823688 -1.499402 12.394553 900 21 0.11500 0.11500 "    " 1 0 FFFFFF  "H47888"  <> <> 47888 1
  22 41 3.304750 -0.854475 10.671865 900 21 0.11500 0.11500 "    " 1 0 FFFFFF  "H47889"  <> <> 47889 1
  23 41 3.292518 -5.476014 12.263845 900 21 0.11500 0.11500 "    " 1 0 FFFFFF  "H47890"  <> <> 47890 1
  24 41 9.296790 -4.995846 15.884351 900 21 0.11500 0.11500 "    " 1 0 FFFFFF  "H47891"  <> <> 47891 1
  25 41 11.602185 -4.068795 15.947857 900 21 0.11500 0.11500 "    " 1 0 FFFFFF  "H47892"  <> <> 47892 1
  26 41 10.120909 -0.365327 14.284138 900 21 0.11500 0.11500 "    " 1 0 FFFFFF  "H47893"  <> <> 47893 1
  27 41 7.879680 -1.234852 14.312587 900 21 0.11500 0.11500 "    " 1 0 FFFFFF  "H47894"  <> <> 47894 1
  28 2 2.153370 -4.024889 11.151297 900 19 0.00000 0.00000 "  c1" 6 1 FF2EFF  "C47895"  <> <> 47895 1
  29 41 1.415361 -4.734866 10.809893 900 21 0.00000 0.00000 "    " 1 0 FFFFFF  "H47896"  <> <> 47896 1
  30 2 2.119988 -2.683426 10.738064 900 19 0.00000 0.00000 "  c1" 6 1 FF2EFF  "C47897"  <> <> 47897 1
  31 41 1.351137 -2.341398 10.060316 900 21 0.00000 0.00000 "    " 1 0 FFFFFF  "H47898"  <> <> 47898 1
  32 2 11.011777 -2.132347 15.185160 900 19 0.00000 0.00000 "  c1" 6 1 FF2EFF  "C47899"  <> <> 47899 1
  33 3 12.397361 -1.588045 15.159174 900 19 0.00000 0.00000 "    " 6 1 FF2EFF  "C47900"  <> <> 47900 1
  34 41 12.622085 -0.889426 15.943921 900 21 0.00000 0.00000 "    " 1 0 FFFFFF  ""  <> <> 47901 1
  35 41 13.047589 -2.373790 15.431810 900 21 0.00000 0.00000 "    " 1 0 FFFFFF  ""  <> <> 47902 1
  36 41 12.646853 -1.186827 14.177529 900 21 0.00000 0.00000 "    " 1 0 FFFFFF  ""  <> <> 47903 1
  :::
 } 
 m_bond[76] { 
  # First column is bond index #
  i_m_from
  i_m_to
  i_m_order
  b_m_thin_bond
  :::
  1 1 2 1 1
  2 1 19 1 1
  3 1 20 1 1
  4 2 1 1 1
  5 2 16 1 1
  6 2 3 2 1
  7 3 2 2 1
  8 3 4 1 1
  9 4 3 1 1
  10 4 5 1 1
  11 4 9 2 1
  12 5 4 1 1
  13 5 8 1 1
  14 5 6 2 1
  15 6 5 2 1
  16 6 7 1 1
  17 6 21 1 1
  18 7 6 1 1
  19 7 22 1 1
  20 7 30 2 1
  21 8 5 1 1
  22 8 23 1 1
  23 8 28 2 1
  24 9 4 2 1
  25 9 10 1 1
  26 9 17 1 1
  27 10 9 1 1
  28 10 11 1 1
  29 10 16 2 1
  30 11 10 1 1
  31 11 15 1 1
  32 11 12 2 1
  33 12 11 2 1
  34 12 13 1 1
  35 12 24 1 1
  36 13 12 1 1
  37 13 25 1 1
  38 13 32 2 1
  39 14 15 2 1
  40 14 26 1 1
  41 14 32 1 1
  42 15 11 1 1
  43 15 14 2 1
  44 15 27 1 1
  45 16 2 1 1
  46 16 10 2 1
  47 17 9 1 1
  48 17 18 3 1
  49 18 17 3 1
  50 19 1 1 1
  51 20 1 1 1
  52 21 6 1 1
  53 22 7 1 1
  54 23 8 1 1
  55 24 12 1 1
  56 25 13 1 1
  57 26 14 1 1
  58 27 15 1 1
  59 28 8 2 1
  60 28 29 1 1
  61 28 30 1 1
  62 29 28 1 1
  63 30 7 2 1
  64 30 28 1 1
  65 30 31 1 1
  66 31 30 1 1
  67 32 13 2 1
  68 32 14 1 1
  69 32 33 1 1
  70 33 32 1 1
  71 33 34 1 1
  72 33 35 1 1
  73 33 36 1 1
  74 34 33 1 1
  75 35 33 1 1
  76 36 33 1 1
  :::
 } 
} 

f_m_ct { 
 s_m_title
 i_m_ct_stereo_status
 s_m_entry_id
 s_m_entry_name
 s_m_Source_Path
 s_m_Source_File
 i_m_Source_File_Index
 s_m_source_file
 i_m_source_file_index
 i_lp_mmshare_version
 i_f3d_flags
 s_epik_input
 s_epik_cmdline
 r_lp_tautomer_probability
 r_epik_Ionization_Penalty
 r_epik_Ionization_Penalty_Charging
 r_epik_Ionization_Penalty_Neutral
 r_epik_State_Penalty
 r_epik_Charging_Adjusted_Penalty
 i_epik_Tot_Q
 i_epik_Tot_abs_Q
 s_lp_Force_Field
 r_lp_Energy
 b_lp_Chiralities_Consistent
 s_lp_Variant
 s_m_job_name
 s_i_glide_gridfile
 i_i_glide_lignum
 i_i_glide_rotatable_bonds
 r_i_docking_score
 r_i_glide_ligand_efficiency
 r_i_glide_ligand_efficiency_sa
 r_i_glide_ligand_efficiency_ln
 r_i_glide_gscore
 r_i_glide_lipo
 r_i_glide_hbond
 r_i_glide_metal
 r_i_glide_rewards
 r_i_glide_evdw
 r_i_glide_ecoul
 r_i_glide_erotb
 r_i_glide_esite
 r_i_glide_emodel
 r_i_glide_energy
 r_i_glide_einternal
 i_i_glide_confnum
 i_i_glide_posenum
 r_i_glide_eff_state_penalty
 i_phase_Input_Structure_Number
 i_phase_Structure_Number
 r_phase_Similarity_to_Reference
 i_phase_Reference_Structure
 s_phase_Alignment_Method
 s_phase_Alignment_Reason
 s_phase_Core_SMARTS
 s_f3d_frozen_atoms
 s_m_subgroup_title
 s_m_subgroupid
 b_m_subgroup_collapsed
 i_m_ct_format
 :::
 19ad 
  1
  2014 
  combiomed_cipy_affinitydata.1 
  /Users/rubenprieto/Documents/Lab/A1-CIPY/0.Project 
  combiomed_cipy_affinitydata.smi 
  1
  ligprep.maegz 
  1
  53161
  0
  W2NIXTFbY0hdW2NIXVtjSF1bY0hdYzEtYyhuYzJbTkgyXSljKEMjTiljKG4yKS1jM1tjSF1bY0hdW2NIXVtjSF1bY0hdMw== 
  J2VwaWtfcHl0aG9uJywgJy1waCcsICc3LjAnLCAnLXRuJywgJzgnLCAnLW1hJywgJzUwMCcsICctaW1hZScsICc8aW5maWxlLm1hZT4nLCAnLW9tYWUnLCAnPG91dGZpbGUubWFlPic= 
  1
    0.0000 
    0.0000 
    0.0000 
    0.0000 
  0
  0
  0
  S-OPLS 
  40.810891
  1
  18a-1 
  align_ligands_8 
  5n2s_hbond_grid 
  1
  2
  -7.67411119149082
  -0.365433866261468
  -1.00820432747402
  -1.89740848509433
  -7.67411119149082
  -3.0834739956045
  -0.32
  0
  -2.83011350152278
  -32.8430480957031
  -1.87801349163055
  0.483330734166189
  0
  -48.3805575941712
  -34.7210615873337
  3.16691470146179
  1
  17
  0
  29
  29
  0.74792128481482
  61
  "snapped core" 
  "" 
  a1aaaaa1-a2aa(aaa2)-a3aaaaa3 
  "6 7 32 30 8 5 4 9 10 17 2 3 11 12 13 14 15 16 22 23 31 24 25 26 27 28 29" 
  "A2A CONFORMATION A" 
  dock_gromacs_a2a 
  0
  2
 m_depend[8] { 
  # First column is dependency index #
  i_m_depend_dependency
  s_m_depend_property
  :::
  1 10 r_lp_tautomer_probability 
  2 10 r_epik_Ionization_Penalty 
  3 10 r_epik_Ionization_Penalty_Charging 
  4 10 r_epik_Ionization_Penalty_Neutral 
  5 10 r_epik_State_Penalty 
  6 10 r_epik_Charging_Adjusted_Penalty 
  7 10 i_epik_Tot_Q 
  8 30 s_m_job_name 
  :::
 } 
 m_atom[36] { 
  # First column is atom index #
  i_m_mmod_type
  r_m_x_coord
  r_m_y_coord
  r_m_z_coord
  i_m_residue_number
  i_m_color
  r_m_charge1
  r_m_charge2
  s_m_grow_name
  i_m_atomic_number
  i_m_visibility
  s_m_color_rgb
  s_m_atom_name
  r_epik_H2O_pKa
  r_epik_H2O_pKa_uncertainty
  i_m_minimize_atom_index
  i_m_minimize_constraint
  :::
  1 25 4.880420 -5.682945 16.595646 900 38 -0.92000 -0.92000 "    " 7 1 2E2EFF  ""   -2.178    0.920  47868 1
  2 2 5.386514 -4.974285 15.565475 900 19 1.04200 1.04200 "    " 6 1 FF2EFF  ""  <> <> 47869 1
  3 25 4.592358 -4.736134 14.537791 900 38 -0.83900 -0.83900 "    " 7 1 2E2EFF  ""   -0.684    0.740  47870 1
  4 2 5.104235 -3.985988 13.540995 900 19 0.66400 0.66400 "    " 6 1 FF2EFF  ""  <> <> 47871 1
  5 2 4.133725 -3.554893 12.519441 900 19 0.00000 0.00000 "    " 6 1 FF2EFF  ""  <> <> 47872 1
  6 2 4.108988 -2.228974 12.048675 900 19 -0.11500 -0.11500 "    " 6 1 FF2EFF  ""  <> <> 47873 1
  7 2 3.180260 -1.832443 11.091514 900 19 -0.11500 -0.11500 "    " 6 1 FF2EFF  ""  <> <> 47874 1
  8 2 3.192522 -4.449300 11.993720 900 19 -0.11500 -0.11500 "    " 6 1 FF2EFF  "C6141"  <> <> 47875 1
  9 2 6.436464 -3.553272 13.558811 900 19 -0.45700 -0.45700 "    " 6 1 FF2EFF  "C6142"  <> <> 47876 1
  10 2 7.126720 -3.791095 14.763413 900 19 0.66400 0.66400 "    " 6 1 FF2EFF  "C6143"  <> <> 47877 1
  11 2 8.431943 -3.198766 15.058325 900 19 0.00000 0.00000 "    " 6 1 FF2EFF  "C6144"  <> <> 47878 1
  12 2 9.479262 -3.968629 15.601941 900 19 -0.11500 -0.11500 "    " 6 1 FF2EFF  "C6145"  <> <> 47879 1
  13 2 10.778384 -3.441941 15.640420 900 19 -0.11500 -0.11500 "    " 6 1 FF2EFF  "C6146"  <> <> 47880 1
  14 2 9.961727 -1.342354 14.707950 900 19 -0.11500 -0.11500 "    " 6 1 FF2EFF  "C47881"  <> <> 47881 1
  15 2 8.672280 -1.857280 14.701442 900 19 -0.11500 -0.11500 "    " 6 1 FF2EFF  "C47882"  <> <> 47882 1
  16 25 6.617058 -4.555897 15.745179 900 38 -0.83900 -0.83900 "    " 7 1 2E2EFF  "N47883"   -0.684    0.740  47883 1
  17 1 7.029568 -2.867663 12.412058 900 19 0.39500 0.39500 "    " 6 1 FF2EFF  "C47884"  <> <> 47884 1
  18 24 7.485922 -2.313917 11.505076 900 38 -0.43000 -0.43000 "    " 7 1 2E2EFF  "N47885"  <> <> 47885 1
  19 43 5.580698 -6.087920 17.186308 900 21 0.36000 0.36000 "    " 1 0 FFFFFF  "H47886"   11.401    2.220  47886 1
  20 43 4.174603 -6.353112 16.274971 900 21 0.36000 0.36000 "    " 1 0 FFFFFF  "H47887"   11.401    2.220  47887 1
  21 41 4.823688 -1.499402 12.394553 900 21 0.11500 0.11500 "    " 1 0 FFFFFF  "H47888"  <> <> 47888 1
  22 41 3.304750 -0.854475 10.671865 900 21 0.11500 0.11500 "    " 1 0 FFFFFF  "H47889"  <> <> 47889 1
  23 41 3.292518 -5.476014 12.263845 900 21 0.11500 0.11500 "    " 1 0 FFFFFF  "H47890"  <> <> 47890 1
  24 41 9.296790 -4.995846 15.884351 900 21 0.11500 0.11500 "    " 1 0 FFFFFF  "H47891"  <> <> 47891 1
  25 41 11.602185 -4.068795 15.947857 900 21 0.11500 0.11500 "    " 1 0 FFFFFF  "H47892"  <> <> 47892 1
  26 41 10.120909 -0.365327 14.284138 900 21 0.11500 0.11500 "    " 1 0 FFFFFF  "H47893"  <> <> 47893 1
  27 41 7.879680 -1.234852 14.312587 900 21 0.11500 0.11500 "    " 1 0 FFFFFF  "H47894"  <> <> 47894 1
  28 2 2.153370 -4.024889 11.151297 900 19 0.00000 0.00000 "  c1" 6 1 FF2EFF  "C47895"  <> <> 47895 1
  29 41 1.415361 -4.734866 10.809893 900 21 0.00000 0.00000 "    " 1 0 FFFFFF  "H47896"  <> <> 47896 1
  30 2 2.119988 -2.683426 10.738064 900 19 0.00000 0.00000 "  c1" 6 1 FF2EFF  "C47897"  <> <> 47897 1
  31 41 1.351137 -2.341398 10.060316 900 21 0.00000 0.00000 "    " 1 0 FFFFFF  "H47898"  <> <> 47898 1
  32 2 11.011777 -2.132347 15.185160 900 19 0.00000 0.00000 "  c1" 6 1 FF2EFF  "C47899"  <> <> 47899 1
  33 3 12.397361 -1.588045 15.159174 900 19 0.00000 0.00000 "    " 6 1 FF2EFF  "C47900"  <> <> 47900 1
  34 41 12.622085 -0.889426 15.943921 900 21 0.00000 0.00000 "    " 1 0 FFFFFF  ""  <> <> 47901 1
  35 41 13.047589 -2.373790 15.431810 900 21 0.00000 0.00000 "    " 1 0 FFFFFF  ""  <> <> 47902 1
  36 41 12.646853 -1.186827 14.177529 900 21 0.00000 0.00000 "    " 1 0 FFFFFF  ""  <> <> 47903 1
  :::
 } 
 m_bond[76] { 
  # First column is bond index #
  i_m_from
  i_m_to
  i_m_order
  b_m_thin_bond
  :::
  1 1 2 1 1
  2 1 19 1 1
  3 1 20 1 1
  4 2 1 1 1
  5 2 16 1 1
  6 2 3 2 1
  7 3 2 2 1
  8 3 4 1 1
  9 4 3 1 1
  10 4 5 1 1
  11 4 9 2 1
  12 5 4 1 1
  13 5 8 1 1
  14 5 6 2 1
  15 6 5 2 1
  16 6 7 1 1
  17 6 21 1 1
  18 7 6 1 1
  19 7 22 1 1
  20 7 30 2 1
  21 8 5 1 1
  22 8 23 1 1
  23 8 28 2 1
  24 9 4 2 1
  25 9 10 1 1
  26 9 17 1 1
  27 10 9 1 1
  28 10 11 1 1
  29 10 16 2 1
  30 11 10 1 1
  31 11 15 1 1
  32 11 12 2 1
  33 12 11 2 1
  34 12 13 1 1
  35 12 24 1 1
  36 13 12 1 1
  37 13 25 1 1
  38 13 32 2 1
  39 14 15 2 1
  40 14 26 1 1
  41 14 32 1 1
  42 15 11 1 1
  43 15 14 2 1
  44 15 27 1 1
  45 16 2 1 1
  46 16 10 2 1
  47 17 9 1 1
  48 17 18 3 1
  49 18 17 3 1
  50 19 1 1 1
  51 20 1 1 1
  52 21 6 1 1
  53 22 7 1 1
  54 23 8 1 1
  55 24 12 1 1
  56 25 13 1 1
  57 26 14 1 1
  58 27 15 1 1
  59 28 8 2 1
  60 28 29 1 1
  61 28 30 1 1
  62 29 28 1 1
  63 30 7 2 1
  64 30 28 1 1
  65 30 31 1 1
  66 31 30 1 1
  67 32 13 2 1
  68 32 14 1 1
  69 32 33 1 1
  70 33 32 1 1
  71 33 34 1 1
  72 33 35 1 1
  73 33 36 1 1
  74 34 33 1 1
  75 35 33 1 1
  76 36 33 1 1
  :::
 } 
} 

f_m_ct { 
 s_m_title
 i_m_ct_stereo_status
 s_m_entry_id
 s_m_entry_name
 s_m_Source_Path
 s_m_Source_File
 i_m_Source_File_Index
 s_m_source_file
 i_m_source_file_index
 i_lp_mmshare_version
 i_f3d_flags
 s_epik_input
 s_epik_cmdline
 r_lp_tautomer_probability
 r_epik_Ionization_Penalty
 r_epik_Ionization_Penalty_Charging
 r_epik_Ionization_Penalty_Neutral
 r_epik_State_Penalty
 r_epik_Charging_Adjusted_Penalty
 i_epik_Tot_Q
 i_epik_Tot_abs_Q
 s_lp_Force_Field
 r_lp_Energy
 b_lp_Chiralities_Consistent
 s_lp_Variant
 s_m_job_name
 s_i_glide_gridfile
 i_i_glide_lignum
 i_i_glide_rotatable_bonds
 r_i_docking_score
 r_i_glide_ligand_efficiency
 r_i_glide_ligand_efficiency_sa
 r_i_glide_ligand_efficiency_ln
 r_i_glide_gscore
 r_i_glide_lipo
 r_i_glide_hbond
 r_i_glide_metal
 r_i_glide_rewards
 r_i_glide_evdw
 r_i_glide_ecoul
 r_i_glide_erotb
 r_i_glide_esite
 r_i_glide_emodel
 r_i_glide_energy
 r_i_glide_einternal
 i_i_glide_confnum
 i_i_glide_posenum
 r_i_glide_eff_state_penalty
 i_phase_Input_Structure_Number
 i_phase_Structure_Number
 r_phase_Similarity_to_Reference
 i_phase_Reference_Structure
 s_phase_Alignment_Method
 s_phase_Alignment_Reason
 s_phase_Core_SMARTS
 s_f3d_frozen_atoms
 s_m_subgroup_title
 s_m_subgroupid
 b_m_subgroup_collapsed
 i_m_ct_format
 :::
 19ae 
  1
  2015 
  combiomed_cipy_affinitydata.1 
  /Users/rubenprieto/Documents/Lab/A1-CIPY/0.Project 
  combiomed_cipy_affinitydata.smi 
  1
  ligprep.maegz 
  1
  53161
  0
  W2NIXTFbY0hdW2NIXVtjSF1bY0hdYzEtYyhuYzJbTkgyXSljKEMjTiljKG4yKS1jM1tjSF1bY0hdW2NIXVtjSF1bY0hdMw== 
  J2VwaWtfcHl0aG9uJywgJy1waCcsICc3LjAnLCAnLXRuJywgJzgnLCAnLW1hJywgJzUwMCcsICctaW1hZScsICc8aW5maWxlLm1hZT4nLCAnLW9tYWUnLCAnPG91dGZpbGUubWFlPic= 
  1
    0.0000 
    0.0000 
    0.0000 
    0.0000 
  0
  0
  0
  S-OPLS 
  40.810891
  1
  18a-1 
  align_ligands_8 
  5n2s_hbond_grid 
  1
  2
  -7.67411119149082
  -0.365433866261468
  -1.00820432747402
  -1.89740848509433
  -7.67411119149082
  -3.0834739956045
  -0.32
  0
  -2.83011350152278
  -32.8430480957031
  -1.87801349163055
  0.483330734166189
  0
  -48.3805575941712
  -34.7210615873337
  3.16691470146179
  1
  17
  0
  30
  30
  0.951794046692722
  61
  "snapped core" 
  "" 
  a1aaaaa1-a2aa(-a3aaaaa3)aa(a2)Aa4aaaaa4 
  "6 7 31 29 8 5 4 9 10 11 12 13 14 15 16 17 2 3 1 39 38 37 36 41 40 21 22 30 23 24 25 26 27 28 20 44 43 42 46 45" 
  "A2A CONFORMATION A" 
  dock_gromacs_a2a 
  0
  2
 m_depend[8] { 
  # First column is dependency index #
  i_m_depend_dependency
  s_m_depend_property
  :::
  1 10 r_lp_tautomer_probability 
  2 10 r_epik_Ionization_Penalty 
  3 10 r_epik_Ionization_Penalty_Charging 
  4 10 r_epik_Ionization_Penalty_Neutral 
  5 10 r_epik_State_Penalty 
  6 10 r_epik_Charging_Adjusted_Penalty 
  7 10 i_epik_Tot_Q 
  8 30 s_m_job_name 
  :::
 } 
 m_atom[46] { 
  # First column is atom index #
  i_m_mmod_type
  r_m_x_coord
  r_m_y_coord
  r_m_z_coord
  i_m_residue_number
  i_m_color
  r_m_charge1
  r_m_charge2
  s_m_grow_name
  i_m_atomic_number
  i_m_visibility
  s_m_color_rgb
  s_m_atom_name
  r_epik_H2O_pKa
  r_epik_H2O_pKa_uncertainty
  i_m_minimize_atom_index
  i_m_minimize_constraint
  :::
  1 25 5.183450 -5.946862 16.634588 900 38 -0.92000 -0.92000 "    " 7 1 2E2EFF  ""   -2.178    0.920  47868 1
  2 2 5.583748 -5.072047 15.644220 900 19 1.04200 1.04200 "    " 6 1 FF2EFF  ""  <> <> 47869 1
  3 25 4.732359 -4.819338 14.651517 900 38 -0.83900 -0.83900 "    " 7 1 2E2EFF  ""   -0.684    0.740  47870 1
  4 2 5.174603 -4.011674 13.654532 900 19 0.66400 0.66400 "    " 6 1 FF2EFF  ""  <> <> 47871 1
  5 2 4.179937 -3.595178 12.644913 900 19 0.00000 0.00000 "    " 6 1 FF2EFF  ""  <> <> 47872 1
  6 2 4.101774 -2.264894 12.188816 900 19 -0.11500 -0.11500 "    " 6 1 FF2EFF  ""  <> <> 47873 1
  7 2 3.176877 -1.889311 11.217782 900 19 -0.11500 -0.11500 "    " 6 1 FF2EFF  ""  <> <> 47874 1
  8 2 3.304726 -4.520928 12.071725 900 19 -0.11500 -0.11500 "    " 6 1 FF2EFF  "C6141"  <> <> 47875 1
  9 2 6.492076 -3.541848 13.615951 900 19 -0.45700 -0.45700 "    " 6 1 FF2EFF  "C6142"  <> <> 47876 1
  10 2 7.235939 -3.771031 14.783401 900 19 0.66400 0.66400 "    " 6 1 FF2EFF  "C6143"  <> <> 47877 1
  11 2 8.537765 -3.160144 15.038500 900 19 0.00000 0.00000 "    " 6 1 FF2EFF  "C6144"  <> <> 47878 1
  12 2 9.599520 -3.913097 15.577131 900 19 -0.11500 -0.11500 "    " 6 1 FF2EFF  "C6145"  <> <> 47879 1
  13 2 10.891922 -3.374046 15.597242 900 19 -0.11500 -0.11500 "    " 6 1 FF2EFF  "C6146"  <> <> 47880 1
  14 2 10.040846 -1.298492 14.633438 900 19 -0.11500 -0.11500 "    " 6 1 FF2EFF  "C47881"  <> <> 47881 1
  15 2 8.756224 -1.822518 14.657171 900 19 -0.11500 -0.11500 "    " 6 1 FF2EFF  "C47882"  <> <> 47882 1
  16 25 6.799001 -4.587613 15.746768 900 38 -0.83900 -0.83900 "    " 7 1 2E2EFF  "N47883"   -0.684    0.740  47883 1
  17 1 7.030952 -2.855417 12.441877 900 19 0.39500 0.39500 "    " 6 1 FF2EFF  "C47884"  <> <> 47884 1
  18 24 7.443581 -2.305032 11.510345 900 38 -0.43000 -0.43000 "    " 7 1 2E2EFF  "N47885"  <> <> 47885 1
  19 43 4.334987 -6.416878 16.320341 900 21 0.36000 0.36000 "    " 1 0 FFFFFF  "H47886"   11.401    2.220  47886 1
  20 41 4.786823 -1.515849 12.551863 900 21 0.11500 0.11500 "    " 1 0 FFFFFF  "H47887"  <> <> 47887 1
  21 41 3.260192 -0.893011 10.829705 900 21 0.11500 0.11500 "    " 1 0 FFFFFF  "H47888"  <> <> 47888 1
  22 41 3.479978 -5.542721 12.326596 900 21 0.11500 0.11500 "    " 1 0 FFFFFF  "H47889"  <> <> 47889 1
  23 41 9.426140 -4.931469 15.892867 900 21 0.11500 0.11500 "    " 1 0 FFFFFF  "H47890"  <> <> 47890 1
  24 41 11.724232 -3.977014 15.929105 900 21 0.11500 0.11500 "    " 1 0 FFFFFF  "H47891"  <> <> 47891 1
  25 41 10.186067 -0.321731 14.203391 900 21 0.11500 0.11500 "    " 1 0 FFFFFF  "H47892"  <> <> 47892 1
  26 41 7.947280 -1.211653 14.285844 900 21 0.11500 0.11500 "    " 1 0 FFFFFF  "H47893"  <> <> 47893 1
  27 2 2.272892 -4.136690 11.196319 900 19 0.00000 0.00000 "  c1" 6 1 FF2EFF  "C47894"  <> <> 47894 1
  28 41 1.584214 -4.874937 10.811857 900 21 0.00000 0.00000 "    " 1 0 FFFFFF  "H47895"  <> <> 47895 1
  29 2 2.181726 -2.790071 10.804236 900 19 0.00000 0.00000 "  c1" 6 1 FF2EFF  "C47896"  <> <> 47896 1
  30 2 7.264374 -8.185819 19.609312 900 19 0.00000 0.00000 "  n1" 6 1 FF2EFF  "C47897"  <> <> 47897 1
  31 2 6.086437 -8.685824 19.025485 900 19 0.00000 0.00000 "  f1" 6 1 FF2EFF  "C47898"  <> <> 47898 1
  32 2 5.399354 -7.918816 18.062139 900 19 0.00000 0.00000 "  c3" 6 1 FF2EFF  "C47899"  <> <> 47899 1
  33 2 5.852281 -6.631485 17.673145 900 19 0.00000 0.00000 "  c1" 6 1 FF2EFF  "C47900"  <> <> 47900 1
  34 2 7.038735 -6.150529 18.271276 900 19 0.00000 0.00000 "    " 6 1 FF2EFF  "C47901"  <> <> 47901 1
  35 2 7.743720 -6.922877 19.218871 900 19 0.00000 0.00000 "  n3" 6 1 FF2EFF  "C47902"  <> <> 47902 1
  36 41 7.818973 -8.770499 20.327676 900 21 0.00000 0.00000 "  n2" 1 0 FFFFFF  "H47903"  <> <> 47903 1
  37 41 5.732707 -9.673018 19.278039 900 21 0.00000 0.00000 "    " 1 0 FFFFFF  "H47904"  <> <> 47904 1
  38 41 4.537060 -8.348489 17.571927 900 21 0.00000 0.00000 "    " 1 0 FFFFFF  "H47905"  <> <> 47905 1
  39 41 7.432785 -5.171645 18.033939 900 21 0.00000 0.00000 "    " 1 0 FFFFFF  "H47906"  <> <> 47906 1
  40 41 8.649693 -6.512088 19.642150 900 21 0.00000 0.00000 "    " 1 0 FFFFFF  "H47907"  <> <> 47907 1
  41 41 1.414584 -2.470688 10.113877 900 21 0.00000 0.00000 "    " 1 0 FFFFFF  "H47908"  <> <> 47908 1
  42 2 11.100453 -2.069895 15.120852 900 19 0.00000 0.00000 "  c1" 6 1 FF2EFF  "C47909"  <> <> 47909 1
  43 3 12.467222 -1.496075 15.118078 900 19 0.00000 0.00000 "  c1" 6 1 FF2EFF  "C47910"  <> <> 47910 1
  44 41 12.651712 -0.828735 15.938538 900 21 0.00000 0.00000 "  n2" 1 0 FFFFFF  "H47911"  <> <> 47911 1
  45 41 13.153534 -2.255990 15.367669 900 21 0.00000 0.00000 "    " 1 0 FFFFFF  "H47912"  <> <> 47912 1
  46 41 12.699383 -1.046839 14.154695 900 21 0.00000 0.00000 "    " 1 0 FFFFFF  "H47913"  <> <> 47913 1
  :::
 } 
 m_bond[98] { 
  # First column is bond index #
  i_m_from
  i_m_to
  i_m_order
  b_m_thin_bond
  :::
  1 1 2 1 1
  2 1 19 1 1
  3 1 33 1 1
  4 2 1 1 1
  5 2 16 1 1
  6 2 3 2 1
  7 3 2 2 1
  8 3 4 1 1
  9 4 3 1 1
  10 4 5 1 1
  11 4 9 2 1
  12 5 4 1 1
  13 5 8 1 1
  14 5 6 2 1
  15 6 5 2 1
  16 6 7 1 1
  17 6 20 1 1
  18 7 6 1 1
  19 7 21 1 1
  20 7 29 2 1
  21 8 5 1 1
  22 8 22 1 1
  23 8 27 2 1
  24 9 4 2 1
  25 9 10 1 1
  26 9 17 1 1
  27 10 9 1 1
  28 10 11 1 1
  29 10 16 2 1
  30 11 10 1 1
  31 11 15 1 1
  32 11 12 2 1
  33 12 11 2 1
  34 12 13 1 1
  35 12 23 1 1
  36 13 12 1 1
  37 13 24 1 1
  38 13 42 2 1
  39 14 15 2 1
  40 14 25 1 1
  41 14 42 1 1
  42 15 11 1 1
  43 15 14 2 1
  44 15 26 1 1
  45 16 2 1 1
  46 16 10 2 1
  47 17 9 1 1
  48 17 18 3 1
  49 18 17 3 1
  50 19 1 1 1
  51 20 6 1 1
  52 21 7 1 1
  53 22 8 1 1
  54 23 12 1 1
  55 24 13 1 1
  56 25 14 1 1
  57 26 15 1 1
  58 27 8 2 1
  59 27 28 1 1
  60 27 29 1 1
  61 28 27 1 1
  62 29 7 2 1
  63 29 27 1 1
  64 29 41 1 1
  65 30 31 2 1
  66 30 35 1 1
  67 30 36 1 1
  68 31 30 2 1
  69 31 32 1 1
  70 31 37 1 1
  71 32 31 1 1
  72 32 33 2 1
  73 32 38 1 1
  74 33 1 1 1
  75 33 32 2 1
  76 33 34 1 1
  77 34 33 1 1
  78 34 35 2 1
  79 34 39 1 1
  80 35 30 1 1
  81 35 34 2 1
  82 35 40 1 1
  83 36 30 1 1
  84 37 31 1 1
  85 38 32 1 1
  86 39 34 1 1
  87 40 35 1 1
  88 41 29 1 1
  89 42 13 2 1
  90 42 14 1 1
  91 42 43 1 1
  92 43 42 1 1
  93 43 44 1 1
  94 43 45 1 1
  95 43 46 1 1
  96 44 43 1 1
  97 45 43 1 1
  98 46 43 1 1
  :::
 } 
} 

f_m_ct { 
 s_m_title
 i_m_ct_stereo_status
 s_m_entry_id
 s_m_entry_name
 s_m_Source_Path
 s_m_Source_File
 i_m_Source_File_Index
 s_m_source_file
 i_m_source_file_index
 i_lp_mmshare_version
 i_f3d_flags
 s_epik_input
 s_epik_cmdline
 r_lp_tautomer_probability
 r_epik_Ionization_Penalty
 r_epik_Ionization_Penalty_Charging
 r_epik_Ionization_Penalty_Neutral
 r_epik_State_Penalty
 r_epik_Charging_Adjusted_Penalty
 i_epik_Tot_Q
 i_epik_Tot_abs_Q
 s_lp_Force_Field
 r_lp_Energy
 b_lp_Chiralities_Consistent
 s_lp_Variant
 s_m_job_name
 s_i_glide_gridfile
 i_i_glide_lignum
 i_i_glide_rotatable_bonds
 r_i_docking_score
 r_i_glide_ligand_efficiency
 r_i_glide_ligand_efficiency_sa
 r_i_glide_ligand_efficiency_ln
 r_i_glide_gscore
 r_i_glide_lipo
 r_i_glide_hbond
 r_i_glide_metal
 r_i_glide_rewards
 r_i_glide_evdw
 r_i_glide_ecoul
 r_i_glide_erotb
 r_i_glide_esite
 r_i_glide_emodel
 r_i_glide_energy
 r_i_glide_einternal
 i_i_glide_confnum
 i_i_glide_posenum
 r_i_glide_eff_state_penalty
 i_phase_Input_Structure_Number
 i_phase_Structure_Number
 r_phase_Similarity_to_Reference
 i_phase_Reference_Structure
 s_phase_Alignment_Method
 s_phase_Alignment_Reason
 s_phase_Core_SMARTS
 s_f3d_frozen_atoms
 s_m_subgroup_title
 s_m_subgroupid
 b_m_subgroup_collapsed
 i_m_ct_format
 :::
 18o 
  1
  2016 
  combiomed_cipy_affinitydata.1 
  /Users/rubenprieto/Documents/Lab/A1-CIPY/0.Project 
  combiomed_cipy_affinitydata.smi 
  1
  ligprep.maegz 
  1
  53161
  0
  W2NIXTFbY0hdW2NIXVtjSF1bY0hdYzEtYyhuYzJbTkgyXSljKEMjTiljKG4yKS1jM1tjSF1bY0hdW2NIXVtjSF1bY0hdMw== 
  J2VwaWtfcHl0aG9uJywgJy1waCcsICc3LjAnLCAnLXRuJywgJzgnLCAnLW1hJywgJzUwMCcsICctaW1hZScsICc8aW5maWxlLm1hZT4nLCAnLW9tYWUnLCAnPG91dGZpbGUubWFlPic= 
  1
    0.0000 
    0.0000 
    0.0000 
    0.0000 
  0
  0
  0
  S-OPLS 
  40.810891
  1
  18a-1 
  align_ligands_8 
  5n2s_hbond_grid 
  1
  2
  -7.67411119149082
  -0.365433866261468
  -1.00820432747402
  -1.89740848509433
  -7.67411119149082
  -3.0834739956045
  -0.32
  0
  -2.83011350152278
  -32.8430480957031
  -1.87801349163055
  0.483330734166189
  0
  -48.3805575941712
  -34.7210615873337
  3.16691470146179
  1
  17
  0
  31
  31
  0.729057316148149
  61
  "snapped core" 
  "" 
  a1aaaaa1-a2aa(aaa2)-a3aaaaa3 
  "6 7 30 28 32 5 4 8 9 16 2 3 10 11 12 13 14 15 21 22 31 29 33 23 24 25 26 27" 
  "A2A CONFORMATION A" 
  dock_gromacs_a2a 
  0
  2
 m_depend[8] { 
  # First column is dependency index #
  i_m_depend_dependency
  s_m_depend_property
  :::
  1 10 r_lp_tautomer_probability 
  2 10 r_epik_Ionization_Penalty 
  3 10 r_epik_Ionization_Penalty_Charging 
  4 10 r_epik_Ionization_Penalty_Neutral 
  5 10 r_epik_State_Penalty 
  6 10 r_epik_Charging_Adjusted_Penalty 
  7 10 i_epik_Tot_Q 
  8 30 s_m_job_name 
  :::
 } 
 m_atom[33] { 
  # First column is atom index #
  i_m_mmod_type
  r_m_x_coord
  r_m_y_coord
  r_m_z_coord
  i_m_residue_number
  i_m_color
  r_m_charge1
  r_m_charge2
  s_m_grow_name
  i_m_atomic_number
  i_m_visibility
  s_m_color_rgb
  s_m_atom_name
  r_epik_H2O_pKa
  r_epik_H2O_pKa_uncertainty
  i_m_minimize_atom_index
  i_m_minimize_constraint
  :::
  1 25 5.281684 -5.615165 16.507808 900 38 -0.92000 -0.92000 "    " 7 1 2E2EFF  ""   -2.178    0.920  47868 1
  2 2 5.766044 -4.816239 15.530942 900 19 1.04200 1.04200 "    " 6 1 FF2EFF  ""  <> <> 47869 1
  3 25 4.963798 -4.576490 14.517164 900 38 -0.83900 -0.83900 "    " 7 1 2E2EFF  ""   -0.684    0.740  47870 1
  4 2 5.440502 -3.789850 13.534983 900 19 0.66400 0.66400 "    " 6 1 FF2EFF  ""  <> <> 47871 1
  5 2 4.442595 -3.403054 12.518532 900 19 0.00000 0.00000 "    " 6 1 FF2EFF  ""  <> <> 47872 1
  6 2 4.348462 -2.085140 12.030550 900 19 -0.11500 -0.11500 "    " 6 1 FF2EFF  ""  <> <> 47873 1
  7 2 3.365776 -1.732279 11.106336 900 19 -0.11500 -0.11500 "    " 6 1 FF2EFF  ""  <> <> 47874 1
  8 2 6.764441 -3.325495 13.549012 900 19 -0.45700 -0.45700 "    " 6 1 FF2EFF  "C6141"  <> <> 47875 1
  9 2 7.494994 -3.578273 14.736387 900 19 0.66400 0.66400 "    " 6 1 FF2EFF  "C6142"  <> <> 47876 1
  10 2 8.840073 -3.007348 14.981725 900 19 0.00000 0.00000 "    " 6 1 FF2EFF  "C6143"  <> <> 47877 1
  11 2 11.230250 -3.222325 15.473125 900 19 -0.11500 -0.11500 "    " 6 1 FF2EFF  "C47878"  <> <> 47878 1
  12 2 10.391748 -1.192240 14.450431 900 19 -0.11500 -0.11500 "    " 6 1 FF2EFF  "C47879"  <> <> 47879 1
  13 2 9.090445 -1.679158 14.569449 900 19 -0.11500 -0.11500 "    " 6 1 FF2EFF  "C47880"  <> <> 47880 1
  14 25 6.984913 -4.352996 15.716879 900 38 -0.83900 -0.83900 "    " 7 1 2E2EFF  "N47881"   -0.684    0.740  47881 1
  15 1 7.310096 -2.620356 12.392247 900 19 0.39500 0.39500 "    " 6 1 FF2EFF  "C47882"  <> <> 47882 1
  16 24 7.732617 -2.050726 11.479842 900 38 -0.43000 -0.43000 "    " 7 1 2E2EFF  "N47883"  <> <> 47883 1
  17 43 5.982839 -6.050264 17.077026 900 21 0.36000 0.36000 "    " 1 0 FFFFFF  "H47884"   11.401    2.220  47884 1
  18 43 4.540313 -6.239119 16.178836 900 21 0.36000 0.36000 "    " 1 0 FFFFFF  "H47885"   11.401    2.220  47885 1
  19 41 5.039023 -1.322566 12.353569 900 21 0.11500 0.11500 "    " 1 0 FFFFFF  "H47886"  <> <> 47886 1
  20 41 3.408052 -0.740316 10.700903 900 21 0.11500 0.11500 "    " 1 0 FFFFFF  "H47887"  <> <> 47887 1
  21 41 12.061546 -3.810136 15.828646 900 21 0.11500 0.11500 "    " 1 0 FFFFFF  "H47888"  <> <> 47888 1
  22 41 10.551252 -0.235708 13.978955 900 21 0.11500 0.11500 "    " 1 0 FFFFFF  "H47889"  <> <> 47889 1
  23 41 8.285372 -1.047067 14.222742 900 21 0.11500 0.11500 "    " 1 0 FFFFFF  "H47890"  <> <> 47890 1
  24 2 2.466512 -3.983938 11.182209 900 19 0.00000 0.00000 "  c1" 6 1 FF2EFF  "C47891"  <> <> 47891 1
  25 41 1.750023 -4.726717 10.859749 900 21 0.00000 0.00000 "    " 1 0 FFFFFF  "H47892"  <> <> 47892 1
  26 2 2.358979 -2.648331 10.757970 900 19 0.00000 0.00000 "  c1" 6 1 FF2EFF  "C47893"  <> <> 47893 1
  27 2 3.532024 -4.347220 12.025347 900 19 0.00000 0.00000 "  c1" 6 1 FF2EFF  "C47894"  <> <> 47894 1
  28 41 1.555189 -2.347377 10.101747 900 21 0.00000 0.00000 "    " 1 0 FFFFFF  "H47895"  <> <> 47895 1
  29 41 3.688603 -5.364414 12.325985 900 21 0.00000 0.00000 "    " 1 0 FFFFFF  "H47896"  <> <> 47896 1
  30 2 9.928159 -3.757455 15.499576 900 19 0.00000 0.00000 "  c1" 6 1 FF2EFF  "C47897"  <> <> 47897 1
  31 56 9.764257 -5.020237 15.965608 900 141 0.00000 0.00000 "    " 9 1 6BFFB5  "F47898"  <> <> 47898 1
  32 2 11.463511 -1.950229 14.929535 900 19 0.00000 0.00000 "  c1" 6 1 FF2EFF  "C47899"  <> <> 47899 1
  33 56 12.705657 -1.431592 14.904554 900 141 0.00000 0.00000 "    " 9 1 6BFFB5  "F47900"  <> <> 47900 1
  :::
 } 
 m_bond[70] { 
  # First column is bond index #
  i_m_from
  i_m_to
  i_m_order
  b_m_thin_bond
  :::
  1 1 2 1 1
  2 1 17 1 1
  3 1 18 1 1
  4 2 1 1 1
  5 2 14 1 1
  6 2 3 2 1
  7 3 2 2 1
  8 3 4 1 1
  9 4 3 1 1
  10 4 5 1 1
  11 4 8 2 1
  12 5 4 1 1
  13 5 6 2 1
  14 5 27 1 1
  15 6 5 2 1
  16 6 7 1 1
  17 6 19 1 1
  18 7 6 1 1
  19 7 20 1 1
  20 7 26 2 1
  21 8 4 2 1
  22 8 9 1 1
  23 8 15 1 1
  24 9 8 1 1
  25 9 10 1 1
  26 9 14 2 1
  27 10 9 1 1
  28 10 13 1 1
  29 10 30 2 1
  30 11 21 1 1
  31 11 30 1 1
  32 11 32 2 1
  33 12 13 2 1
  34 12 22 1 1
  35 12 32 1 1
  36 13 10 1 1
  37 13 12 2 1
  38 13 23 1 1
  39 14 2 1 1
  40 14 9 2 1
  41 15 8 1 1
  42 15 16 3 1
  43 16 15 3 1
  44 17 1 1 1
  45 18 1 1 1
  46 19 6 1 1
  47 20 7 1 1
  48 21 11 1 1
  49 22 12 1 1
  50 23 13 1 1
  51 24 25 1 1
  52 24 26 1 1
  53 24 27 2 1
  54 25 24 1 1
  55 26 7 2 1
  56 26 24 1 1
  57 26 28 1 1
  58 27 5 1 1
  59 27 24 2 1
  60 27 29 1 1
  61 28 26 1 1
  62 29 27 1 1
  63 30 10 2 1
  64 30 11 1 1
  65 30 31 1 1
  66 31 30 1 1
  67 32 11 2 1
  68 32 12 1 1
  69 32 33 1 1
  70 33 32 1 1
  :::
 } 
} 

f_m_ct { 
 s_m_title
 i_m_ct_stereo_status
 s_m_entry_id
 s_m_entry_name
 s_m_Source_Path
 s_m_Source_File
 i_m_Source_File_Index
 s_m_source_file
 i_m_source_file_index
 i_lp_mmshare_version
 i_f3d_flags
 s_epik_input
 s_epik_cmdline
 r_lp_tautomer_probability
 r_epik_Ionization_Penalty
 r_epik_Ionization_Penalty_Charging
 r_epik_Ionization_Penalty_Neutral
 r_epik_State_Penalty
 r_epik_Charging_Adjusted_Penalty
 i_epik_Tot_Q
 i_epik_Tot_abs_Q
 s_lp_Force_Field
 r_lp_Energy
 b_lp_Chiralities_Consistent
 s_lp_Variant
 s_m_job_name
 s_i_glide_gridfile
 i_i_glide_lignum
 i_i_glide_rotatable_bonds
 r_i_docking_score
 r_i_glide_ligand_efficiency
 r_i_glide_ligand_efficiency_sa
 r_i_glide_ligand_efficiency_ln
 r_i_glide_gscore
 r_i_glide_lipo
 r_i_glide_hbond
 r_i_glide_metal
 r_i_glide_rewards
 r_i_glide_evdw
 r_i_glide_ecoul
 r_i_glide_erotb
 r_i_glide_esite
 r_i_glide_emodel
 r_i_glide_energy
 r_i_glide_einternal
 i_i_glide_confnum
 i_i_glide_posenum
 r_i_glide_eff_state_penalty
 i_phase_Input_Structure_Number
 i_phase_Structure_Number
 r_phase_Similarity_to_Reference
 i_phase_Reference_Structure
 s_phase_Alignment_Method
 s_phase_Alignment_Reason
 s_phase_Core_SMARTS
 s_f3d_frozen_atoms
 s_m_subgroup_title
 s_m_subgroupid
 b_m_subgroup_collapsed
 i_m_ct_format
 :::
 19af 
  1
  2017 
  combiomed_cipy_affinitydata.1 
  /Users/rubenprieto/Documents/Lab/A1-CIPY/0.Project 
  combiomed_cipy_affinitydata.smi 
  1
  ligprep.maegz 
  1
  53161
  0
  W2NIXTFbY0hdW2NIXVtjSF1bY0hdYzEtYyhuYzJbTkgyXSljKEMjTiljKG4yKS1jM1tjSF1bY0hdW2NIXVtjSF1bY0hdMw== 
  J2VwaWtfcHl0aG9uJywgJy1waCcsICc3LjAnLCAnLXRuJywgJzgnLCAnLW1hJywgJzUwMCcsICctaW1hZScsICc8aW5maWxlLm1hZT4nLCAnLW9tYWUnLCAnPG91dGZpbGUubWFlPic= 
  1
    0.0000 
    0.0000 
    0.0000 
    0.0000 
  0
  0
  0
  S-OPLS 
  40.810891
  1
  18a-1 
  align_ligands_8 
  5n2s_hbond_grid 
  1
  2
  -7.67411119149082
  -0.365433866261468
  -1.00820432747402
  -1.89740848509433
  -7.67411119149082
  -3.0834739956045
  -0.32
  0
  -2.83011350152278
  -32.8430480957031
  -1.87801349163055
  0.483330734166189
  0
  -48.3805575941712
  -34.7210615873337
  3.16691470146179
  1
  17
  0
  32
  32
  0.761670775620608
  61
  "snapped core" 
  "" 
  a1aaaaa1-a2aa(aaa2)-a3aaaaa3 
  "11 12 13 14 15 10 9 8 4 3 2 16 5 32 28 30 7 6 23 24 25 26 27 33 29 31 22 21" 
  "A2A CONFORMATION A" 
  dock_gromacs_a2a 
  0
  2
 m_depend[8] { 
  # First column is dependency index #
  i_m_depend_dependency
  s_m_depend_property
  :::
  1 10 r_lp_tautomer_probability 
  2 10 r_epik_Ionization_Penalty 
  3 10 r_epik_Ionization_Penalty_Charging 
  4 10 r_epik_Ionization_Penalty_Neutral 
  5 10 r_epik_State_Penalty 
  6 10 r_epik_Charging_Adjusted_Penalty 
  7 10 i_epik_Tot_Q 
  8 30 s_m_job_name 
  :::
 } 
 m_atom[36] { 
  # First column is atom index #
  i_m_mmod_type
  r_m_x_coord
  r_m_y_coord
  r_m_z_coord
  i_m_residue_number
  i_m_color
  r_m_charge1
  r_m_charge2
  s_m_grow_name
  i_m_atomic_number
  i_m_visibility
  s_m_color_rgb
  s_m_atom_name
  r_epik_H2O_pKa
  r_epik_H2O_pKa_uncertainty
  i_m_minimize_atom_index
  i_m_minimize_constraint
  :::
  1 25 5.402798 -6.285190 15.867857 900 38 -0.92000 -0.92000 "    " 7 1 2E2EFF  ""   -2.178    0.920  47892 1
  2 2 5.748474 -5.197089 15.218817 900 19 1.04200 1.04200 "    " 6 1 FF2EFF  ""  <> <> 47893 1
  3 25 6.890587 -4.709852 15.603754 900 38 -0.83900 -0.83900 "    " 7 1 2E2EFF  ""   -0.684    0.740  47894 1
  4 2 7.439787 -3.866019 14.762896 900 19 0.66400 0.66400 "    " 6 1 FF2EFF  ""  <> <> 47895 1
  5 2 8.732530 -3.390565 15.220594 900 19 0.00000 0.00000 "    " 6 1 FF2EFF  ""  <> <> 47896 1
  6 2 8.912455 -2.014215 15.143603 900 19 -0.11500 -0.11500 "    " 6 1 FF2EFF  ""  <> <> 47897 1
  7 2 10.179111 -1.496893 15.218633 900 19 -0.11500 -0.11500 "    " 6 1 FF2EFF  ""  <> <> 47898 1
  8 2 6.813446 -3.475226 13.560928 900 19 -0.45700 -0.45700 "    " 6 1 FF2EFF  "C6141"  <> <> 47899 1
  9 2 5.500564 -3.940559 13.367572 900 19 0.66400 0.66400 "    " 6 1 FF2EFF  "C6142"  <> <> 47900 1
  10 2 4.513744 -3.481696 12.368918 900 19 0.00000 0.00000 "    " 6 1 FF2EFF  "C6143"  <> <> 47901 1
  11 2 4.507341 -2.167454 11.865558 900 19 -0.11500 -0.11500 "    " 6 1 FF2EFF  "C6144"  <> <> 47902 1
  12 2 3.460087 -1.732755 11.043829 900 19 -0.11500 -0.11500 "    " 6 1 FF2EFF  "C6145"  <> <> 47903 1
  13 2 2.357623 -2.562067 10.778938 900 19 -0.11500 -0.11500 "    " 6 1 FF2EFF  "C6146"  <> <> 47904 1
  14 2 2.376165 -3.894132 11.212283 900 19 -0.11500 -0.11500 "    " 6 1 FF2EFF  "C6147"  <> <> 47905 1
  15 2 3.461268 -4.338857 11.979995 900 19 -0.11500 -0.11500 "    " 6 1 FF2EFF  "C6148"  <> <> 47906 1
  16 25 4.997318 -4.861443 14.200662 900 38 -0.83900 -0.83900 "    " 7 1 2E2EFF  "N6149"   -0.684    0.740  47907 1
  17 1 7.568999 -2.705883 12.606379 900 19 0.39500 0.39500 "    " 6 1 FF2EFF  "C6150"  <> <> 47908 1
  18 24 8.222989 -2.102083 11.886400 900 38 -0.43000 -0.43000 "    " 7 1 2E2EFF  "N6151"  <> <> 47909 1
  19 43 4.546990 -6.747991 15.519975 900 21 0.36000 0.36000 "    " 1 0 FFFFFF  "H6152"   11.401    2.220  47910 1
  20 3 5.455263 -6.293467 17.279176 900 19 0.36000 0.36000 "    " 6 1 FF2EFF  "C6153"   11.401    2.220  47911 1
  21 41 8.104451 -1.364316 14.844830 900 21 0.11500 0.11500 "    " 1 0 FFFFFF  "H6154"  <> <> 47912 1
  22 41 10.227744 -0.511348 14.833178 900 21 0.11500 0.11500 "    " 1 0 FFFFFF  "H6155"  <> <> 47913 1
  23 41 5.286262 -1.469581 12.130157 900 21 0.11500 0.11500 "    " 1 0 FFFFFF  "H6156"  <> <> 47914 1
  24 41 3.501808 -0.744067 10.643225 900 21 0.11500 0.11500 "    " 1 0 FFFFFF  "H6157"  <> <> 47915 1
  25 41 1.532352 -2.204379 10.180734 900 21 0.11500 0.11500 "    " 1 0 FFFFFF  "H6158"  <> <> 47916 1
  26 41 1.568416 -4.572071 10.973984 900 21 0.11500 0.11500 "    " 1 0 FFFFFF  "H6159"  <> <> 47917 1
  27 41 3.482077 -5.356856 12.318815 900 21 0.11500 0.11500 "    " 1 0 FFFFFF  "H6160"  <> <> 47918 1
  28 2 11.092841 -3.673547 15.745702 900 19 0.00000 0.00000 "  c1" 6 1 FF2EFF  "C6161"  <> <> 47919 1
  29 41 11.936593 -4.312394 15.951887 900 21 0.00000 0.00000 "    " 1 0 FFFFFF  "H6162"  <> <> 47920 1
  30 2 11.276741 -2.300423 15.560083 900 19 0.00000 0.00000 "  c1" 6 1 FF2EFF  "C6163"  <> <> 47921 1
  31 56 12.502467 -1.745352 15.688514 900 141 0.00000 0.00000 "  c1" 9 1 6BFFB5  "C6165"  <> <> 47922 1
  32 2 9.814987 -4.225711 15.591520 900 19 0.00000 0.00000 "  c1" 6 1 FF2EFF  "C6165"  <> <> 47923 1
  33 56 9.671416 -5.569224 15.695559 900 141 0.00000 0.00000 "    " 9 1 6BFFB5  "F6169"  <> <> 47924 1
  34 41 5.037684 -7.211778 17.657049 900 21 0.00000 0.00000 "    " 1 0 FFFFFF  ""  <> <> 47925 1
  35 41 6.501980 -6.235043 17.572149 900 21 0.00000 0.00000 "    " 1 0 FFFFFF  ""  <> <> 47926 1
  36 41 4.865596 -5.454660 17.648473 900 21 0.00000 0.00000 "    " 1 0 FFFFFF  ""  <> <> 47927 1
  :::
 } 
 m_bond[76] { 
  # First column is bond index #
  i_m_from
  i_m_to
  i_m_order
  b_m_thin_bond
  :::
  1 1 2 1 1
  2 1 19 1 1
  3 1 20 1 1
  4 2 1 1 1
  5 2 16 1 1
  6 2 3 2 1
  7 3 2 2 1
  8 3 4 1 1
  9 4 3 1 1
  10 4 5 1 1
  11 4 8 2 1
  12 5 4 1 1
  13 5 6 2 1
  14 5 32 1 1
  15 6 5 2 1
  16 6 7 1 1
  17 6 21 1 1
  18 7 6 1 1
  19 7 22 1 1
  20 7 30 2 1
  21 8 4 2 1
  22 8 9 1 1
  23 8 17 1 1
  24 9 8 1 1
  25 9 10 1 1
  26 9 16 2 1
  27 10 9 1 1
  28 10 15 1 1
  29 10 11 2 1
  30 11 10 2 1
  31 11 12 1 1
  32 11 23 1 1
  33 12 11 1 1
  34 12 13 2 1
  35 12 24 1 1
  36 13 12 2 1
  37 13 14 1 1
  38 13 25 1 1
  39 14 13 1 1
  40 14 15 2 1
  41 14 26 1 1
  42 15 10 1 1
  43 15 14 2 1
  44 15 27 1 1
  45 16 2 1 1
  46 16 9 2 1
  47 17 8 1 1
  48 17 18 3 1
  49 18 17 3 1
  50 19 1 1 1
  51 20 1 1 1
  52 20 34 1 1
  53 20 35 1 1
  54 20 36 1 1
  55 21 6 1 1
  56 22 7 1 1
  57 23 11 1 1
  58 24 12 1 1
  59 25 13 1 1
  60 26 14 1 1
  61 27 15 1 1
  62 28 29 1 1
  63 28 30 1 1
  64 28 32 2 1
  65 29 28 1 1
  66 30 7 2 1
  67 30 28 1 1
  68 30 31 1 1
  69 31 30 1 1
  70 32 5 1 1
  71 32 28 2 1
  72 32 33 1 1
  73 33 32 1 1
  74 34 20 1 1
  75 35 20 1 1
  76 36 20 1 1
  :::
 } 
} 

f_m_ct { 
 s_m_title
 i_m_ct_stereo_status
 s_m_entry_id
 s_m_entry_name
 s_m_Source_Path
 s_m_Source_File
 i_m_Source_File_Index
 s_m_source_file
 i_m_source_file_index
 i_lp_mmshare_version
 i_f3d_flags
 s_epik_input
 s_epik_cmdline
 r_lp_tautomer_probability
 r_epik_Ionization_Penalty
 r_epik_Ionization_Penalty_Charging
 r_epik_Ionization_Penalty_Neutral
 r_epik_State_Penalty
 r_epik_Charging_Adjusted_Penalty
 i_epik_Tot_Q
 i_epik_Tot_abs_Q
 s_lp_Force_Field
 r_lp_Energy
 b_lp_Chiralities_Consistent
 s_lp_Variant
 s_m_job_name
 s_i_glide_gridfile
 i_i_glide_lignum
 i_i_glide_rotatable_bonds
 r_i_docking_score
 r_i_glide_ligand_efficiency
 r_i_glide_ligand_efficiency_sa
 r_i_glide_ligand_efficiency_ln
 r_i_glide_gscore
 r_i_glide_lipo
 r_i_glide_hbond
 r_i_glide_metal
 r_i_glide_rewards
 r_i_glide_evdw
 r_i_glide_ecoul
 r_i_glide_erotb
 r_i_glide_esite
 r_i_glide_emodel
 r_i_glide_energy
 r_i_glide_einternal
 i_i_glide_confnum
 i_i_glide_posenum
 r_i_glide_eff_state_penalty
 i_phase_Input_Structure_Number
 i_phase_Structure_Number
 r_phase_Similarity_to_Reference
 i_phase_Reference_Structure
 s_phase_Alignment_Method
 s_phase_Alignment_Reason
 s_phase_Core_SMARTS
 s_f3d_frozen_atoms
 s_m_subgroup_title
 s_m_subgroupid
 b_m_subgroup_collapsed
 i_m_ct_format
 :::
 19ag 
  1
  2018 
  combiomed_cipy_affinitydata.1 
  /Users/rubenprieto/Documents/Lab/A1-CIPY/0.Project 
  combiomed_cipy_affinitydata.smi 
  1
  ligprep.maegz 
  1
  53161
  0
  W2NIXTFbY0hdW2NIXVtjSF1bY0hdYzEtYyhuYzJbTkgyXSljKEMjTiljKG4yKS1jM1tjSF1bY0hdW2NIXVtjSF1bY0hdMw== 
  J2VwaWtfcHl0aG9uJywgJy1waCcsICc3LjAnLCAnLXRuJywgJzgnLCAnLW1hJywgJzUwMCcsICctaW1hZScsICc8aW5maWxlLm1hZT4nLCAnLW9tYWUnLCAnPG91dGZpbGUubWFlPic= 
  1
    0.0000 
    0.0000 
    0.0000 
    0.0000 
  0
  0
  0
  S-OPLS 
  40.810891
  1
  18a-1 
  align_ligands_8 
  5n2s_hbond_grid 
  1
  2
  -7.67411119149082
  -0.365433866261468
  -1.00820432747402
  -1.89740848509433
  -7.67411119149082
  -3.0834739956045
  -0.32
  0
  -2.83011350152278
  -32.8430480957031
  -1.87801349163055
  0.483330734166189
  0
  -48.3805575941712
  -34.7210615873337
  3.16691470146179
  1
  17
  0
  33
  33
  0.968659317303794
  61
  "snapped core" 
  "" 
  a1aaaaa1-a2aa(-a3aaaaa3)aa(a2)Aa4aaaaa4 
  "11 12 13 14 15 10 9 8 4 5 31 27 29 7 6 3 2 16 1 36 35 34 33 38 37 22 23 24 25 26 32 28 30 21 20 19 41 40 39 43 42" 
  "A2A CONFORMATION A" 
  dock_gromacs_a2a 
  0
  2
 m_depend[8] { 
  # First column is dependency index #
  i_m_depend_dependency
  s_m_depend_property
  :::
  1 10 r_lp_tautomer_probability 
  2 10 r_epik_Ionization_Penalty 
  3 10 r_epik_Ionization_Penalty_Charging 
  4 10 r_epik_Ionization_Penalty_Neutral 
  5 10 r_epik_State_Penalty 
  6 10 r_epik_Charging_Adjusted_Penalty 
  7 10 i_epik_Tot_Q 
  8 30 s_m_job_name 
  :::
 } 
 m_atom[43] { 
  # First column is atom index #
  i_m_mmod_type
  r_m_x_coord
  r_m_y_coord
  r_m_z_coord
  i_m_residue_number
  i_m_color
  r_m_charge1
  r_m_charge2
  s_m_grow_name
  i_m_atomic_number
  i_m_visibility
  s_m_color_rgb
  s_m_atom_name
  r_epik_H2O_pKa
  r_epik_H2O_pKa_uncertainty
  i_m_minimize_atom_index
  i_m_minimize_constraint
  :::
  1 25 5.424731 -5.798162 16.634151 900 38 -0.92000 -0.92000 "    " 7 1 2E2EFF  ""   -2.178    0.920  47868 1
  2 2 5.842390 -4.917409 15.657235 900 19 1.04200 1.04200 "    " 6 1 FF2EFF  ""  <> <> 47869 1
  3 25 7.052294 -4.407491 15.760515 900 38 -0.83900 -0.83900 "    " 7 1 2E2EFF  ""   -0.684    0.740  47870 1
  4 2 7.506437 -3.612508 14.781296 900 19 0.66400 0.66400 "    " 6 1 FF2EFF  ""  <> <> 47871 1
  5 2 8.847440 -3.024733 14.990783 900 19 0.00000 0.00000 "    " 6 1 FF2EFF  ""  <> <> 47872 1
  6 2 9.079234 -1.702621 14.548470 900 19 -0.11500 -0.11500 "    " 6 1 FF2EFF  ""  <> <> 47873 1
  7 2 10.374116 -1.205149 14.412032 900 19 -0.11500 -0.11500 "    " 6 1 FF2EFF  ""  <> <> 47874 1
  8 2 6.729640 -3.383895 13.624395 900 19 -0.45700 -0.45700 "    " 6 1 FF2EFF  "C6141"  <> <> 47875 1
  9 2 5.419640 -3.882020 13.665908 900 19 0.66400 0.66400 "    " 6 1 FF2EFF  "C6142"  <> <> 47876 1
  10 2 4.399193 -3.532764 12.655172 900 19 0.00000 0.00000 "    " 6 1 FF2EFF  "C6143"  <> <> 47877 1
  11 2 4.245431 -2.222669 12.158158 900 19 -0.11500 -0.11500 "    " 6 1 FF2EFF  "C6144"  <> <> 47878 1
  12 2 3.256279 -1.918385 11.220836 900 19 -0.11500 -0.11500 "    " 6 1 FF2EFF  "C6145"  <> <> 47879 1
  13 2 2.306204 -2.886266 10.855055 900 19 -0.11500 -0.11500 "    " 6 1 FF2EFF  "C6146"  <> <> 47880 1
  14 2 2.476981 -4.212527 11.286921 900 19 -0.11500 -0.11500 "    " 6 1 FF2EFF  "C6147"  <> <> 47881 1
  15 2 3.549701 -4.519612 12.146121 900 19 -0.11500 -0.11500 "    " 6 1 FF2EFF  "C6148"  <> <> 47882 1
  16 25 4.995993 -4.691237 14.663541 900 38 -0.83900 -0.83900 "    " 7 1 2E2EFF  "N6149"   -0.684    0.740  47883 1
  17 1 7.224258 -2.687107 12.439789 900 19 0.39500 0.39500 "    " 6 1 FF2EFF  "C6150"  <> <> 47884 1
  18 24 7.606740 -2.127429 11.502364 900 38 -0.43000 -0.43000 "    " 7 1 2E2EFF  "N6151"  <> <> 47885 1
  19 43 4.551270 -6.226144 16.342108 900 21 0.36000 0.36000 "    " 1 0 FFFFFF  "H6152"   11.401    2.220  47886 1
  20 41 8.263021 -1.084482 14.205555 900 21 0.11500 0.11500 "    " 1 0 FFFFFF  "H6153"  <> <> 47887 1
  21 41 10.525419 -0.252322 13.930654 900 21 0.11500 0.11500 "    " 1 0 FFFFFF  "H6154"  <> <> 47888 1
  22 41 4.902571 -1.431360 12.481693 900 21 0.11500 0.11500 "    " 1 0 FFFFFF  "H6155"  <> <> 47889 1
  23 41 3.252632 -0.926121 10.815086 900 21 0.11500 0.11500 "    " 1 0 FFFFFF  "H6156"  <> <> 47890 1
  24 41 1.495134 -2.626949 10.190148 900 21 0.11500 0.11500 "    " 1 0 FFFFFF  "H6157"  <> <> 47891 1
  25 41 1.805620 -4.991773 10.954473 900 21 0.11500 0.11500 "    " 1 0 FFFFFF  "H6158"  <> <> 47892 1
  26 41 3.774931 -5.527347 12.443246 900 21 0.11500 0.11500 "    " 1 0 FFFFFF  "H6159"  <> <> 47893 1
  27 2 11.237225 -3.201057 15.484570 900 19 0.00000 0.00000 "  c1" 6 1 FF2EFF  "C6160"  <> <> 47894 1
  28 41 12.071817 -3.767318 15.863655 900 21 0.00000 0.00000 "    " 1 0 FFFFFF  "H6161"  <> <> 47895 1
  29 2 11.453434 -1.940518 14.909188 900 19 0.00000 0.00000 "  c1" 6 1 FF2EFF  "C6162"  <> <> 47896 1
  30 56 12.689398 -1.411491 14.860932 900 141 0.00000 0.00000 "  c1" 9 1 6BFFB5  "F6163"  <> <> 47897 1
  31 2 9.945853 -3.755652 15.515909 900 19 0.00000 0.00000 "  c1" 6 1 FF2EFF  "C6164"  <> <> 47898 1
  32 56 9.808144 -5.022794 15.980413 900 141 0.00000 0.00000 "    " 9 1 6BFFB5  "F6165"  <> <> 47899 1
  33 2 7.439292 -8.044579 19.640863 900 19 0.00000 0.00000 "  n1" 6 1 FF2EFF  "C6166"  <> <> 47900 1
  34 2 6.234768 -8.507127 19.080523 900 19 0.00000 0.00000 "  f1" 6 1 FF2EFF  "C6167"  <> <> 47901 1
  35 2 5.569888 -7.733623 18.107822 900 19 0.00000 0.00000 "  c3" 6 1 FF2EFF  "C6168"  <> <> 47902 1
  36 2 6.074512 -6.478793 17.684974 900 19 0.00000 0.00000 "  c1" 6 1 FF2EFF  "C6169"  <> <> 47903 1
  37 2 7.289266 -6.034626 18.257329 900 19 0.00000 0.00000 "    " 6 1 FF2EFF  "C6170"  <> <> 47904 1
  38 2 7.969281 -6.813043 19.216494 900 19 0.00000 0.00000 "  n3" 6 1 FF2EFF  "C6171"  <> <> 47905 1
  39 41 7.973392 -8.633609 20.371422 900 21 0.00000 0.00000 "  n2" 1 0 FFFFFF  "H6172"  <> <> 47906 1
  40 41 5.843451 -9.472975 19.356378 900 21 0.00000 0.00000 "    " 1 0 FFFFFF  "H6173"  <> <> 47907 1
  41 41 4.696189 -8.143768 17.623061 900 21 0.00000 0.00000 "    " 1 0 FFFFFF  "H6174"  <> <> 47908 1
  42 41 7.724567 -5.080574 17.995262 900 21 0.00000 0.00000 "    " 1 0 FFFFFF  "H6175"  <> <> 47909 1
  43 41 8.893929 -6.429070 19.623717 900 21 0.00000 0.00000 "    " 1 0 FFFFFF  "H6176"  <> <> 47910 1
  :::
 } 
 m_bond[92] { 
  # First column is bond index #
  i_m_from
  i_m_to
  i_m_order
  b_m_thin_bond
  :::
  1 1 2 1 1
  2 1 19 1 1
  3 1 36 1 1
  4 2 1 1 1
  5 2 16 1 1
  6 2 3 2 1
  7 3 2 2 1
  8 3 4 1 1
  9 4 3 1 1
  10 4 5 1 1
  11 4 8 2 1
  12 5 4 1 1
  13 5 6 2 1
  14 5 31 1 1
  15 6 5 2 1
  16 6 7 1 1
  17 6 20 1 1
  18 7 6 1 1
  19 7 21 1 1
  20 7 29 2 1
  21 8 4 2 1
  22 8 9 1 1
  23 8 17 1 1
  24 9 8 1 1
  25 9 10 1 1
  26 9 16 2 1
  27 10 9 1 1
  28 10 15 1 1
  29 10 11 2 1
  30 11 10 2 1
  31 11 12 1 1
  32 11 22 1 1
  33 12 11 1 1
  34 12 13 2 1
  35 12 23 1 1
  36 13 12 2 1
  37 13 14 1 1
  38 13 24 1 1
  39 14 13 1 1
  40 14 15 2 1
  41 14 25 1 1
  42 15 10 1 1
  43 15 14 2 1
  44 15 26 1 1
  45 16 2 1 1
  46 16 9 2 1
  47 17 8 1 1
  48 17 18 3 1
  49 18 17 3 1
  50 19 1 1 1
  51 20 6 1 1
  52 21 7 1 1
  53 22 11 1 1
  54 23 12 1 1
  55 24 13 1 1
  56 25 14 1 1
  57 26 15 1 1
  58 27 28 1 1
  59 27 29 1 1
  60 27 31 2 1
  61 28 27 1 1
  62 29 7 2 1
  63 29 27 1 1
  64 29 30 1 1
  65 30 29 1 1
  66 31 5 1 1
  67 31 27 2 1
  68 31 32 1 1
  69 32 31 1 1
  70 33 34 2 1
  71 33 38 1 1
  72 33 39 1 1
  73 34 33 2 1
  74 34 35 1 1
  75 34 40 1 1
  76 35 34 1 1
  77 35 36 2 1
  78 35 41 1 1
  79 36 1 1 1
  80 36 35 2 1
  81 36 37 1 1
  82 37 36 1 1
  83 37 38 2 1
  84 37 42 1 1
  85 38 33 1 1
  86 38 37 2 1
  87 38 43 1 1
  88 39 33 1 1
  89 40 34 1 1
  90 41 35 1 1
  91 42 37 1 1
  92 43 38 1 1
  :::
 } 
} 

f_m_ct { 
 s_m_title
 i_m_ct_stereo_status
 s_m_entry_id
 s_m_entry_name
 s_m_Source_Path
 s_m_Source_File
 i_m_Source_File_Index
 s_m_source_file
 i_m_source_file_index
 i_lp_mmshare_version
 i_f3d_flags
 s_epik_input
 s_epik_cmdline
 r_lp_tautomer_probability
 r_epik_Ionization_Penalty
 r_epik_Ionization_Penalty_Charging
 r_epik_Ionization_Penalty_Neutral
 r_epik_State_Penalty
 r_epik_Charging_Adjusted_Penalty
 i_epik_Tot_Q
 i_epik_Tot_abs_Q
 s_lp_Force_Field
 r_lp_Energy
 b_lp_Chiralities_Consistent
 s_lp_Variant
 s_m_job_name
 s_i_glide_gridfile
 i_i_glide_lignum
 i_i_glide_rotatable_bonds
 r_i_docking_score
 r_i_glide_ligand_efficiency
 r_i_glide_ligand_efficiency_sa
 r_i_glide_ligand_efficiency_ln
 r_i_glide_gscore
 r_i_glide_lipo
 r_i_glide_hbond
 r_i_glide_metal
 r_i_glide_rewards
 r_i_glide_evdw
 r_i_glide_ecoul
 r_i_glide_erotb
 r_i_glide_esite
 r_i_glide_emodel
 r_i_glide_energy
 r_i_glide_einternal
 i_i_glide_confnum
 i_i_glide_posenum
 r_i_glide_eff_state_penalty
 i_phase_Input_Structure_Number
 i_phase_Structure_Number
 r_phase_Similarity_to_Reference
 i_phase_Reference_Structure
 s_phase_Alignment_Method
 s_phase_Alignment_Reason
 s_phase_Core_SMARTS
 s_f3d_frozen_atoms
 s_m_subgroup_title
 s_m_subgroupid
 b_m_subgroup_collapsed
 i_m_ct_format
 :::
 18s 
  1
  2019 
  combiomed_cipy_affinitydata.1 
  /Users/rubenprieto/Documents/Lab/A1-CIPY/0.Project 
  combiomed_cipy_affinitydata.smi 
  1
  ligprep.maegz 
  1
  53161
  0
  W2NIXTFbY0hdW2NIXVtjSF1bY0hdYzEtYyhuYzJbTkgyXSljKEMjTiljKG4yKS1jM1tjSF1bY0hdW2NIXVtjSF1bY0hdMw== 
  J2VwaWtfcHl0aG9uJywgJy1waCcsICc3LjAnLCAnLXRuJywgJzgnLCAnLW1hJywgJzUwMCcsICctaW1hZScsICc8aW5maWxlLm1hZT4nLCAnLW9tYWUnLCAnPG91dGZpbGUubWFlPic= 
  1
    0.0000 
    0.0000 
    0.0000 
    0.0000 
  0
  0
  0
  S-OPLS 
  40.810891
  1
  18a-1 
  align_ligands_8 
  5n2s_hbond_grid 
  1
  2
  -7.67411119149082
  -0.365433866261468
  -1.00820432747402
  -1.89740848509433
  -7.67411119149082
  -3.0834739956045
  -0.32
  0
  -2.83011350152278
  -32.8430480957031
  -1.87801349163055
  0.483330734166189
  0
  -48.3805575941712
  -34.7210615873337
  3.16691470146179
  1
  17
  0
  34
  34
  0.752512820627877
  61
  "snapped core" 
  "" 
  a1aaaaa1-a2aa(aaa2)-a3aaaaa3 
  "12 13 14 15 16 11 10 9 4 3 2 17 5 6 32 7 30 8 25 26 27 28 29 22 33 23 31 24" 
  "A2A CONFORMATION A" 
  dock_gromacs_a2a 
  0
  2
 m_depend[8] { 
  # First column is dependency index #
  i_m_depend_dependency
  s_m_depend_property
  :::
  1 10 r_lp_tautomer_probability 
  2 10 r_epik_Ionization_Penalty 
  3 10 r_epik_Ionization_Penalty_Charging 
  4 10 r_epik_Ionization_Penalty_Neutral 
  5 10 r_epik_State_Penalty 
  6 10 r_epik_Charging_Adjusted_Penalty 
  7 10 i_epik_Tot_Q 
  8 30 s_m_job_name 
  :::
 } 
 m_atom[33] { 
  # First column is atom index #
  i_m_mmod_type
  r_m_x_coord
  r_m_y_coord
  r_m_z_coord
  i_m_residue_number
  i_m_color
  r_m_charge1
  r_m_charge2
  s_m_grow_name
  i_m_atomic_number
  i_m_visibility
  s_m_color_rgb
  s_m_atom_name
  r_epik_H2O_pKa
  r_epik_H2O_pKa_uncertainty
  i_m_minimize_atom_index
  i_m_minimize_constraint
  :::
  1 25 4.429235 -5.612876 16.684345 900 38 -0.92000 -0.92000 "    " 7 1 2E2EFF  ""   -2.178    0.920  47868 1
  2 2 5.097623 -5.001078 15.689535 900 19 1.04200 1.04200 "    " 6 1 FF2EFF  ""  <> <> 47869 1
  3 25 6.328314 -4.693907 15.993772 900 38 -0.83900 -0.83900 "    " 7 1 2E2EFF  ""   -0.684    0.740  47870 1
  4 2 7.010178 -3.978427 15.085304 900 19 0.66400 0.66400 "    " 6 1 FF2EFF  ""  <> <> 47871 1
  5 2 8.424612 -3.853938 15.428232 900 19 0.00000 0.00000 "    " 6 1 FF2EFF  ""  <> <> 47872 1
  6 2 9.058872 -5.021645 15.902151 900 19 -0.11500 -0.11500 "    " 6 1 FF2EFF  ""  <> <> 47873 1
  7 2 11.194567 -3.967062 15.644642 900 19 -0.11500 -0.11500 "    " 6 1 FF2EFF  "C6140"  <> <> 47874 1
  8 2 9.195325 -2.704359 15.145365 900 19 -0.11500 -0.11500 "    " 6 1 FF2EFF  "C6141"  <> <> 47875 1
  9 2 6.436850 -3.568229 13.865780 900 19 -0.45700 -0.45700 "    " 6 1 FF2EFF  "C6142"  <> <> 47876 1
  10 2 5.096893 -3.949593 13.677424 900 19 0.66400 0.66400 "    " 6 1 FF2EFF  "C6143"  <> <> 47877 1
  11 2 4.241172 -3.502301 12.564833 900 19 0.00000 0.00000 "    " 6 1 FF2EFF  "C6144"  <> <> 47878 1
  12 2 4.250767 -2.172246 12.104439 900 19 -0.11500 -0.11500 "    " 6 1 FF2EFF  "C6145"  <> <> 47879 1
  13 2 3.320175 -1.745273 11.157073 900 19 -0.11500 -0.11500 "    " 6 1 FF2EFF  "C6146"  <> <> 47880 1
  14 2 2.283753 -2.598303 10.743888 900 19 -0.11500 -0.11500 "    " 6 1 FF2EFF  "C6147"  <> <> 47881 1
  15 2 2.318564 -3.952799 11.109627 900 19 -0.11500 -0.11500 "    " 6 1 FF2EFF  "C6148"  <> <> 47882 1
  16 2 3.327138 -4.393002 11.978882 900 19 -0.11500 -0.11500 "    " 6 1 FF2EFF  "C6149"  <> <> 47883 1
  17 25 4.445710 -4.708887 14.584232 900 38 -0.83900 -0.83900 "    " 7 1 2E2EFF  "N6150"   -0.684    0.740  47884 1
  18 1 7.172265 -2.827375 12.848355 900 19 0.39500 0.39500 "    " 6 1 FF2EFF  "C6151"  <> <> 47885 1
  19 24 7.752054 -2.232991 12.044202 900 38 -0.43000 -0.43000 "    " 7 1 2E2EFF  "N6152"  <> <> 47886 1
  20 43 3.780856 -6.300205 16.292775 900 21 0.36000 0.36000 "    " 1 0 FFFFFF  "H6153"   11.401    2.220  47887 1
  21 43 5.044003 -6.021899 17.361068 900 21 0.36000 0.36000 "    " 1 0 FFFFFF  "H6154"   11.401    2.220  47888 1
  22 41 8.478691 -5.896708 16.134966 900 21 0.11500 0.11500 "    " 1 0 FFFFFF  "H6155"  <> <> 47889 1
  23 41 12.245913 -4.003064 15.769376 900 21 0.11500 0.11500 "    " 1 0 FFFFFF  "H6156"  <> <> 47890 1
  24 41 8.733826 -1.799683 14.774513 900 21 0.11500 0.11500 "    " 1 0 FFFFFF  "H6157"  <> <> 47891 1
  25 41 4.955849 -1.451877 12.488506 900 21 0.11500 0.11500 "    " 1 0 FFFFFF  "H6158"  <> <> 47892 1
  26 41 3.400325 -0.740973 10.793675 900 21 0.11500 0.11500 "    " 1 0 FFFFFF  "H6159"  <> <> 47893 1
  27 41 1.519841 -2.239555 10.068914 900 21 0.11500 0.11500 "    " 1 0 FFFFFF  "H6160"  <> <> 47894 1
  28 41 1.589854 -4.653192 10.728573 900 21 0.11500 0.11500 "    " 1 0 FFFFFF  "H6161"  <> <> 47895 1
  29 41 3.403519 -5.425900 12.241219 900 21 0.11500 0.11500 "    " 1 0 FFFFFF  "H6162"  <> <> 47896 1
  30 2 10.590980 -2.786142 15.207321 900 19 0.00000 0.00000 "  c1" 6 1 FF2EFF  "C6163"  <> <> 47897 1
  31 57 11.578930 -1.518267 14.609710 900 9 0.00000 0.00000 "    " 17 1 008C00  "Cl6164"  <> <> 47898 1
  32 2 10.444657 -5.105113 15.949308 900 19 0.00000 0.00000 "  c1" 6 1 FF2EFF  "C6165"  <> <> 47899 1
  33 57 11.211807 -6.587185 16.377276 900 9 0.00000 0.00000 "    " 17 1 008C00  "Cl6166"  <> <> 47900 1
  :::
 } 
 m_bond[70] { 
  # First column is bond index #
  i_m_from
  i_m_to
  i_m_order
  b_m_thin_bond
  :::
  1 1 2 1 1
  2 1 20 1 1
  3 1 21 1 1
  4 2 1 1 1
  5 2 17 1 1
  6 2 3 2 1
  7 3 2 2 1
  8 3 4 1 1
  9 4 3 1 1
  10 4 5 1 1
  11 4 9 2 1
  12 5 4 1 1
  13 5 8 1 1
  14 5 6 2 1
  15 6 5 2 1
  16 6 22 1 1
  17 6 32 1 1
  18 7 23 1 1
  19 7 30 1 1
  20 7 32 2 1
  21 8 5 1 1
  22 8 24 1 1
  23 8 30 2 1
  24 9 4 2 1
  25 9 10 1 1
  26 9 18 1 1
  27 10 9 1 1
  28 10 11 1 1
  29 10 17 2 1
  30 11 10 1 1
  31 11 16 1 1
  32 11 12 2 1
  33 12 11 2 1
  34 12 13 1 1
  35 12 25 1 1
  36 13 12 1 1
  37 13 14 2 1
  38 13 26 1 1
  39 14 13 2 1
  40 14 15 1 1
  41 14 27 1 1
  42 15 14 1 1
  43 15 16 2 1
  44 15 28 1 1
  45 16 11 1 1
  46 16 15 2 1
  47 16 29 1 1
  48 17 2 1 1
  49 17 10 2 1
  50 18 9 1 1
  51 18 19 3 1
  52 19 18 3 1
  53 20 1 1 1
  54 21 1 1 1
  55 22 6 1 1
  56 23 7 1 1
  57 24 8 1 1
  58 25 12 1 1
  59 26 13 1 1
  60 27 14 1 1
  61 28 15 1 1
  62 29 16 1 1
  63 30 7 1 1
  64 30 8 2 1
  65 30 31 1 1
  66 31 30 1 1
  67 32 6 1 1
  68 32 7 2 1
  69 32 33 1 1
  70 33 32 1 1
  :::
 } 
} 

f_m_ct { 
 s_m_title
 i_m_ct_stereo_status
 s_m_entry_id
 s_m_entry_name
 s_m_Source_Path
 s_m_Source_File
 i_m_Source_File_Index
 s_m_source_file
 i_m_source_file_index
 i_lp_mmshare_version
 i_f3d_flags
 s_epik_input
 s_epik_cmdline
 r_lp_tautomer_probability
 r_epik_Ionization_Penalty
 r_epik_Ionization_Penalty_Charging
 r_epik_Ionization_Penalty_Neutral
 r_epik_State_Penalty
 r_epik_Charging_Adjusted_Penalty
 i_epik_Tot_Q
 i_epik_Tot_abs_Q
 s_lp_Force_Field
 r_lp_Energy
 b_lp_Chiralities_Consistent
 s_lp_Variant
 s_m_job_name
 s_i_glide_gridfile
 i_i_glide_lignum
 i_i_glide_rotatable_bonds
 r_i_docking_score
 r_i_glide_ligand_efficiency
 r_i_glide_ligand_efficiency_sa
 r_i_glide_ligand_efficiency_ln
 r_i_glide_gscore
 r_i_glide_lipo
 r_i_glide_hbond
 r_i_glide_metal
 r_i_glide_rewards
 r_i_glide_evdw
 r_i_glide_ecoul
 r_i_glide_erotb
 r_i_glide_esite
 r_i_glide_emodel
 r_i_glide_energy
 r_i_glide_einternal
 i_i_glide_confnum
 i_i_glide_posenum
 r_i_glide_eff_state_penalty
 i_phase_Input_Structure_Number
 i_phase_Structure_Number
 r_phase_Similarity_to_Reference
 i_phase_Reference_Structure
 s_phase_Alignment_Method
 s_phase_Alignment_Reason
 s_phase_Core_SMARTS
 s_f3d_frozen_atoms
 s_m_subgroup_title
 s_m_subgroupid
 b_m_subgroup_collapsed
 i_m_ct_format
 :::
 19aj 
  1
  2020 
  combiomed_cipy_affinitydata.1 
  /Users/rubenprieto/Documents/Lab/A1-CIPY/0.Project 
  combiomed_cipy_affinitydata.smi 
  1
  ligprep.maegz 
  1
  53161
  0
  W2NIXTFbY0hdW2NIXVtjSF1bY0hdYzEtYyhuYzJbTkgyXSljKEMjTiljKG4yKS1jM1tjSF1bY0hdW2NIXVtjSF1bY0hdMw== 
  J2VwaWtfcHl0aG9uJywgJy1waCcsICc3LjAnLCAnLXRuJywgJzgnLCAnLW1hJywgJzUwMCcsICctaW1hZScsICc8aW5maWxlLm1hZT4nLCAnLW9tYWUnLCAnPG91dGZpbGUubWFlPic= 
  1
    0.0000 
    0.0000 
    0.0000 
    0.0000 
  0
  0
  0
  S-OPLS 
  40.810891
  1
  18a-1 
  align_ligands_8 
  5n2s_hbond_grid 
  1
  2
  -7.67411119149082
  -0.365433866261468
  -1.00820432747402
  -1.89740848509433
  -7.67411119149082
  -3.0834739956045
  -0.32
  0
  -2.83011350152278
  -32.8430480957031
  -1.87801349163055
  0.483330734166189
  0
  -48.3805575941712
  -34.7210615873337
  3.16691470146179
  1
  17
  0
  35
  35
  0.78519618424431
  61
  "snapped core" 
  "" 
  a1aaaaa1-a2aa(aaa2)-a3aaaaa3 
  "12 13 14 15 16 11 10 9 4 3 2 17 5 6 32 7 30 8 25 26 27 28 29 22 33 23 31 24" 
  "A2A CONFORMATION A" 
  dock_gromacs_a2a 
  0
  2
 m_depend[8] { 
  # First column is dependency index #
  i_m_depend_dependency
  s_m_depend_property
  :::
  1 10 r_lp_tautomer_probability 
  2 10 r_epik_Ionization_Penalty 
  3 10 r_epik_Ionization_Penalty_Charging 
  4 10 r_epik_Ionization_Penalty_Neutral 
  5 10 r_epik_State_Penalty 
  6 10 r_epik_Charging_Adjusted_Penalty 
  7 10 i_epik_Tot_Q 
  8 30 s_m_job_name 
  :::
 } 
 m_atom[36] { 
  # First column is atom index #
  i_m_mmod_type
  r_m_x_coord
  r_m_y_coord
  r_m_z_coord
  i_m_residue_number
  i_m_color
  r_m_charge1
  r_m_charge2
  s_m_grow_name
  i_m_atomic_number
  i_m_visibility
  s_m_color_rgb
  s_m_atom_name
  r_epik_H2O_pKa
  r_epik_H2O_pKa_uncertainty
  i_m_minimize_atom_index
  i_m_minimize_constraint
  :::
  1 25 4.705004 -5.431632 16.461600 900 38 -0.92000 -0.92000 "    " 7 1 2E2EFF  ""   -2.178    0.920  47892 1
  2 2 5.420356 -4.717626 15.572257 900 19 1.04200 1.04200 "    " 6 1 FF2EFF  ""  <> <> 47893 1
  3 25 6.636064 -4.373383 15.916756 900 38 -0.83900 -0.83900 "    " 7 1 2E2EFF  ""   -0.684    0.740  47894 1
  4 2 7.353336 -3.693901 15.023533 900 19 0.66400 0.66400 "    " 6 1 FF2EFF  ""  <> <> 47895 1
  5 2 8.774923 -3.725308 15.366566 900 19 0.00000 0.00000 "    " 6 1 FF2EFF  ""  <> <> 47896 1
  6 2 9.256898 -5.017236 15.678006 900 19 -0.11500 -0.11500 "    " 6 1 FF2EFF  ""  <> <> 47897 1
  7 2 11.465075 -4.187194 15.747298 900 19 -0.11500 -0.11500 "    " 6 1 FF2EFF  "C6140"  <> <> 47898 1
  8 2 9.676423 -2.630130 15.318728 900 19 -0.11500 -0.11500 "    " 6 1 FF2EFF  "C6141"  <> <> 47899 1
  9 2 6.813801 -3.289861 13.791520 900 19 -0.45700 -0.45700 "    " 6 1 FF2EFF  "C6142"  <> <> 47900 1
  10 2 5.481507 -3.699748 13.552788 900 19 0.66400 0.66400 "    " 6 1 FF2EFF  "C6143"  <> <> 47901 1
  11 2 4.588049 -3.343609 12.436763 900 19 0.00000 0.00000 "    " 6 1 FF2EFF  "C6144"  <> <> 47902 1
  12 2 4.578990 -2.059489 11.866119 900 19 -0.11500 -0.11500 "    " 6 1 FF2EFF  "C6145"  <> <> 47903 1
  13 2 3.535423 -1.690170 11.006631 900 19 -0.11500 -0.11500 "    " 6 1 FF2EFF  "C6146"  <> <> 47904 1
  14 2 2.452510 -2.551609 10.770111 900 19 -0.11500 -0.11500 "    " 6 1 FF2EFF  "C6147"  <> <> 47905 1
  15 2 2.505526 -3.872247 11.234011 900 19 -0.11500 -0.11500 "    " 6 1 FF2EFF  "C6148"  <> <> 47906 1
  16 2 3.589669 -4.261250 12.033140 900 19 -0.11500 -0.11500 "    " 6 1 FF2EFF  "C6149"  <> <> 47907 1
  17 25 4.819578 -4.458298 14.444441 900 38 -0.83900 -0.83900 "    " 7 1 2E2EFF  "N6150"   -0.684    0.740  47908 1
  18 1 7.653602 -2.584641 12.847119 900 19 0.39500 0.39500 "    " 6 1 FF2EFF  "C6151"  <> <> 47909 1
  19 24 8.353774 -2.031844 12.118155 900 38 -0.43000 -0.43000 "    " 7 1 2E2EFF  "N6152"  <> <> 47910 1
  20 43 3.862493 -5.812478 16.042442 900 21 0.36000 0.36000 "    " 1 0 FFFFFF  "H6153"   11.401    2.220  47911 1
  21 3 5.403174 -6.473648 17.161343 900 19 0.36000 0.36000 "    " 6 1 FF2EFF  "C6154"   11.401    2.220  47912 1
  22 41 8.578953 -5.848877 15.746794 900 21 0.11500 0.11500 "    " 1 0 FFFFFF  "H6155"  <> <> 47913 1
  23 41 12.443770 -4.367550 16.085647 900 21 0.11500 0.11500 "    " 1 0 FFFFFF  "H6156"  <> <> 47914 1
  24 41 9.329403 -1.629445 15.106750 900 21 0.11500 0.11500 "    " 1 0 FFFFFF  "H6157"  <> <> 47915 1
  25 41 5.336442 -1.337389 12.129835 900 21 0.11500 0.11500 "    " 1 0 FFFFFF  "H6158"  <> <> 47916 1
  26 41 3.545725 -0.724547 10.558058 900 21 0.11500 0.11500 "    " 1 0 FFFFFF  "H6159"  <> <> 47917 1
  27 41 1.620839 -2.229452 10.160460 900 21 0.11500 0.11500 "    " 1 0 FFFFFF  "H6160"  <> <> 47918 1
  28 41 1.718299 -4.577161 11.004714 900 21 0.11500 0.11500 "    " 1 0 FFFFFF  "H6161"  <> <> 47919 1
  29 41 3.628441 -5.266521 12.415748 900 21 0.11500 0.11500 "    " 1 0 FFFFFF  "H6162"  <> <> 47920 1
  30 2 11.045069 -2.886698 15.537618 900 19 0.00000 0.00000 "  c1" 6 1 FF2EFF  "C6163"  <> <> 47921 1
  31 57 12.288681 -1.696010 15.619382 900 9 0.00000 0.00000 "    " 17 1 008C00  "Cl6164"  <> <> 47922 1
  32 2 10.612333 -5.260982 15.829599 900 19 0.00000 0.00000 "  c1" 6 1 FF2EFF  "C6165"  <> <> 47923 1
  33 57 11.249103 -6.784125 16.299276 900 9 0.00000 0.00000 "    " 17 1 008C00  "Cl6166"  <> <> 47924 1
  34 41 5.116047 -7.426885 16.760859 900 21 0.00000 0.00000 "    " 1 0 FFFFFF  ""  <> <> 47925 1
  35 41 6.486476 -6.381713 17.203551 900 21 0.00000 0.00000 "    " 1 0 FFFFFF  ""  <> <> 47926 1
  36 41 5.047853 -6.510384 18.153928 900 21 0.00000 0.00000 "    " 1 0 FFFFFF  ""  <> <> 47927 1
  :::
 } 
 m_bond[76] { 
  # First column is bond index #
  i_m_from
  i_m_to
  i_m_order
  b_m_thin_bond
  :::
  1 1 2 1 1
  2 1 20 1 1
  3 1 21 1 1
  4 2 1 1 1
  5 2 17 1 1
  6 2 3 2 1
  7 3 2 2 1
  8 3 4 1 1
  9 4 3 1 1
  10 4 5 1 1
  11 4 9 2 1
  12 5 4 1 1
  13 5 8 1 1
  14 5 6 2 1
  15 6 5 2 1
  16 6 22 1 1
  17 6 32 1 1
  18 7 23 1 1
  19 7 30 1 1
  20 7 32 2 1
  21 8 5 1 1
  22 8 24 1 1
  23 8 30 2 1
  24 9 4 2 1
  25 9 10 1 1
  26 9 18 1 1
  27 10 9 1 1
  28 10 11 1 1
  29 10 17 2 1
  30 11 10 1 1
  31 11 16 1 1
  32 11 12 2 1
  33 12 11 2 1
  34 12 13 1 1
  35 12 25 1 1
  36 13 12 1 1
  37 13 14 2 1
  38 13 26 1 1
  39 14 13 2 1
  40 14 15 1 1
  41 14 27 1 1
  42 15 14 1 1
  43 15 16 2 1
  44 15 28 1 1
  45 16 11 1 1
  46 16 15 2 1
  47 16 29 1 1
  48 17 2 1 1
  49 17 10 2 1
  50 18 9 1 1
  51 18 19 3 1
  52 19 18 3 1
  53 20 1 1 1
  54 21 1 1 1
  55 21 34 1 1
  56 21 35 1 1
  57 21 36 1 1
  58 22 6 1 1
  59 23 7 1 1
  60 24 8 1 1
  61 25 12 1 1
  62 26 13 1 1
  63 27 14 1 1
  64 28 15 1 1
  65 29 16 1 1
  66 30 7 1 1
  67 30 8 2 1
  68 30 31 1 1
  69 31 30 1 1
  70 32 6 1 1
  71 32 7 2 1
  72 32 33 1 1
  73 33 32 1 1
  74 34 21 1 1
  75 35 21 1 1
  76 36 21 1 1
  :::
 } 
} 

f_m_ct { 
 s_m_title
 i_m_ct_stereo_status
 s_m_entry_id
 s_m_entry_name
 s_m_Source_Path
 s_m_Source_File
 i_m_Source_File_Index
 s_m_source_file
 i_m_source_file_index
 i_lp_mmshare_version
 i_f3d_flags
 s_epik_input
 s_epik_cmdline
 r_lp_tautomer_probability
 r_epik_Ionization_Penalty
 r_epik_Ionization_Penalty_Charging
 r_epik_Ionization_Penalty_Neutral
 r_epik_State_Penalty
 r_epik_Charging_Adjusted_Penalty
 i_epik_Tot_Q
 i_epik_Tot_abs_Q
 s_lp_Force_Field
 r_lp_Energy
 b_lp_Chiralities_Consistent
 s_lp_Variant
 s_m_job_name
 s_i_glide_gridfile
 i_i_glide_lignum
 i_i_glide_rotatable_bonds
 r_i_docking_score
 r_i_glide_ligand_efficiency
 r_i_glide_ligand_efficiency_sa
 r_i_glide_ligand_efficiency_ln
 r_i_glide_gscore
 r_i_glide_lipo
 r_i_glide_hbond
 r_i_glide_metal
 r_i_glide_rewards
 r_i_glide_evdw
 r_i_glide_ecoul
 r_i_glide_erotb
 r_i_glide_esite
 r_i_glide_emodel
 r_i_glide_energy
 r_i_glide_einternal
 i_i_glide_confnum
 i_i_glide_posenum
 r_i_glide_eff_state_penalty
 i_phase_Input_Structure_Number
 i_phase_Structure_Number
 r_phase_Similarity_to_Reference
 i_phase_Reference_Structure
 s_phase_Alignment_Method
 s_phase_Alignment_Reason
 s_phase_Core_SMARTS
 s_f3d_frozen_atoms
 s_m_subgroup_title
 s_m_subgroupid
 b_m_subgroup_collapsed
 i_m_ct_format
 :::
 19ak 
  1
  2021 
  combiomed_cipy_affinitydata.1 
  /Users/rubenprieto/Documents/Lab/A1-CIPY/0.Project 
  combiomed_cipy_affinitydata.smi 
  1
  ligprep.maegz 
  1
  53161
  0
  W2NIXTFbY0hdW2NIXVtjSF1bY0hdYzEtYyhuYzJbTkgyXSljKEMjTiljKG4yKS1jM1tjSF1bY0hdW2NIXVtjSF1bY0hdMw== 
  J2VwaWtfcHl0aG9uJywgJy1waCcsICc3LjAnLCAnLXRuJywgJzgnLCAnLW1hJywgJzUwMCcsICctaW1hZScsICc8aW5maWxlLm1hZT4nLCAnLW9tYWUnLCAnPG91dGZpbGUubWFlPic= 
  1
    0.0000 
    0.0000 
    0.0000 
    0.0000 
  0
  0
  0
  S-OPLS 
  40.810891
  1
  18a-1 
  align_ligands_8 
  5n2s_hbond_grid 
  1
  2
  -7.67411119149082
  -0.365433866261468
  -1.00820432747402
  -1.89740848509433
  -7.67411119149082
  -3.0834739956045
  -0.32
  0
  -2.83011350152278
  -32.8430480957031
  -1.87801349163055
  0.483330734166189
  0
  -48.3805575941712
  -34.7210615873337
  3.16691470146179
  1
  17
  0
  36
  36
  0.81799979766772
  61
  "snapped core" 
  "" 
  a1aaaaa1-a2aa(aaa2)-a3aaaaa3 
  "12 13 14 15 16 11 10 9 4 3 2 17 5 6 32 7 30 8 25 26 27 28 29 22 33 23 31 24" 
  "A2A CONFORMATION A" 
  dock_gromacs_a2a 
  0
  2
 m_depend[8] { 
  # First column is dependency index #
  i_m_depend_dependency
  s_m_depend_property
  :::
  1 10 r_lp_tautomer_probability 
  2 10 r_epik_Ionization_Penalty 
  3 10 r_epik_Ionization_Penalty_Charging 
  4 10 r_epik_Ionization_Penalty_Neutral 
  5 10 r_epik_State_Penalty 
  6 10 r_epik_Charging_Adjusted_Penalty 
  7 10 i_epik_Tot_Q 
  8 30 s_m_job_name 
  :::
 } 
 m_atom[39] { 
  # First column is atom index #
  i_m_mmod_type
  r_m_x_coord
  r_m_y_coord
  r_m_z_coord
  i_m_residue_number
  i_m_color
  r_m_charge1
  r_m_charge2
  s_m_grow_name
  i_m_atomic_number
  i_m_visibility
  s_m_color_rgb
  s_m_atom_name
  r_epik_H2O_pKa
  r_epik_H2O_pKa_uncertainty
  i_m_minimize_atom_index
  i_m_minimize_constraint
  :::
  1 25 4.278424 -5.076867 15.919463 900 38 -0.92000 -0.92000 "    " 7 1 2E2EFF  ""   -2.178    0.920  47892 1
  2 2 5.221116 -4.593107 15.092884 900 19 1.04200 1.04200 "    " 6 1 FF2EFF  ""  <> <> 47893 1
  3 25 6.422449 -4.306093 15.537382 900 38 -0.83900 -0.83900 "    " 7 1 2E2EFF  ""   -0.684    0.740  47894 1
  4 2 7.235590 -3.642578 14.719725 900 19 0.66400 0.66400 "    " 6 1 FF2EFF  ""  <> <> 47895 1
  5 2 8.626911 -3.675085 15.225264 900 19 0.00000 0.00000 "    " 6 1 FF2EFF  ""  <> <> 47896 1
  6 2 9.068943 -4.951568 15.652863 900 19 -0.11500 -0.11500 "    " 6 1 FF2EFF  ""  <> <> 47897 1
  7 2 11.324680 -4.186945 15.724212 900 19 -0.11500 -0.11500 "    " 6 1 FF2EFF  "C6140"  <> <> 47898 1
  8 2 9.563973 -2.604456 15.211656 900 19 -0.11500 -0.11500 "    " 6 1 FF2EFF  "C6141"  <> <> 47899 1
  9 2 6.787933 -3.213646 13.450248 900 19 -0.45700 -0.45700 "    " 6 1 FF2EFF  "C6142"  <> <> 47900 1
  10 2 5.464963 -3.610629 13.095293 900 19 0.66400 0.66400 "    " 6 1 FF2EFF  "C6143"  <> <> 47901 1
  11 2 4.530338 -3.236377 12.011384 900 19 0.00000 0.00000 "    " 6 1 FF2EFF  "C6144"  <> <> 47902 1
  12 2 4.558335 -1.978279 11.394559 900 19 -0.11500 -0.11500 "    " 6 1 FF2EFF  "C6145"  <> <> 47903 1
  13 2 3.479102 -1.586478 10.586211 900 19 -0.11500 -0.11500 "    " 6 1 FF2EFF  "C6146"  <> <> 47904 1
  14 2 2.290040 -2.335989 10.546050 900 19 -0.11500 -0.11500 "    " 6 1 FF2EFF  "C6147"  <> <> 47905 1
  15 2 2.273282 -3.625809 11.074671 900 19 -0.11500 -0.11500 "    " 6 1 FF2EFF  "C6148"  <> <> 47906 1
  16 2 3.416258 -4.083553 11.730149 900 19 -0.11500 -0.11500 "    " 6 1 FF2EFF  "C6149"  <> <> 47907 1
  17 25 4.750805 -4.365019 13.927824 900 38 -0.83900 -0.83900 "    " 7 1 2E2EFF  "N6150"   -0.684    0.740  47908 1
  18 1 7.728534 -2.489646 12.630994 900 19 0.39500 0.39500 "    " 6 1 FF2EFF  "C6151"  <> <> 47909 1
  19 24 8.528004 -1.928906 12.022132 900 38 -0.43000 -0.43000 "    " 7 1 2E2EFF  "N6152"  <> <> 47910 1
  20 43 3.659768 -5.763560 15.497046 900 21 0.36000 0.36000 "    " 1 0 FFFFFF  "H6153"   11.401    2.220  47911 1
  21 3 4.624752 -5.351355 17.260822 900 19 0.36000 0.36000 "    " 6 1 FF2EFF  "C6154"   11.401    2.220  47912 1
  22 41 8.371317 -5.768082 15.715567 900 21 0.11500 0.11500 "    " 1 0 FFFFFF  "H6155"  <> <> 47913 1
  23 41 12.330530 -4.388909 15.997962 900 21 0.11500 0.11500 "    " 1 0 FFFFFF  "H6156"  <> <> 47914 1
  24 41 9.258904 -1.602432 14.945708 900 21 0.11500 0.11500 "    " 1 0 FFFFFF  "H6157"  <> <> 47915 1
  25 41 5.400580 -1.322863 11.548155 900 21 0.11500 0.11500 "    " 1 0 FFFFFF  "H6158"  <> <> 47916 1
  26 41 3.536079 -0.696887 10.000345 900 21 0.11500 0.11500 "    " 1 0 FFFFFF  "H6159"  <> <> 47917 1
  27 41 1.439655 -1.996599 9.972579 900 21 0.11500 0.11500 "    " 1 0 FFFFFF  "H6160"  <> <> 47918 1
  28 41 1.409851 -4.267634 10.974545 900 21 0.11500 0.11500 "    " 1 0 FFFFFF  "H6161"  <> <> 47919 1
  29 41 3.367759 -5.077606 12.141517 900 21 0.11500 0.11500 "    " 1 0 FFFFFF  "H6162"  <> <> 47920 1
  30 2 10.921720 -2.882736 15.498092 900 19 0.00000 0.00000 "  c1" 6 1 FF2EFF  "C6163"  <> <> 47921 1
  31 57 12.189532 -1.722373 15.611025 900 9 0.00000 0.00000 "    " 17 1 008C00  "Cl6164"  <> <> 47922 1
  32 2 10.426315 -5.223778 15.832252 900 19 0.00000 0.00000 "  c1" 6 1 FF2EFF  "C6165"  <> <> 47923 1
  33 57 11.024567 -6.754636 16.330113 900 9 0.00000 0.00000 "    " 17 1 008C00  "Cl6166"  <> <> 47924 1
  34 41 5.333792 -4.623111 17.569289 900 21 0.00000 0.00000 "    " 1 0 FFFFFF  ""  <> <> 47925 1
  35 41 3.753568 -5.254340 17.898315 900 21 0.00000 0.00000 "    " 1 0 FFFFFF  ""  <> <> 47926 1
  36 3 5.431893 -6.601792 17.293586 900 19 0.00000 0.00000 "    " 6 1 FF2EFF  "C6169"  <> <> 47927 1
  37 41 5.165153 -7.210156 18.119179 900 21 0.00000 0.00000 "    " 1 0 FFFFFF  ""  <> <> 47928 1
  38 41 5.225223 -7.166376 16.420779 900 21 0.00000 0.00000 "    " 1 0 FFFFFF  ""  <> <> 47929 1
  39 41 6.499477 -6.386745 17.322236 900 21 0.00000 0.00000 "    " 1 0 FFFFFF  ""  <> <> 47930 1
  :::
 } 
 m_bond[82] { 
  # First column is bond index #
  i_m_from
  i_m_to
  i_m_order
  b_m_thin_bond
  :::
  1 1 2 1 1
  2 1 20 1 1
  3 1 21 1 1
  4 2 1 1 1
  5 2 17 1 1
  6 2 3 2 1
  7 3 2 2 1
  8 3 4 1 1
  9 4 3 1 1
  10 4 5 1 1
  11 4 9 2 1
  12 5 4 1 1
  13 5 8 1 1
  14 5 6 2 1
  15 6 5 2 1
  16 6 22 1 1
  17 6 32 1 1
  18 7 23 1 1
  19 7 30 1 1
  20 7 32 2 1
  21 8 5 1 1
  22 8 24 1 1
  23 8 30 2 1
  24 9 4 2 1
  25 9 10 1 1
  26 9 18 1 1
  27 10 9 1 1
  28 10 11 1 1
  29 10 17 2 1
  30 11 10 1 1
  31 11 16 1 1
  32 11 12 2 1
  33 12 11 2 1
  34 12 13 1 1
  35 12 25 1 1
  36 13 12 1 1
  37 13 14 2 1
  38 13 26 1 1
  39 14 13 2 1
  40 14 15 1 1
  41 14 27 1 1
  42 15 14 1 1
  43 15 16 2 1
  44 15 28 1 1
  45 16 11 1 1
  46 16 15 2 1
  47 16 29 1 1
  48 17 2 1 1
  49 17 10 2 1
  50 18 9 1 1
  51 18 19 3 1
  52 19 18 3 1
  53 20 1 1 1
  54 21 1 1 1
  55 21 34 1 1
  56 21 35 1 1
  57 21 36 1 1
  58 22 6 1 1
  59 23 7 1 1
  60 24 8 1 1
  61 25 12 1 1
  62 26 13 1 1
  63 27 14 1 1
  64 28 15 1 1
  65 29 16 1 1
  66 30 7 1 1
  67 30 8 2 1
  68 30 31 1 1
  69 31 30 1 1
  70 32 6 1 1
  71 32 7 2 1
  72 32 33 1 1
  73 33 32 1 1
  74 34 21 1 1
  75 35 21 1 1
  76 36 21 1 1
  77 36 37 1 1
  78 36 38 1 1
  79 36 39 1 1
  80 37 36 1 1
  81 38 36 1 1
  82 39 36 1 1
  :::
 } 
} 

f_m_ct { 
 s_m_title
 i_m_ct_stereo_status
 s_m_entry_id
 s_m_entry_name
 s_m_Source_Path
 s_m_Source_File
 i_m_Source_File_Index
 s_m_source_file
 i_m_source_file_index
 i_lp_mmshare_version
 i_f3d_flags
 s_epik_input
 s_epik_cmdline
 r_lp_tautomer_probability
 r_epik_Ionization_Penalty
 r_epik_Ionization_Penalty_Charging
 r_epik_Ionization_Penalty_Neutral
 r_epik_State_Penalty
 r_epik_Charging_Adjusted_Penalty
 i_epik_Tot_Q
 i_epik_Tot_abs_Q
 s_lp_Force_Field
 r_lp_Energy
 b_lp_Chiralities_Consistent
 s_lp_Variant
 s_m_job_name
 s_i_glide_gridfile
 i_i_glide_lignum
 i_i_glide_rotatable_bonds
 r_i_docking_score
 r_i_glide_ligand_efficiency
 r_i_glide_ligand_efficiency_sa
 r_i_glide_ligand_efficiency_ln
 r_i_glide_gscore
 r_i_glide_lipo
 r_i_glide_hbond
 r_i_glide_metal
 r_i_glide_rewards
 r_i_glide_evdw
 r_i_glide_ecoul
 r_i_glide_erotb
 r_i_glide_esite
 r_i_glide_emodel
 r_i_glide_energy
 r_i_glide_einternal
 i_i_glide_confnum
 i_i_glide_posenum
 r_i_glide_eff_state_penalty
 i_phase_Input_Structure_Number
 i_phase_Structure_Number
 r_phase_Similarity_to_Reference
 i_phase_Reference_Structure
 s_phase_Alignment_Method
 s_phase_Alignment_Reason
 s_phase_Core_SMARTS
 s_f3d_frozen_atoms
 s_m_subgroup_title
 s_m_subgroupid
 b_m_subgroup_collapsed
 i_m_ct_format
 :::
 19al 
  1
  2022 
  combiomed_cipy_affinitydata.1 
  /Users/rubenprieto/Documents/Lab/A1-CIPY/0.Project 
  combiomed_cipy_affinitydata.smi 
  1
  ligprep.maegz 
  1
  53161
  0
  W2NIXTFbY0hdW2NIXVtjSF1bY0hdYzEtYyhuYzJbTkgyXSljKEMjTiljKG4yKS1jM1tjSF1bY0hdW2NIXVtjSF1bY0hdMw== 
  J2VwaWtfcHl0aG9uJywgJy1waCcsICc3LjAnLCAnLXRuJywgJzgnLCAnLW1hJywgJzUwMCcsICctaW1hZScsICc8aW5maWxlLm1hZT4nLCAnLW9tYWUnLCAnPG91dGZpbGUubWFlPic= 
  1
    0.0000 
    0.0000 
    0.0000 
    0.0000 
  0
  0
  0
  S-OPLS 
  40.810891
  1
  18a-1 
  align_ligands_8 
  5n2s_hbond_grid 
  1
  2
  -7.67411119149082
  -0.365433866261468
  -1.00820432747402
  -1.89740848509433
  -7.67411119149082
  -3.0834739956045
  -0.32
  0
  -2.83011350152278
  -32.8430480957031
  -1.87801349163055
  0.483330734166189
  0
  -48.3805575941712
  -34.7210615873337
  3.16691470146179
  1
  17
  0
  37
  37
  0.979744932022152
  61
  "snapped core" 
  "" 
  a1aaaaa1-a2aa(-a3aaaaa3)aa(a2)Aa4aaaaa4 
  "12 13 14 15 16 11 10 9 4 5 6 31 7 29 8 3 2 17 1 36 35 34 33 38 37 24 25 26 27 28 21 32 22 30 23 20 41 40 39 43 42" 
  "A2A CONFORMATION A" 
  dock_gromacs_a2a 
  0
  2
 m_depend[8] { 
  # First column is dependency index #
  i_m_depend_dependency
  s_m_depend_property
  :::
  1 10 r_lp_tautomer_probability 
  2 10 r_epik_Ionization_Penalty 
  3 10 r_epik_Ionization_Penalty_Charging 
  4 10 r_epik_Ionization_Penalty_Neutral 
  5 10 r_epik_State_Penalty 
  6 10 r_epik_Charging_Adjusted_Penalty 
  7 10 i_epik_Tot_Q 
  8 30 s_m_job_name 
  :::
 } 
 m_atom[43] { 
  # First column is atom index #
  i_m_mmod_type
  r_m_x_coord
  r_m_y_coord
  r_m_z_coord
  i_m_residue_number
  i_m_color
  r_m_charge1
  r_m_charge2
  s_m_grow_name
  i_m_atomic_number
  i_m_visibility
  s_m_color_rgb
  s_m_atom_name
  r_epik_H2O_pKa
  r_epik_H2O_pKa_uncertainty
  i_m_minimize_atom_index
  i_m_minimize_constraint
  :::
  1 25 5.071084 -6.023159 16.686805 900 38 -0.92000 -0.92000 "    " 7 1 2E2EFF  ""   -2.178    0.920  <> <>
  2 2 5.504189 -5.092536 15.765241 900 19 1.04200 1.04200 "    " 6 1 FF2EFF  ""  <> <> <> <>
  3 25 6.700188 -4.616669 15.970674 900 38 -0.83900 -0.83900 "    " 7 1 2E2EFF  ""   -0.684    0.740  <> <>
  4 2 7.246769 -3.803062 15.071467 900 19 0.66400 0.66400 "    " 6 1 FF2EFF  ""  <> <> <> <>
  5 2 8.651437 -3.537766 15.360364 900 19 0.00000 0.00000 "    " 6 1 FF2EFF  ""  <> <> 9195 3
  6 2 9.432023 -4.646931 15.735874 900 19 -0.11500 -0.11500 "    " 6 1 FF2EFF  ""  <> <> 9196 3
  7 2 11.423571 -3.313421 15.545376 900 19 -0.11500 -0.11500 "    " 6 1 FF2EFF  "C6140"  <> <> 9197 3
  8 2 9.265918 -2.288340 15.141079 900 19 -0.11500 -0.11500 "    " 6 1 FF2EFF  "C6141"  <> <> 9198 3
  9 2 6.578586 -3.458452 13.889144 900 19 -0.45700 -0.45700 "    " 6 1 FF2EFF  "C6142"  <> <> <> <>
  10 2 5.263520 -3.950546 13.789087 900 19 0.66400 0.66400 "    " 6 1 FF2EFF  "C6143"  <> <> <> <>
  11 2 4.328779 -3.567445 12.708517 900 19 0.00000 0.00000 "    " 6 1 FF2EFF  "C6144"  <> <> <> <>
  12 2 4.250945 -2.253541 12.204267 900 19 -0.11500 -0.11500 "    " 6 1 FF2EFF  "C6145"  <> <> <> <>
  13 2 3.284613 -1.900302 11.259989 900 19 -0.11500 -0.11500 "    " 6 1 FF2EFF  "C6146"  <> <> <> <>
  14 2 2.295802 -2.822666 10.879456 900 19 -0.11500 -0.11500 "    " 6 1 FF2EFF  "C6147"  <> <> <> <>
  15 2 2.411385 -4.161496 11.290002 900 19 -0.11500 -0.11500 "    " 6 1 FF2EFF  "C6148"  <> <> <> <>
  16 2 3.453423 -4.518943 12.165397 900 19 -0.11500 -0.11500 "    " 6 1 FF2EFF  "C6149"  <> <> <> <>
  17 25 4.744134 -4.802527 14.713630 900 38 -0.83900 -0.83900 "    " 7 1 2E2EFF  "N6150"   -0.684    0.740  <> <>
  18 1 7.229573 -2.698340 12.826520 900 19 0.39500 0.39500 "    " 6 1 FF2EFF  "C6151"  <> <> <> <>
  19 24 7.740841 -2.091875 11.983113 900 38 -0.43000 -0.43000 "    " 7 1 2E2EFF  "N6152"  <> <> <> <>
  20 43 4.061632 -5.998519 16.799364 900 21 0.36000 0.36000 "    " 1 0 FFFFFF  "H6153"   11.401    2.220  <> <>
  21 41 8.970082 -5.576067 16.039826 900 21 0.11500 0.11500 "    " 1 0 FFFFFF  "H6154"  <> <> 9211 3
  22 41 12.494316 -3.239480 15.663506 900 21 0.11500 0.11500 "    " 1 0 FFFFFF  "H6155"  <> <> 9212 3
  23 41 8.648483 -1.431967 14.912962 900 21 0.11500 0.11500 "    " 1 0 FFFFFF  "H6156"  <> <> 9213 3
  24 41 4.968404 -1.510192 12.519004 900 21 0.11500 0.11500 "    " 1 0 FFFFFF  "H6157"  <> <> <> <>
  25 41 3.305235 -0.917861 10.812238 900 21 0.11500 0.11500 "    " 1 0 FFFFFF  "H6158"  <> <> <> <>
  26 41 1.465484 -2.507157 10.263331 900 21 0.11500 0.11500 "    " 1 0 FFFFFF  "H6159"  <> <> <> <>
  27 41 1.730495 -4.909920 10.913032 900 21 0.11500 0.11500 "    " 1 0 FFFFFF  "H6160"  <> <> <> <>
  28 41 3.588294 -5.563684 12.398461 900 21 0.11500 0.11500 "    " 1 0 FFFFFF  "H6161"  <> <> <> <>
  29 2 10.659556 -2.183096 15.227783 900 19 0.00000 0.00000 "  c1" 6 1 FF2EFF  "C6162"  <> <> 9219 3
  30 57 11.436325 -0.676286 14.906492 900 9 0.00000 0.00000 "    " 17 1 008C00  "Cl6163"  <> <> 9220 3
  31 2 10.816899 -4.570519 15.724172 900 19 0.00000 0.00000 "  c1" 6 1 FF2EFF  "C6164"  <> <> 9221 3
  32 57 11.697018 -6.047923 15.881690 900 9 0.00000 0.00000 "    " 17 1 008C00  "Cl6165"  <> <> 9222 3
  33 2 7.072748 -8.352828 19.652842 900 19 0.00000 0.00000 "  n1" 6 1 FF2EFF  "C6166"  <> <> <> <>
  34 2 5.949980 -8.865220 18.980570 900 19 0.00000 0.00000 "  f1" 6 1 FF2EFF  "C6167"  <> <> <> <>
  35 2 5.282360 -8.080400 18.015679 900 19 0.00000 0.00000 "  c3" 6 1 FF2EFF  "C6168"  <> <> <> <>
  36 2 5.715395 -6.763961 17.702815 900 19 0.00000 0.00000 "  c1" 6 1 FF2EFF  "C6169"  <> <> <> <>
  37 2 6.859614 -6.285293 18.371167 900 19 0.00000 0.00000 "    " 6 1 FF2EFF  "C6170"  <> <> <> <>
  38 2 7.525042 -7.062278 19.334434 900 19 0.00000 0.00000 "  n3" 6 1 FF2EFF  "C6171"  <> <> <> <>
  39 41 7.576452 -8.948381 20.400191 900 21 0.00000 0.00000 "  n2" 1 0 FFFFFF  "H6172"  <> <> <> <>
  40 41 5.602391 -9.854754 19.219583 900 21 0.00000 0.00000 "    " 1 0 FFFFFF  "H6173"  <> <> <> <>
  41 41 4.419450 -8.495036 17.518416 900 21 0.00000 0.00000 "    " 1 0 FFFFFF  "H6174"  <> <> <> <>
  42 41 7.250599 -5.298600 18.180846 900 21 0.00000 0.00000 "    " 1 0 FFFFFF  "H6175"  <> <> 9232 3
  43 41 8.387294 -6.653688 19.835007 900 21 0.00000 0.00000 "    " 1 0 FFFFFF  "H6176"  <> <> 9233 3
  :::
 } 
 m_bond[92] { 
  # First column is bond index #
  i_m_from
  i_m_to
  i_m_order
  b_m_thin_bond
  :::
  1 1 2 1 1
  2 1 20 1 1
  3 1 36 1 1
  4 2 1 1 1
  5 2 17 1 1
  6 2 3 2 1
  7 3 2 2 1
  8 3 4 1 1
  9 4 3 1 1
  10 4 5 1 1
  11 4 9 2 1
  12 5 4 1 1
  13 5 8 1 1
  14 5 6 2 1
  15 6 5 2 1
  16 6 21 1 1
  17 6 31 1 1
  18 7 22 1 1
  19 7 29 1 1
  20 7 31 2 1
  21 8 5 1 1
  22 8 23 1 1
  23 8 29 2 1
  24 9 4 2 1
  25 9 10 1 1
  26 9 18 1 1
  27 10 9 1 1
  28 10 11 1 1
  29 10 17 2 1
  30 11 10 1 1
  31 11 16 1 1
  32 11 12 2 1
  33 12 11 2 1
  34 12 13 1 1
  35 12 24 1 1
  36 13 12 1 1
  37 13 14 2 1
  38 13 25 1 1
  39 14 13 2 1
  40 14 15 1 1
  41 14 26 1 1
  42 15 14 1 1
  43 15 16 2 1
  44 15 27 1 1
  45 16 11 1 1
  46 16 15 2 1
  47 16 28 1 1
  48 17 2 1 1
  49 17 10 2 1
  50 18 9 1 1
  51 18 19 3 1
  52 19 18 3 1
  53 20 1 1 1
  54 21 6 1 1
  55 22 7 1 1
  56 23 8 1 1
  57 24 12 1 1
  58 25 13 1 1
  59 26 14 1 1
  60 27 15 1 1
  61 28 16 1 1
  62 29 7 1 1
  63 29 8 2 1
  64 29 30 1 1
  65 30 29 1 1
  66 31 6 1 1
  67 31 7 2 1
  68 31 32 1 1
  69 32 31 1 1
  70 33 34 2 1
  71 33 38 1 1
  72 33 39 1 1
  73 34 33 2 1
  74 34 35 1 1
  75 34 40 1 1
  76 35 34 1 1
  77 35 36 2 1
  78 35 41 1 1
  79 36 1 1 1
  80 36 35 2 1
  81 36 37 1 1
  82 37 36 1 1
  83 37 38 2 1
  84 37 42 1 1
  85 38 33 1 1
  86 38 37 2 1
  87 38 43 1 1
  88 39 33 1 1
  89 40 34 1 1
  90 41 35 1 1
  91 42 37 1 1
  92 43 38 1 1
  :::
 } 
} 

f_m_ct { 
 s_m_title
 i_m_ct_stereo_status
 s_m_entry_id
 s_m_entry_name
 s_m_Source_Path
 s_m_Source_File
 i_m_Source_File_Index
 s_m_source_file
 i_m_source_file_index
 i_lp_mmshare_version
 i_f3d_flags
 s_epik_input
 s_epik_cmdline
 r_lp_tautomer_probability
 r_epik_Ionization_Penalty
 r_epik_Ionization_Penalty_Charging
 r_epik_Ionization_Penalty_Neutral
 r_epik_State_Penalty
 r_epik_Charging_Adjusted_Penalty
 i_epik_Tot_Q
 i_epik_Tot_abs_Q
 s_lp_Force_Field
 r_lp_Energy
 b_lp_Chiralities_Consistent
 s_lp_Variant
 s_m_job_name
 s_i_glide_gridfile
 i_i_glide_lignum
 i_i_glide_rotatable_bonds
 r_i_docking_score
 r_i_glide_ligand_efficiency
 r_i_glide_ligand_efficiency_sa
 r_i_glide_ligand_efficiency_ln
 r_i_glide_gscore
 r_i_glide_lipo
 r_i_glide_hbond
 r_i_glide_metal
 r_i_glide_rewards
 r_i_glide_evdw
 r_i_glide_ecoul
 r_i_glide_erotb
 r_i_glide_esite
 r_i_glide_emodel
 r_i_glide_energy
 r_i_glide_einternal
 i_i_glide_confnum
 i_i_glide_posenum
 r_i_glide_eff_state_penalty
 i_phase_Input_Structure_Number
 i_phase_Structure_Number
 r_phase_Similarity_to_Reference
 i_phase_Reference_Structure
 s_phase_Alignment_Method
 s_phase_Alignment_Reason
 s_phase_Core_SMARTS
 s_f3d_frozen_atoms
 s_m_subgroup_title
 s_m_subgroupid
 b_m_subgroup_collapsed
 i_m_ct_format
 :::
 18t 
  1
  2023 
  combiomed_cipy_affinitydata.1 
  /Users/rubenprieto/Documents/Lab/A1-CIPY/0.Project 
  combiomed_cipy_affinitydata.smi 
  1
  ligprep.maegz 
  1
  53161
  0
  W2NIXTFbY0hdW2NIXVtjSF1bY0hdYzEtYyhuYzJbTkgyXSljKEMjTiljKG4yKS1jM1tjSF1bY0hdW2NIXVtjSF1bY0hdMw== 
  J2VwaWtfcHl0aG9uJywgJy1waCcsICc3LjAnLCAnLXRuJywgJzgnLCAnLW1hJywgJzUwMCcsICctaW1hZScsICc8aW5maWxlLm1hZT4nLCAnLW9tYWUnLCAnPG91dGZpbGUubWFlPic= 
  1
    0.0000 
    0.0000 
    0.0000 
    0.0000 
  0
  0
  0
  S-OPLS 
  40.810891
  1
  18a-1 
  align_ligands_8 
  5n2s_hbond_grid 
  1
  2
  -7.67411119149082
  -0.365433866261468
  -1.00820432747402
  -1.89740848509433
  -7.67411119149082
  -3.0834739956045
  -0.32
  0
  -2.83011350152278
  -32.8430480957031
  -1.87801349163055
  0.483330734166189
  0
  -48.3805575941712
  -34.7210615873337
  3.16691470146179
  1
  17
  0
  38
  38
  0.743400223949858
  61
  "snapped core" 
  "" 
  a1aaaaa1-a2aa(aaa2)-a3aaaaa3 
  "12 13 14 15 16 11 10 9 4 3 2 17 5 6 32 7 30 8 25 26 27 28 29 22 23 24" 
  "A2A CONFORMATION A" 
  dock_gromacs_a2a 
  0
  2
 m_depend[8] { 
  # First column is dependency index #
  i_m_depend_dependency
  s_m_depend_property
  :::
  1 10 r_lp_tautomer_probability 
  2 10 r_epik_Ionization_Penalty 
  3 10 r_epik_Ionization_Penalty_Charging 
  4 10 r_epik_Ionization_Penalty_Neutral 
  5 10 r_epik_State_Penalty 
  6 10 r_epik_Charging_Adjusted_Penalty 
  7 10 i_epik_Tot_Q 
  8 30 s_m_job_name 
  :::
 } 
 m_atom[41] { 
  # First column is atom index #
  i_m_mmod_type
  r_m_x_coord
  r_m_y_coord
  r_m_z_coord
  i_m_residue_number
  i_m_color
  r_m_charge1
  r_m_charge2
  s_m_grow_name
  i_m_atomic_number
  i_m_visibility
  s_m_color_rgb
  s_m_atom_name
  r_epik_H2O_pKa
  r_epik_H2O_pKa_uncertainty
  i_m_minimize_atom_index
  i_m_minimize_constraint
  :::
  1 25 4.600408 -5.642099 16.790979 900 38 -0.92000 -0.92000 "    " 7 1 2E2EFF  ""   -2.178    0.920  47868 1
  2 2 5.230749 -5.016175 15.778707 900 19 1.04200 1.04200 "    " 6 1 FF2EFF  ""  <> <> 47869 1
  3 25 6.476469 -4.714786 16.037206 900 38 -0.83900 -0.83900 "    " 7 1 2E2EFF  ""   -0.684    0.740  47870 1
  4 2 7.102460 -3.985745 15.100678 900 19 0.66400 0.66400 "    " 6 1 FF2EFF  ""  <> <> 47871 1
  5 2 8.486367 -3.676497 15.434189 900 19 0.00000 0.00000 "    " 6 1 FF2EFF  ""  <> <> 47872 1
  6 2 9.355182 -4.712848 15.824426 900 19 -0.11500 -0.11500 "    " 6 1 FF2EFF  ""  <> <> 47873 1
  7 2 11.237415 -3.250891 15.410265 900 19 -0.11500 -0.11500 "    " 6 1 FF2EFF  "C6140"  <> <> 47874 1
  8 2 8.991692 -2.398543 15.162021 900 19 -0.11500 -0.11500 "    " 6 1 FF2EFF  "C6141"  <> <> 47875 1
  9 2 6.493201 -3.623711 13.879648 900 19 -0.45700 -0.45700 "    " 6 1 FF2EFF  "C6142"  <> <> 47876 1
  10 2 5.147009 -3.992640 13.748981 900 19 0.66400 0.66400 "    " 6 1 FF2EFF  "C6143"  <> <> 47877 1
  11 2 4.264512 -3.544942 12.652533 900 19 0.00000 0.00000 "    " 6 1 FF2EFF  "C6144"  <> <> 47878 1
  12 2 4.269187 -2.216081 12.183689 900 19 -0.11500 -0.11500 "    " 6 1 FF2EFF  "C6145"  <> <> 47879 1
  13 2 3.337006 -1.787377 11.237432 900 19 -0.11500 -0.11500 "    " 6 1 FF2EFF  "C6146"  <> <> 47880 1
  14 2 2.312001 -2.648595 10.813414 900 19 -0.11500 -0.11500 "    " 6 1 FF2EFF  "C6147"  <> <> 47881 1
  15 2 2.345155 -4.000796 11.191839 900 19 -0.11500 -0.11500 "    " 6 1 FF2EFF  "C6148"  <> <> 47882 1
  16 2 3.347238 -4.434780 12.075064 900 19 -0.11500 -0.11500 "    " 6 1 FF2EFF  "C6149"  <> <> 47883 1
  17 25 4.528988 -4.723481 14.700956 900 38 -0.83900 -0.83900 "    " 7 1 2E2EFF  "N6150"   -0.684    0.740  47884 1
  18 1 7.188488 -2.914283 12.807955 900 19 0.39500 0.39500 "    " 6 1 FF2EFF  "C6151"  <> <> 47885 1
  19 24 7.730103 -2.343382 11.960420 900 38 -0.43000 -0.43000 "    " 7 1 2E2EFF  "N6152"  <> <> 47886 1
  20 43 5.237641 -6.086661 17.422514 900 21 0.36000 0.36000 "    " 1 0 FFFFFF  "H6153"   11.401    2.220  47887 1
  21 43 3.901342 -6.289750 16.416990 900 21 0.36000 0.36000 "    " 1 0 FFFFFF  "H6154"   11.401    2.220  47888 1
  22 41 8.908413 -5.672769 16.016805 900 21 0.11500 0.11500 "    " 1 0 FFFFFF  "H6155"  <> <> 47889 1
  23 41 12.294999 -3.077269 15.371802 900 21 0.11500 0.11500 "    " 1 0 FFFFFF  "H6156"  <> <> 47890 1
  24 41 8.335665 -1.601375 14.843090 900 21 0.11500 0.11500 "    " 1 0 FFFFFF  "H6157"  <> <> 47891 1
  25 41 4.982467 -1.499002 12.556412 900 21 0.11500 0.11500 "    " 1 0 FFFFFF  "H6158"  <> <> 47892 1
  26 41 3.410564 -0.778399 10.882153 900 21 0.11500 0.11500 "    " 1 0 FFFFFF  "H6159"  <> <> 47893 1
  27 41 1.551043 -2.293102 10.133879 900 21 0.11500 0.11500 "    " 1 0 FFFFFF  "H6160"  <> <> 47894 1
  28 41 1.618466 -4.703271 10.808207 900 21 0.11500 0.11500 "    " 1 0 FFFFFF  "H6161"  <> <> 47895 1
  29 41 3.433005 -5.465621 12.345485 900 21 0.11500 0.11500 "    " 1 0 FFFFFF  "H6162"  <> <> 47896 1
  30 2 10.361461 -2.223277 15.035595 900 19 0.00000 0.00000 "  c1" 6 1 FF2EFF  "C6163"  <> <> 47897 1
  31 16 10.770023 -1.107837 14.380571 900 70 0.00000 0.00000 "    " 8 1 FF2E2E  "O6164"  <> <> 47898 1
  32 2 10.750034 -4.522797 15.745233 900 19 0.00000 0.00000 "  c1" 6 1 FF2EFF  "C6165"  <> <> 47899 1
  33 16 11.693784 -5.510762 15.890548 900 70 0.00000 0.00000 "    " 8 1 FF2E2E  "O6166"  <> <> 47900 1
  34 3 11.733313 -1.347959 13.375080 900 19 0.00000 0.00000 "    " 6 1 FF2EFF  "C6167"  <> <> 47901 1
  35 3 11.340000 -6.768469 16.425739 900 19 0.00000 0.00000 "    " 6 1 FF2EFF  "C6168"  <> <> 47902 1
  36 41 12.050336 -7.489654 16.030266 900 21 0.00000 0.00000 "    " 1 0 FFFFFF  ""  <> <> 47903 1
  37 41 11.421847 -6.799523 17.509666 900 21 0.00000 0.00000 "    " 1 0 FFFFFF  ""  <> <> 47904 1
  38 41 10.343754 -7.093751 16.163694 900 21 0.00000 0.00000 "    " 1 0 FFFFFF  ""  <> <> 47905 1
  39 41 11.597404 -0.613191 12.595463 900 21 0.00000 0.00000 "    " 1 0 FFFFFF  ""  <> <> 47906 1
  40 41 12.733620 -1.247985 13.783084 900 21 0.00000 0.00000 "    " 1 0 FFFFFF  ""  <> <> 47907 1
  41 41 11.642822 -2.321595 12.897297 900 21 0.00000 0.00000 "    " 1 0 FFFFFF  ""  <> <> 47908 1
  :::
 } 
 m_bond[86] { 
  # First column is bond index #
  i_m_from
  i_m_to
  i_m_order
  b_m_thin_bond
  :::
  1 1 2 1 1
  2 1 20 1 1
  3 1 21 1 1
  4 2 1 1 1
  5 2 17 1 1
  6 2 3 2 1
  7 3 2 2 1
  8 3 4 1 1
  9 4 3 1 1
  10 4 5 1 1
  11 4 9 2 1
  12 5 4 1 1
  13 5 8 1 1
  14 5 6 2 1
  15 6 5 2 1
  16 6 22 1 1
  17 6 32 1 1
  18 7 23 1 1
  19 7 30 1 1
  20 7 32 2 1
  21 8 5 1 1
  22 8 24 1 1
  23 8 30 2 1
  24 9 4 2 1
  25 9 10 1 1
  26 9 18 1 1
  27 10 9 1 1
  28 10 11 1 1
  29 10 17 2 1
  30 11 10 1 1
  31 11 16 1 1
  32 11 12 2 1
  33 12 11 2 1
  34 12 13 1 1
  35 12 25 1 1
  36 13 12 1 1
  37 13 14 2 1
  38 13 26 1 1
  39 14 13 2 1
  40 14 15 1 1
  41 14 27 1 1
  42 15 14 1 1
  43 15 16 2 1
  44 15 28 1 1
  45 16 11 1 1
  46 16 15 2 1
  47 16 29 1 1
  48 17 2 1 1
  49 17 10 2 1
  50 18 9 1 1
  51 18 19 3 1
  52 19 18 3 1
  53 20 1 1 1
  54 21 1 1 1
  55 22 6 1 1
  56 23 7 1 1
  57 24 8 1 1
  58 25 12 1 1
  59 26 13 1 1
  60 27 14 1 1
  61 28 15 1 1
  62 29 16 1 1
  63 30 7 1 1
  64 30 8 2 1
  65 30 31 1 1
  66 31 30 1 1
  67 31 34 1 1
  68 32 6 1 1
  69 32 7 2 1
  70 32 33 1 1
  71 33 32 1 1
  72 33 35 1 1
  73 34 31 1 1
  74 34 39 1 1
  75 34 40 1 1
  76 34 41 1 1
  77 35 33 1 1
  78 35 36 1 1
  79 35 37 1 1
  80 35 38 1 1
  81 36 35 1 1
  82 37 35 1 1
  83 38 35 1 1
  84 39 34 1 1
  85 40 34 1 1
  86 41 34 1 1
  :::
 } 
} 

f_m_ct { 
 s_m_title
 i_m_ct_stereo_status
 s_m_entry_id
 s_m_entry_name
 s_m_Source_Path
 s_m_Source_File
 i_m_Source_File_Index
 s_m_source_file
 i_m_source_file_index
 i_lp_mmshare_version
 i_f3d_flags
 s_epik_input
 s_epik_cmdline
 r_lp_tautomer_probability
 r_epik_Ionization_Penalty
 r_epik_Ionization_Penalty_Charging
 r_epik_Ionization_Penalty_Neutral
 r_epik_State_Penalty
 r_epik_Charging_Adjusted_Penalty
 i_epik_Tot_Q
 i_epik_Tot_abs_Q
 s_lp_Force_Field
 r_lp_Energy
 b_lp_Chiralities_Consistent
 s_lp_Variant
 s_m_job_name
 s_i_glide_gridfile
 i_i_glide_lignum
 i_i_glide_rotatable_bonds
 r_i_docking_score
 r_i_glide_ligand_efficiency
 r_i_glide_ligand_efficiency_sa
 r_i_glide_ligand_efficiency_ln
 r_i_glide_gscore
 r_i_glide_lipo
 r_i_glide_hbond
 r_i_glide_metal
 r_i_glide_rewards
 r_i_glide_evdw
 r_i_glide_ecoul
 r_i_glide_erotb
 r_i_glide_esite
 r_i_glide_emodel
 r_i_glide_energy
 r_i_glide_einternal
 i_i_glide_confnum
 i_i_glide_posenum
 r_i_glide_eff_state_penalty
 i_phase_Input_Structure_Number
 i_phase_Structure_Number
 r_phase_Similarity_to_Reference
 i_phase_Reference_Structure
 s_phase_Alignment_Method
 s_phase_Alignment_Reason
 s_phase_Core_SMARTS
 s_f3d_frozen_atoms
 s_m_subgroup_title
 s_m_subgroupid
 b_m_subgroup_collapsed
 i_m_ct_format
 :::
 19am 
  1
  2024 
  combiomed_cipy_affinitydata.1 
  /Users/rubenprieto/Documents/Lab/A1-CIPY/0.Project 
  combiomed_cipy_affinitydata.smi 
  1
  ligprep.maegz 
  1
  53161
  0
  W2NIXTFbY0hdW2NIXVtjSF1bY0hdYzEtYyhuYzJbTkgyXSljKEMjTiljKG4yKS1jM1tjSF1bY0hdW2NIXVtjSF1bY0hdMw== 
  J2VwaWtfcHl0aG9uJywgJy1waCcsICc3LjAnLCAnLXRuJywgJzgnLCAnLW1hJywgJzUwMCcsICctaW1hZScsICc8aW5maWxlLm1hZT4nLCAnLW9tYWUnLCAnPG91dGZpbGUubWFlPic= 
  1
    0.0000 
    0.0000 
    0.0000 
    0.0000 
  0
  0
  0
  S-OPLS 
  40.810891
  1
  18a-1 
  align_ligands_8 
  5n2s_hbond_grid 
  1
  2
  -7.67411119149082
  -0.365433866261468
  -1.00820432747402
  -1.89740848509433
  -7.67411119149082
  -3.0834739956045
  -0.32
  0
  -2.83011350152278
  -32.8430480957031
  -1.87801349163055
  0.483330734166189
  0
  -48.3805575941712
  -34.7210615873337
  3.16691470146179
  1
  17
  0
  39
  39
  0.777013085350995
  61
  "snapped core" 
  "" 
  a1aaaaa1-a2aa(aaa2)-a3aaaaa3 
  "12 13 14 15 16 11 10 9 4 3 2 17 5 6 32 7 30 8 25 26 27 28 29 22 23 24" 
  "A2A CONFORMATION A" 
  dock_gromacs_a2a 
  0
  2
 m_depend[8] { 
  # First column is dependency index #
  i_m_depend_dependency
  s_m_depend_property
  :::
  1 10 r_lp_tautomer_probability 
  2 10 r_epik_Ionization_Penalty 
  3 10 r_epik_Ionization_Penalty_Charging 
  4 10 r_epik_Ionization_Penalty_Neutral 
  5 10 r_epik_State_Penalty 
  6 10 r_epik_Charging_Adjusted_Penalty 
  7 10 i_epik_Tot_Q 
  8 30 s_m_job_name 
  :::
 } 
 m_atom[44] { 
  # First column is atom index #
  i_m_mmod_type
  r_m_x_coord
  r_m_y_coord
  r_m_z_coord
  i_m_residue_number
  i_m_color
  r_m_charge1
  r_m_charge2
  s_m_grow_name
  i_m_atomic_number
  i_m_visibility
  s_m_color_rgb
  s_m_atom_name
  r_epik_H2O_pKa
  r_epik_H2O_pKa_uncertainty
  i_m_minimize_atom_index
  i_m_minimize_constraint
  :::
  1 25 4.468094 -5.506269 16.595868 900 38 -0.92000 -0.92000 "    " 7 1 2E2EFF  ""   -2.178    0.920  47892 1
  2 2 5.067846 -4.814639 15.604535 900 19 1.04200 1.04200 "    " 6 1 FF2EFF  ""  <> <> 47893 1
  3 25 6.267645 -4.420199 15.904838 900 38 -0.83900 -0.83900 "    " 7 1 2E2EFF  ""   -0.684    0.740  47894 1
  4 2 6.950133 -3.785339 14.979328 900 19 0.66400 0.66400 "    " 6 1 FF2EFF  ""  <> <> 47895 1
  5 2 8.335542 -3.738925 15.353280 900 19 0.00000 0.00000 "    " 6 1 FF2EFF  ""  <> <> 47896 1
  6 2 8.919373 -4.971776 15.644228 900 19 -0.11500 -0.11500 "    " 6 1 FF2EFF  ""  <> <> 47897 1
  7 2 11.082688 -3.957325 15.697291 900 19 -0.11500 -0.11500 "    " 6 1 FF2EFF  "C6140"  <> <> 47898 1
  8 2 9.102230 -2.581401 15.350739 900 19 -0.11500 -0.11500 "    " 6 1 FF2EFF  "C6141"  <> <> 47899 1
  9 2 6.417831 -3.459870 13.734581 900 19 -0.45700 -0.45700 "    " 6 1 FF2EFF  "C6142"  <> <> 47900 1
  10 2 5.084011 -3.867495 13.542975 900 19 0.66400 0.66400 "    " 6 1 FF2EFF  "C6143"  <> <> 47901 1
  11 2 4.224713 -3.462208 12.424273 900 19 0.00000 0.00000 "    " 6 1 FF2EFF  "C6144"  <> <> 47902 1
  12 2 4.279853 -2.163618 11.890293 900 19 -0.11500 -0.11500 "    " 6 1 FF2EFF  "C6145"  <> <> 47903 1
  13 2 3.315651 -1.747623 10.970485 900 19 -0.11500 -0.11500 "    " 6 1 FF2EFF  "C6146"  <> <> 47904 1
  14 2 2.204800 -2.560217 10.683750 900 19 -0.11500 -0.11500 "    " 6 1 FF2EFF  "C6147"  <> <> 47905 1
  15 2 2.197171 -3.894170 11.116446 900 19 -0.11500 -0.11500 "    " 6 1 FF2EFF  "C6148"  <> <> 47906 1
  16 2 3.237282 -4.339327 11.941434 900 19 -0.11500 -0.11500 "    " 6 1 FF2EFF  "C6149"  <> <> 47907 1
  17 25 4.424715 -4.601039 14.472076 900 38 -0.83900 -0.83900 "    " 7 1 2E2EFF  "N6150"   -0.684    0.740  47908 1
  18 1 7.253674 -2.806112 12.749219 900 19 0.39500 0.39500 "    " 6 1 FF2EFF  "C6151"  <> <> 47909 1
  19 24 7.936976 -2.287459 11.981544 900 38 -0.43000 -0.43000 "    " 7 1 2E2EFF  "N6152"  <> <> 47910 1
  20 43 3.634422 -5.966651 16.239208 900 21 0.36000 0.36000 "    " 1 0 FFFFFF  "H6153"   11.401    2.220  47911 1
  21 3 5.314285 -6.525269 17.189100 900 19 0.36000 0.36000 "    " 6 1 FF2EFF  "C6154"   11.401    2.220  47912 1
  22 41 8.298466 -5.845500 15.647416 900 21 0.11500 0.11500 "    " 1 0 FFFFFF  "H6155"  <> <> 47913 1
  23 41 12.136377 -4.061581 15.806075 900 21 0.11500 0.11500 "    " 1 0 FFFFFF  "H6156"  <> <> 47914 1
  24 41 8.647146 -1.620672 15.157987 900 21 0.11500 0.11500 "    " 1 0 FFFFFF  "H6157"  <> <> 47915 1
  25 41 5.038533 -1.464735 12.207248 900 21 0.11500 0.11500 "    " 1 0 FFFFFF  "H6158"  <> <> 47916 1
  26 41 3.424788 -0.779664 10.531294 900 21 0.11500 0.11500 "    " 1 0 FFFFFF  "H6159"  <> <> 47917 1
  27 41 1.419806 -2.204230 10.033274 900 21 0.11500 0.11500 "    " 1 0 FFFFFF  "H6160"  <> <> 47918 1
  28 41 1.414108 -4.577316 10.824936 900 21 0.11500 0.11500 "    " 1 0 FFFFFF  "H6161"  <> <> 47919 1
  29 41 3.267374 -5.357506 12.265490 900 21 0.11500 0.11500 "    " 1 0 FFFFFF  "H6162"  <> <> 47920 1
  30 2 10.473755 -2.691772 15.555292 900 19 0.00000 0.00000 "  c1" 6 1 FF2EFF  "C6163"  <> <> 47921 1
  31 16 11.110376 -1.501187 15.585074 900 70 0.00000 0.00000 "    " 8 1 FF2E2E  "O6164"  <> <> 47922 1
  32 2 10.295601 -5.116224 15.730097 900 19 0.00000 0.00000 "  c1" 6 1 FF2EFF  "C6165"  <> <> 47923 1
  33 16 10.742111 -6.405932 15.755250 900 70 0.00000 0.00000 "    " 8 1 FF2E2E  "O6166"  <> <> 47924 1
  34 3 12.514765 -1.440912 15.535776 900 19 0.00000 0.00000 "    " 6 1 FF2EFF  "C6167"  <> <> 47925 1
  35 3 11.933603 -6.708401 16.428245 900 19 0.00000 0.00000 "    " 6 1 FF2EFF  "C6168"  <> <> 47926 1
  36 41 12.440173 -7.517792 15.908289 900 21 0.00000 0.00000 "    " 1 0 FFFFFF  ""  <> <> 47927 1
  37 41 12.647423 -5.906289 16.536701 900 21 0.00000 0.00000 "    " 1 0 FFFFFF  ""  <> <> 47928 1
  38 41 11.647493 -7.031347 17.426936 900 21 0.00000 0.00000 "    " 1 0 FFFFFF  ""  <> <> 47929 1
  39 41 12.853592 -0.953012 16.406249 900 21 0.00000 0.00000 "    " 1 0 FFFFFF  ""  <> <> 47930 1
  40 41 13.040698 -2.347015 15.438265 900 21 0.00000 0.00000 "    " 1 0 FFFFFF  ""  <> <> 47931 1
  41 41 12.837816 -0.749933 14.770858 900 21 0.00000 0.00000 "    " 1 0 FFFFFF  ""  <> <> 47932 1
  42 41 5.090715 -7.470172 16.737690 900 21 0.00000 0.00000 "    " 1 0 FFFFFF  ""  <> <> 47933 1
  43 41 6.390057 -6.362195 17.161112 900 21 0.00000 0.00000 "    " 1 0 FFFFFF  ""  <> <> 47934 1
  44 41 5.077569 -6.685471 18.203033 900 21 0.00000 0.00000 "    " 1 0 FFFFFF  ""  <> <> 47935 1
  :::
 } 
 m_bond[92] { 
  # First column is bond index #
  i_m_from
  i_m_to
  i_m_order
  b_m_thin_bond
  :::
  1 1 2 1 1
  2 1 20 1 1
  3 1 21 1 1
  4 2 1 1 1
  5 2 17 1 1
  6 2 3 2 1
  7 3 2 2 1
  8 3 4 1 1
  9 4 3 1 1
  10 4 5 1 1
  11 4 9 2 1
  12 5 4 1 1
  13 5 8 1 1
  14 5 6 2 1
  15 6 5 2 1
  16 6 22 1 1
  17 6 32 1 1
  18 7 23 1 1
  19 7 30 1 1
  20 7 32 2 1
  21 8 5 1 1
  22 8 24 1 1
  23 8 30 2 1
  24 9 4 2 1
  25 9 10 1 1
  26 9 18 1 1
  27 10 9 1 1
  28 10 11 1 1
  29 10 17 2 1
  30 11 10 1 1
  31 11 16 1 1
  32 11 12 2 1
  33 12 11 2 1
  34 12 13 1 1
  35 12 25 1 1
  36 13 12 1 1
  37 13 14 2 1
  38 13 26 1 1
  39 14 13 2 1
  40 14 15 1 1
  41 14 27 1 1
  42 15 14 1 1
  43 15 16 2 1
  44 15 28 1 1
  45 16 11 1 1
  46 16 15 2 1
  47 16 29 1 1
  48 17 2 1 1
  49 17 10 2 1
  50 18 9 1 1
  51 18 19 3 1
  52 19 18 3 1
  53 20 1 1 1
  54 21 1 1 1
  55 21 42 1 1
  56 21 43 1 1
  57 21 44 1 1
  58 22 6 1 1
  59 23 7 1 1
  60 24 8 1 1
  61 25 12 1 1
  62 26 13 1 1
  63 27 14 1 1
  64 28 15 1 1
  65 29 16 1 1
  66 30 7 1 1
  67 30 8 2 1
  68 30 31 1 1
  69 31 30 1 1
  70 31 34 1 1
  71 32 6 1 1
  72 32 7 2 1
  73 32 33 1 1
  74 33 32 1 1
  75 33 35 1 1
  76 34 31 1 1
  77 34 39 1 1
  78 34 40 1 1
  79 34 41 1 1
  80 35 33 1 1
  81 35 36 1 1
  82 35 37 1 1
  83 35 38 1 1
  84 36 35 1 1
  85 37 35 1 1
  86 38 35 1 1
  87 39 34 1 1
  88 40 34 1 1
  89 41 34 1 1
  90 42 21 1 1
  91 43 21 1 1
  92 44 21 1 1
  :::
 } 
} 

f_m_ct { 
 s_m_title
 i_m_ct_stereo_status
 s_m_entry_id
 s_m_entry_name
 s_m_Source_Path
 s_m_Source_File
 i_m_Source_File_Index
 s_m_source_file
 i_m_source_file_index
 i_lp_mmshare_version
 i_f3d_flags
 s_epik_input
 s_epik_cmdline
 r_lp_tautomer_probability
 r_epik_Ionization_Penalty
 r_epik_Ionization_Penalty_Charging
 r_epik_Ionization_Penalty_Neutral
 r_epik_State_Penalty
 r_epik_Charging_Adjusted_Penalty
 i_epik_Tot_Q
 i_epik_Tot_abs_Q
 s_lp_Force_Field
 r_lp_Energy
 b_lp_Chiralities_Consistent
 s_lp_Variant
 s_m_job_name
 s_i_glide_gridfile
 i_i_glide_lignum
 i_i_glide_rotatable_bonds
 r_i_docking_score
 r_i_glide_ligand_efficiency
 r_i_glide_ligand_efficiency_sa
 r_i_glide_ligand_efficiency_ln
 r_i_glide_gscore
 r_i_glide_lipo
 r_i_glide_hbond
 r_i_glide_metal
 r_i_glide_rewards
 r_i_glide_evdw
 r_i_glide_ecoul
 r_i_glide_erotb
 r_i_glide_esite
 r_i_glide_emodel
 r_i_glide_energy
 r_i_glide_einternal
 i_i_glide_confnum
 i_i_glide_posenum
 r_i_glide_eff_state_penalty
 i_phase_Input_Structure_Number
 i_phase_Structure_Number
 r_phase_Similarity_to_Reference
 i_phase_Reference_Structure
 s_phase_Alignment_Method
 s_phase_Alignment_Reason
 s_phase_Core_SMARTS
 s_f3d_frozen_atoms
 s_m_subgroup_title
 s_m_subgroupid
 b_m_subgroup_collapsed
 i_m_ct_format
 :::
 19an 
  1
  2025 
  combiomed_cipy_affinitydata.1 
  /Users/rubenprieto/Documents/Lab/A1-CIPY/0.Project 
  combiomed_cipy_affinitydata.smi 
  1
  ligprep.maegz 
  1
  53161
  0
  W2NIXTFbY0hdW2NIXVtjSF1bY0hdYzEtYyhuYzJbTkgyXSljKEMjTiljKG4yKS1jM1tjSF1bY0hdW2NIXVtjSF1bY0hdMw== 
  J2VwaWtfcHl0aG9uJywgJy1waCcsICc3LjAnLCAnLXRuJywgJzgnLCAnLW1hJywgJzUwMCcsICctaW1hZScsICc8aW5maWxlLm1hZT4nLCAnLW9tYWUnLCAnPG91dGZpbGUubWFlPic= 
  1
    0.0000 
    0.0000 
    0.0000 
    0.0000 
  0
  0
  0
  S-OPLS 
  40.810891
  1
  18a-1 
  align_ligands_8 
  5n2s_hbond_grid 
  1
  2
  -7.67411119149082
  -0.365433866261468
  -1.00820432747402
  -1.89740848509433
  -7.67411119149082
  -3.0834739956045
  -0.32
  0
  -2.83011350152278
  -32.8430480957031
  -1.87801349163055
  0.483330734166189
  0
  -48.3805575941712
  -34.7210615873337
  3.16691470146179
  1
  17
  0
  40
  40
  0.901031481584557
  61
  "snapped core" 
  "" 
  a1aaaaa1-a2aa(-a3aaaaa3)aa(a2)Aa4aaaaa4 
  "12 13 14 15 16 11 10 9 4 5 6 31 7 29 8 3 2 17 1 44 43 42 41 46 45 24 25 26 27 28 21 22 23 20 49 48 47 51 50" 
  "A2A CONFORMATION A" 
  dock_gromacs_a2a 
  0
  2
 m_depend[8] { 
  # First column is dependency index #
  i_m_depend_dependency
  s_m_depend_property
  :::
  1 10 r_lp_tautomer_probability 
  2 10 r_epik_Ionization_Penalty 
  3 10 r_epik_Ionization_Penalty_Charging 
  4 10 r_epik_Ionization_Penalty_Neutral 
  5 10 r_epik_State_Penalty 
  6 10 r_epik_Charging_Adjusted_Penalty 
  7 10 i_epik_Tot_Q 
  8 30 s_m_job_name 
  :::
 } 
 m_atom[51] { 
  # First column is atom index #
  i_m_mmod_type
  r_m_x_coord
  r_m_y_coord
  r_m_z_coord
  i_m_residue_number
  i_m_color
  r_m_charge1
  r_m_charge2
  s_m_grow_name
  i_m_atomic_number
  i_m_visibility
  s_m_color_rgb
  s_m_atom_name
  r_epik_H2O_pKa
  r_epik_H2O_pKa_uncertainty
  i_m_minimize_atom_index
  i_m_minimize_constraint
  :::
  1 25 4.957892 -6.048419 16.800078 900 38 -0.92000 -0.92000 "    " 7 1 2E2EFF  ""   -2.178    0.920  47868 1
  2 2 5.362797 -5.132275 15.850512 900 19 1.04200 1.04200 "    " 6 1 FF2EFF  ""  <> <> 47869 1
  3 25 6.571712 -4.718411 16.031517 900 38 -0.83900 -0.83900 "    " 7 1 2E2EFF  ""   -0.684    0.740  47870 1
  4 2 7.137828 -3.967788 15.105452 900 19 0.66400 0.66400 "    " 6 1 FF2EFF  ""  <> <> 47871 1
  5 2 8.532215 -3.777969 15.403178 900 19 0.00000 0.00000 "    " 6 1 FF2EFF  ""  <> <> 47872 1
  6 2 9.291698 -4.901974 15.789821 900 19 -0.11500 -0.11500 "    " 6 1 FF2EFF  ""  <> <> 47873 1
  7 2 11.268366 -3.596233 15.532011 900 19 -0.11500 -0.11500 "    " 6 1 FF2EFF  "C6140"  <> <> 47874 1
  8 2 9.134663 -2.543028 15.170072 900 19 -0.11500 -0.11500 "    " 6 1 FF2EFF  "C6141"  <> <> 47875 1
  9 2 6.481535 -3.589572 13.928291 900 19 -0.45700 -0.45700 "    " 6 1 FF2EFF  "C6142"  <> <> 47876 1
  10 2 5.145143 -4.010277 13.851057 900 19 0.66400 0.66400 "    " 6 1 FF2EFF  "C6143"  <> <> 47877 1
  11 2 4.246769 -3.583157 12.752925 900 19 0.00000 0.00000 "    " 6 1 FF2EFF  "C6144"  <> <> 47878 1
  12 2 4.212107 -2.256793 12.274165 900 19 -0.11500 -0.11500 "    " 6 1 FF2EFF  "C6145"  <> <> 47879 1
  13 2 3.291524 -1.857182 11.302874 900 19 -0.11500 -0.11500 "    " 6 1 FF2EFF  "C6146"  <> <> 47880 1
  14 2 2.312968 -2.756186 10.849824 900 19 -0.11500 -0.11500 "    " 6 1 FF2EFF  "C6147"  <> <> 47881 1
  15 2 2.398105 -4.108842 11.222698 900 19 -0.11500 -0.11500 "    " 6 1 FF2EFF  "C6148"  <> <> 47882 1
  16 2 3.396278 -4.504350 12.132097 900 19 -0.11500 -0.11500 "    " 6 1 FF2EFF  "C6149"  <> <> 47883 1
  17 25 4.598966 -4.829045 14.798635 900 38 -0.83900 -0.83900 "    " 7 1 2E2EFF  "N6150"   -0.684    0.740  47884 1
  18 1 7.144663 -2.861462 12.847743 900 19 0.39500 0.39500 "    " 6 1 FF2EFF  "C6151"  <> <> 47885 1
  19 24 7.658299 -2.279840 11.987719 900 38 -0.43000 -0.43000 "    " 7 1 2E2EFF  "N6152"  <> <> 47886 1
  20 43 4.140351 -6.530714 16.420322 900 21 0.36000 0.36000 "    " 1 0 FFFFFF  "H6153"   11.401    2.220  47887 1
  21 41 8.781830 -5.833987 15.943675 900 21 0.11500 0.11500 "    " 1 0 FFFFFF  "H6154"  <> <> 47888 1
  22 41 12.321152 -3.582898 15.647961 900 21 0.11500 0.11500 "    " 1 0 FFFFFF  "H6155"  <> <> 47889 1
  23 41 8.550126 -1.682216 14.879334 900 21 0.11500 0.11500 "    " 1 0 FFFFFF  "H6156"  <> <> 47890 1
  24 41 4.897105 -1.517621 12.653927 900 21 0.11500 0.11500 "    " 1 0 FFFFFF  "H6157"  <> <> 47891 1
  25 41 3.345668 -0.844199 10.949162 900 21 0.11500 0.11500 "    " 1 0 FFFFFF  "H6158"  <> <> 47892 1
  26 41 1.553385 -2.424684 10.156798 900 21 0.11500 0.11500 "    " 1 0 FFFFFF  "H6159"  <> <> 47893 1
  27 41 1.717736 -4.840850 10.809744 900 21 0.11500 0.11500 "    " 1 0 FFFFFF  "H6160"  <> <> 47894 1
  28 41 3.554638 -5.531775 12.382990 900 21 0.11500 0.11500 "    " 1 0 FFFFFF  "H6161"  <> <> 47895 1
  29 2 10.515092 -2.467264 15.177344 900 19 0.00000 0.00000 "  c1" 6 1 FF2EFF  "C6162"  <> <> 47896 1
  30 16 11.039683 -1.295088 14.760038 900 70 0.00000 0.00000 "    " 8 1 FF2E2E  "O6163"  <> <> 47897 1
  31 2 10.684641 -4.825987 15.785979 900 19 0.00000 0.00000 "  c1" 6 1 FF2EFF  "C6164"  <> <> 47898 1
  32 16 11.551537 -5.867739 15.961480 900 70 0.00000 0.00000 "    " 8 1 FF2E2E  "O6165"  <> <> 47899 1
  33 3 12.402922 -1.305421 14.439851 900 19 0.00000 0.00000 "    " 6 1 FF2EFF  "C6166"  <> <> 47900 1
  34 3 11.176991 -6.919324 16.807502 900 19 0.00000 0.00000 "    " 6 1 FF2EFF  "C6167"  <> <> 47901 1
  35 41 10.114661 -7.116951 16.864853 900 21 0.00000 0.00000 "    " 1 0 FFFFFF  "H6168"  <> <> 47902 1
  36 41 11.689598 -7.766607 16.378711 900 21 0.00000 0.00000 "    " 1 0 FFFFFF  "H6169"  <> <> 47903 1
  37 41 11.551655 -6.809820 17.821478 900 21 0.00000 0.00000 "    " 1 0 FFFFFF  "H6170"  <> <> 47904 1
  38 41 12.831294 -0.355734 14.635995 900 21 0.00000 0.00000 "    " 1 0 FFFFFF  "H6171"  <> <> 47905 1
  39 41 13.026622 -1.857234 15.126542 900 21 0.00000 0.00000 "    " 1 0 FFFFFF  "H6172"  <> <> 47906 1
  40 41 12.562236 -1.539047 13.387513 900 21 0.00000 0.00000 "    " 1 0 FFFFFF  "H6173"  <> <> 47907 1
  41 2 7.125058 -8.496308 19.556312 900 19 0.00000 0.00000 "  n1" 6 1 FF2EFF  "C6174"  <> <> 47908 1
  42 2 5.983684 -8.990280 18.899428 900 19 0.00000 0.00000 "  f1" 6 1 FF2EFF  "C6175"  <> <> 47909 1
  43 2 5.262519 -8.165978 18.009023 900 19 0.00000 0.00000 "  c3" 6 1 FF2EFF  "C6176"  <> <> 47910 1
  44 2 5.663226 -6.828088 17.750258 900 19 0.00000 0.00000 "  c1" 6 1 FF2EFF  "C6177"  <> <> 47911 1
  45 2 6.825591 -6.366992 18.407866 900 19 0.00000 0.00000 "    " 6 1 FF2EFF  "C6178"  <> <> 47912 1
  46 2 7.546510 -7.180794 19.302191 900 19 0.00000 0.00000 "  n3" 6 1 FF2EFF  "C6179"  <> <> 47913 1
  47 41 7.699633 -9.123687 20.221114 900 21 0.00000 0.00000 "  n2" 1 0 FFFFFF  "H6180"  <> <> 47914 1
  48 41 5.688474 -10.015391 19.048209 900 21 0.00000 0.00000 "    " 1 0 FFFFFF  "H6181"  <> <> 47915 1
  49 41 4.412697 -8.576420 17.482898 900 21 0.00000 0.00000 "    " 1 0 FFFFFF  "H6182"  <> <> 47916 1
  50 41 7.194031 -5.361075 18.256178 900 21 0.00000 0.00000 "    " 1 0 FFFFFF  "H6183"  <> <> 47917 1
  51 41 8.431344 -6.769576 19.767838 900 21 0.00000 0.00000 "    " 1 0 FFFFFF  "H6184"  <> <> 47918 1
  :::
 } 
 m_bond[108] { 
  # First column is bond index #
  i_m_from
  i_m_to
  i_m_order
  b_m_thin_bond
  :::
  1 1 2 1 1
  2 1 20 1 1
  3 1 44 1 1
  4 2 1 1 1
  5 2 17 1 1
  6 2 3 2 1
  7 3 2 2 1
  8 3 4 1 1
  9 4 3 1 1
  10 4 5 1 1
  11 4 9 2 1
  12 5 4 1 1
  13 5 8 1 1
  14 5 6 2 1
  15 6 5 2 1
  16 6 21 1 1
  17 6 31 1 1
  18 7 22 1 1
  19 7 29 1 1
  20 7 31 2 1
  21 8 5 1 1
  22 8 23 1 1
  23 8 29 2 1
  24 9 4 2 1
  25 9 10 1 1
  26 9 18 1 1
  27 10 9 1 1
  28 10 11 1 1
  29 10 17 2 1
  30 11 10 1 1
  31 11 16 1 1
  32 11 12 2 1
  33 12 11 2 1
  34 12 13 1 1
  35 12 24 1 1
  36 13 12 1 1
  37 13 14 2 1
  38 13 25 1 1
  39 14 13 2 1
  40 14 15 1 1
  41 14 26 1 1
  42 15 14 1 1
  43 15 16 2 1
  44 15 27 1 1
  45 16 11 1 1
  46 16 15 2 1
  47 16 28 1 1
  48 17 2 1 1
  49 17 10 2 1
  50 18 9 1 1
  51 18 19 3 1
  52 19 18 3 1
  53 20 1 1 1
  54 21 6 1 1
  55 22 7 1 1
  56 23 8 1 1
  57 24 12 1 1
  58 25 13 1 1
  59 26 14 1 1
  60 27 15 1 1
  61 28 16 1 1
  62 29 7 1 1
  63 29 8 2 1
  64 29 30 1 1
  65 30 29 1 1
  66 30 33 1 1
  67 31 6 1 1
  68 31 7 2 1
  69 31 32 1 1
  70 32 31 1 1
  71 32 34 1 1
  72 33 30 1 1
  73 33 38 1 1
  74 33 39 1 1
  75 33 40 1 1
  76 34 32 1 1
  77 34 35 1 1
  78 34 36 1 1
  79 34 37 1 1
  80 35 34 1 1
  81 36 34 1 1
  82 37 34 1 1
  83 38 33 1 1
  84 39 33 1 1
  85 40 33 1 1
  86 41 42 2 1
  87 41 46 1 1
  88 41 47 1 1
  89 42 41 2 1
  90 42 43 1 1
  91 42 48 1 1
  92 43 42 1 1
  93 43 44 2 1
  94 43 49 1 1
  95 44 1 1 1
  96 44 43 2 1
  97 44 45 1 1
  98 45 44 1 1
  99 45 46 2 1
  100 45 50 1 1
  101 46 41 1 1
  102 46 45 2 1
  103 46 51 1 1
  104 47 41 1 1
  105 48 42 1 1
  106 49 43 1 1
  107 50 45 1 1
  108 51 46 1 1
  :::
 } 
} 

f_m_ct { 
 s_m_title
 i_m_ct_stereo_status
 s_m_entry_id
 s_m_entry_name
 s_m_Source_Path
 s_m_Source_File
 i_m_Source_File_Index
 s_m_source_file
 i_m_source_file_index
 i_lp_mmshare_version
 i_f3d_flags
 s_epik_input
 s_epik_cmdline
 r_lp_tautomer_probability
 r_epik_Ionization_Penalty
 r_epik_Ionization_Penalty_Charging
 r_epik_Ionization_Penalty_Neutral
 r_epik_State_Penalty
 r_epik_Charging_Adjusted_Penalty
 i_epik_Tot_Q
 i_epik_Tot_abs_Q
 s_lp_Force_Field
 r_lp_Energy
 b_lp_Chiralities_Consistent
 s_lp_Variant
 s_m_job_name
 s_i_glide_gridfile
 i_i_glide_lignum
 i_i_glide_rotatable_bonds
 r_i_docking_score
 r_i_glide_ligand_efficiency
 r_i_glide_ligand_efficiency_sa
 r_i_glide_ligand_efficiency_ln
 r_i_glide_gscore
 r_i_glide_lipo
 r_i_glide_hbond
 r_i_glide_metal
 r_i_glide_rewards
 r_i_glide_evdw
 r_i_glide_ecoul
 r_i_glide_erotb
 r_i_glide_esite
 r_i_glide_emodel
 r_i_glide_energy
 r_i_glide_einternal
 i_i_glide_confnum
 i_i_glide_posenum
 r_i_glide_eff_state_penalty
 i_phase_Input_Structure_Number
 i_phase_Structure_Number
 r_phase_Similarity_to_Reference
 i_phase_Reference_Structure
 s_phase_Alignment_Method
 s_phase_Alignment_Reason
 s_phase_Core_SMARTS
 s_f3d_frozen_atoms
 s_m_subgroup_title
 s_m_subgroupid
 b_m_subgroup_collapsed
 i_m_ct_format
 :::
 18u 
  1
  2026 
  combiomed_cipy_affinitydata.1 
  /Users/rubenprieto/Documents/Lab/A1-CIPY/0.Project 
  combiomed_cipy_affinitydata.smi 
  1
  ligprep.maegz 
  1
  53161
  0
  W2NIXTFbY0hdW2NIXVtjSF1bY0hdYzEtYyhuYzJbTkgyXSljKEMjTiljKG4yKS1jM1tjSF1bY0hdW2NIXVtjSF1bY0hdMw== 
  J2VwaWtfcHl0aG9uJywgJy1waCcsICc3LjAnLCAnLXRuJywgJzgnLCAnLW1hJywgJzUwMCcsICctaW1hZScsICc8aW5maWxlLm1hZT4nLCAnLW9tYWUnLCAnPG91dGZpbGUubWFlPic= 
  1
    0.0000 
    0.0000 
    0.0000 
    0.0000 
  0
  0
  0
  S-OPLS 
  40.810891
  1
  18a-1 
  align_ligands_8 
  5n2s_hbond_grid 
  1
  2
  -7.67411119149082
  -0.365433866261468
  -1.00820432747402
  -1.89740848509433
  -7.67411119149082
  -3.0834739956045
  -0.32
  0
  -2.83011350152278
  -32.8430480957031
  -1.87801349163055
  0.483330734166189
  0
  -48.3805575941712
  -34.7210615873337
  3.16691470146179
  1
  17
  0
  41
  41
  0.739663330414797
  61
  "snapped core" 
  "" 
  a1aaaaa1-a2aa(aaa2)-a3aaaaa3 
  "11 12 13 14 15 10 9 8 4 3 2 16 5 7 28 32 30 6 23 24 25 26 27 22 31 21" 
  "A2A CONFORMATION A" 
  dock_gromacs_a2a 
  0
  2
 m_depend[8] { 
  # First column is dependency index #
  i_m_depend_dependency
  s_m_depend_property
  :::
  1 10 r_lp_tautomer_probability 
  2 10 r_epik_Ionization_Penalty 
  3 10 r_epik_Ionization_Penalty_Charging 
  4 10 r_epik_Ionization_Penalty_Neutral 
  5 10 r_epik_State_Penalty 
  6 10 r_epik_Charging_Adjusted_Penalty 
  7 10 i_epik_Tot_Q 
  8 30 s_m_job_name 
  :::
 } 
 m_atom[36] { 
  # First column is atom index #
  i_m_mmod_type
  r_m_x_coord
  r_m_y_coord
  r_m_z_coord
  i_m_residue_number
  i_m_color
  r_m_charge1
  r_m_charge2
  s_m_grow_name
  i_m_atomic_number
  i_m_visibility
  s_m_color_rgb
  s_m_atom_name
  r_epik_H2O_pKa
  r_epik_H2O_pKa_uncertainty
  i_m_minimize_atom_index
  i_m_minimize_constraint
  :::
  1 25 3.926591 -5.321465 16.706487 900 38 -0.92000 -0.92000 "    " 7 1 2E2EFF  ""   -2.178    0.920  47868 1
  2 2 4.709096 -4.916637 15.688045 900 19 1.04200 1.04200 "    " 6 1 FF2EFF  ""  <> <> 47869 1
  3 25 5.931806 -4.676069 16.047723 900 38 -0.83900 -0.83900 "    " 7 1 2E2EFF  ""   -0.684    0.740  47870 1
  4 2 6.716571 -4.043753 15.160841 900 19 0.66400 0.66400 "    " 6 1 FF2EFF  ""  <> <> 47871 1
  5 2 8.114740 -4.033148 15.587196 900 19 0.00000 0.00000 "    " 6 1 FF2EFF  ""  <> <> 47872 1
  6 2 9.045455 -3.006402 15.270237 900 19 -0.11500 -0.11500 "    " 6 1 FF2EFF  ""  <> <> 47873 1
  7 2 8.560182 -5.223415 16.200869 900 19 -0.11500 -0.11500 "    " 6 1 FF2EFF  "C6140"  <> <> 47874 1
  8 2 6.243681 -3.643206 13.894413 900 19 -0.45700 -0.45700 "    " 6 1 FF2EFF  "C6141"  <> <> 47875 1
  9 2 4.897812 -3.960989 13.638276 900 19 0.66400 0.66400 "    " 6 1 FF2EFF  "C6142"  <> <> 47876 1
  10 2 4.111306 -3.498173 12.482990 900 19 0.00000 0.00000 "    " 6 1 FF2EFF  "C6143"  <> <> 47877 1
  11 2 4.216992 -2.185877 11.987008 900 19 -0.11500 -0.11500 "    " 6 1 FF2EFF  "C6144"  <> <> 47878 1
  12 2 3.314549 -1.724401 11.028712 900 19 -0.11500 -0.11500 "    " 6 1 FF2EFF  "C6145"  <> <> 47879 1
  13 2 2.205756 -2.503852 10.661209 900 19 -0.11500 -0.11500 "    " 6 1 FF2EFF  "C6146"  <> <> 47880 1
  14 2 2.147401 -3.846465 11.058104 900 19 -0.11500 -0.11500 "    " 6 1 FF2EFF  "C6147"  <> <> 47881 1
  15 2 3.136773 -4.338692 11.915708 900 19 -0.11500 -0.11500 "    " 6 1 FF2EFF  "C6148"  <> <> 47882 1
  16 25 4.145459 -4.634209 14.533721 900 38 -0.83900 -0.83900 "    " 7 1 2E2EFF  "N6149"   -0.684    0.740  47883 1
  17 1 7.074025 -2.966977 12.905969 900 19 0.39500 0.39500 "    " 6 1 FF2EFF  "C6150"  <> <> 47884 1
  18 24 7.725796 -2.421320 12.121050 900 38 -0.43000 -0.43000 "    " 7 1 2E2EFF  "N6151"  <> <> 47885 1
  19 43 3.276098 -6.025128 16.365170 900 21 0.36000 0.36000 "    " 1 0 FFFFFF  "H6152"   11.401    2.220  47886 1
  20 43 4.478054 -5.681511 17.461316 900 21 0.36000 0.36000 "    " 1 0 FFFFFF  "H6153"   11.401    2.220  47887 1
  21 41 8.706119 -2.062063 14.868760 900 21 0.11500 0.11500 "    " 1 0 FFFFFF  "H6154"  <> <> 47888 1
  22 41 7.870917 -5.976871 16.532839 900 21 0.11500 0.11500 "    " 1 0 FFFFFF  "H6155"  <> <> 47889 1
  23 41 4.965159 -1.502846 12.357121 900 21 0.11500 0.11500 "    " 1 0 FFFFFF  "H6156"  <> <> 47890 1
  24 41 3.461274 -0.744986 10.624959 900 21 0.11500 0.11500 "    " 1 0 FFFFFF  "H6157"  <> <> 47891 1
  25 41 1.466074 -2.113393 9.977236 900 21 0.11500 0.11500 "    " 1 0 FFFFFF  "H6158"  <> <> 47892 1
  26 41 1.370360 -4.505090 10.704256 900 21 0.11500 0.11500 "    " 1 0 FFFFFF  "H6159"  <> <> 47893 1
  27 41 3.122125 -5.368445 12.192276 900 21 0.11500 0.11500 "    " 1 0 FFFFFF  "H6160"  <> <> 47894 1
  28 2 9.908803 -5.497898 16.185229 900 19 0.00000 0.00000 "  c1" 6 1 FF2EFF  "C6161"  <> <> 47895 1
  29 16 10.535520 -6.646004 16.529198 900 70 0.00000 0.00000 "    " 8 1 FF2E2E  "O6162"  <> <> 47896 1
  30 2 10.427520 -3.274607 15.325649 900 19 0.00000 0.00000 "  c1" 6 1 FF2EFF  "C6163"  <> <> 47897 1
  31 41 11.162345 -2.560650 14.982096 900 21 0.00000 0.00000 "    " 1 0 FFFFFF  "H6168"  <> <> 47898 1
  32 2 10.793631 -4.573450 15.703220 900 19 0.00000 0.00000 "  c1" 6 1 FF2EFF  "C6169"  <> <> 47899 1
  33 16 11.998529 -5.145474 15.688861 900 70 0.00000 0.00000 "  c1" 8 1 FF2E2E  "C6171"  <> <> 47900 1
  34 3 11.864073 -6.451151 16.151163 900 19 0.00000 0.00000 "  c1" 6 1 FF2EFF  "C6171"  <> <> 47901 1
  35 41 12.525136 -6.560649 17.005868 900 21 0.00000 0.00000 "    " 1 0 FFFFFF  ""  <> <> 47902 1
  36 41 12.164956 -7.135474 15.360430 900 21 0.00000 0.00000 "    " 1 0 FFFFFF  ""  <> <> 47903 1
  :::
 } 
 m_bond[78] { 
  # First column is bond index #
  i_m_from
  i_m_to
  i_m_order
  b_m_thin_bond
  :::
  1 1 2 1 1
  2 1 19 1 1
  3 1 20 1 1
  4 2 1 1 1
  5 2 16 1 1
  6 2 3 2 1
  7 3 2 2 1
  8 3 4 1 1
  9 4 3 1 1
  10 4 5 1 1
  11 4 8 2 1
  12 5 4 1 1
  13 5 7 1 1
  14 5 6 2 1
  15 6 5 2 1
  16 6 21 1 1
  17 6 30 1 1
  18 7 5 1 1
  19 7 22 1 1
  20 7 28 2 1
  21 8 4 2 1
  22 8 9 1 1
  23 8 17 1 1
  24 9 8 1 1
  25 9 10 1 1
  26 9 16 2 1
  27 10 9 1 1
  28 10 15 1 1
  29 10 11 2 1
  30 11 10 2 1
  31 11 12 1 1
  32 11 23 1 1
  33 12 11 1 1
  34 12 13 2 1
  35 12 24 1 1
  36 13 12 2 1
  37 13 14 1 1
  38 13 25 1 1
  39 14 13 1 1
  40 14 15 2 1
  41 14 26 1 1
  42 15 10 1 1
  43 15 14 2 1
  44 15 27 1 1
  45 16 2 1 1
  46 16 9 2 1
  47 17 8 1 1
  48 17 18 3 1
  49 18 17 3 1
  50 19 1 1 1
  51 20 1 1 1
  52 21 6 1 1
  53 22 7 1 1
  54 23 11 1 1
  55 24 12 1 1
  56 25 13 1 1
  57 26 14 1 1
  58 27 15 1 1
  59 28 7 2 1
  60 28 29 1 1
  61 28 32 1 1
  62 29 28 1 1
  63 29 34 1 1
  64 30 6 1 1
  65 30 31 1 1
  66 30 32 2 1
  67 31 30 1 1
  68 32 28 1 1
  69 32 30 2 1
  70 32 33 1 1
  71 33 32 1 1
  72 33 34 1 1
  73 34 29 1 1
  74 34 33 1 1
  75 34 35 1 1
  76 34 36 1 1
  77 35 34 1 1
  78 36 34 1 1
  :::
 } 
} 

f_m_ct { 
 s_m_title
 i_m_ct_stereo_status
 s_m_entry_id
 s_m_entry_name
 s_m_Source_Path
 s_m_Source_File
 i_m_Source_File_Index
 s_m_source_file
 i_m_source_file_index
 i_lp_mmshare_version
 i_f3d_flags
 s_epik_input
 s_epik_cmdline
 r_lp_tautomer_probability
 r_epik_Ionization_Penalty
 r_epik_Ionization_Penalty_Charging
 r_epik_Ionization_Penalty_Neutral
 r_epik_State_Penalty
 r_epik_Charging_Adjusted_Penalty
 i_epik_Tot_Q
 i_epik_Tot_abs_Q
 s_lp_Force_Field
 r_lp_Energy
 b_lp_Chiralities_Consistent
 s_lp_Variant
 s_m_job_name
 s_i_glide_gridfile
 i_i_glide_lignum
 i_i_glide_rotatable_bonds
 r_i_docking_score
 r_i_glide_ligand_efficiency
 r_i_glide_ligand_efficiency_sa
 r_i_glide_ligand_efficiency_ln
 r_i_glide_gscore
 r_i_glide_lipo
 r_i_glide_hbond
 r_i_glide_metal
 r_i_glide_rewards
 r_i_glide_evdw
 r_i_glide_ecoul
 r_i_glide_erotb
 r_i_glide_esite
 r_i_glide_emodel
 r_i_glide_energy
 r_i_glide_einternal
 i_i_glide_confnum
 i_i_glide_posenum
 r_i_glide_eff_state_penalty
 i_phase_Input_Structure_Number
 i_phase_Structure_Number
 r_phase_Similarity_to_Reference
 i_phase_Reference_Structure
 s_phase_Alignment_Method
 s_phase_Alignment_Reason
 s_phase_Core_SMARTS
 s_f3d_frozen_atoms
 s_m_subgroup_title
 s_m_subgroupid
 b_m_subgroup_collapsed
 i_m_ct_format
 :::
 19ao 
  1
  2027 
  combiomed_cipy_affinitydata.1 
  /Users/rubenprieto/Documents/Lab/A1-CIPY/0.Project 
  combiomed_cipy_affinitydata.smi 
  1
  ligprep.maegz 
  1
  53161
  0
  W2NIXTFbY0hdW2NIXVtjSF1bY0hdYzEtYyhuYzJbTkgyXSljKEMjTiljKG4yKS1jM1tjSF1bY0hdW2NIXVtjSF1bY0hdMw== 
  J2VwaWtfcHl0aG9uJywgJy1waCcsICc3LjAnLCAnLXRuJywgJzgnLCAnLW1hJywgJzUwMCcsICctaW1hZScsICc8aW5maWxlLm1hZT4nLCAnLW9tYWUnLCAnPG91dGZpbGUubWFlPic= 
  1
    0.0000 
    0.0000 
    0.0000 
    0.0000 
  0
  0
  0
  S-OPLS 
  40.810891
  1
  18a-1 
  align_ligands_8 
  5n2s_hbond_grid 
  1
  2
  -7.67411119149082
  -0.365433866261468
  -1.00820432747402
  -1.89740848509433
  -7.67411119149082
  -3.0834739956045
  -0.32
  0
  -2.83011350152278
  -32.8430480957031
  -1.87801349163055
  0.483330734166189
  0
  -48.3805575941712
  -34.7210615873337
  3.16691470146179
  1
  17
  0
  42
  42
  0.773113264773415
  61
  "snapped core" 
  "" 
  a1aaaaa1-a2aa(aaa2)-a3aaaaa3 
  "11 12 13 14 15 10 9 8 4 3 2 16 5 7 28 32 30 6 23 24 25 26 27 22 31 21" 
  "A2A CONFORMATION A" 
  dock_gromacs_a2a 
  0
  2
 m_depend[8] { 
  # First column is dependency index #
  i_m_depend_dependency
  s_m_depend_property
  :::
  1 10 r_lp_tautomer_probability 
  2 10 r_epik_Ionization_Penalty 
  3 10 r_epik_Ionization_Penalty_Charging 
  4 10 r_epik_Ionization_Penalty_Neutral 
  5 10 r_epik_State_Penalty 
  6 10 r_epik_Charging_Adjusted_Penalty 
  7 10 i_epik_Tot_Q 
  8 30 s_m_job_name 
  :::
 } 
 m_atom[39] { 
  # First column is atom index #
  i_m_mmod_type
  r_m_x_coord
  r_m_y_coord
  r_m_z_coord
  i_m_residue_number
  i_m_color
  r_m_charge1
  r_m_charge2
  s_m_grow_name
  i_m_atomic_number
  i_m_visibility
  s_m_color_rgb
  s_m_atom_name
  r_epik_H2O_pKa
  r_epik_H2O_pKa_uncertainty
  i_m_minimize_atom_index
  i_m_minimize_constraint
  :::
  1 25 4.294563 -5.313344 16.194111 900 38 -0.92000 -0.92000 "    " 7 1 2E2EFF  ""   -2.178    0.920  47892 1
  2 2 5.029888 -4.658017 15.290256 900 19 1.04200 1.04200 "    " 6 1 FF2EFF  ""  <> <> 47893 1
  3 25 6.187862 -4.244133 15.696062 900 38 -0.83900 -0.83900 "    " 7 1 2E2EFF  ""   -0.684    0.740  47894 1
  4 2 6.973854 -3.649143 14.821350 900 19 0.66400 0.66400 "    " 6 1 FF2EFF  ""  <> <> 47895 1
  5 2 8.360242 -3.800815 15.250197 900 19 0.00000 0.00000 "    " 6 1 FF2EFF  ""  <> <> 47896 1
  6 2 9.390446 -2.826899 15.190092 900 19 -0.11500 -0.11500 "    " 6 1 FF2EFF  ""  <> <> 47897 1
  7 2 8.660704 -5.123008 15.643234 900 19 -0.11500 -0.11500 "    " 6 1 FF2EFF  "C6140"  <> <> 47898 1
  8 2 6.515463 -3.304210 13.544094 900 19 -0.45700 -0.45700 "    " 6 1 FF2EFF  "C6141"  <> <> 47899 1
  9 2 5.192228 -3.719283 13.249076 900 19 0.66400 0.66400 "    " 6 1 FF2EFF  "C6142"  <> <> 47900 1
  10 2 4.315966 -3.340702 12.128438 900 19 0.00000 0.00000 "    " 6 1 FF2EFF  "C6143"  <> <> 47901 1
  11 2 4.396935 -2.084346 11.507363 900 19 -0.11500 -0.11500 "    " 6 1 FF2EFF  "C6144"  <> <> 47902 1
  12 2 3.362107 -1.667435 10.660383 900 19 -0.11500 -0.11500 "    " 6 1 FF2EFF  "C6145"  <> <> 47903 1
  13 2 2.172456 -2.411919 10.556784 900 19 -0.11500 -0.11500 "    " 6 1 FF2EFF  "C6146"  <> <> 47904 1
  14 2 2.130606 -3.713424 11.064430 900 19 -0.11500 -0.11500 "    " 6 1 FF2EFF  "C6147"  <> <> 47905 1
  15 2 3.228962 -4.183051 11.787413 900 19 -0.11500 -0.11500 "    " 6 1 FF2EFF  "C6148"  <> <> 47906 1
  16 25 4.490456 -4.466702 14.122636 900 38 -0.83900 -0.83900 "    " 7 1 2E2EFF  "N6149"   -0.684    0.740  47907 1
  17 1 7.437619 -2.652607 12.648062 900 19 0.39500 0.39500 "    " 6 1 FF2EFF  "C6150"  <> <> 47908 1
  18 24 8.208337 -2.140458 11.965929 900 38 -0.43000 -0.43000 "    " 7 1 2E2EFF  "N6151"  <> <> 47909 1
  19 43 3.627295 -5.947363 15.754739 900 21 0.36000 0.36000 "    " 1 0 FFFFFF  "H6152"   11.401    2.220  47910 1
  20 3 4.961557 -6.009574 17.256271 900 19 0.36000 0.36000 "    " 6 1 FF2EFF  "C6153"   11.401    2.220  47911 1
  21 41 9.159180 -1.809278 14.911194 900 21 0.11500 0.11500 "    " 1 0 FFFFFF  "H6154"  <> <> 47912 1
  22 41 7.891488 -5.866112 15.734829 900 21 0.11500 0.11500 "    " 1 0 FFFFFF  "H6155"  <> <> 47913 1
  23 41 5.227611 -1.425535 11.706222 900 21 0.11500 0.11500 "    " 1 0 FFFFFF  "H6156"  <> <> 47914 1
  24 41 3.461102 -0.751974 10.117333 900 21 0.11500 0.11500 "    " 1 0 FFFFFF  "H6157"  <> <> 47915 1
  25 41 1.347712 -2.052858 9.958982 900 21 0.11500 0.11500 "    " 1 0 FFFFFF  "H6158"  <> <> 47916 1
  26 41 1.277294 -4.354551 10.909172 900 21 0.11500 0.11500 "    " 1 0 FFFFFF  "H6159"  <> <> 47917 1
  27 41 3.185036 -5.179028 12.185044 900 21 0.11500 0.11500 "    " 1 0 FFFFFF  "H6160"  <> <> 47918 1
  28 2 9.976690 -5.502498 15.777272 900 19 0.00000 0.00000 "  c1" 6 1 FF2EFF  "C6161"  <> <> 47919 1
  29 16 10.456758 -6.718142 16.109514 900 70 0.00000 0.00000 "    " 8 1 FF2E2E  "O6162"  <> <> 47920 1
  30 2 10.730464 -3.220814 15.418130 900 19 0.00000 0.00000 "  c1" 6 1 FF2EFF  "C6163"  <> <> 47921 1
  31 41 11.554667 -2.527549 15.353132 900 21 0.00000 0.00000 "    " 1 0 FFFFFF  "H6168"  <> <> 47922 1
  32 2 10.970598 -4.583532 15.654887 900 19 0.00000 0.00000 "  c1" 6 1 FF2EFF  "C6169"  <> <> 47923 1
  33 16 12.119912 -5.229115 15.880493 900 70 0.00000 0.00000 "  c1" 8 1 FF2E2E  "C6171"  <> <> 47924 1
  34 3 11.828156 -6.552831 16.181054 900 19 0.00000 0.00000 "  c1" 6 1 FF2EFF  "C6171"  <> <> 47925 1
  35 41 12.147231 -6.735230 17.200944 900 21 0.00000 0.00000 "    " 1 0 FFFFFF  ""  <> <> 47926 1
  36 41 12.348516 -7.214349 15.491905 900 21 0.00000 0.00000 "    " 1 0 FFFFFF  ""  <> <> 47927 1
  37 41 4.723940 -7.068378 17.265095 900 21 0.00000 0.00000 "    " 1 0 FFFFFF  ""  <> <> 47928 1
  38 41 6.047199 -5.942536 17.285675 900 21 0.00000 0.00000 "    " 1 0 FFFFFF  ""  <> <> 47929 1
  39 41 4.522957 -5.508176 18.103838 900 21 0.00000 0.00000 "    " 1 0 FFFFFF  ""  <> <> 47930 1
  :::
 } 
 m_bond[84] { 
  # First column is bond index #
  i_m_from
  i_m_to
  i_m_order
  b_m_thin_bond
  :::
  1 1 2 1 1
  2 1 19 1 1
  3 1 20 1 1
  4 2 1 1 1
  5 2 16 1 1
  6 2 3 2 1
  7 3 2 2 1
  8 3 4 1 1
  9 4 3 1 1
  10 4 5 1 1
  11 4 8 2 1
  12 5 4 1 1
  13 5 7 1 1
  14 5 6 2 1
  15 6 5 2 1
  16 6 21 1 1
  17 6 30 1 1
  18 7 5 1 1
  19 7 22 1 1
  20 7 28 2 1
  21 8 4 2 1
  22 8 9 1 1
  23 8 17 1 1
  24 9 8 1 1
  25 9 10 1 1
  26 9 16 2 1
  27 10 9 1 1
  28 10 15 1 1
  29 10 11 2 1
  30 11 10 2 1
  31 11 12 1 1
  32 11 23 1 1
  33 12 11 1 1
  34 12 13 2 1
  35 12 24 1 1
  36 13 12 2 1
  37 13 14 1 1
  38 13 25 1 1
  39 14 13 1 1
  40 14 15 2 1
  41 14 26 1 1
  42 15 10 1 1
  43 15 14 2 1
  44 15 27 1 1
  45 16 2 1 1
  46 16 9 2 1
  47 17 8 1 1
  48 17 18 3 1
  49 18 17 3 1
  50 19 1 1 1
  51 20 1 1 1
  52 20 37 1 1
  53 20 38 1 1
  54 20 39 1 1
  55 21 6 1 1
  56 22 7 1 1
  57 23 11 1 1
  58 24 12 1 1
  59 25 13 1 1
  60 26 14 1 1
  61 27 15 1 1
  62 28 7 2 1
  63 28 29 1 1
  64 28 32 1 1
  65 29 28 1 1
  66 29 34 1 1
  67 30 6 1 1
  68 30 31 1 1
  69 30 32 2 1
  70 31 30 1 1
  71 32 28 1 1
  72 32 30 2 1
  73 32 33 1 1
  74 33 32 1 1
  75 33 34 1 1
  76 34 29 1 1
  77 34 33 1 1
  78 34 35 1 1
  79 34 36 1 1
  80 35 34 1 1
  81 36 34 1 1
  82 37 20 1 1
  83 38 20 1 1
  84 39 20 1 1
  :::
 } 
} 

f_m_ct { 
 s_m_title
 i_m_ct_stereo_status
 s_m_entry_id
 s_m_entry_name
 s_m_Source_Path
 s_m_Source_File
 i_m_Source_File_Index
 s_m_source_file
 i_m_source_file_index
 i_lp_mmshare_version
 i_f3d_flags
 s_epik_input
 s_epik_cmdline
 r_lp_tautomer_probability
 r_epik_Ionization_Penalty
 r_epik_Ionization_Penalty_Charging
 r_epik_Ionization_Penalty_Neutral
 r_epik_State_Penalty
 r_epik_Charging_Adjusted_Penalty
 i_epik_Tot_Q
 i_epik_Tot_abs_Q
 s_lp_Force_Field
 r_lp_Energy
 b_lp_Chiralities_Consistent
 s_lp_Variant
 s_m_job_name
 s_i_glide_gridfile
 i_i_glide_lignum
 i_i_glide_rotatable_bonds
 r_i_docking_score
 r_i_glide_ligand_efficiency
 r_i_glide_ligand_efficiency_sa
 r_i_glide_ligand_efficiency_ln
 r_i_glide_gscore
 r_i_glide_lipo
 r_i_glide_hbond
 r_i_glide_metal
 r_i_glide_rewards
 r_i_glide_evdw
 r_i_glide_ecoul
 r_i_glide_erotb
 r_i_glide_esite
 r_i_glide_emodel
 r_i_glide_energy
 r_i_glide_einternal
 i_i_glide_confnum
 i_i_glide_posenum
 r_i_glide_eff_state_penalty
 i_phase_Input_Structure_Number
 i_phase_Structure_Number
 r_phase_Similarity_to_Reference
 i_phase_Reference_Structure
 s_phase_Alignment_Method
 s_phase_Alignment_Reason
 s_phase_Core_SMARTS
 s_f3d_frozen_atoms
 s_m_subgroup_title
 s_m_subgroupid
 b_m_subgroup_collapsed
 i_m_ct_format
 :::
 19ap 
  1
  2028 
  combiomed_cipy_affinitydata.1 
  /Users/rubenprieto/Documents/Lab/A1-CIPY/0.Project 
  combiomed_cipy_affinitydata.smi 
  1
  ligprep.maegz 
  1
  53161
  0
  W2NIXTFbY0hdW2NIXVtjSF1bY0hdYzEtYyhuYzJbTkgyXSljKEMjTiljKG4yKS1jM1tjSF1bY0hdW2NIXVtjSF1bY0hdMw== 
  J2VwaWtfcHl0aG9uJywgJy1waCcsICc3LjAnLCAnLXRuJywgJzgnLCAnLW1hJywgJzUwMCcsICctaW1hZScsICc8aW5maWxlLm1hZT4nLCAnLW9tYWUnLCAnPG91dGZpbGUubWFlPic= 
  1
    0.0000 
    0.0000 
    0.0000 
    0.0000 
  0
  0
  0
  S-OPLS 
  40.810891
  1
  18a-1 
  align_ligands_8 
  5n2s_hbond_grid 
  1
  2
  -7.67411119149082
  -0.365433866261468
  -1.00820432747402
  -1.89740848509433
  -7.67411119149082
  -3.0834739956045
  -0.32
  0
  -2.83011350152278
  -32.8430480957031
  -1.87801349163055
  0.483330734166189
  0
  -48.3805575941712
  -34.7210615873337
  3.16691470146179
  1
  17
  0
  43
  43
  0.805423670332853
  61
  "snapped core" 
  "" 
  a1aaaaa1-a2aa(aaa2)-a3aaaaa3 
  "11 12 13 14 15 10 9 8 4 3 2 16 5 7 28 32 30 6 23 24 25 26 27 22 31 21" 
  "A2A CONFORMATION A" 
  dock_gromacs_a2a 
  0
  2
 m_depend[8] { 
  # First column is dependency index #
  i_m_depend_dependency
  s_m_depend_property
  :::
  1 10 r_lp_tautomer_probability 
  2 10 r_epik_Ionization_Penalty 
  3 10 r_epik_Ionization_Penalty_Charging 
  4 10 r_epik_Ionization_Penalty_Neutral 
  5 10 r_epik_State_Penalty 
  6 10 r_epik_Charging_Adjusted_Penalty 
  7 10 i_epik_Tot_Q 
  8 30 s_m_job_name 
  :::
 } 
 m_atom[42] { 
  # First column is atom index #
  i_m_mmod_type
  r_m_x_coord
  r_m_y_coord
  r_m_z_coord
  i_m_residue_number
  i_m_color
  r_m_charge1
  r_m_charge2
  s_m_grow_name
  i_m_atomic_number
  i_m_visibility
  s_m_color_rgb
  s_m_atom_name
  r_epik_H2O_pKa
  r_epik_H2O_pKa_uncertainty
  i_m_minimize_atom_index
  i_m_minimize_constraint
  :::
  1 25 3.894980 -5.081077 16.023213 900 38 -0.92000 -0.92000 "    " 7 1 2E2EFF  ""   -2.178    0.920  47892 1
  2 2 4.729596 -4.630569 15.057577 900 19 1.04200 1.04200 "    " 6 1 FF2EFF  ""  <> <> 47893 1
  3 25 5.927972 -4.298369 15.432203 900 38 -0.83900 -0.83900 "    " 7 1 2E2EFF  ""   -0.684    0.740  47894 1
  4 2 6.731327 -3.710531 14.586488 900 19 0.66400 0.66400 "    " 6 1 FF2EFF  ""  <> <> 47895 1
  5 2 8.089574 -3.732559 15.122405 900 19 0.00000 0.00000 "    " 6 1 FF2EFF  ""  <> <> 47896 1
  6 2 9.015756 -2.658053 15.099396 900 19 -0.11500 -0.11500 "    " 6 1 FF2EFF  ""  <> <> 47897 1
  7 2 8.488413 -5.003429 15.588586 900 19 -0.11500 -0.11500 "    " 6 1 FF2EFF  "C6140"  <> <> 47898 1
  8 2 6.296248 -3.377992 13.304832 900 19 -0.45700 -0.45700 "    " 6 1 FF2EFF  "C6141"  <> <> 47899 1
  9 2 4.966990 -3.767649 12.995390 900 19 0.66400 0.66400 "    " 6 1 FF2EFF  "C6142"  <> <> 47900 1
  10 2 4.102536 -3.369329 11.879376 900 19 0.00000 0.00000 "    " 6 1 FF2EFF  "C6143"  <> <> 47901 1
  11 2 4.242422 -2.129516 11.239695 900 19 -0.11500 -0.11500 "    " 6 1 FF2EFF  "C6144"  <> <> 47902 1
  12 2 3.210887 -1.659408 10.421777 900 19 -0.11500 -0.11500 "    " 6 1 FF2EFF  "C6145"  <> <> 47903 1
  13 2 1.962870 -2.319098 10.392877 900 19 -0.11500 -0.11500 "    " 6 1 FF2EFF  "C6146"  <> <> 47904 1
  14 2 1.852807 -3.595390 10.945712 900 19 -0.11500 -0.11500 "    " 6 1 FF2EFF  "C6147"  <> <> 47905 1
  15 2 2.952821 -4.145886 11.593906 900 19 -0.11500 -0.11500 "    " 6 1 FF2EFF  "C6148"  <> <> 47906 1
  16 25 4.215595 -4.449177 13.883002 900 38 -0.83900 -0.83900 "    " 7 1 2E2EFF  "N6149"   -0.684    0.740  47907 1
  17 1 7.256251 -2.732518 12.454235 900 19 0.39500 0.39500 "    " 6 1 FF2EFF  "C6150"  <> <> 47908 1
  18 24 8.066462 -2.226191 11.820806 900 38 -0.43000 -0.43000 "    " 7 1 2E2EFF  "N6151"  <> <> 47909 1
  19 43 3.358725 -5.884751 15.695806 900 21 0.36000 0.36000 "    " 1 0 FFFFFF  "H6152"   11.401    2.220  47910 1
  20 3 4.473801 -5.339650 17.310722 900 19 0.36000 0.36000 "    " 6 1 FF2EFF  "C6153"   11.401    2.220  47911 1
  21 41 8.698859 -1.676282 14.777606 900 21 0.11500 0.11500 "    " 1 0 FFFFFF  "H6154"  <> <> 47912 1
  22 41 7.790401 -5.819378 15.624251 900 21 0.11500 0.11500 "    " 1 0 FFFFFF  "H6155"  <> <> 47913 1
  23 41 5.116164 -1.519467 11.402509 900 21 0.11500 0.11500 "    " 1 0 FFFFFF  "H6156"  <> <> 47914 1
  24 41 3.355650 -0.755457 9.861522 900 21 0.11500 0.11500 "    " 1 0 FFFFFF  "H6157"  <> <> 47915 1
  25 41 1.136798 -1.922198 9.821012 900 21 0.11500 0.11500 "    " 1 0 FFFFFF  "H6158"  <> <> 47916 1
  26 41 0.951648 -4.170981 10.892001 900 21 0.11500 0.11500 "    " 1 0 FFFFFF  "H6159"  <> <> 47917 1
  27 41 2.838373 -5.129960 12.010168 900 21 0.11500 0.11500 "    " 1 0 FFFFFF  "H6160"  <> <> 47918 1
  28 2 9.836682 -5.249477 15.754239 900 19 0.00000 0.00000 "  c1" 6 1 FF2EFF  "C6161"  <> <> 47919 1
  29 16 10.439187 -6.437027 15.986581 900 70 0.00000 0.00000 "    " 8 1 FF2E2E  "O6162"  <> <> 47920 1
  30 2 10.374711 -2.904875 15.394749 900 19 0.00000 0.00000 "  c1" 6 1 FF2EFF  "C6163"  <> <> 47921 1
  31 41 11.120397 -2.129559 15.318990 900 21 0.00000 0.00000 "    " 1 0 FFFFFF  "H6168"  <> <> 47922 1
  32 2 10.742999 -4.235665 15.642905 900 19 0.00000 0.00000 "  c1" 6 1 FF2EFF  "C6169"  <> <> 47923 1
  33 16 11.957454 -4.776697 15.791563 900 70 0.00000 0.00000 "  c1" 8 1 FF2E2E  "C6171"  <> <> 47924 1
  34 3 11.796268 -6.166731 15.886960 900 19 0.00000 0.00000 "  c1" 6 1 FF2EFF  "C6171"  <> <> 47925 1
  35 41 12.331491 -6.546308 16.755760 900 21 0.00000 0.00000 "    " 1 0 FFFFFF  ""  <> <> 47926 1
  36 41 12.185512 -6.639633 14.985783 900 21 0.00000 0.00000 "    " 1 0 FFFFFF  ""  <> <> 47927 1
  37 41 5.215556 -4.621142 17.549534 900 21 0.00000 0.00000 "    " 1 0 FFFFFF  ""  <> <> 47928 1
  38 41 3.746355 -5.213243 18.102162 900 21 0.00000 0.00000 "    " 1 0 FFFFFF  ""  <> <> 47929 1
  39 3 5.383650 -6.536147 17.246991 900 19 0.00000 0.00000 "    " 6 1 FF2EFF  "C6172"  <> <> 47930 1
  40 41 5.128433 -7.256595 17.984065 900 21 0.00000 0.00000 "    " 1 0 FFFFFF  ""  <> <> 47931 1
  41 41 5.327419 -6.958842 16.263791 900 21 0.00000 0.00000 "    " 1 0 FFFFFF  ""  <> <> 47932 1
  42 41 6.429068 -6.268195 17.391647 900 21 0.00000 0.00000 "    " 1 0 FFFFFF  ""  <> <> 47933 1
  :::
 } 
 m_bond[90] { 
  # First column is bond index #
  i_m_from
  i_m_to
  i_m_order
  b_m_thin_bond
  :::
  1 1 2 1 1
  2 1 19 1 1
  3 1 20 1 1
  4 2 1 1 1
  5 2 16 1 1
  6 2 3 2 1
  7 3 2 2 1
  8 3 4 1 1
  9 4 3 1 1
  10 4 5 1 1
  11 4 8 2 1
  12 5 4 1 1
  13 5 7 1 1
  14 5 6 2 1
  15 6 5 2 1
  16 6 21 1 1
  17 6 30 1 1
  18 7 5 1 1
  19 7 22 1 1
  20 7 28 2 1
  21 8 4 2 1
  22 8 9 1 1
  23 8 17 1 1
  24 9 8 1 1
  25 9 10 1 1
  26 9 16 2 1
  27 10 9 1 1
  28 10 15 1 1
  29 10 11 2 1
  30 11 10 2 1
  31 11 12 1 1
  32 11 23 1 1
  33 12 11 1 1
  34 12 13 2 1
  35 12 24 1 1
  36 13 12 2 1
  37 13 14 1 1
  38 13 25 1 1
  39 14 13 1 1
  40 14 15 2 1
  41 14 26 1 1
  42 15 10 1 1
  43 15 14 2 1
  44 15 27 1 1
  45 16 2 1 1
  46 16 9 2 1
  47 17 8 1 1
  48 17 18 3 1
  49 18 17 3 1
  50 19 1 1 1
  51 20 1 1 1
  52 20 37 1 1
  53 20 38 1 1
  54 20 39 1 1
  55 21 6 1 1
  56 22 7 1 1
  57 23 11 1 1
  58 24 12 1 1
  59 25 13 1 1
  60 26 14 1 1
  61 27 15 1 1
  62 28 7 2 1
  63 28 29 1 1
  64 28 32 1 1
  65 29 28 1 1
  66 29 34 1 1
  67 30 6 1 1
  68 30 31 1 1
  69 30 32 2 1
  70 31 30 1 1
  71 32 28 1 1
  72 32 30 2 1
  73 32 33 1 1
  74 33 32 1 1
  75 33 34 1 1
  76 34 29 1 1
  77 34 33 1 1
  78 34 35 1 1
  79 34 36 1 1
  80 35 34 1 1
  81 36 34 1 1
  82 37 20 1 1
  83 38 20 1 1
  84 39 20 1 1
  85 39 40 1 1
  86 39 41 1 1
  87 39 42 1 1
  88 40 39 1 1
  89 41 39 1 1
  90 42 39 1 1
  :::
 } 
} 

f_m_ct { 
 s_m_title
 i_m_ct_stereo_status
 s_m_entry_id
 s_m_entry_name
 s_m_Source_Path
 s_m_Source_File
 i_m_Source_File_Index
 s_m_source_file
 i_m_source_file_index
 i_lp_mmshare_version
 i_f3d_flags
 s_epik_input
 s_epik_cmdline
 r_lp_tautomer_probability
 r_epik_Ionization_Penalty
 r_epik_Ionization_Penalty_Charging
 r_epik_Ionization_Penalty_Neutral
 r_epik_State_Penalty
 r_epik_Charging_Adjusted_Penalty
 i_epik_Tot_Q
 i_epik_Tot_abs_Q
 s_lp_Force_Field
 r_lp_Energy
 b_lp_Chiralities_Consistent
 s_lp_Variant
 s_m_job_name
 s_i_glide_gridfile
 i_i_glide_lignum
 i_i_glide_rotatable_bonds
 r_i_docking_score
 r_i_glide_ligand_efficiency
 r_i_glide_ligand_efficiency_sa
 r_i_glide_ligand_efficiency_ln
 r_i_glide_gscore
 r_i_glide_lipo
 r_i_glide_hbond
 r_i_glide_metal
 r_i_glide_rewards
 r_i_glide_evdw
 r_i_glide_ecoul
 r_i_glide_erotb
 r_i_glide_esite
 r_i_glide_emodel
 r_i_glide_energy
 r_i_glide_einternal
 i_i_glide_confnum
 i_i_glide_posenum
 r_i_glide_eff_state_penalty
 i_phase_Input_Structure_Number
 i_phase_Structure_Number
 r_phase_Similarity_to_Reference
 i_phase_Reference_Structure
 s_phase_Alignment_Method
 s_phase_Alignment_Reason
 s_phase_Core_SMARTS
 s_f3d_frozen_atoms
 s_m_subgroup_title
 s_m_subgroupid
 b_m_subgroup_collapsed
 i_m_ct_format
 :::
 19aq 
  1
  2029 
  combiomed_cipy_affinitydata.1 
  /Users/rubenprieto/Documents/Lab/A1-CIPY/0.Project 
  combiomed_cipy_affinitydata.smi 
  1
  ligprep.maegz 
  1
  53161
  0
  W2NIXTFbY0hdW2NIXVtjSF1bY0hdYzEtYyhuYzJbTkgyXSljKEMjTiljKG4yKS1jM1tjSF1bY0hdW2NIXVtjSF1bY0hdMw== 
  J2VwaWtfcHl0aG9uJywgJy1waCcsICc3LjAnLCAnLXRuJywgJzgnLCAnLW1hJywgJzUwMCcsICctaW1hZScsICc8aW5maWxlLm1hZT4nLCAnLW9tYWUnLCAnPG91dGZpbGUubWFlPic= 
  1
    0.0000 
    0.0000 
    0.0000 
    0.0000 
  0
  0
  0
  S-OPLS 
  40.810891
  1
  18a-1 
  align_ligands_8 
  5n2s_hbond_grid 
  1
  2
  -7.67411119149082
  -0.365433866261468
  -1.00820432747402
  -1.89740848509433
  -7.67411119149082
  -3.0834739956045
  -0.32
  0
  -2.83011350152278
  -32.8430480957031
  -1.87801349163055
  0.483330734166189
  0
  -48.3805575941712
  -34.7210615873337
  3.16691470146179
  1
  17
  0
  44
  44
  0.940848494974987
  61
  "snapped core" 
  "" 
  a1aaaaa1-a2aa(-a3aaaaa3)aa(a2)Aa4aaaaa4 
  "11 12 13 14 15 10 9 8 4 5 7 27 31 29 6 3 2 16 1 39 38 37 36 41 40 22 23 24 25 26 21 30 20 19 44 43 42 46 45" 
  "A2A CONFORMATION A" 
  dock_gromacs_a2a 
  0
  2
 m_depend[8] { 
  # First column is dependency index #
  i_m_depend_dependency
  s_m_depend_property
  :::
  1 10 r_lp_tautomer_probability 
  2 10 r_epik_Ionization_Penalty 
  3 10 r_epik_Ionization_Penalty_Charging 
  4 10 r_epik_Ionization_Penalty_Neutral 
  5 10 r_epik_State_Penalty 
  6 10 r_epik_Charging_Adjusted_Penalty 
  7 10 i_epik_Tot_Q 
  8 30 s_m_job_name 
  :::
 } 
 m_atom[46] { 
  # First column is atom index #
  i_m_mmod_type
  r_m_x_coord
  r_m_y_coord
  r_m_z_coord
  i_m_residue_number
  i_m_color
  r_m_charge1
  r_m_charge2
  s_m_grow_name
  i_m_atomic_number
  i_m_visibility
  s_m_color_rgb
  s_m_atom_name
  r_epik_H2O_pKa
  r_epik_H2O_pKa_uncertainty
  i_m_minimize_atom_index
  i_m_minimize_constraint
  :::
  1 25 4.868532 -6.009390 16.774798 900 38 -0.92000 -0.92000 "    " 7 1 2E2EFF  ""   -2.178    0.920  47868 1
  2 2 5.232899 -5.009695 15.891931 900 19 1.04200 1.04200 "    " 6 1 FF2EFF  ""  <> <> 47869 1
  3 25 6.344464 -4.441106 16.203021 900 38 -0.83900 -0.83900 "    " 7 1 2E2EFF  ""   -0.684    0.740  47870 1
  4 2 7.042479 -3.798566 15.274262 900 19 0.66400 0.66400 "    " 6 1 FF2EFF  ""  <> <> 47871 1
  5 2 8.464976 -3.940794 15.557992 900 19 0.00000 0.00000 "    " 6 1 FF2EFF  ""  <> <> 47872 1
  6 2 9.490997 -3.012006 15.245135 900 19 -0.11500 -0.11500 "    " 6 1 FF2EFF  ""  <> <> 47873 1
  7 2 8.800593 -5.220470 16.057172 900 19 -0.11500 -0.11500 "    " 6 1 FF2EFF  "C6140"  <> <> 47874 1
  8 2 6.480779 -3.477837 14.033426 900 19 -0.45700 -0.45700 "    " 6 1 FF2EFF  "C6141"  <> <> 47875 1
  9 2 5.162605 -3.948519 13.856859 900 19 0.66400 0.66400 "    " 6 1 FF2EFF  "C6142"  <> <> 47876 1
  10 2 4.303150 -3.546973 12.721095 900 19 0.00000 0.00000 "    " 6 1 FF2EFF  "C6143"  <> <> 47877 1
  11 2 4.288064 -2.227729 12.222808 900 19 -0.11500 -0.11500 "    " 6 1 FF2EFF  "C6144"  <> <> 47878 1
  12 2 3.350500 -1.828271 11.267090 900 19 -0.11500 -0.11500 "    " 6 1 FF2EFF  "C6145"  <> <> 47879 1
  13 2 2.348603 -2.718033 10.848746 900 19 -0.11500 -0.11500 "    " 6 1 FF2EFF  "C6146"  <> <> 47880 1
  14 2 2.417677 -4.067048 11.236179 900 19 -0.11500 -0.11500 "    " 6 1 FF2EFF  "C6147"  <> <> 47881 1
  15 2 3.422591 -4.467556 12.134226 900 19 -0.11500 -0.11500 "    " 6 1 FF2EFF  "C6148"  <> <> 47882 1
  16 25 4.577904 -4.803474 14.750827 900 38 -0.83900 -0.83900 "    " 7 1 2E2EFF  "N6149"   -0.684    0.740  47883 1
  17 1 7.233511 -2.784932 12.994349 900 19 0.39500 0.39500 "    " 6 1 FF2EFF  "C6150"  <> <> 47884 1
  18 24 7.823260 -2.232732 12.164633 900 38 -0.43000 -0.43000 "    " 7 1 2E2EFF  "N6151"  <> <> 47885 1
  19 43 4.109408 -6.538844 16.336678 900 21 0.36000 0.36000 "    " 1 0 FFFFFF  "H6152"   11.401    2.220  47886 1
  20 41 9.242363 -2.022719 14.889188 900 21 0.11500 0.11500 "    " 1 0 FFFFFF  "H6153"  <> <> 47887 1
  21 41 8.072346 -5.955352 16.322223 900 21 0.11500 0.11500 "    " 1 0 FFFFFF  "H6154"  <> <> 47888 1
  22 41 4.978622 -1.487793 12.592182 900 21 0.11500 0.11500 "    " 1 0 FFFFFF  "H6155"  <> <> 47889 1
  23 41 3.399985 -0.819460 10.903483 900 21 0.11500 0.11500 "    " 1 0 FFFFFF  "H6156"  <> <> 47890 1
  24 41 1.578050 -2.383439 10.169098 900 21 0.11500 0.11500 "    " 1 0 FFFFFF  "H6157"  <> <> 47891 1
  25 41 1.711162 -4.790464 10.853832 900 21 0.11500 0.11500 "    " 1 0 FFFFFF  "H6158"  <> <> 47892 1
  26 41 3.540544 -5.493549 12.415234 900 21 0.11500 0.11500 "    " 1 0 FFFFFF  "H6159"  <> <> 47893 1
  27 2 10.096677 -5.617830 16.098088 900 19 0.00000 0.00000 "  c1" 6 1 FF2EFF  "C6160"  <> <> 47894 1
  28 16 10.583148 -6.811809 16.493137 900 70 0.00000 0.00000 "    " 8 1 FF2E2E  "O6161"  <> <> 47895 1
  29 2 10.837758 -3.439331 15.286437 900 19 0.00000 0.00000 "  c1" 6 1 FF2EFF  "C6162"  <> <> 47896 1
  30 41 11.651249 -2.796492 14.985304 900 21 0.00000 0.00000 "    " 1 0 FFFFFF  "H6163"  <> <> 47897 1
  31 2 11.065685 -4.777396 15.654569 900 19 0.00000 0.00000 "  c1" 6 1 FF2EFF  "C6164"  <> <> 47898 1
  32 16 12.189962 -5.485596 15.687047 900 70 0.00000 0.00000 "  c1" 8 1 FF2E2E  "O6165"  <> <> 47899 1
  33 3 11.949257 -6.683600 16.322315 900 19 0.00000 0.00000 "  c1" 6 1 FF2EFF  "C6166"  <> <> 47900 1
  34 41 12.428387 -6.595593 17.291573 900 21 0.00000 0.00000 "    " 1 0 FFFFFF  "H6167"  <> <> 47901 1
  35 41 12.387866 -7.492263 15.746105 900 21 0.00000 0.00000 "    " 1 0 FFFFFF  "H6168"  <> <> 47902 1
  36 2 7.032520 -8.509177 19.504268 900 19 0.00000 0.00000 "  n1" 6 1 FF2EFF  "C6169"  <> <> 47903 1
  37 2 5.904778 -8.997646 18.823382 900 19 0.00000 0.00000 "  f1" 6 1 FF2EFF  "C6170"  <> <> 47904 1
  38 2 5.189555 -8.160760 17.939243 900 19 0.00000 0.00000 "  c3" 6 1 FF2EFF  "C6171"  <> <> 47905 1
  39 2 5.575792 -6.809903 17.711591 900 19 0.00000 0.00000 "  c1" 6 1 FF2EFF  "C6172"  <> <> 47906 1
  40 2 6.715662 -6.355298 18.407013 900 19 0.00000 0.00000 "    " 6 1 FF2EFF  "C6173"  <> <> 47907 1
  41 2 7.439129 -7.184243 19.285933 900 19 0.00000 0.00000 "  n3" 6 1 FF2EFF  "C6174"  <> <> 47908 1
  42 41 7.608676 -9.147533 20.156886 900 21 0.00000 0.00000 "  n2" 1 0 FFFFFF  "H6175"  <> <> 47909 1
  43 41 5.621977 -10.029350 18.946310 900 21 0.00000 0.00000 "    " 1 0 FFFFFF  "H6176"  <> <> 47910 1
  44 41 4.350403 -8.575883 17.402339 900 21 0.00000 0.00000 "    " 1 0 FFFFFF  "H6177"  <> <> 47911 1
  45 41 7.073389 -5.341494 18.292436 900 21 0.00000 0.00000 "    " 1 0 FFFFFF  "H6178"  <> <> 47912 1
  46 41 8.316171 -6.777392 19.769217 900 21 0.00000 0.00000 "    " 1 0 FFFFFF  "H6179"  <> <> 47913 1
  :::
 } 
 m_bond[100] { 
  # First column is bond index #
  i_m_from
  i_m_to
  i_m_order
  b_m_thin_bond
  :::
  1 1 2 1 1
  2 1 19 1 1
  3 1 39 1 1
  4 2 1 1 1
  5 2 16 1 1
  6 2 3 2 1
  7 3 2 2 1
  8 3 4 1 1
  9 4 3 1 1
  10 4 5 1 1
  11 4 8 2 1
  12 5 4 1 1
  13 5 7 1 1
  14 5 6 2 1
  15 6 5 2 1
  16 6 20 1 1
  17 6 29 1 1
  18 7 5 1 1
  19 7 21 1 1
  20 7 27 2 1
  21 8 4 2 1
  22 8 9 1 1
  23 8 17 1 1
  24 9 8 1 1
  25 9 10 1 1
  26 9 16 2 1
  27 10 9 1 1
  28 10 15 1 1
  29 10 11 2 1
  30 11 10 2 1
  31 11 12 1 1
  32 11 22 1 1
  33 12 11 1 1
  34 12 13 2 1
  35 12 23 1 1
  36 13 12 2 1
  37 13 14 1 1
  38 13 24 1 1
  39 14 13 1 1
  40 14 15 2 1
  41 14 25 1 1
  42 15 10 1 1
  43 15 14 2 1
  44 15 26 1 1
  45 16 2 1 1
  46 16 9 2 1
  47 17 8 1 1
  48 17 18 3 1
  49 18 17 3 1
  50 19 1 1 1
  51 20 6 1 1
  52 21 7 1 1
  53 22 11 1 1
  54 23 12 1 1
  55 24 13 1 1
  56 25 14 1 1
  57 26 15 1 1
  58 27 7 2 1
  59 27 28 1 1
  60 27 31 1 1
  61 28 27 1 1
  62 28 33 1 1
  63 29 6 1 1
  64 29 30 1 1
  65 29 31 2 1
  66 30 29 1 1
  67 31 27 1 1
  68 31 29 2 1
  69 31 32 1 1
  70 32 31 1 1
  71 32 33 1 1
  72 33 28 1 1
  73 33 32 1 1
  74 33 34 1 1
  75 33 35 1 1
  76 34 33 1 1
  77 35 33 1 1
  78 36 37 2 1
  79 36 41 1 1
  80 36 42 1 1
  81 37 36 2 1
  82 37 38 1 1
  83 37 43 1 1
  84 38 37 1 1
  85 38 39 2 1
  86 38 44 1 1
  87 39 1 1 1
  88 39 38 2 1
  89 39 40 1 1
  90 40 39 1 1
  91 40 41 2 1
  92 40 45 1 1
  93 41 36 1 1
  94 41 40 2 1
  95 41 46 1 1
  96 42 36 1 1
  97 43 37 1 1
  98 44 38 1 1
  99 45 40 1 1
  100 46 41 1 1
  :::
 } 
} 

f_m_ct { 
 s_m_title
 i_m_ct_stereo_status
 s_m_entry_id
 s_m_entry_name
 s_m_Source_Path
 s_m_Source_File
 i_m_Source_File_Index
 s_m_source_file
 i_m_source_file_index
 i_lp_mmshare_version
 i_f3d_flags
 s_epik_input
 s_epik_cmdline
 r_lp_tautomer_probability
 r_epik_Ionization_Penalty
 r_epik_Ionization_Penalty_Charging
 r_epik_Ionization_Penalty_Neutral
 r_epik_State_Penalty
 r_epik_Charging_Adjusted_Penalty
 i_epik_Tot_Q
 i_epik_Tot_abs_Q
 s_lp_Force_Field
 r_lp_Energy
 b_lp_Chiralities_Consistent
 s_lp_Variant
 s_m_job_name
 s_i_glide_gridfile
 i_i_glide_lignum
 i_i_glide_rotatable_bonds
 r_i_docking_score
 r_i_glide_ligand_efficiency
 r_i_glide_ligand_efficiency_sa
 r_i_glide_ligand_efficiency_ln
 r_i_glide_gscore
 r_i_glide_lipo
 r_i_glide_hbond
 r_i_glide_metal
 r_i_glide_rewards
 r_i_glide_evdw
 r_i_glide_ecoul
 r_i_glide_erotb
 r_i_glide_esite
 r_i_glide_emodel
 r_i_glide_energy
 r_i_glide_einternal
 i_i_glide_confnum
 i_i_glide_posenum
 r_i_glide_eff_state_penalty
 i_phase_Input_Structure_Number
 i_phase_Structure_Number
 r_phase_Similarity_to_Reference
 i_phase_Reference_Structure
 s_phase_Alignment_Method
 s_phase_Alignment_Reason
 s_phase_Core_SMARTS
 s_f3d_frozen_atoms
 s_m_subgroup_title
 s_m_subgroupid
 b_m_subgroup_collapsed
 i_m_ct_format
 :::
 18x 
  1
  2030 
  combiomed_cipy_affinitydata.1 
  /Users/rubenprieto/Documents/Lab/A1-CIPY/0.Project 
  combiomed_cipy_affinitydata.smi 
  1
  ligprep.maegz 
  1
  53161
  0
  W2NIXTFbY0hdW2NIXVtjSF1bY0hdYzEtYyhuYzJbTkgyXSljKEMjTiljKG4yKS1jM1tjSF1bY0hdW2NIXVtjSF1bY0hdMw== 
  J2VwaWtfcHl0aG9uJywgJy1waCcsICc3LjAnLCAnLXRuJywgJzgnLCAnLW1hJywgJzUwMCcsICctaW1hZScsICc8aW5maWxlLm1hZT4nLCAnLW9tYWUnLCAnPG91dGZpbGUubWFlPic= 
  1
    0.0000 
    0.0000 
    0.0000 
    0.0000 
  0
  0
  0
  S-OPLS 
  40.810891
  1
  18a-1 
  align_ligands_8 
  5n2s_hbond_grid 
  1
  2
  -7.67411119149082
  -0.365433866261468
  -1.00820432747402
  -1.89740848509433
  -7.67411119149082
  -3.0834739956045
  -0.32
  0
  -2.83011350152278
  -32.8430480957031
  -1.87801349163055
  0.483330734166189
  0
  -48.3805575941712
  -34.7210615873337
  3.16691470146179
  1
  17
  0
  45
  45
  0.643450297759925
  61
  "snapped core" 
  "" 
  a1aaaaa1-a2aaaaa2 
  "5 4 3 2 13 6 7 8 9 10 11 12 18 19 20 21 22" 
  "A2A CONFORMATION A" 
  dock_gromacs_a2a 
  0
  2
 m_depend[8] { 
  # First column is dependency index #
  i_m_depend_dependency
  s_m_depend_property
  :::
  1 10 r_lp_tautomer_probability 
  2 10 r_epik_Ionization_Penalty 
  3 10 r_epik_Ionization_Penalty_Charging 
  4 10 r_epik_Ionization_Penalty_Neutral 
  5 10 r_epik_State_Penalty 
  6 10 r_epik_Charging_Adjusted_Penalty 
  7 10 i_epik_Tot_Q 
  8 30 s_m_job_name 
  :::
 } 
 m_atom[30] { 
  # First column is atom index #
  i_m_mmod_type
  r_m_x_coord
  r_m_y_coord
  r_m_z_coord
  i_m_residue_number
  i_m_color
  r_m_charge1
  r_m_charge2
  s_m_grow_name
  i_m_atomic_number
  i_m_visibility
  s_m_color_rgb
  s_m_atom_name
  r_epik_H2O_pKa
  r_epik_H2O_pKa_uncertainty
  i_m_minimize_atom_index
  i_m_minimize_constraint
  :::
  1 25 5.327171 -5.464062 16.100721 900 38 -0.92000 -0.92000 "    " 7 1 2E2EFF  ""   -2.178    0.920  47868 1
  2 2 5.785766 -4.590582 15.172637 900 19 1.04200 1.04200 "    " 6 1 FF2EFF  ""  <> <> 47869 1
  3 25 4.969314 -4.337887 14.181855 900 38 -0.83900 -0.83900 "    " 7 1 2E2EFF  ""   -0.684    0.740  47870 1
  4 2 5.381889 -3.466543 13.239135 900 19 0.66400 0.66400 "    " 6 1 FF2EFF  ""  <> <> 47871 1
  5 2 6.676020 -2.904293 13.283006 900 19 -0.45700 -0.45700 "    " 6 1 FF2EFF  ""  <> <> 47872 1
  6 2 7.446783 -3.237750 14.421559 900 19 0.66400 0.66400 "    " 6 1 FF2EFF  ""  <> <> 47873 1
  7 25 6.995913 -4.111768 15.352167 900 38 -0.83900 -0.83900 "    " 7 1 2E2EFF  ""   -0.684    0.740  47874 1
  8 1 7.194948 -2.080421 12.195915 900 19 0.39500 0.39500 "    " 6 1 FF2EFF  ""  <> <> 47875 1
  9 24 7.599377 -1.428452 11.329238 900 38 -0.43000 -0.43000 "    " 7 1 2E2EFF  ""  <> <> 47876 1
  10 43 5.981712 -5.827912 16.768649 900 21 0.36000 0.36000 "    " 1 0 FFFFFF  ""   11.401    2.220  47877 1
  11 43 4.527564 -6.034349 15.837458 900 21 0.36000 0.36000 "    " 1 0 FFFFFF  ""   11.401    2.220  47878 1
  12 2 2.101722 -2.611603 10.568030 900 19 0.00000 0.00000 "  n1" 6 1 FF2EFF  "C47890"  <> <> 47879 1
  13 2 2.280655 -3.909153 11.073804 900 19 0.00000 0.00000 "  f1" 6 1 FF2EFF  "C47891"  <> <> 47880 1
  14 2 3.401755 -4.182934 11.880091 900 19 0.00000 0.00000 "  c3" 6 1 FF2EFF  "C47892"  <> <> 47881 1
  15 2 4.327635 -3.178222 12.236949 900 19 0.00000 0.00000 "  c1" 6 1 FF2EFF  "C47893"  <> <> 47882 1
  16 2 4.156592 -1.901989 11.660542 900 19 0.00000 0.00000 "    " 6 1 FF2EFF  "C47894"  <> <> 47883 1
  17 2 3.088312 -1.639174 10.796980 900 19 0.00000 0.00000 "  n3" 6 1 FF2EFF  "C47895"  <> <> 47884 1
  18 41 1.242621 -2.379507 9.955334 900 21 0.00000 0.00000 "  n2" 1 0 FFFFFF  "H47896"  <> <> 47885 1
  19 41 1.564173 -4.688261 10.849770 900 21 0.00000 0.00000 "    " 1 0 FFFFFF  "H47897"  <> <> 47886 1
  20 41 3.563892 -5.178461 12.259732 900 21 0.00000 0.00000 "    " 1 0 FFFFFF  "H47898"  <> <> 47887 1
  21 41 4.828735 -1.089765 11.887562 900 21 0.00000 0.00000 "    " 1 0 FFFFFF  "H47899"  <> <> 47888 1
  22 41 3.039914 -0.670036 10.339506 900 21 0.00000 0.00000 "    " 1 0 FFFFFF  "H47900"  <> <> 47889 1
  23 2 8.822961 -2.788978 14.670995 900 19 0.00000 0.00000 "  c1" 6 1 FF2EFF  "C47890"  <> <> 47890 1
  24 2 9.814578 -3.335722 15.433806 900 19 0.00000 0.00000 "  c3" 6 1 FF2EFF  "C47891"  <> <> 47891 1
  25 2 10.999923 -2.600171 15.158626 900 19 0.00000 0.00000 "  n3" 6 1 FF2EFF  "C47892"  <> <> 47892 1
  26 2 10.646152 -1.634126 14.264275 900 19 0.00000 0.00000 "  n1" 6 1 FF2EFF  "C47893"  <> <> 47893 1
  27 41 9.686215 -4.208543 16.053358 900 21 0.00000 0.00000 "    " 1 0 FFFFFF  "H47894"  <> <> 47894 1
  28 41 11.993386 -2.776288 15.541168 900 21 0.00000 0.00000 "    " 1 0 FFFFFF  "H47895"  <> <> 47895 1
  29 41 11.186779 -0.862473 13.732310 900 21 0.00000 0.00000 "  n2" 1 0 FFFFFF  "H47896"  <> <> 47896 1
  30 16 9.319148 -1.713823 13.989273 900 70 0.00000 0.00000 "  c1" 8 1 FF2E2E  "O47897"  <> <> 47897 1
  :::
 } 
 m_bond[64] { 
  # First column is bond index #
  i_m_from
  i_m_to
  i_m_order
  b_m_thin_bond
  :::
  1 1 2 1 1
  2 1 10 1 1
  3 1 11 1 1
  4 2 1 1 1
  5 2 7 1 1
  6 2 3 2 1
  7 3 2 2 1
  8 3 4 1 1
  9 4 3 1 1
  10 4 5 2 1
  11 4 15 1 1
  12 5 4 2 1
  13 5 6 1 1
  14 5 8 1 1
  15 6 5 1 1
  16 6 7 2 1
  17 6 23 1 1
  18 7 2 1 1
  19 7 6 2 1
  20 8 5 1 1
  21 8 9 3 1
  22 9 8 3 1
  23 10 1 1 1
  24 11 1 1 1
  25 12 13 2 1
  26 12 17 1 1
  27 12 18 1 1
  28 13 12 2 1
  29 13 14 1 1
  30 13 19 1 1
  31 14 13 1 1
  32 14 15 2 1
  33 14 20 1 1
  34 15 4 1 1
  35 15 14 2 1
  36 15 16 1 1
  37 16 15 1 1
  38 16 17 2 1
  39 16 21 1 1
  40 17 12 1 1
  41 17 16 2 1
  42 17 22 1 1
  43 18 12 1 1
  44 19 13 1 1
  45 20 14 1 1
  46 21 16 1 1
  47 22 17 1 1
  48 23 6 1 1
  49 23 24 2 1
  50 23 30 1 1
  51 24 23 2 1
  52 24 25 1 1
  53 24 27 1 1
  54 25 24 1 1
  55 25 26 2 1
  56 25 28 1 1
  57 26 25 2 1
  58 26 29 1 1
  59 26 30 1 1
  60 27 24 1 1
  61 28 25 1 1
  62 29 26 1 1
  63 30 23 1 1
  64 30 26 1 1
  :::
 } 
} 

f_m_ct { 
 s_m_title
 i_m_ct_stereo_status
 s_m_entry_id
 s_m_entry_name
 s_m_Source_Path
 s_m_Source_File
 i_m_Source_File_Index
 s_m_source_file
 i_m_source_file_index
 i_lp_mmshare_version
 i_f3d_flags
 s_epik_input
 s_epik_cmdline
 r_lp_tautomer_probability
 r_epik_Ionization_Penalty
 r_epik_Ionization_Penalty_Charging
 r_epik_Ionization_Penalty_Neutral
 r_epik_State_Penalty
 r_epik_Charging_Adjusted_Penalty
 i_epik_Tot_Q
 i_epik_Tot_abs_Q
 s_lp_Force_Field
 r_lp_Energy
 b_lp_Chiralities_Consistent
 s_lp_Variant
 s_m_job_name
 s_i_glide_gridfile
 i_i_glide_lignum
 i_i_glide_rotatable_bonds
 r_i_docking_score
 r_i_glide_ligand_efficiency
 r_i_glide_ligand_efficiency_sa
 r_i_glide_ligand_efficiency_ln
 r_i_glide_gscore
 r_i_glide_lipo
 r_i_glide_hbond
 r_i_glide_metal
 r_i_glide_rewards
 r_i_glide_evdw
 r_i_glide_ecoul
 r_i_glide_erotb
 r_i_glide_esite
 r_i_glide_emodel
 r_i_glide_energy
 r_i_glide_einternal
 i_i_glide_confnum
 i_i_glide_posenum
 r_i_glide_eff_state_penalty
 i_phase_Input_Structure_Number
 i_phase_Structure_Number
 r_phase_Similarity_to_Reference
 i_phase_Reference_Structure
 s_phase_Alignment_Method
 s_phase_Alignment_Reason
 s_phase_Core_SMARTS
 s_f3d_frozen_atoms
 s_m_subgroup_title
 s_m_subgroupid
 b_m_subgroup_collapsed
 i_m_ct_format
 :::
 19at 
  1
  2031 
  combiomed_cipy_affinitydata.1 
  /Users/rubenprieto/Documents/Lab/A1-CIPY/0.Project 
  combiomed_cipy_affinitydata.smi 
  1
  ligprep.maegz 
  1
  53161
  0
  W2NIXTFbY0hdW2NIXVtjSF1bY0hdYzEtYyhuYzJbTkgyXSljKEMjTiljKG4yKS1jM1tjSF1bY0hdW2NIXVtjSF1bY0hdMw== 
  J2VwaWtfcHl0aG9uJywgJy1waCcsICc3LjAnLCAnLXRuJywgJzgnLCAnLW1hJywgJzUwMCcsICctaW1hZScsICc8aW5maWxlLm1hZT4nLCAnLW9tYWUnLCAnPG91dGZpbGUubWFlPic= 
  1
    0.0000 
    0.0000 
    0.0000 
    0.0000 
  0
  0
  0
  S-OPLS 
  40.810891
  1
  18a-1 
  align_ligands_8 
  5n2s_hbond_grid 
  1
  2
  -7.67411119149082
  -0.365433866261468
  -1.00820432747402
  -1.89740848509433
  -7.67411119149082
  -3.0834739956045
  -0.32
  0
  -2.83011350152278
  -32.8430480957031
  -1.87801349163055
  0.483330734166189
  0
  -48.3805575941712
  -34.7210615873337
  3.16691470146179
  1
  17
  0
  46
  46
  0.673184050506861
  61
  "snapped core" 
  "" 
  a1aaaaa1-a2aaaaa2 
  "13 2 3 4 5 6 7 8 9 10 11 12 18 19 20 21 22" 
  "A2A CONFORMATION A" 
  dock_gromacs_a2a 
  0
  2
 m_depend[8] { 
  # First column is dependency index #
  i_m_depend_dependency
  s_m_depend_property
  :::
  1 10 r_lp_tautomer_probability 
  2 10 r_epik_Ionization_Penalty 
  3 10 r_epik_Ionization_Penalty_Charging 
  4 10 r_epik_Ionization_Penalty_Neutral 
  5 10 r_epik_State_Penalty 
  6 10 r_epik_Charging_Adjusted_Penalty 
  7 10 i_epik_Tot_Q 
  8 30 s_m_job_name 
  :::
 } 
 m_atom[33] { 
  # First column is atom index #
  i_m_mmod_type
  r_m_x_coord
  r_m_y_coord
  r_m_z_coord
  i_m_residue_number
  i_m_color
  r_m_charge1
  r_m_charge2
  s_m_grow_name
  i_m_atomic_number
  i_m_visibility
  s_m_color_rgb
  s_m_atom_name
  r_epik_H2O_pKa
  r_epik_H2O_pKa_uncertainty
  i_m_minimize_atom_index
  i_m_minimize_constraint
  :::
  1 25 5.549304 -6.167507 15.802845 900 38 -0.92000 -0.92000 "    " 7 1 2E2EFF  ""   -2.178    0.920  47892 1
  2 2 6.090308 -5.069812 15.270377 900 19 1.04200 1.04200 "    " 6 1 FF2EFF  ""  <> <> 47893 1
  3 25 7.235780 -4.632272 15.741681 900 38 -0.83900 -0.83900 "    " 7 1 2E2EFF  ""   -0.684    0.740  47894 1
  4 2 7.814778 -3.663986 15.015600 900 19 0.66400 0.66400 "    " 6 1 FF2EFF  ""  <> <> 47895 1
  5 2 7.223372 -3.133477 13.844693 900 19 -0.45700 -0.45700 "    " 6 1 FF2EFF  ""  <> <> 47896 1
  6 2 5.941783 -3.645791 13.526006 900 19 0.66400 0.66400 "    " 6 1 FF2EFF  ""  <> <> 47897 1
  7 2 4.960395 -3.255654 12.488654 900 19 0.00000 0.00000 "    " 6 1 FF2EFF  ""  <> <> 47898 1
  8 2 4.837672 -1.932220 12.037912 900 19 -0.11500 -0.11500 "    " 6 1 FF2EFF  ""  <> <> 47899 1
  9 2 3.724239 -1.561796 11.269578 900 19 -0.11500 -0.11500 "    " 6 1 FF2EFF  ""  <> <> 47900 1
  10 2 2.730290 -2.483223 10.909192 900 19 -0.11500 -0.11500 "    " 6 1 FF2EFF  ""  <> <> 47901 1
  11 2 2.871021 -3.822673 11.283253 900 19 -0.11500 -0.11500 "    " 6 1 FF2EFF  ""  <> <> 47902 1
  12 2 3.979990 -4.192804 12.056543 900 19 -0.11500 -0.11500 "    " 6 1 FF2EFF  ""  <> <> 47903 1
  13 25 5.419323 -4.631960 14.256757 900 38 -0.83900 -0.83900 "    " 7 1 2E2EFF  ""   -0.684    0.740  47904 1
  14 1 8.008027 -2.244586 13.007151 900 19 0.39500 0.39500 "    " 6 1 FF2EFF  ""  <> <> 47905 1
  15 24 8.677889 -1.556440 12.365334 900 38 -0.43000 -0.43000 "    " 7 1 2E2EFF  ""  <> <> 47906 1
  16 43 4.705289 -6.521257 15.346762 900 21 0.36000 0.36000 "    " 1 0 FFFFFF  ""   11.401    2.220  47907 1
  17 3 5.464522 -6.278931 17.213698 900 19 0.36000 0.36000 "    " 6 1 FF2EFF  "C6150"   11.401    2.220  47908 1
  18 41 5.548533 -1.181990 12.349704 900 21 0.11500 0.11500 "    " 1 0 FFFFFF  ""  <> <> 47909 1
  19 41 3.601919 -0.544685 11.004527 900 21 0.11500 0.11500 "    " 1 0 FFFFFF  ""  <> <> 47910 1
  20 41 1.866213 -2.169491 10.342408 900 21 0.11500 0.11500 "    " 1 0 FFFFFF  ""  <> <> 47911 1
  21 41 2.124524 -4.556992 11.014693 900 21 0.11500 0.11500 "    " 1 0 FFFFFF  ""  <> <> 47912 1
  22 41 4.044422 -5.219758 12.380592 900 21 0.11500 0.11500 "    " 1 0 FFFFFF  ""  <> <> 47913 1
  23 2 9.197332 -3.417598 15.409569 900 19 0.00000 0.00000 "  c1" 6 1 FF2EFF  "C6156"  <> <> 47914 1
  24 2 9.993192 -2.308069 15.493544 900 19 0.00000 0.00000 "  c3" 6 1 FF2EFF  "C6157"  <> <> 47915 1
  25 2 11.322806 -2.793272 15.642185 900 19 0.00000 0.00000 "  n3" 6 1 FF2EFF  "C6158"  <> <> 47916 1
  26 2 11.228680 -4.151896 15.667307 900 19 0.00000 0.00000 "  n1" 6 1 FF2EFF  "C6159"  <> <> 47917 1
  27 16 9.940029 -4.541129 15.604958 900 70 0.00000 0.00000 "    " 8 1 FF2E2E  "O6160"  <> <> 47918 1
  28 41 9.665946 -1.287025 15.362436 900 21 0.00000 0.00000 "    " 1 0 FFFFFF  "H6161"  <> <> 47919 1
  29 41 12.250332 -2.236893 15.662420 900 21 0.00000 0.00000 "    " 1 0 FFFFFF  "H6162"  <> <> 47920 1
  30 41 11.940082 -4.960637 15.754418 900 21 0.00000 0.00000 "  n2" 1 0 FFFFFF  "H6163"  <> <> 47921 1
  31 41 4.959212 -7.197315 17.478702 900 21 0.00000 0.00000 "    " 1 0 FFFFFF  ""  <> <> 47922 1
  32 41 6.481598 -6.307052 17.596906 900 21 0.00000 0.00000 "    " 1 0 FFFFFF  ""  <> <> 47923 1
  33 41 4.891381 -5.436154 17.600259 900 21 0.00000 0.00000 "    " 1 0 FFFFFF  ""  <> <> 47924 1
  :::
 } 
 m_bond[70] { 
  # First column is bond index #
  i_m_from
  i_m_to
  i_m_order
  b_m_thin_bond
  :::
  1 1 2 1 1
  2 1 16 1 1
  3 1 17 1 1
  4 2 1 1 1
  5 2 13 1 1
  6 2 3 2 1
  7 3 2 2 1
  8 3 4 1 1
  9 4 3 1 1
  10 4 5 2 1
  11 4 23 1 1
  12 5 4 2 1
  13 5 6 1 1
  14 5 14 1 1
  15 6 5 1 1
  16 6 7 1 1
  17 6 13 2 1
  18 7 6 1 1
  19 7 12 1 1
  20 7 8 2 1
  21 8 7 2 1
  22 8 9 1 1
  23 8 18 1 1
  24 9 8 1 1
  25 9 10 2 1
  26 9 19 1 1
  27 10 9 2 1
  28 10 11 1 1
  29 10 20 1 1
  30 11 10 1 1
  31 11 12 2 1
  32 11 21 1 1
  33 12 7 1 1
  34 12 11 2 1
  35 12 22 1 1
  36 13 2 1 1
  37 13 6 2 1
  38 14 5 1 1
  39 14 15 3 1
  40 15 14 3 1
  41 16 1 1 1
  42 17 1 1 1
  43 17 31 1 1
  44 17 32 1 1
  45 17 33 1 1
  46 18 8 1 1
  47 19 9 1 1
  48 20 10 1 1
  49 21 11 1 1
  50 22 12 1 1
  51 23 4 1 1
  52 23 24 2 1
  53 23 27 1 1
  54 24 23 2 1
  55 24 25 1 1
  56 24 28 1 1
  57 25 24 1 1
  58 25 26 2 1
  59 25 29 1 1
  60 26 25 2 1
  61 26 27 1 1
  62 26 30 1 1
  63 27 23 1 1
  64 27 26 1 1
  65 28 24 1 1
  66 29 25 1 1
  67 30 26 1 1
  68 31 17 1 1
  69 32 17 1 1
  70 33 17 1 1
  :::
 } 
} 

f_m_ct { 
 s_m_title
 i_m_ct_stereo_status
 s_m_entry_id
 s_m_entry_name
 s_m_Source_Path
 s_m_Source_File
 i_m_Source_File_Index
 s_m_source_file
 i_m_source_file_index
 i_lp_mmshare_version
 i_f3d_flags
 s_epik_input
 s_epik_cmdline
 r_lp_tautomer_probability
 r_epik_Ionization_Penalty
 r_epik_Ionization_Penalty_Charging
 r_epik_Ionization_Penalty_Neutral
 r_epik_State_Penalty
 r_epik_Charging_Adjusted_Penalty
 i_epik_Tot_Q
 i_epik_Tot_abs_Q
 s_lp_Force_Field
 r_lp_Energy
 b_lp_Chiralities_Consistent
 s_lp_Variant
 s_m_job_name
 s_i_glide_gridfile
 i_i_glide_lignum
 i_i_glide_rotatable_bonds
 r_i_docking_score
 r_i_glide_ligand_efficiency
 r_i_glide_ligand_efficiency_sa
 r_i_glide_ligand_efficiency_ln
 r_i_glide_gscore
 r_i_glide_lipo
 r_i_glide_hbond
 r_i_glide_metal
 r_i_glide_rewards
 r_i_glide_evdw
 r_i_glide_ecoul
 r_i_glide_erotb
 r_i_glide_esite
 r_i_glide_emodel
 r_i_glide_energy
 r_i_glide_einternal
 i_i_glide_confnum
 i_i_glide_posenum
 r_i_glide_eff_state_penalty
 i_phase_Input_Structure_Number
 i_phase_Structure_Number
 r_phase_Similarity_to_Reference
 i_phase_Reference_Structure
 s_phase_Alignment_Method
 s_phase_Core_SMARTS
 s_f3d_frozen_atoms
 s_m_subgroup_title
 s_m_subgroupid
 b_m_subgroup_collapsed
 i_m_ct_format
 :::
 19au 
  1
  2048 
  combiomed_cipy_affinitydata.1 
  /Users/rubenprieto/Documents/Lab/A1-CIPY/0.Project 
  combiomed_cipy_affinitydata.smi 
  1
  ligprep.maegz 
  1
  53161
  0
  W2NIXTFbY0hdW2NIXVtjSF1bY0hdYzEtYyhuYzJbTkgyXSljKEMjTiljKG4yKS1jM1tjSF1bY0hdW2NIXVtjSF1bY0hdMw== 
  J2VwaWtfcHl0aG9uJywgJy1waCcsICc3LjAnLCAnLXRuJywgJzgnLCAnLW1hJywgJzUwMCcsICctaW1hZScsICc8aW5maWxlLm1hZT4nLCAnLW9tYWUnLCAnPG91dGZpbGUubWFlPic= 
  1
    0.0000 
    0.0000 
    0.0000 
    0.0000 
  0
  0
  0
  S-OPLS 
  40.810891
  1
  18a-1 
  align_ligands_8 
  5n2s_hbond_grid 
  1
  2
  -7.67411119149082
  -0.365433866261468
  -1.00820432747402
  -1.89740848509433
  -7.67411119149082
  -3.0834739956045
  -0.32
  0
  -2.83011350152278
  -32.8430480957031
  -1.87801349163055
  0.483330734166189
  0
  -48.3805575941712
  -34.7210615873337
  3.16691470146179
  1
  17
  0
  46
  46
  0.673184050506861
  61
  "snapped core" 
  a1aaaaa1-a2aaaaa2 
  "13 2 3 4 5 6 7 8 9 10 11 12 18 19 20 21 22" 
  "A2A CONFORMATION A" 
  dock_gromacs_a2a 
  0
  2
 m_depend[8] { 
  # First column is dependency index #
  i_m_depend_dependency
  s_m_depend_property
  :::
  1 10 r_lp_tautomer_probability 
  2 10 r_epik_Ionization_Penalty 
  3 10 r_epik_Ionization_Penalty_Charging 
  4 10 r_epik_Ionization_Penalty_Neutral 
  5 10 r_epik_State_Penalty 
  6 10 r_epik_Charging_Adjusted_Penalty 
  7 10 i_epik_Tot_Q 
  8 30 s_m_job_name 
  :::
 } 
 m_atom[40] { 
  # First column is atom index #
  i_m_mmod_type
  r_m_x_coord
  r_m_y_coord
  r_m_z_coord
  i_m_residue_number
  i_m_color
  r_m_charge1
  r_m_charge2
  s_m_grow_name
  i_m_atomic_number
  i_m_visibility
  s_m_color_rgb
  s_m_atom_name
  r_epik_H2O_pKa
  r_epik_H2O_pKa_uncertainty
  i_m_minimize_atom_index
  i_m_minimize_constraint
  :::
  1 25 5.409893 -5.486796 16.381838 900 38 -0.92000 -0.92000 "    " 7 1 2E2EFF  ""   -2.178    0.920  47868 1
  2 2 5.820962 -4.617770 15.398148 900 19 1.04200 1.04200 "    " 6 1 FF2EFF  ""  <> <> 47869 1
  3 25 7.018547 -4.075891 15.475900 900 38 -0.83900 -0.83900 "    " 7 1 2E2EFF  ""   -0.684    0.740  47870 1
  4 2 7.390673 -3.224633 14.504518 900 19 0.66400 0.66400 "    " 6 1 FF2EFF  ""  <> <> 47871 1
  5 2 6.557645 -2.959453 13.398409 900 19 -0.45700 -0.45700 "    " 6 1 FF2EFF  ""  <> <> 47872 1
  6 2 5.287767 -3.576749 13.430150 900 19 0.66400 0.66400 "    " 6 1 FF2EFF  ""  <> <> 47873 1
  7 2 4.192408 -3.372000 12.448270 900 19 0.00000 0.00000 "    " 6 1 FF2EFF  ""  <> <> 47874 1
  8 2 3.933241 -2.121203 11.843125 900 19 -0.11500 -0.11500 "    " 6 1 FF2EFF  ""  <> <> 47875 1
  9 2 2.827697 -1.935424 11.001438 900 19 -0.11500 -0.11500 "    " 6 1 FF2EFF  ""  <> <> 47876 1
  10 2 1.910184 -2.978659 10.797725 900 19 -0.11500 -0.11500 "    " 6 1 FF2EFF  ""  <> <> 47877 1
  11 2 2.174254 -4.247563 11.337584 900 19 -0.11500 -0.11500 "    " 6 1 FF2EFF  ""  <> <> 47878 1
  12 2 3.318503 -4.436612 12.137709 900 19 -0.11500 -0.11500 "    " 6 1 FF2EFF  ""  <> <> 47879 1
  13 25 4.953005 -4.423973 14.427313 900 38 -0.83900 -0.83900 "    " 7 1 2E2EFF  ""   -0.684    0.740  47880 1
  14 1 7.012768 -2.144925 12.279923 900 19 0.39500 0.39500 "    " 6 1 FF2EFF  ""  <> <> 47881 1
  15 24 7.376250 -1.496532 11.393256 900 38 -0.43000 -0.43000 "    " 7 1 2E2EFF  ""  <> <> 47882 1
  16 43 4.502167 -5.866385 16.144315 900 21 0.36000 0.36000 "    " 1 0 FFFFFF  ""   11.401    2.220  47883 1
  17 41 4.563923 -1.268640 12.039054 900 21 0.11500 0.11500 "    " 1 0 FFFFFF  "H47884"  <> <> 47884 1
  18 41 2.689134 -0.974793 10.539326 900 21 0.11500 0.11500 "    " 1 0 FFFFFF  "H47885"  <> <> 47885 1
  19 41 1.023635 -2.814774 10.202700 900 21 0.11500 0.11500 "    " 1 0 FFFFFF  "H47886"  <> <> 47886 1
  20 41 1.498699 -5.071039 11.151644 900 21 0.11500 0.11500 "    " 1 0 FFFFFF  "H47887"  <> <> 47887 1
  21 41 3.538988 -5.410844 12.547793 900 21 0.11500 0.11500 "    " 1 0 FFFFFF  "H47888"  <> <> 47888 1
  22 2 8.756369 -2.708938 14.653424 900 19 0.00000 0.00000 "  c1" 6 1 FF2EFF  "C47889"  <> <> 47889 1
  23 2 9.402991 -1.570803 14.240879 900 19 0.00000 0.00000 "  c3" 6 1 FF2EFF  "C47890"  <> <> 47890 1
  24 2 10.782526 -1.754758 14.533290 900 19 0.00000 0.00000 "  n3" 6 1 FF2EFF  "C47891"  <> <> 47891 1
  25 2 10.866354 -2.961218 15.160306 900 19 0.00000 0.00000 "  n1" 6 1 FF2EFF  "C47892"  <> <> 47892 1
  26 16 9.650399 -3.548458 15.250040 900 70 0.00000 0.00000 "    " 8 1 FF2E2E  "O47893"  <> <> 47893 1
  27 41 8.943873 -0.731951 13.737119 900 21 0.00000 0.00000 "    " 1 0 FFFFFF  "H47894"  <> <> 47894 1
  28 41 11.612792 -1.098839 14.312594 900 21 0.00000 0.00000 "    " 1 0 FFFFFF  "H47895"  <> <> 47895 1
  29 41 11.673749 -3.540421 15.578761 900 21 0.00000 0.00000 "  n2" 1 0 FFFFFF  "H47896"  <> <> 47896 1
  30 2 7.287516 -7.718274 19.469793 900 19 0.00000 0.00000 "  n1" 6 1 FF2EFF  "C47897"  <> <> 47897 1
  31 2 7.923313 -6.571949 18.958653 900 19 0.00000 0.00000 "  f1" 6 1 FF2EFF  "C47898"  <> <> 47898 1
  32 2 7.292912 -5.782807 17.973374 900 19 0.00000 0.00000 "  c3" 6 1 FF2EFF  "C47899"  <> <> 47899 1
  33 2 6.028366 -6.148122 17.456917 900 19 0.00000 0.00000 "  c1" 6 1 FF2EFF  "C47900"  <> <> 47900 1
  34 2 5.411964 -7.311911 17.969784 900 19 0.00000 0.00000 "    " 6 1 FF2EFF  "C47901"  <> <> 47901 1
  35 2 6.024353 -8.086201 18.975139 900 19 0.00000 0.00000 "  n3" 6 1 FF2EFF  "C47902"  <> <> 47902 1
  36 41 7.777027 -8.321409 20.222610 900 21 0.00000 0.00000 "  n2" 1 0 FFFFFF  "H47903"  <> <> 47903 1
  37 41 8.889479 -6.264929 19.333910 900 21 0.00000 0.00000 "    " 1 0 FFFFFF  "H47904"  <> <> 47904 1
  38 41 7.805542 -4.894433 17.636827 900 21 0.00000 0.00000 "    " 1 0 FFFFFF  "H47905"  <> <> 47905 1
  39 41 4.508843 -7.680280 17.508559 900 21 0.00000 0.00000 "    " 1 0 FFFFFF  "H47906"  <> <> 47906 1
  40 41 5.551531 -8.989413 19.327603 900 21 0.00000 0.00000 "    " 1 0 FFFFFF  "H47907"  <> <> 47907 1
  :::
 } 
 m_bond[86] { 
  # First column is bond index #
  i_m_from
  i_m_to
  i_m_order
  b_m_thin_bond
  :::
  1 1 2 1 1
  2 1 16 1 1
  3 1 33 1 1
  4 2 1 1 1
  5 2 13 1 1
  6 2 3 2 1
  7 3 2 2 1
  8 3 4 1 1
  9 4 3 1 1
  10 4 5 2 1
  11 4 22 1 1
  12 5 4 2 1
  13 5 6 1 1
  14 5 14 1 1
  15 6 5 1 1
  16 6 7 1 1
  17 6 13 2 1
  18 7 6 1 1
  19 7 12 1 1
  20 7 8 2 1
  21 8 7 2 1
  22 8 9 1 1
  23 8 17 1 1
  24 9 8 1 1
  25 9 10 2 1
  26 9 18 1 1
  27 10 9 2 1
  28 10 11 1 1
  29 10 19 1 1
  30 11 10 1 1
  31 11 12 2 1
  32 11 20 1 1
  33 12 7 1 1
  34 12 11 2 1
  35 12 21 1 1
  36 13 2 1 1
  37 13 6 2 1
  38 14 5 1 1
  39 14 15 3 1
  40 15 14 3 1
  41 16 1 1 1
  42 17 8 1 1
  43 18 9 1 1
  44 19 10 1 1
  45 20 11 1 1
  46 21 12 1 1
  47 22 4 1 1
  48 22 23 2 1
  49 22 26 1 1
  50 23 22 2 1
  51 23 24 1 1
  52 23 27 1 1
  53 24 23 1 1
  54 24 25 2 1
  55 24 28 1 1
  56 25 24 2 1
  57 25 26 1 1
  58 25 29 1 1
  59 26 22 1 1
  60 26 25 1 1
  61 27 23 1 1
  62 28 24 1 1
  63 29 25 1 1
  64 30 31 2 1
  65 30 35 1 1
  66 30 36 1 1
  67 31 30 2 1
  68 31 32 1 1
  69 31 37 1 1
  70 32 31 1 1
  71 32 33 2 1
  72 32 38 1 1
  73 33 1 1 1
  74 33 32 2 1
  75 33 34 1 1
  76 34 33 1 1
  77 34 35 2 1
  78 34 39 1 1
  79 35 30 1 1
  80 35 34 2 1
  81 35 40 1 1
  82 36 30 1 1
  83 37 31 1 1
  84 38 32 1 1
  85 39 34 1 1
  86 40 35 1 1
  :::
 } 
} 

f_m_ct { 
 s_m_title
 i_m_ct_stereo_status
 s_m_entry_id
 s_m_entry_name
 s_m_Source_Path
 s_m_Source_File
 i_m_Source_File_Index
 s_m_source_file
 i_m_source_file_index
 i_lp_mmshare_version
 i_f3d_flags
 s_epik_input
 s_epik_cmdline
 r_lp_tautomer_probability
 r_epik_Ionization_Penalty
 r_epik_Ionization_Penalty_Charging
 r_epik_Ionization_Penalty_Neutral
 r_epik_State_Penalty
 r_epik_Charging_Adjusted_Penalty
 i_epik_Tot_Q
 i_epik_Tot_abs_Q
 s_lp_Force_Field
 r_lp_Energy
 b_lp_Chiralities_Consistent
 s_lp_Variant
 s_m_job_name
 s_i_glide_gridfile
 i_i_glide_lignum
 i_i_glide_rotatable_bonds
 r_i_docking_score
 r_i_glide_ligand_efficiency
 r_i_glide_ligand_efficiency_sa
 r_i_glide_ligand_efficiency_ln
 r_i_glide_gscore
 r_i_glide_lipo
 r_i_glide_hbond
 r_i_glide_metal
 r_i_glide_rewards
 r_i_glide_evdw
 r_i_glide_ecoul
 r_i_glide_erotb
 r_i_glide_esite
 r_i_glide_emodel
 r_i_glide_energy
 r_i_glide_einternal
 i_i_glide_confnum
 i_i_glide_posenum
 r_i_glide_eff_state_penalty
 i_phase_Input_Structure_Number
 i_phase_Structure_Number
 r_phase_Similarity_to_Reference
 i_phase_Reference_Structure
 s_phase_Alignment_Method
 s_phase_Alignment_Reason
 s_phase_Core_SMARTS
 s_f3d_frozen_atoms
 s_m_subgroup_title
 s_m_subgroupid
 b_m_subgroup_collapsed
 i_m_ct_format
 :::
 18z 
  1
  2033 
  combiomed_cipy_affinitydata.1 
  /Users/rubenprieto/Documents/Lab/A1-CIPY/0.Project 
  combiomed_cipy_affinitydata.smi 
  1
  ligprep.maegz 
  1
  53161
  0
  W2NIXTFbY0hdW2NIXVtjSF1bY0hdYzEtYyhuYzJbTkgyXSljKEMjTiljKG4yKS1jM1tjSF1bY0hdW2NIXVtjSF1bY0hdMw== 
  J2VwaWtfcHl0aG9uJywgJy1waCcsICc3LjAnLCAnLXRuJywgJzgnLCAnLW1hJywgJzUwMCcsICctaW1hZScsICc8aW5maWxlLm1hZT4nLCAnLW9tYWUnLCAnPG91dGZpbGUubWFlPic= 
  1
    0.0000 
    0.0000 
    0.0000 
    0.0000 
  0
  0
  0
  S-OPLS 
  40.810891
  1
  18a-1 
  align_ligands_8 
  5n2s_hbond_grid 
  1
  2
  -7.67411119149082
  -0.365433866261468
  -1.00820432747402
  -1.89740848509433
  -7.67411119149082
  -3.0834739956045
  -0.32
  0
  -2.83011350152278
  -32.8430480957031
  -1.87801349163055
  0.483330734166189
  0
  -48.3805575941712
  -34.7210615873337
  3.16691470146179
  1
  17
  0
  48
  48
  0.641816312660332
  61
  "snapped core" 
  "" 
  a1aaaaa1-a2aaaaa2 
  "5 4 3 2 13 6 7 8 9 10 11 12 18 19 20 21 22" 
  "A2A CONFORMATION A" 
  dock_gromacs_a2a 
  0
  2
 m_depend[8] { 
  # First column is dependency index #
  i_m_depend_dependency
  s_m_depend_property
  :::
  1 10 r_lp_tautomer_probability 
  2 10 r_epik_Ionization_Penalty 
  3 10 r_epik_Ionization_Penalty_Charging 
  4 10 r_epik_Ionization_Penalty_Neutral 
  5 10 r_epik_State_Penalty 
  6 10 r_epik_Charging_Adjusted_Penalty 
  7 10 i_epik_Tot_Q 
  8 30 s_m_job_name 
  :::
 } 
 m_atom[30] { 
  # First column is atom index #
  i_m_mmod_type
  r_m_x_coord
  r_m_y_coord
  r_m_z_coord
  i_m_residue_number
  i_m_color
  r_m_charge1
  r_m_charge2
  s_m_grow_name
  i_m_atomic_number
  i_m_visibility
  s_m_color_rgb
  s_m_atom_name
  r_epik_H2O_pKa
  r_epik_H2O_pKa_uncertainty
  i_m_minimize_atom_index
  i_m_minimize_constraint
  :::
  1 25 5.414478 -5.814154 15.953317 900 38 -0.92000 -0.92000 "    " 7 1 2E2EFF  ""   -2.178    0.920  47868 1
  2 2 5.866848 -4.876002 15.088706 900 19 1.04200 1.04200 "    " 6 1 FF2EFF  ""  <> <> 47869 1
  3 25 7.032943 -4.358499 15.386081 900 38 -0.83900 -0.83900 "    " 7 1 2E2EFF  ""   -0.684    0.740  47870 1
  4 2 7.487770 -3.381917 14.580925 900 19 0.66400 0.66400 "    " 6 1 FF2EFF  ""  <> <> 47871 1
  5 2 6.786952 -2.987052 13.425807 900 19 -0.45700 -0.45700 "    " 6 1 FF2EFF  ""  <> <> 47872 1
  6 2 5.546985 -3.629038 13.210234 900 19 0.66400 0.66400 "    " 6 1 FF2EFF  ""  <> <> 47873 1
  7 2 4.574022 -3.244851 12.157796 900 19 0.00000 0.00000 "    " 6 1 FF2EFF  ""  <> <> 47874 1
  8 2 3.198205 -3.287133 12.464493 900 19 -0.11500 -0.11500 "    " 6 1 FF2EFF  ""  <> <> 47875 1
  9 2 2.241751 -2.742990 11.595447 900 19 -0.11500 -0.11500 "    " 6 1 FF2EFF  ""  <> <> 47876 1
  10 2 2.658369 -2.100276 10.426412 900 19 -0.11500 -0.11500 "    " 6 1 FF2EFF  ""  <> <> 47877 1
  11 2 4.001735 -2.161688 10.028684 900 19 -0.11500 -0.11500 "    " 6 1 FF2EFF  ""  <> <> 47878 1
  12 2 4.942434 -2.761486 10.877652 900 19 -0.11500 -0.11500 "    " 6 1 FF2EFF  ""  <> <> 47879 1
  13 25 5.107850 -4.600722 14.047699 900 38 -0.83900 -0.83900 "    " 7 1 2E2EFF  ""   -0.684    0.740  47880 1
  14 1 7.361581 -2.008409 12.506183 900 19 0.39500 0.39500 "    " 6 1 FF2EFF  ""  <> <> 47881 1
  15 24 7.830734 -1.248682 11.768877 900 38 -0.43000 -0.43000 "    " 7 1 2E2EFF  ""  <> <> 47882 1
  16 43 5.978680 -6.033117 16.756921 900 21 0.36000 0.36000 "    " 1 0 FFFFFF  ""   11.401    2.220  47883 1
  17 43 4.613294 -6.399055 15.733336 900 21 0.36000 0.36000 "    " 1 0 FFFFFF  ""   11.401    2.220  47884 1
  18 41 2.891796 -3.702174 13.410464 900 21 0.11500 0.11500 "    " 1 0 FFFFFF  ""  <> <> 47885 1
  19 41 1.191425 -2.780346 11.827802 900 21 0.11500 0.11500 "    " 1 0 FFFFFF  ""  <> <> 47886 1
  20 41 1.920819 -1.619488 9.808284 900 21 0.11500 0.11500 "    " 1 0 FFFFFF  ""  <> <> 47887 1
  21 41 4.320424 -1.746672 9.083309 900 21 0.11500 0.11500 "    " 1 0 FFFFFF  ""  <> <> 47888 1
  22 41 5.963407 -2.802746 10.534503 900 21 0.11500 0.11500 "    " 1 0 FFFFFF  ""  <> <> 47889 1
  23 2 8.832493 -2.887465 14.907538 900 19 0.00000 0.00000 "  c1" 6 1 FF2EFF  "C6156"  <> <> 47890 1
  24 2 9.951532 -3.694983 15.220538 900 19 0.00000 0.00000 "  c3" 6 1 FF2EFF  "C6157"  <> <> 47891 1
  25 2 11.008532 -2.836607 15.215141 900 19 0.00000 0.00000 "  n3" 6 1 FF2EFF  "C6158"  <> <> 47892 1
  26 16 10.620334 -1.556350 14.971224 900 70 0.00000 0.00000 "  n1" 8 1 FF2E2E  "O6159"  <> <> 47893 1
  27 2 9.271180 -1.595421 14.829895 900 19 0.00000 0.00000 "    " 6 1 FF2EFF  "C6160"  <> <> 47894 1
  28 41 12.056235 -2.962294 15.402488 900 21 0.00000 0.00000 "    " 1 0 FFFFFF  ""  <> <> 47895 1
  29 41 9.977686 -4.763795 15.372592 900 21 0.00000 0.00000 "    " 1 0 FFFFFF  ""  <> <> 47896 1
  30 41 8.787590 -0.654792 14.605516 900 21 0.00000 0.00000 "    " 1 0 FFFFFF  ""  <> <> 47897 1
  :::
 } 
 m_bond[64] { 
  # First column is bond index #
  i_m_from
  i_m_to
  i_m_order
  b_m_thin_bond
  :::
  1 1 2 1 1
  2 1 16 1 1
  3 1 17 1 1
  4 2 1 1 1
  5 2 13 1 1
  6 2 3 2 1
  7 3 2 2 1
  8 3 4 1 1
  9 4 3 1 1
  10 4 5 2 1
  11 4 23 1 1
  12 5 4 2 1
  13 5 6 1 1
  14 5 14 1 1
  15 6 5 1 1
  16 6 7 1 1
  17 6 13 2 1
  18 7 6 1 1
  19 7 12 1 1
  20 7 8 2 1
  21 8 7 2 1
  22 8 9 1 1
  23 8 18 1 1
  24 9 8 1 1
  25 9 10 2 1
  26 9 19 1 1
  27 10 9 2 1
  28 10 11 1 1
  29 10 20 1 1
  30 11 10 1 1
  31 11 12 2 1
  32 11 21 1 1
  33 12 7 1 1
  34 12 11 2 1
  35 12 22 1 1
  36 13 2 1 1
  37 13 6 2 1
  38 14 5 1 1
  39 14 15 3 1
  40 15 14 3 1
  41 16 1 1 1
  42 17 1 1 1
  43 18 8 1 1
  44 19 9 1 1
  45 20 10 1 1
  46 21 11 1 1
  47 22 12 1 1
  48 23 4 1 1
  49 23 24 1 1
  50 23 27 2 1
  51 24 23 1 1
  52 24 25 2 1
  53 24 29 1 1
  54 25 24 2 1
  55 25 26 1 1
  56 25 28 1 1
  57 26 25 1 1
  58 26 27 1 1
  59 27 23 2 1
  60 27 26 1 1
  61 27 30 1 1
  62 28 25 1 1
  63 29 24 1 1
  64 30 27 1 1
  :::
 } 
} 

f_m_ct { 
 s_m_title
 i_m_ct_stereo_status
 s_m_entry_id
 s_m_entry_name
 s_m_Source_Path
 s_m_Source_File
 i_m_Source_File_Index
 s_m_source_file
 i_m_source_file_index
 i_lp_mmshare_version
 i_f3d_flags
 s_epik_input
 s_epik_cmdline
 r_lp_tautomer_probability
 r_epik_Ionization_Penalty
 r_epik_Ionization_Penalty_Charging
 r_epik_Ionization_Penalty_Neutral
 r_epik_State_Penalty
 r_epik_Charging_Adjusted_Penalty
 i_epik_Tot_Q
 i_epik_Tot_abs_Q
 s_lp_Force_Field
 r_lp_Energy
 b_lp_Chiralities_Consistent
 s_lp_Variant
 s_m_job_name
 s_i_glide_gridfile
 i_i_glide_lignum
 i_i_glide_rotatable_bonds
 r_i_docking_score
 r_i_glide_ligand_efficiency
 r_i_glide_ligand_efficiency_sa
 r_i_glide_ligand_efficiency_ln
 r_i_glide_gscore
 r_i_glide_lipo
 r_i_glide_hbond
 r_i_glide_metal
 r_i_glide_rewards
 r_i_glide_evdw
 r_i_glide_ecoul
 r_i_glide_erotb
 r_i_glide_esite
 r_i_glide_emodel
 r_i_glide_energy
 r_i_glide_einternal
 i_i_glide_confnum
 i_i_glide_posenum
 r_i_glide_eff_state_penalty
 i_phase_Input_Structure_Number
 i_phase_Structure_Number
 r_phase_Similarity_to_Reference
 i_phase_Reference_Structure
 s_phase_Alignment_Method
 s_phase_Core_SMARTS
 s_f3d_frozen_atoms
 s_m_subgroup_title
 s_m_subgroupid
 b_m_subgroup_collapsed
 i_m_ct_format
 :::
 19ax 
  1
  2049 
  combiomed_cipy_affinitydata.1 
  /Users/rubenprieto/Documents/Lab/A1-CIPY/0.Project 
  combiomed_cipy_affinitydata.smi 
  1
  ligprep.maegz 
  1
  53161
  0
  W2NIXTFbY0hdW2NIXVtjSF1bY0hdYzEtYyhuYzJbTkgyXSljKEMjTiljKG4yKS1jM1tjSF1bY0hdW2NIXVtjSF1bY0hdMw== 
  J2VwaWtfcHl0aG9uJywgJy1waCcsICc3LjAnLCAnLXRuJywgJzgnLCAnLW1hJywgJzUwMCcsICctaW1hZScsICc8aW5maWxlLm1hZT4nLCAnLW9tYWUnLCAnPG91dGZpbGUubWFlPic= 
  1
    0.0000 
    0.0000 
    0.0000 
    0.0000 
  0
  0
  0
  S-OPLS 
  40.810891
  1
  18a-1 
  align_ligands_8 
  5n2s_hbond_grid 
  1
  2
  -7.67411119149082
  -0.365433866261468
  -1.00820432747402
  -1.89740848509433
  -7.67411119149082
  -3.0834739956045
  -0.32
  0
  -2.83011350152278
  -32.8430480957031
  -1.87801349163055
  0.483330734166189
  0
  -48.3805575941712
  -34.7210615873337
  3.16691470146179
  1
  17
  0
  48
  48
  0.641816312660332
  61
  "snapped core" 
  a1aaaaa1-a2aaaaa2 
  "5 4 3 2 13 6 7 8 9 10 11 12 18 19 20 21 22" 
  "A2A CONFORMATION A" 
  dock_gromacs_a2a 
  0
  2
 m_depend[8] { 
  # First column is dependency index #
  i_m_depend_dependency
  s_m_depend_property
  :::
  1 10 r_lp_tautomer_probability 
  2 10 r_epik_Ionization_Penalty 
  3 10 r_epik_Ionization_Penalty_Charging 
  4 10 r_epik_Ionization_Penalty_Neutral 
  5 10 r_epik_State_Penalty 
  6 10 r_epik_Charging_Adjusted_Penalty 
  7 10 i_epik_Tot_Q 
  8 30 s_m_job_name 
  :::
 } 
 m_atom[33] { 
  # First column is atom index #
  i_m_mmod_type
  r_m_x_coord
  r_m_y_coord
  r_m_z_coord
  i_m_residue_number
  i_m_color
  r_m_charge1
  r_m_charge2
  s_m_grow_name
  i_m_atomic_number
  i_m_visibility
  s_m_color_rgb
  s_m_atom_name
  r_epik_H2O_pKa
  r_epik_H2O_pKa_uncertainty
  i_m_minimize_atom_index
  i_m_minimize_constraint
  :::
  1 25 5.574185 -6.181533 15.773643 900 38 -0.92000 -0.92000 "    " 7 1 2E2EFF  ""   -2.178    0.920  47892 1
  2 2 6.089519 -5.093542 15.193546 900 19 1.04200 1.04200 "    " 6 1 FF2EFF  ""  <> <> 47893 1
  3 25 7.236561 -4.615976 15.632911 900 38 -0.83900 -0.83900 "    " 7 1 2E2EFF  ""   -0.684    0.740  47894 1
  4 2 7.762736 -3.628521 14.892662 900 19 0.66400 0.66400 "    " 6 1 FF2EFF  ""  <> <> 47895 1
  5 2 7.144278 -3.176064 13.706384 900 19 -0.45700 -0.45700 "    " 6 1 FF2EFF  ""  <> <> 47896 1
  6 2 5.864254 -3.708922 13.424870 900 19 0.66400 0.66400 "    " 6 1 FF2EFF  ""  <> <> 47897 1
  7 2 4.851801 -3.317447 12.416209 900 19 0.00000 0.00000 "    " 6 1 FF2EFF  ""  <> <> 47898 1
  8 2 3.824780 -4.233314 12.056041 900 19 -0.11500 -0.11500 "    " 6 1 FF2EFF  ""  <> <> 47899 1
  9 2 2.704951 -3.853389 11.302414 900 19 -0.11500 -0.11500 "    " 6 1 FF2EFF  ""  <> <> 47900 1
  10 2 2.609174 -2.530982 10.859941 900 19 -0.11500 -0.11500 "    " 6 1 FF2EFF  ""  <> <> 47901 1
  11 2 3.663460 -1.642201 11.115942 900 19 -0.11500 -0.11500 "    " 6 1 FF2EFF  ""  <> <> 47902 1
  12 2 4.765684 -2.012455 11.901559 900 19 -0.11500 -0.11500 "    " 6 1 FF2EFF  ""  <> <> 47903 1
  13 25 5.379117 -4.693250 14.186241 900 38 -0.83900 -0.83900 "    " 7 1 2E2EFF  ""   -0.684    0.740  47904 1
  14 1 7.926930 -2.336281 12.825208 900 19 0.39500 0.39500 "    " 6 1 FF2EFF  ""  <> <> 47905 1
  15 24 8.610069 -1.690733 12.160591 900 38 -0.43000 -0.43000 "    " 7 1 2E2EFF  ""  <> <> 47906 1
  16 43 4.716742 -6.544939 15.354161 900 21 0.36000 0.36000 "    " 1 0 FFFFFF  "H47883"   11.401    2.220  47907 1
  17 41 3.873166 -5.250298 12.409479 900 21 0.11500 0.11500 "    " 1 0 FFFFFF  "H47884"  <> <> 47908 1
  18 41 1.920665 -4.564674 11.085129 900 21 0.11500 0.11500 "    " 1 0 FFFFFF  "H47885"  <> <> 47909 1
  19 41 1.746505 -2.216966 10.289516 900 21 0.11500 0.11500 "    " 1 0 FFFFFF  "H47886"  <> <> 47910 1
  20 41 3.606912 -0.655621 10.731134 900 21 0.11500 0.11500 "    " 1 0 FFFFFF  "H47887"  <> <> 47911 1
  21 41 5.516685 -1.277791 12.148020 900 21 0.11500 0.11500 "    " 1 0 FFFFFF  "H47888"  <> <> 47912 1
  22 2 9.095261 -3.187061 15.340882 900 19 0.00000 0.00000 "  c1" 6 1 FF2EFF  "C47889"  <> <> 47913 1
  23 2 10.185640 -4.032562 15.664883 900 19 0.00000 0.00000 "  c3" 6 1 FF2EFF  "C47890"  <> <> 47914 1
  24 2 11.252460 -3.195134 15.794296 900 19 0.00000 0.00000 "  n3" 6 1 FF2EFF  "C47891"  <> <> 47915 1
  25 16 10.882077 -1.892140 15.659090 900 70 0.00000 0.00000 "  n1" 8 1 FF2E2E  "O47892"  <> <> 47916 1
  26 2 9.553830 -1.900033 15.387784 900 19 0.00000 0.00000 "    " 6 1 FF2EFF  "C47893"  <> <> 47917 1
  27 41 12.298230 -3.352205 15.991096 900 21 0.00000 0.00000 "    " 1 0 FFFFFF  "H47894"  <> <> 47918 1
  28 41 10.198347 -5.111887 15.716410 900 21 0.00000 0.00000 "    " 1 0 FFFFFF  "H47895"  <> <> 47919 1
  29 41 9.108957 -0.935229 15.188129 900 21 0.00000 0.00000 "    " 1 0 FFFFFF  "H47896"  <> <> 47920 1
  30 3 5.522318 -6.236133 17.191504 900 19 0.00000 0.00000 "  c1" 6 1 FF2EFF  "C47897"  <> <> 47921 1
  31 41 5.028461 -7.143885 17.514321 900 21 0.00000 0.00000 "  n2" 1 0 FFFFFF  "H47898"  <> <> 47922 1
  32 41 6.545448 -6.237112 17.562240 900 21 0.00000 0.00000 "    " 1 0 FFFFFF  "H47899"  <> <> 47923 1
  33 41 4.955300 -5.378434 17.552998 900 21 0.00000 0.00000 "    " 1 0 FFFFFF  "H47900"  <> <> 47924 1
  :::
 } 
 m_bond[70] { 
  # First column is bond index #
  i_m_from
  i_m_to
  i_m_order
  b_m_thin_bond
  :::
  1 1 2 1 1
  2 1 16 1 1
  3 1 30 1 1
  4 2 1 1 1
  5 2 13 1 1
  6 2 3 2 1
  7 3 2 2 1
  8 3 4 1 1
  9 4 3 1 1
  10 4 5 2 1
  11 4 22 1 1
  12 5 4 2 1
  13 5 6 1 1
  14 5 14 1 1
  15 6 5 1 1
  16 6 7 1 1
  17 6 13 2 1
  18 7 6 1 1
  19 7 12 1 1
  20 7 8 2 1
  21 8 7 2 1
  22 8 9 1 1
  23 8 17 1 1
  24 9 8 1 1
  25 9 10 2 1
  26 9 18 1 1
  27 10 9 2 1
  28 10 11 1 1
  29 10 19 1 1
  30 11 10 1 1
  31 11 12 2 1
  32 11 20 1 1
  33 12 7 1 1
  34 12 11 2 1
  35 12 21 1 1
  36 13 2 1 1
  37 13 6 2 1
  38 14 5 1 1
  39 14 15 3 1
  40 15 14 3 1
  41 16 1 1 1
  42 17 8 1 1
  43 18 9 1 1
  44 19 10 1 1
  45 20 11 1 1
  46 21 12 1 1
  47 22 4 1 1
  48 22 23 1 1
  49 22 26 2 1
  50 23 22 1 1
  51 23 24 2 1
  52 23 28 1 1
  53 24 23 2 1
  54 24 25 1 1
  55 24 27 1 1
  56 25 24 1 1
  57 25 26 1 1
  58 26 22 2 1
  59 26 25 1 1
  60 26 29 1 1
  61 27 24 1 1
  62 28 23 1 1
  63 29 26 1 1
  64 30 1 1 1
  65 30 31 1 1
  66 30 32 1 1
  67 30 33 1 1
  68 31 30 1 1
  69 32 30 1 1
  70 33 30 1 1
  :::
 } 
} 

f_m_ct { 
 s_m_title
 i_m_ct_stereo_status
 s_m_entry_id
 s_m_entry_name
 s_m_Source_Path
 s_m_Source_File
 i_m_Source_File_Index
 s_m_source_file
 i_m_source_file_index
 i_lp_mmshare_version
 i_f3d_flags
 s_epik_input
 s_epik_cmdline
 r_lp_tautomer_probability
 r_epik_Ionization_Penalty
 r_epik_Ionization_Penalty_Charging
 r_epik_Ionization_Penalty_Neutral
 r_epik_State_Penalty
 r_epik_Charging_Adjusted_Penalty
 i_epik_Tot_Q
 i_epik_Tot_abs_Q
 s_lp_Force_Field
 r_lp_Energy
 b_lp_Chiralities_Consistent
 s_lp_Variant
 s_m_job_name
 s_i_glide_gridfile
 i_i_glide_lignum
 i_i_glide_rotatable_bonds
 r_i_docking_score
 r_i_glide_ligand_efficiency
 r_i_glide_ligand_efficiency_sa
 r_i_glide_ligand_efficiency_ln
 r_i_glide_gscore
 r_i_glide_lipo
 r_i_glide_hbond
 r_i_glide_metal
 r_i_glide_rewards
 r_i_glide_evdw
 r_i_glide_ecoul
 r_i_glide_erotb
 r_i_glide_esite
 r_i_glide_emodel
 r_i_glide_energy
 r_i_glide_einternal
 i_i_glide_confnum
 i_i_glide_posenum
 r_i_glide_eff_state_penalty
 i_phase_Input_Structure_Number
 i_phase_Structure_Number
 r_phase_Similarity_to_Reference
 i_phase_Reference_Structure
 s_phase_Alignment_Method
 s_phase_Core_SMARTS
 s_f3d_frozen_atoms
 s_m_subgroup_title
 s_m_subgroupid
 b_m_subgroup_collapsed
 i_m_ct_format
 :::
 19ay 
  1
  2050 
  combiomed_cipy_affinitydata.1 
  /Users/rubenprieto/Documents/Lab/A1-CIPY/0.Project 
  combiomed_cipy_affinitydata.smi 
  1
  ligprep.maegz 
  1
  53161
  0
  W2NIXTFbY0hdW2NIXVtjSF1bY0hdYzEtYyhuYzJbTkgyXSljKEMjTiljKG4yKS1jM1tjSF1bY0hdW2NIXVtjSF1bY0hdMw== 
  J2VwaWtfcHl0aG9uJywgJy1waCcsICc3LjAnLCAnLXRuJywgJzgnLCAnLW1hJywgJzUwMCcsICctaW1hZScsICc8aW5maWxlLm1hZT4nLCAnLW9tYWUnLCAnPG91dGZpbGUubWFlPic= 
  1
    0.0000 
    0.0000 
    0.0000 
    0.0000 
  0
  0
  0
  S-OPLS 
  40.810891
  1
  18a-1 
  align_ligands_8 
  5n2s_hbond_grid 
  1
  2
  -7.67411119149082
  -0.365433866261468
  -1.00820432747402
  -1.89740848509433
  -7.67411119149082
  -3.0834739956045
  -0.32
  0
  -2.83011350152278
  -32.8430480957031
  -1.87801349163055
  0.483330734166189
  0
  -48.3805575941712
  -34.7210615873337
  3.16691470146179
  1
  17
  0
  48
  48
  0.641816312660332
  61
  "snapped core" 
  a1aaaaa1-a2aaaaa2 
  "5 4 3 2 13 6 7 8 9 10 11 12 18 19 20 21 22" 
  "A2A CONFORMATION A" 
  dock_gromacs_a2a 
  0
  2
 m_depend[8] { 
  # First column is dependency index #
  i_m_depend_dependency
  s_m_depend_property
  :::
  1 10 r_lp_tautomer_probability 
  2 10 r_epik_Ionization_Penalty 
  3 10 r_epik_Ionization_Penalty_Charging 
  4 10 r_epik_Ionization_Penalty_Neutral 
  5 10 r_epik_State_Penalty 
  6 10 r_epik_Charging_Adjusted_Penalty 
  7 10 i_epik_Tot_Q 
  8 30 s_m_job_name 
  :::
 } 
 m_atom[40] { 
  # First column is atom index #
  i_m_mmod_type
  r_m_x_coord
  r_m_y_coord
  r_m_z_coord
  i_m_residue_number
  i_m_color
  r_m_charge1
  r_m_charge2
  s_m_grow_name
  i_m_atomic_number
  i_m_visibility
  s_m_color_rgb
  s_m_atom_name
  r_epik_H2O_pKa
  r_epik_H2O_pKa_uncertainty
  i_m_minimize_atom_index
  i_m_minimize_constraint
  :::
  1 25 5.414478 -5.814154 15.953317 900 38 -0.92000 -0.92000 "    " 7 1 2E2EFF  ""   -2.178    0.920  47868 1
  2 2 5.866848 -4.876002 15.088706 900 19 1.04200 1.04200 "    " 6 1 FF2EFF  ""  <> <> 47869 1
  3 25 7.032943 -4.358499 15.386081 900 38 -0.83900 -0.83900 "    " 7 1 2E2EFF  ""   -0.684    0.740  47870 1
  4 2 7.487770 -3.381917 14.580925 900 19 0.66400 0.66400 "    " 6 1 FF2EFF  ""  <> <> 47871 1
  5 2 6.786952 -2.987052 13.425807 900 19 -0.45700 -0.45700 "    " 6 1 FF2EFF  ""  <> <> 47872 1
  6 2 5.546985 -3.629038 13.210234 900 19 0.66400 0.66400 "    " 6 1 FF2EFF  ""  <> <> 47873 1
  7 2 4.574022 -3.244851 12.157796 900 19 0.00000 0.00000 "    " 6 1 FF2EFF  ""  <> <> 47874 1
  8 2 3.198205 -3.287133 12.464493 900 19 -0.11500 -0.11500 "    " 6 1 FF2EFF  ""  <> <> 47875 1
  9 2 2.241751 -2.742990 11.595447 900 19 -0.11500 -0.11500 "    " 6 1 FF2EFF  ""  <> <> 47876 1
  10 2 2.658369 -2.100276 10.426412 900 19 -0.11500 -0.11500 "    " 6 1 FF2EFF  ""  <> <> 47877 1
  11 2 4.001735 -2.161688 10.028684 900 19 -0.11500 -0.11500 "    " 6 1 FF2EFF  ""  <> <> 47878 1
  12 2 4.942434 -2.761486 10.877652 900 19 -0.11500 -0.11500 "    " 6 1 FF2EFF  ""  <> <> 47879 1
  13 25 5.107850 -4.600722 14.047699 900 38 -0.83900 -0.83900 "    " 7 1 2E2EFF  ""   -0.684    0.740  47880 1
  14 1 7.361581 -2.008409 12.506183 900 19 0.39500 0.39500 "    " 6 1 FF2EFF  ""  <> <> 47881 1
  15 24 7.830734 -1.248682 11.768877 900 38 -0.43000 -0.43000 "    " 7 1 2E2EFF  ""  <> <> 47882 1
  16 43 4.613294 -6.399055 15.733336 900 21 0.36000 0.36000 "    " 1 0 FFFFFF  "H47883"   11.401    2.220  47884 1
  17 41 2.891796 -3.702174 13.410464 900 21 0.11500 0.11500 "    " 1 0 FFFFFF  "H47884"  <> <> 47885 1
  18 41 1.191425 -2.780346 11.827802 900 21 0.11500 0.11500 "    " 1 0 FFFFFF  "H47885"  <> <> 47886 1
  19 41 1.920819 -1.619488 9.808284 900 21 0.11500 0.11500 "    " 1 0 FFFFFF  "H47886"  <> <> 47887 1
  20 41 4.320424 -1.746672 9.083309 900 21 0.11500 0.11500 "    " 1 0 FFFFFF  "H47887"  <> <> 47888 1
  21 41 5.963407 -2.802746 10.534503 900 21 0.11500 0.11500 "    " 1 0 FFFFFF  "H47888"  <> <> 47889 1
  22 2 8.832493 -2.887465 14.907538 900 19 0.00000 0.00000 "  c1" 6 1 FF2EFF  "C47889"  <> <> 47890 1
  23 2 9.951532 -3.694983 15.220538 900 19 0.00000 0.00000 "  c3" 6 1 FF2EFF  "C47890"  <> <> 47891 1
  24 2 11.008532 -2.836607 15.215141 900 19 0.00000 0.00000 "  n3" 6 1 FF2EFF  "C47891"  <> <> 47892 1
  25 16 10.620334 -1.556350 14.971224 900 70 0.00000 0.00000 "  n1" 8 1 FF2E2E  "O47892"  <> <> 47893 1
  26 2 9.271180 -1.595421 14.829895 900 19 0.00000 0.00000 "    " 6 1 FF2EFF  "C47893"  <> <> 47894 1
  27 41 12.056235 -2.962294 15.402488 900 21 0.00000 0.00000 "    " 1 0 FFFFFF  "H47894"  <> <> 47895 1
  28 41 9.977686 -4.763795 15.372592 900 21 0.00000 0.00000 "    " 1 0 FFFFFF  "H47895"  <> <> 47896 1
  29 41 8.787590 -0.654792 14.605516 900 21 0.00000 0.00000 "    " 1 0 FFFFFF  "H47896"  <> <> 47897 1
  30 2 7.763812 -6.725916 19.299515 900 19 0.00000 0.00000 "  n1" 6 1 FF2EFF  "C47897"  <> <> <> <>
  31 2 6.541484 -7.387894 19.098139 900 19 0.00000 0.00000 "  f1" 6 1 FF2EFF  "C47898"  <> <> <> <>
  32 2 5.753792 -7.082196 17.976216 900 19 0.00000 0.00000 "  c3" 6 1 FF2EFF  "C47899"  <> <> <> <>
  33 2 6.188429 -6.114519 17.055669 900 19 0.00000 0.00000 "  c1" 6 1 FF2EFF  "C47900"  <> <> <> <>
  34 2 7.410702 -5.452520 17.256965 900 19 0.00000 0.00000 "    " 6 1 FF2EFF  "C47901"  <> <> <> <>
  35 2 8.198449 -5.758240 18.378967 900 19 0.00000 0.00000 "  n3" 6 1 FF2EFF  "C47902"  <> <> <> <>
  36 41 8.382637 -6.966078 20.180917 900 21 0.00000 0.00000 "  n2" 1 0 FFFFFF  "H47903"  <> <> <> <>
  37 41 6.200121 -8.148131 19.821441 900 21 0.00000 0.00000 "    " 1 0 FFFFFF  "H47904"  <> <> <> <>
  38 41 4.793548 -7.602249 17.818036 900 21 0.00000 0.00000 "    " 1 0 FFFFFF  "H47905"  <> <> <> <>
  39 41 7.752053 -4.692372 16.533772 900 21 0.00000 0.00000 "    " 1 0 FFFFFF  "H47906"  <> <> <> <>
  40 41 9.158693 -5.238187 18.537148 900 21 0.00000 0.00000 "    " 1 0 FFFFFF  "H47907"  <> <> <> <>
  :::
 } 
 m_bond[86] { 
  # First column is bond index #
  i_m_from
  i_m_to
  i_m_order
  b_m_thin_bond
  :::
  1 1 2 1 1
  2 1 16 1 1
  3 1 33 1 1
  4 2 1 1 1
  5 2 13 1 1
  6 2 3 2 1
  7 3 2 2 1
  8 3 4 1 1
  9 4 3 1 1
  10 4 5 2 1
  11 4 22 1 1
  12 5 4 2 1
  13 5 6 1 1
  14 5 14 1 1
  15 6 5 1 1
  16 6 7 1 1
  17 6 13 2 1
  18 7 6 1 1
  19 7 12 1 1
  20 7 8 2 1
  21 8 7 2 1
  22 8 9 1 1
  23 8 17 1 1
  24 9 8 1 1
  25 9 10 2 1
  26 9 18 1 1
  27 10 9 2 1
  28 10 11 1 1
  29 10 19 1 1
  30 11 10 1 1
  31 11 12 2 1
  32 11 20 1 1
  33 12 7 1 1
  34 12 11 2 1
  35 12 21 1 1
  36 13 2 1 1
  37 13 6 2 1
  38 14 5 1 1
  39 14 15 3 1
  40 15 14 3 1
  41 16 1 1 1
  42 17 8 1 1
  43 18 9 1 1
  44 19 10 1 1
  45 20 11 1 1
  46 21 12 1 1
  47 22 4 1 1
  48 22 23 1 1
  49 22 26 2 1
  50 23 22 1 1
  51 23 24 2 1
  52 23 28 1 1
  53 24 23 2 1
  54 24 25 1 1
  55 24 27 1 1
  56 25 24 1 1
  57 25 26 1 1
  58 26 22 2 1
  59 26 25 1 1
  60 26 29 1 1
  61 27 24 1 1
  62 28 23 1 1
  63 29 26 1 1
  64 30 31 2 1
  65 30 35 1 1
  66 30 36 1 1
  67 31 30 2 1
  68 31 32 1 1
  69 31 37 1 1
  70 32 31 1 1
  71 32 33 2 1
  72 32 38 1 1
  73 33 1 1 1
  74 33 32 2 1
  75 33 34 1 1
  76 34 33 1 1
  77 34 35 2 1
  78 34 39 1 1
  79 35 30 1 1
  80 35 34 2 1
  81 35 40 1 1
  82 36 30 1 1
  83 37 31 1 1
  84 38 32 1 1
  85 39 34 1 1
  86 40 35 1 1
  :::
 } 
} 

f_m_ct { 
 s_m_title
 i_m_ct_stereo_status
 s_m_entry_id
 s_m_entry_name
 s_m_Source_Path
 s_m_Source_File
 i_m_Source_File_Index
 s_m_source_file
 i_m_source_file_index
 i_lp_mmshare_version
 i_f3d_flags
 s_epik_input
 s_epik_cmdline
 r_lp_tautomer_probability
 r_epik_Ionization_Penalty
 r_epik_Ionization_Penalty_Charging
 r_epik_Ionization_Penalty_Neutral
 r_epik_State_Penalty
 r_epik_Charging_Adjusted_Penalty
 i_epik_Tot_Q
 i_epik_Tot_abs_Q
 s_lp_Force_Field
 r_lp_Energy
 b_lp_Chiralities_Consistent
 s_lp_Variant
 s_m_job_name
 s_i_glide_gridfile
 i_i_glide_lignum
 i_i_glide_rotatable_bonds
 r_i_docking_score
 r_i_glide_ligand_efficiency
 r_i_glide_ligand_efficiency_sa
 r_i_glide_ligand_efficiency_ln
 r_i_glide_gscore
 r_i_glide_lipo
 r_i_glide_hbond
 r_i_glide_metal
 r_i_glide_rewards
 r_i_glide_evdw
 r_i_glide_ecoul
 r_i_glide_erotb
 r_i_glide_esite
 r_i_glide_emodel
 r_i_glide_energy
 r_i_glide_einternal
 i_i_glide_confnum
 i_i_glide_posenum
 r_i_glide_eff_state_penalty
 i_phase_Input_Structure_Number
 i_phase_Structure_Number
 r_phase_Similarity_to_Reference
 i_phase_Reference_Structure
 s_phase_Alignment_Method
 s_phase_Core_SMARTS
 s_f3d_frozen_atoms
 s_m_subgroup_title
 s_m_subgroupid
 b_m_subgroup_collapsed
 i_m_ct_format
 :::
 18aa 
  1
  2051 
  combiomed_cipy_affinitydata.1 
  /Users/rubenprieto/Documents/Lab/A1-CIPY/0.Project 
  combiomed_cipy_affinitydata.smi 
  1
  ligprep.maegz 
  1
  53161
  0
  W2NIXTFbY0hdW2NIXVtjSF1bY0hdYzEtYyhuYzJbTkgyXSljKEMjTiljKG4yKS1jM1tjSF1bY0hdW2NIXVtjSF1bY0hdMw== 
  J2VwaWtfcHl0aG9uJywgJy1waCcsICc3LjAnLCAnLXRuJywgJzgnLCAnLW1hJywgJzUwMCcsICctaW1hZScsICc8aW5maWxlLm1hZT4nLCAnLW9tYWUnLCAnPG91dGZpbGUubWFlPic= 
  1
    0.0000 
    0.0000 
    0.0000 
    0.0000 
  0
  0
  0
  S-OPLS 
  40.810891
  1
  18a-1 
  align_ligands_8 
  5n2s_hbond_grid 
  1
  2
  -7.67411119149082
  -0.365433866261468
  -1.00820432747402
  -1.89740848509433
  -7.67411119149082
  -3.0834739956045
  -0.32
  0
  -2.83011350152278
  -32.8430480957031
  -1.87801349163055
  0.483330734166189
  0
  -48.3805575941712
  -34.7210615873337
  3.16691470146179
  1
  17
  0
  48
  48
  0.641816312660332
  61
  "snapped core" 
  a1aaaaa1-a2aaaaa2 
  "5 4 3 2 13 6 7 8 9 10 11 12 18 19 20 21 22" 
  "A2A CONFORMATION A" 
  dock_gromacs_a2a 
  0
  2
 m_depend[8] { 
  # First column is dependency index #
  i_m_depend_dependency
  s_m_depend_property
  :::
  1 10 r_lp_tautomer_probability 
  2 10 r_epik_Ionization_Penalty 
  3 10 r_epik_Ionization_Penalty_Charging 
  4 10 r_epik_Ionization_Penalty_Neutral 
  5 10 r_epik_State_Penalty 
  6 10 r_epik_Charging_Adjusted_Penalty 
  7 10 i_epik_Tot_Q 
  8 30 s_m_job_name 
  :::
 } 
 m_atom[30] { 
  # First column is atom index #
  i_m_mmod_type
  r_m_x_coord
  r_m_y_coord
  r_m_z_coord
  i_m_residue_number
  i_m_color
  r_m_charge1
  r_m_charge2
  s_m_grow_name
  i_m_atomic_number
  i_m_visibility
  s_m_color_rgb
  s_m_atom_name
  r_epik_H2O_pKa
  r_epik_H2O_pKa_uncertainty
  i_m_minimize_atom_index
  i_m_minimize_constraint
  :::
  1 25 5.414478 -5.814154 15.953317 900 38 -0.92000 -0.92000 "    " 7 1 2E2EFF  ""   -2.178    0.920  47868 1
  2 2 5.866848 -4.876002 15.088706 900 19 1.04200 1.04200 "    " 6 1 FF2EFF  ""  <> <> 47869 1
  3 25 7.032943 -4.358499 15.386081 900 38 -0.83900 -0.83900 "    " 7 1 2E2EFF  ""   -0.684    0.740  47870 1
  4 2 7.487770 -3.381917 14.580925 900 19 0.66400 0.66400 "    " 6 1 FF2EFF  ""  <> <> 47871 1
  5 2 6.786952 -2.987052 13.425807 900 19 -0.45700 -0.45700 "    " 6 1 FF2EFF  ""  <> <> 47872 1
  6 2 5.546985 -3.629038 13.210234 900 19 0.66400 0.66400 "    " 6 1 FF2EFF  ""  <> <> 47873 1
  7 2 4.574022 -3.244851 12.157796 900 19 0.00000 0.00000 "    " 6 1 FF2EFF  ""  <> <> 47874 1
  8 2 3.198205 -3.287133 12.464493 900 19 -0.11500 -0.11500 "    " 6 1 FF2EFF  ""  <> <> 47875 1
  9 2 2.241751 -2.742990 11.595447 900 19 -0.11500 -0.11500 "    " 6 1 FF2EFF  ""  <> <> 47876 1
  10 2 2.658369 -2.100276 10.426412 900 19 -0.11500 -0.11500 "    " 6 1 FF2EFF  ""  <> <> 47877 1
  11 2 4.001735 -2.161688 10.028684 900 19 -0.11500 -0.11500 "    " 6 1 FF2EFF  ""  <> <> 47878 1
  12 2 4.942434 -2.761486 10.877652 900 19 -0.11500 -0.11500 "    " 6 1 FF2EFF  ""  <> <> 47879 1
  13 25 5.107850 -4.600722 14.047699 900 38 -0.83900 -0.83900 "    " 7 1 2E2EFF  ""   -0.684    0.740  47880 1
  14 1 7.361581 -2.008409 12.506183 900 19 0.39500 0.39500 "    " 6 1 FF2EFF  ""  <> <> 47881 1
  15 24 7.830734 -1.248682 11.768877 900 38 -0.43000 -0.43000 "    " 7 1 2E2EFF  ""  <> <> 47882 1
  16 43 5.978680 -6.033117 16.756921 900 21 0.36000 0.36000 "    " 1 0 FFFFFF  ""   11.401    2.220  47883 1
  17 43 4.613294 -6.399055 15.733336 900 21 0.36000 0.36000 "    " 1 0 FFFFFF  ""   11.401    2.220  47884 1
  18 41 2.891796 -3.702174 13.410464 900 21 0.11500 0.11500 "    " 1 0 FFFFFF  ""  <> <> 47885 1
  19 41 1.191425 -2.780346 11.827802 900 21 0.11500 0.11500 "    " 1 0 FFFFFF  ""  <> <> 47886 1
  20 41 1.920819 -1.619488 9.808284 900 21 0.11500 0.11500 "    " 1 0 FFFFFF  ""  <> <> 47887 1
  21 41 4.320424 -1.746672 9.083309 900 21 0.11500 0.11500 "    " 1 0 FFFFFF  ""  <> <> 47888 1
  22 41 5.963407 -2.802746 10.534503 900 21 0.11500 0.11500 "    " 1 0 FFFFFF  ""  <> <> 47889 1
  23 2 8.832493 -2.887465 14.907538 900 19 0.00000 0.00000 "  c1" 6 1 FF2EFF  "C6156"  <> <> 47890 1
  24 2 9.951532 -3.694983 15.220538 900 19 0.00000 0.00000 "  c3" 6 1 FF2EFF  "C6157"  <> <> 47891 1
  25 2 11.008532 -2.836607 15.215141 900 19 0.00000 0.00000 "  n3" 6 1 FF2EFF  "C6158"  <> <> 47892 1
  26 49 10.620334 -1.556350 14.971224 900 143 0.00000 0.00000 "  n1" 16 1 FFFF6B  "S47893"  <> <> 47893 1
  27 2 9.271180 -1.595421 14.829895 900 19 0.00000 0.00000 "    " 6 1 FF2EFF  "C6160"  <> <> 47894 1
  28 41 12.056235 -2.962294 15.402488 900 21 0.00000 0.00000 "    " 1 0 FFFFFF  ""  <> <> 47895 1
  29 41 9.977686 -4.763795 15.372592 900 21 0.00000 0.00000 "    " 1 0 FFFFFF  ""  <> <> 47896 1
  30 41 8.787590 -0.654792 14.605516 900 21 0.00000 0.00000 "    " 1 0 FFFFFF  ""  <> <> 47897 1
  :::
 } 
 m_bond[64] { 
  # First column is bond index #
  i_m_from
  i_m_to
  i_m_order
  b_m_thin_bond
  :::
  1 1 2 1 1
  2 1 16 1 1
  3 1 17 1 1
  4 2 1 1 1
  5 2 13 1 1
  6 2 3 2 1
  7 3 2 2 1
  8 3 4 1 1
  9 4 3 1 1
  10 4 5 2 1
  11 4 23 1 1
  12 5 4 2 1
  13 5 6 1 1
  14 5 14 1 1
  15 6 5 1 1
  16 6 7 1 1
  17 6 13 2 1
  18 7 6 1 1
  19 7 12 1 1
  20 7 8 2 1
  21 8 7 2 1
  22 8 9 1 1
  23 8 18 1 1
  24 9 8 1 1
  25 9 10 2 1
  26 9 19 1 1
  27 10 9 2 1
  28 10 11 1 1
  29 10 20 1 1
  30 11 10 1 1
  31 11 12 2 1
  32 11 21 1 1
  33 12 7 1 1
  34 12 11 2 1
  35 12 22 1 1
  36 13 2 1 1
  37 13 6 2 1
  38 14 5 1 1
  39 14 15 3 1
  40 15 14 3 1
  41 16 1 1 1
  42 17 1 1 1
  43 18 8 1 1
  44 19 9 1 1
  45 20 10 1 1
  46 21 11 1 1
  47 22 12 1 1
  48 23 4 1 1
  49 23 24 1 1
  50 23 27 2 1
  51 24 23 1 1
  52 24 25 2 1
  53 24 29 1 1
  54 25 24 2 1
  55 25 26 1 1
  56 25 28 1 1
  57 26 25 1 1
  58 26 27 1 1
  59 27 23 2 1
  60 27 26 1 1
  61 27 30 1 1
  62 28 25 1 1
  63 29 24 1 1
  64 30 27 1 1
  :::
 } 
} 

f_m_ct { 
 s_m_title
 i_m_ct_stereo_status
 s_m_entry_id
 s_m_entry_name
 s_m_Source_Path
 s_m_Source_File
 i_m_Source_File_Index
 s_m_source_file
 i_m_source_file_index
 i_lp_mmshare_version
 i_f3d_flags
 s_epik_input
 s_epik_cmdline
 r_lp_tautomer_probability
 r_epik_Ionization_Penalty
 r_epik_Ionization_Penalty_Charging
 r_epik_Ionization_Penalty_Neutral
 r_epik_State_Penalty
 r_epik_Charging_Adjusted_Penalty
 i_epik_Tot_Q
 i_epik_Tot_abs_Q
 s_lp_Force_Field
 r_lp_Energy
 b_lp_Chiralities_Consistent
 s_lp_Variant
 s_m_job_name
 s_i_glide_gridfile
 i_i_glide_lignum
 i_i_glide_rotatable_bonds
 r_i_docking_score
 r_i_glide_ligand_efficiency
 r_i_glide_ligand_efficiency_sa
 r_i_glide_ligand_efficiency_ln
 r_i_glide_gscore
 r_i_glide_lipo
 r_i_glide_hbond
 r_i_glide_metal
 r_i_glide_rewards
 r_i_glide_evdw
 r_i_glide_ecoul
 r_i_glide_erotb
 r_i_glide_esite
 r_i_glide_emodel
 r_i_glide_energy
 r_i_glide_einternal
 i_i_glide_confnum
 i_i_glide_posenum
 r_i_glide_eff_state_penalty
 i_phase_Input_Structure_Number
 i_phase_Structure_Number
 r_phase_Similarity_to_Reference
 i_phase_Reference_Structure
 s_phase_Alignment_Method
 s_phase_Core_SMARTS
 s_f3d_frozen_atoms
 s_m_subgroup_title
 s_m_subgroupid
 b_m_subgroup_collapsed
 i_m_ct_format
 :::
 19az 
  1
  2052 
  combiomed_cipy_affinitydata.1 
  /Users/rubenprieto/Documents/Lab/A1-CIPY/0.Project 
  combiomed_cipy_affinitydata.smi 
  1
  ligprep.maegz 
  1
  53161
  0
  W2NIXTFbY0hdW2NIXVtjSF1bY0hdYzEtYyhuYzJbTkgyXSljKEMjTiljKG4yKS1jM1tjSF1bY0hdW2NIXVtjSF1bY0hdMw== 
  J2VwaWtfcHl0aG9uJywgJy1waCcsICc3LjAnLCAnLXRuJywgJzgnLCAnLW1hJywgJzUwMCcsICctaW1hZScsICc8aW5maWxlLm1hZT4nLCAnLW9tYWUnLCAnPG91dGZpbGUubWFlPic= 
  1
    0.0000 
    0.0000 
    0.0000 
    0.0000 
  0
  0
  0
  S-OPLS 
  40.810891
  1
  18a-1 
  align_ligands_8 
  5n2s_hbond_grid 
  1
  2
  -7.67411119149082
  -0.365433866261468
  -1.00820432747402
  -1.89740848509433
  -7.67411119149082
  -3.0834739956045
  -0.32
  0
  -2.83011350152278
  -32.8430480957031
  -1.87801349163055
  0.483330734166189
  0
  -48.3805575941712
  -34.7210615873337
  3.16691470146179
  1
  17
  0
  48
  48
  0.641816312660332
  61
  "snapped core" 
  a1aaaaa1-a2aaaaa2 
  "5 4 3 2 13 6 7 8 9 10 11 12 18 19 20 21 22" 
  "A2A CONFORMATION A" 
  dock_gromacs_a2a 
  0
  2
 m_depend[8] { 
  # First column is dependency index #
  i_m_depend_dependency
  s_m_depend_property
  :::
  1 10 r_lp_tautomer_probability 
  2 10 r_epik_Ionization_Penalty 
  3 10 r_epik_Ionization_Penalty_Charging 
  4 10 r_epik_Ionization_Penalty_Neutral 
  5 10 r_epik_State_Penalty 
  6 10 r_epik_Charging_Adjusted_Penalty 
  7 10 i_epik_Tot_Q 
  8 30 s_m_job_name 
  :::
 } 
 m_atom[33] { 
  # First column is atom index #
  i_m_mmod_type
  r_m_x_coord
  r_m_y_coord
  r_m_z_coord
  i_m_residue_number
  i_m_color
  r_m_charge1
  r_m_charge2
  s_m_grow_name
  i_m_atomic_number
  i_m_visibility
  s_m_color_rgb
  s_m_atom_name
  r_epik_H2O_pKa
  r_epik_H2O_pKa_uncertainty
  i_m_minimize_atom_index
  i_m_minimize_constraint
  :::
  1 25 5.448823 -6.240146 15.809102 900 38 -0.92000 -0.92000 "    " 7 1 2E2EFF  ""   -2.178    0.920  47892 1
  2 2 5.846123 -5.143155 15.183042 900 19 1.04200 1.04200 "    " 6 1 FF2EFF  ""  <> <> 47893 1
  3 25 6.980685 -4.649429 15.595954 900 38 -0.83900 -0.83900 "    " 7 1 2E2EFF  ""   -0.684    0.740  47894 1
  4 2 7.494208 -3.716002 14.811000 900 19 0.66400 0.66400 "    " 6 1 FF2EFF  ""  <> <> 47895 1
  5 2 6.886571 -3.305377 13.611849 900 19 -0.45700 -0.45700 "    " 6 1 FF2EFF  ""  <> <> 47896 1
  6 2 5.597775 -3.821677 13.368933 900 19 0.66400 0.66400 "    " 6 1 FF2EFF  ""  <> <> 47897 1
  7 2 4.603599 -3.402606 12.356972 900 19 0.00000 0.00000 "    " 6 1 FF2EFF  ""  <> <> 47898 1
  8 2 3.550822 -4.281565 12.001203 900 19 -0.11500 -0.11500 "    " 6 1 FF2EFF  ""  <> <> 47899 1
  9 2 2.446481 -3.865004 11.244860 900 19 -0.11500 -0.11500 "    " 6 1 FF2EFF  ""  <> <> 47900 1
  10 2 2.407601 -2.545289 10.782340 900 19 -0.11500 -0.11500 "    " 6 1 FF2EFF  ""  <> <> 47901 1
  11 2 3.509371 -1.703133 11.003005 900 19 -0.11500 -0.11500 "    " 6 1 FF2EFF  ""  <> <> 47902 1
  12 2 4.578372 -2.104212 11.816222 900 19 -0.11500 -0.11500 "    " 6 1 FF2EFF  ""  <> <> 47903 1
  13 25 5.108329 -4.783660 14.167558 900 38 -0.83900 -0.83900 "    " 7 1 2E2EFF  ""   -0.684    0.740  47904 1
  14 1 7.682824 -2.528287 12.692852 900 19 0.39500 0.39500 "    " 6 1 FF2EFF  ""  <> <> 47905 1
  15 24 8.375038 -1.930321 12.000334 900 38 -0.43000 -0.43000 "    " 7 1 2E2EFF  ""  <> <> 47906 1
  16 43 4.587462 -6.669055 15.447226 900 21 0.36000 0.36000 "    " 1 0 FFFFFF  "H47883"   11.401    2.220  47907 1
  17 41 3.577813 -5.293968 12.359368 900 21 0.11500 0.11500 "    " 1 0 FFFFFF  "H47884"  <> <> 47908 1
  18 41 1.636358 -4.548320 11.033605 900 21 0.11500 0.11500 "    " 1 0 FFFFFF  "H47885"  <> <> 47909 1
  19 41 1.563665 -2.209997 10.195567 900 21 0.11500 0.11500 "    " 1 0 FFFFFF  "H47886"  <> <> 47910 1
  20 41 3.530468 -0.731254 10.567570 900 21 0.11500 0.11500 "    " 1 0 FFFFFF  "H47887"  <> <> 47911 1
  21 41 5.359234 -1.396271 12.046569 900 21 0.11500 0.11500 "    " 1 0 FFFFFF  "H47888"  <> <> 47912 1
  22 2 8.791719 -3.249110 15.242448 900 19 0.00000 0.00000 "  c1" 6 1 FF2EFF  "C47889"  <> <> 47913 1
  23 2 9.813185 -4.167625 15.628622 900 19 0.00000 0.00000 "  c3" 6 1 FF2EFF  "C47890"  <> <> 47914 1
  24 2 11.027531 -3.567521 15.759865 900 19 0.00000 0.00000 "  n3" 6 1 FF2EFF  "C47891"  <> <> 47915 1
  25 49 10.884960 -1.863881 15.541061 900 143 0.00000 0.00000 "  n1" 16 1 FFFF6B  "S47892"  <> <> 47916 1
  26 2 9.210141 -1.952809 15.245592 900 19 0.00000 0.00000 "    " 6 1 FF2EFF  "C47893"  <> <> 47917 1
  27 41 11.991282 -4.023750 15.944623 900 21 0.00000 0.00000 "    " 1 0 FFFFFF  "H47894"  <> <> 47918 1
  28 41 9.636977 -5.232481 15.695324 900 21 0.00000 0.00000 "    " 1 0 FFFFFF  "H47895"  <> <> 47919 1
  29 41 8.650277 -1.065487 14.983393 900 21 0.00000 0.00000 "    " 1 0 FFFFFF  "H47896"  <> <> 47920 1
  30 3 5.472682 -6.262304 17.227248 900 19 0.00000 0.00000 "  c1" 6 1 FF2EFF  "C47897"  <> <> 47921 1
  31 41 5.026086 -7.176416 17.589604 900 21 0.00000 0.00000 "  n2" 1 0 FFFFFF  "H47898"  <> <> 47922 1
  32 41 6.511514 -6.224192 17.549719 900 21 0.00000 0.00000 "    " 1 0 FFFFFF  "H47899"  <> <> 47923 1
  33 41 4.894999 -5.415307 17.597275 900 21 0.00000 0.00000 "    " 1 0 FFFFFF  "H47900"  <> <> 47924 1
  :::
 } 
 m_bond[70] { 
  # First column is bond index #
  i_m_from
  i_m_to
  i_m_order
  b_m_thin_bond
  :::
  1 1 2 1 1
  2 1 16 1 1
  3 1 30 1 1
  4 2 1 1 1
  5 2 13 1 1
  6 2 3 2 1
  7 3 2 2 1
  8 3 4 1 1
  9 4 3 1 1
  10 4 5 2 1
  11 4 22 1 1
  12 5 4 2 1
  13 5 6 1 1
  14 5 14 1 1
  15 6 5 1 1
  16 6 7 1 1
  17 6 13 2 1
  18 7 6 1 1
  19 7 12 1 1
  20 7 8 2 1
  21 8 7 2 1
  22 8 9 1 1
  23 8 17 1 1
  24 9 8 1 1
  25 9 10 2 1
  26 9 18 1 1
  27 10 9 2 1
  28 10 11 1 1
  29 10 19 1 1
  30 11 10 1 1
  31 11 12 2 1
  32 11 20 1 1
  33 12 7 1 1
  34 12 11 2 1
  35 12 21 1 1
  36 13 2 1 1
  37 13 6 2 1
  38 14 5 1 1
  39 14 15 3 1
  40 15 14 3 1
  41 16 1 1 1
  42 17 8 1 1
  43 18 9 1 1
  44 19 10 1 1
  45 20 11 1 1
  46 21 12 1 1
  47 22 4 1 1
  48 22 23 1 1
  49 22 26 2 1
  50 23 22 1 1
  51 23 24 2 1
  52 23 28 1 1
  53 24 23 2 1
  54 24 25 1 1
  55 24 27 1 1
  56 25 24 1 1
  57 25 26 1 1
  58 26 22 2 1
  59 26 25 1 1
  60 26 29 1 1
  61 27 24 1 1
  62 28 23 1 1
  63 29 26 1 1
  64 30 1 1 1
  65 30 31 1 1
  66 30 32 1 1
  67 30 33 1 1
  68 31 30 1 1
  69 32 30 1 1
  70 33 30 1 1
  :::
 } 
} 

f_m_ct { 
 s_m_title
 i_m_ct_stereo_status
 s_m_entry_id
 s_m_entry_name
 s_m_Source_Path
 s_m_Source_File
 i_m_Source_File_Index
 s_m_source_file
 i_m_source_file_index
 i_lp_mmshare_version
 i_f3d_flags
 s_epik_input
 s_epik_cmdline
 r_lp_tautomer_probability
 r_epik_Ionization_Penalty
 r_epik_Ionization_Penalty_Charging
 r_epik_Ionization_Penalty_Neutral
 r_epik_State_Penalty
 r_epik_Charging_Adjusted_Penalty
 i_epik_Tot_Q
 i_epik_Tot_abs_Q
 s_lp_Force_Field
 r_lp_Energy
 b_lp_Chiralities_Consistent
 s_lp_Variant
 s_m_job_name
 s_i_glide_gridfile
 i_i_glide_lignum
 i_i_glide_rotatable_bonds
 r_i_docking_score
 r_i_glide_ligand_efficiency
 r_i_glide_ligand_efficiency_sa
 r_i_glide_ligand_efficiency_ln
 r_i_glide_gscore
 r_i_glide_lipo
 r_i_glide_hbond
 r_i_glide_metal
 r_i_glide_rewards
 r_i_glide_evdw
 r_i_glide_ecoul
 r_i_glide_erotb
 r_i_glide_esite
 r_i_glide_emodel
 r_i_glide_energy
 r_i_glide_einternal
 i_i_glide_confnum
 i_i_glide_posenum
 r_i_glide_eff_state_penalty
 i_phase_Input_Structure_Number
 i_phase_Structure_Number
 r_phase_Similarity_to_Reference
 i_phase_Reference_Structure
 s_phase_Alignment_Method
 s_phase_Core_SMARTS
 s_f3d_frozen_atoms
 s_m_subgroup_title
 s_m_subgroupid
 b_m_subgroup_collapsed
 i_m_ct_format
 :::
 19ba 
  1
  2053 
  combiomed_cipy_affinitydata.1 
  /Users/rubenprieto/Documents/Lab/A1-CIPY/0.Project 
  combiomed_cipy_affinitydata.smi 
  1
  ligprep.maegz 
  1
  53161
  0
  W2NIXTFbY0hdW2NIXVtjSF1bY0hdYzEtYyhuYzJbTkgyXSljKEMjTiljKG4yKS1jM1tjSF1bY0hdW2NIXVtjSF1bY0hdMw== 
  J2VwaWtfcHl0aG9uJywgJy1waCcsICc3LjAnLCAnLXRuJywgJzgnLCAnLW1hJywgJzUwMCcsICctaW1hZScsICc8aW5maWxlLm1hZT4nLCAnLW9tYWUnLCAnPG91dGZpbGUubWFlPic= 
  1
    0.0000 
    0.0000 
    0.0000 
    0.0000 
  0
  0
  0
  S-OPLS 
  40.810891
  1
  18a-1 
  align_ligands_8 
  5n2s_hbond_grid 
  1
  2
  -7.67411119149082
  -0.365433866261468
  -1.00820432747402
  -1.89740848509433
  -7.67411119149082
  -3.0834739956045
  -0.32
  0
  -2.83011350152278
  -32.8430480957031
  -1.87801349163055
  0.483330734166189
  0
  -48.3805575941712
  -34.7210615873337
  3.16691470146179
  1
  17
  0
  48
  48
  0.641816312660332
  61
  "snapped core" 
  a1aaaaa1-a2aaaaa2 
  "5 4 3 2 13 6 7 8 9 10 11 12 18 19 20 21 22" 
  "A2A CONFORMATION A" 
  dock_gromacs_a2a 
  0
  2
 m_depend[8] { 
  # First column is dependency index #
  i_m_depend_dependency
  s_m_depend_property
  :::
  1 10 r_lp_tautomer_probability 
  2 10 r_epik_Ionization_Penalty 
  3 10 r_epik_Ionization_Penalty_Charging 
  4 10 r_epik_Ionization_Penalty_Neutral 
  5 10 r_epik_State_Penalty 
  6 10 r_epik_Charging_Adjusted_Penalty 
  7 10 i_epik_Tot_Q 
  8 30 s_m_job_name 
  :::
 } 
 m_atom[40] { 
  # First column is atom index #
  i_m_mmod_type
  r_m_x_coord
  r_m_y_coord
  r_m_z_coord
  i_m_residue_number
  i_m_color
  r_m_charge1
  r_m_charge2
  s_m_grow_name
  i_m_atomic_number
  i_m_visibility
  s_m_color_rgb
  s_m_atom_name
  r_epik_H2O_pKa
  r_epik_H2O_pKa_uncertainty
  i_m_minimize_atom_index
  i_m_minimize_constraint
  :::
  1 25 5.414478 -5.814154 15.953317 900 38 -0.92000 -0.92000 "    " 7 1 2E2EFF  ""   -2.178    0.920  47868 1
  2 2 5.866848 -4.876002 15.088706 900 19 1.04200 1.04200 "    " 6 1 FF2EFF  ""  <> <> 47869 1
  3 25 7.032943 -4.358499 15.386081 900 38 -0.83900 -0.83900 "    " 7 1 2E2EFF  ""   -0.684    0.740  47870 1
  4 2 7.487770 -3.381917 14.580925 900 19 0.66400 0.66400 "    " 6 1 FF2EFF  ""  <> <> 47871 1
  5 2 6.786952 -2.987052 13.425807 900 19 -0.45700 -0.45700 "    " 6 1 FF2EFF  ""  <> <> 47872 1
  6 2 5.546985 -3.629038 13.210234 900 19 0.66400 0.66400 "    " 6 1 FF2EFF  ""  <> <> 47873 1
  7 2 4.574022 -3.244851 12.157796 900 19 0.00000 0.00000 "    " 6 1 FF2EFF  ""  <> <> 47874 1
  8 2 3.198205 -3.287133 12.464493 900 19 -0.11500 -0.11500 "    " 6 1 FF2EFF  ""  <> <> 47875 1
  9 2 2.241751 -2.742990 11.595447 900 19 -0.11500 -0.11500 "    " 6 1 FF2EFF  ""  <> <> 47876 1
  10 2 2.658369 -2.100276 10.426412 900 19 -0.11500 -0.11500 "    " 6 1 FF2EFF  ""  <> <> 47877 1
[truncated: 94,388 more chars]
