# Supplementary material for: Optimization of 2-Amino-4,6-diarylpyrimidine-5-carbonitriles as Potent and Selective A1 Antagonists
Source: J Med Chem. 2022 Jan 22;65(3):2091–106. doi: 10.1021/acs.jmedchem.1c01636 (PMC8842224; doi:10.1021/acs.jmedchem.1c01636)
Supplement: Supplementary file 2 — jm1c01636_si_002.zip [file jm1c01636_si_002.zip › pdb files/Ligands/A2AR/CONFORMATION A/18ac.pdb]

TITLE     18ac
REMARK   4      COMPLIES WITH FORMAT V. 3.0, 1-DEC-2006
REMARK 888
REMARK 888 WRITTEN BY MAESTRO (A PRODUCT OF SCHRODINGER, LLC)
HETATM    1  N1  UNK   900       5.434  -5.504  16.302  1.00  0.00           N  
HETATM    2  C1  UNK   900       5.808  -4.652  15.317  1.00  0.00           C  
HETATM    3  N2  UNK   900       7.007  -4.110  15.414  1.00  0.00           N  
HETATM    4  C2  UNK   900       7.410  -3.289  14.412  1.00  0.00           C  
HETATM    5  C3  UNK   900       8.778  -2.714  14.598  1.00  0.00           C  
HETATM    6  C4  UNK   900       9.239  -1.554  13.930  1.00  0.00           C  
HETATM    7  C5  UNK   900      10.598  -1.210  13.964  1.00  0.00           C  
HETATM    8  C6  UNK   900      11.447  -1.929  14.809  1.00  0.00           C  
HETATM    9  N3  UNK   900      11.011  -2.948  15.564  1.00  0.00           N  
HETATM   10  C7  UNK   900       9.730  -3.350  15.426  1.00  0.00           C  
HETATM   11  C8  UNK   900       6.578  -3.097  13.277  1.00  0.00           C  
HETATM   12  C9  UNK   900       5.291  -3.671  13.344  1.00  0.00           C  
HETATM   13  C10 UNK   900       4.199  -3.445  12.374  1.00  0.00           C  
HETATM   14  C11 UNK   900       3.963  -2.195  11.766  1.00  0.00           C  
HETATM   15  C12 UNK   900       2.892  -2.023  10.884  1.00  0.00           C  
HETATM   16  C13 UNK   900       1.931  -3.036  10.724  1.00  0.00           C  
HETATM   17  C14 UNK   900       2.173  -4.303  11.274  1.00  0.00           C  
HETATM   18  C15 UNK   900       3.327  -4.500  12.055  1.00  0.00           C  
HETATM   19  N4  UNK   900       4.937  -4.480  14.358  1.00  0.00           N  
HETATM   20  C16 UNK   900       6.992  -2.396  12.067  1.00  0.00           C  
HETATM   21  N5  UNK   900       7.312  -1.833  11.108  1.00  0.00           N  
HETATM   22  H1  UNK   900       4.663  -6.121  16.056  1.00  0.00           H  
HETATM   23  H2  UNK   900       6.172  -5.895  16.855  1.00  0.00           H  
HETATM   24  H3  UNK   900       8.588  -0.928  13.344  1.00  0.00           H  
HETATM   25  H4  UNK   900      10.968  -0.370  13.396  1.00  0.00           H  
HETATM   26  H5  UNK   900      12.480  -1.642  14.927  1.00  0.00           H  
HETATM   27  H6  UNK   900       9.478  -4.237  15.989  1.00  0.00           H  
HETATM   28  H7  UNK   900       4.608  -1.352  11.955  1.00  0.00           H  
HETATM   29  H8  UNK   900       2.838  -1.101  10.341  1.00  0.00           H  
HETATM   30  H9  UNK   900       1.063  -2.869  10.103  1.00  0.00           H  
HETATM   31  H10 UNK   900       1.491  -5.122  11.089  1.00  0.00           H  
HETATM   32  H11 UNK   900       3.577  -5.473  12.441  1.00  0.00           H  
CONECT    1    2   22   23
CONECT    2    1   19    3
CONECT    2    3
CONECT    3    2    4
CONECT    3    2
CONECT    4    3    5   11
CONECT    4   11
CONECT    5    4   10    6
CONECT    5    6
CONECT    6    5    7   24
CONECT    6    5
CONECT    7    6    8   25
CONECT    7    8
CONECT    8    7    9   26
CONECT    8    7
CONECT    9    8   10
CONECT    9   10
CONECT   10    5    9   27
CONECT   10    9
CONECT   11    4   12   20
CONECT   11    4
CONECT   12   11   13   19
CONECT   12   19
CONECT   13   12   18   14
CONECT   13   14
CONECT   14   13   15   28
CONECT   14   13
CONECT   15   14   16   29
CONECT   15   16
CONECT   16   15   17   30
CONECT   16   15
CONECT   17   16   18   31
CONECT   17   18
CONECT   18   13   17   32
CONECT   18   17
CONECT   19    2   12
CONECT   19   12
CONECT   20   11   21
CONECT   20   21
CONECT   20   21
CONECT   21   20
CONECT   21   20
CONECT   21   20
CONECT   22    1
CONECT   23    1
CONECT   24    6
CONECT   25    7
CONECT   26    8
CONECT   27   10
CONECT   28   14
CONECT   29   15
CONECT   30   16
CONECT   31   17
CONECT   32   18
END   
