# Supplementary material for: Optimization of 2-Amino-4,6-diarylpyrimidine-5-carbonitriles as Potent and Selective A1 Antagonists
Source: J Med Chem. 2022 Jan 22;65(3):2091–106. doi: 10.1021/acs.jmedchem.1c01636 (PMC8842224; doi:10.1021/acs.jmedchem.1c01636)
Supplement: Supplementary file 2 — jm1c01636_si_002.zip [file jm1c01636_si_002.zip › pdb files/Ligands/A2AR/CONFORMATION B/19v.pdb]

TITLE     19v
REMARK   4      COMPLIES WITH FORMAT V. 3.0, 1-DEC-2006
REMARK 888
REMARK 888 WRITTEN BY MAESTRO (A PRODUCT OF SCHRODINGER, LLC)
HETATM    1  N1  UNK   900       5.929  -5.946  15.423  1.00  0.00           N  
HETATM    2  C1  UNK   900       6.336  -4.877  14.695  1.00  0.00           C  
HETATM    3  N2  UNK   900       7.438  -4.252  15.031  1.00  0.00           N  
HETATM    4  C2  UNK   900       7.777  -3.136  14.358  1.00  0.00           C  
HETATM    5  C3  UNK   900       9.114  -2.605  14.792  1.00  0.00           C  
HETATM    6  C4  UNK   900       9.995  -1.892  13.935  1.00  0.00           C  
HETATM    7  C5  UNK   900      11.319  -1.597  14.309  1.00  0.00           C  
HETATM    8  C6  UNK   900       9.612  -2.924  16.083  1.00  0.00           C  
HETATM    9  C7  UNK   900       6.918  -2.635  13.338  1.00  0.00           C  
HETATM   10  C8  UNK   900       5.757  -3.416  13.050  1.00  0.00           C  
HETATM   11  C9  UNK   900       4.605  -3.158  12.117  1.00  0.00           C  
HETATM   12  C10 UNK   900       4.473  -2.023  11.285  1.00  0.00           C  
HETATM   13  C11 UNK   900       3.291  -1.771  10.575  1.00  0.00           C  
HETATM   14  C12 UNK   900       2.329  -3.837  11.364  1.00  0.00           C  
HETATM   15  C13 UNK   900       3.525  -4.090  12.052  1.00  0.00           C  
HETATM   16  N3  UNK   900       5.527  -4.545  13.736  1.00  0.00           N  
HETATM   17  C14 UNK   900       7.198  -1.361  12.699  1.00  0.00           C  
HETATM   18  N4  UNK   900       7.422  -0.344  12.192  1.00  0.00           N  
HETATM   19  C15 UNK   900       6.016  -5.855  16.862  1.00  0.00           C  
HETATM   20  C16 UNK   900      10.919  -2.595  16.485  1.00  0.00           C  
HETATM   21  C17 UNK   900      11.782  -1.950  15.587  1.00  0.00           C  
HETATM   22  C18 UNK   900       2.180  -2.623  10.694  1.00  0.00           C  
HETATM   23  F1  UNK   900       1.030  -2.356  10.031  1.00  0.00           F  
HETATM   24  H1  UNK   900       5.078  -6.399  15.105  1.00  0.00           H  
HETATM   25  H2  UNK   900       9.723  -1.654  12.921  1.00  0.00           H  
HETATM   26  H3  UNK   900      11.985  -1.108  13.612  1.00  0.00           H  
HETATM   27  H4  UNK   900       8.999  -3.485  16.774  1.00  0.00           H  
HETATM   28  H5  UNK   900       5.254  -1.301  11.160  1.00  0.00           H  
HETATM   29  H6  UNK   900       3.252  -0.914   9.925  1.00  0.00           H  
HETATM   30  H7  UNK   900       1.522  -4.556  11.379  1.00  0.00           H  
HETATM   31  H8  UNK   900       3.584  -5.034  12.562  1.00  0.00           H  
HETATM   32  H9  UNK   900      11.268  -2.874  17.468  1.00  0.00           H  
HETATM   33  H10 UNK   900       5.508  -6.698  17.333  1.00  0.00           H  
HETATM   34  H11 UNK   900       7.055  -5.845  17.195  1.00  0.00           H  
HETATM   35  H12 UNK   900       5.533  -4.937  17.188  1.00  0.00           H  
HETATM   36  H13 UNK   900      12.796  -1.726  15.876  1.00  0.00           H  
CONECT    1    2   24   19
CONECT    2    1   16    3
CONECT    2    3
CONECT    3    2    4
CONECT    3    2
CONECT    4    3    5    9
CONECT    4    9
CONECT    5    4    8    6
CONECT    5    6
CONECT    6    5    7   25
CONECT    6    5
CONECT    7    6   26   21
CONECT    7   21
CONECT    8    5   27   20
CONECT    8   20
CONECT    9    4   10   17
CONECT    9    4
CONECT   10    9   11   16
CONECT   10   16
CONECT   11   10   15   12
CONECT   11   12
CONECT   12   11   13   28
CONECT   12   11
CONECT   13   12   29   22
CONECT   13   22
CONECT   14   15   30   22
CONECT   14   15
CONECT   15   11   14   31
CONECT   15   14
CONECT   16    2   10
CONECT   16   10
CONECT   17    9   18
CONECT   17   18
CONECT   17   18
CONECT   18   17
CONECT   18   17
CONECT   18   17
CONECT   24    1
CONECT   19    1   33   34   35
CONECT   25    6
CONECT   26    7
CONECT   27    8
CONECT   28   12
CONECT   29   13
CONECT   30   14
CONECT   31   15
CONECT   20    8   32   21
CONECT   20    8
CONECT   32   20
CONECT   21    7   20   36
CONECT   21    7
CONECT   33   19
CONECT   34   19
CONECT   35   19
CONECT   36   21
CONECT   22   13   14   23
CONECT   22   13
CONECT   23   22
END   
