# Supplementary material for: Optimization of 2-Amino-4,6-diarylpyrimidine-5-carbonitriles as Potent and Selective A1 Antagonists
Source: J Med Chem. 2022 Jan 22;65(3):2091–106. doi: 10.1021/acs.jmedchem.1c01636 (PMC8842224; doi:10.1021/acs.jmedchem.1c01636)
Supplement: Supplementary file 2 — jm1c01636_si_002.zip [file jm1c01636_si_002.zip › pdb files/Ligands/A2AR/CONFORMATION B/18e.pdb]

TITLE     18e
REMARK   4      COMPLIES WITH FORMAT V. 3.0, 1-DEC-2006
REMARK 888
REMARK 888 WRITTEN BY MAESTRO (A PRODUCT OF SCHRODINGER, LLC)
HETATM    1  N1  UNK   900       5.296  -5.892  16.672  1.00  0.00           N  
HETATM    2  C1  UNK   900       5.899  -5.069  15.791  1.00  0.00           C  
HETATM    3  N2  UNK   900       5.209  -4.743  14.725  1.00  0.00           N  
HETATM    4  C2  UNK   900       5.776  -3.882  13.861  1.00  0.00           C  
HETATM    5  C3  UNK   900       4.826  -3.498  12.777  1.00  0.00           C  
HETATM    6  C4  UNK   900       4.720  -2.184  12.265  1.00  0.00           C  
HETATM    7  C5  UNK   900       3.680  -1.818  11.394  1.00  0.00           C  
HETATM    8  C6  UNK   900       2.712  -2.760  11.015  1.00  0.00           C  
HETATM    9  C7  UNK   900       3.897  -4.448  12.297  1.00  0.00           C  
HETATM   10  C8  UNK   900       7.100  -3.410  14.055  1.00  0.00           C  
HETATM   11  C9  UNK   900       7.752  -3.831  15.254  1.00  0.00           C  
HETATM   12  C10 UNK   900       9.131  -3.489  15.757  1.00  0.00           C  
HETATM   13  C11 UNK   900       9.696  -4.236  16.833  1.00  0.00           C  
HETATM   14  C12 UNK   900      11.724  -2.899  16.831  1.00  0.00           C  
HETATM   15  C13 UNK   900      11.230  -2.176  15.739  1.00  0.00           C  
HETATM   16  C14 UNK   900       9.941  -2.440  15.240  1.00  0.00           C  
HETATM   17  N3  UNK   900       7.105  -4.661  16.094  1.00  0.00           N  
HETATM   18  C15 UNK   900       7.714  -2.556  13.051  1.00  0.00           C  
HETATM   19  N4  UNK   900       8.195  -1.870  12.252  1.00  0.00           N  
HETATM   20  C16 UNK   900       2.840  -4.093  11.436  1.00  0.00           C  
HETATM   21  C17 UNK   900      10.960  -3.940  17.372  1.00  0.00           C  
HETATM   22  F1  UNK   900      11.454  -4.655  18.408  1.00  0.00           F  
HETATM   23  H1  UNK   900       5.899  -6.328  17.359  1.00  0.00           H  
HETATM   24  H2  UNK   900       4.569  -6.491  16.288  1.00  0.00           H  
HETATM   25  H3  UNK   900       5.402  -1.414  12.584  1.00  0.00           H  
HETATM   26  H4  UNK   900       3.610  -0.800  11.056  1.00  0.00           H  
HETATM   27  H5  UNK   900       1.884  -2.463  10.390  1.00  0.00           H  
HETATM   28  H6  UNK   900       3.994  -5.467  12.638  1.00  0.00           H  
HETATM   29  H7  UNK   900       9.154  -5.054  17.290  1.00  0.00           H  
HETATM   30  H8  UNK   900      12.690  -2.662  17.246  1.00  0.00           H  
HETATM   31  H9  UNK   900      11.848  -1.416  15.288  1.00  0.00           H  
HETATM   32  H10 UNK   900       9.617  -1.792  14.449  1.00  0.00           H  
HETATM   33  H11 UNK   900       2.122  -4.837  11.122  1.00  0.00           H  
CONECT    1    2   23   24
CONECT    2    1   17    3
CONECT    2    3
CONECT    3    2    4
CONECT    3    2
CONECT    4    3    5   10
CONECT    4   10
CONECT    5    4    9    6
CONECT    5    6
CONECT    6    5    7   25
CONECT    6    5
CONECT    7    6    8   26
CONECT    7    8
CONECT    8    7   27   20
CONECT    8    7
CONECT    9    5   28   20
CONECT    9   20
CONECT   10    4   11   18
CONECT   10    4
CONECT   11   10   12   17
CONECT   11   17
CONECT   12   11   16   13
CONECT   12   13
CONECT   13   12   29   21
CONECT   13   12
CONECT   14   15   30   21
CONECT   14   21
CONECT   15   14   16   31
CONECT   15   16
CONECT   16   12   15   32
CONECT   16   15
CONECT   17    2   11
CONECT   17   11
CONECT   18   10   19
CONECT   18   19
CONECT   18   19
CONECT   19   18
CONECT   19   18
CONECT   19   18
CONECT   23    1
CONECT   24    1
CONECT   25    6
CONECT   26    7
CONECT   27    8
CONECT   28    9
CONECT   29   13
CONECT   30   14
CONECT   31   15
CONECT   32   16
CONECT   20    8    9   33
CONECT   20    9
CONECT   33   20
CONECT   21   13   14   22
CONECT   21   14
CONECT   22   21
END   
