# Supplementary material for: Optimization of 2-Amino-4,6-diarylpyrimidine-5-carbonitriles as Potent and Selective A1 Antagonists
Source: J Med Chem. 2022 Jan 22;65(3):2091–106. doi: 10.1021/acs.jmedchem.1c01636 (PMC8842224; doi:10.1021/acs.jmedchem.1c01636)
Supplement: Supplementary file 2 — jm1c01636_si_002.zip [file jm1c01636_si_002.zip › pdb files/Ligands/A2AR/CONFORMATION B/19ak.pdb]

TITLE     19ak
REMARK   4      COMPLIES WITH FORMAT V. 3.0, 1-DEC-2006
REMARK 888
REMARK 888 WRITTEN BY MAESTRO (A PRODUCT OF SCHRODINGER, LLC)
HETATM    1  N1  UNK   900       6.428  -4.475  16.685  1.00  0.00           N  
HETATM    2  C1  UNK   900       6.767  -4.070  15.468  1.00  0.00           C  
HETATM    3  N2  UNK   900       5.841  -4.071  14.557  1.00  0.00           N  
HETATM    4  C2  UNK   900       6.127  -3.392  13.449  1.00  0.00           C  
HETATM    5  C3  UNK   900       4.932  -3.373  12.592  1.00  0.00           C  
HETATM    6  C4  UNK   900       4.624  -2.190  11.926  1.00  0.00           C  
HETATM    7  C5  UNK   900       2.568  -3.134  11.044  1.00  0.00           C  
HETATM    8  C6  UNK   900       4.034  -4.474  12.442  1.00  0.00           C  
HETATM    9  C7  UNK   900       7.364  -2.688  13.287  1.00  0.00           C  
HETATM   10  C8  UNK   900       8.267  -2.797  14.376  1.00  0.00           C  
HETATM   11  C9  UNK   900       9.604  -2.195  14.636  1.00  0.00           C  
HETATM   12  C10 UNK   900      10.110  -2.227  15.971  1.00  0.00           C  
HETATM   13  C11 UNK   900      12.293  -1.659  15.218  1.00  0.00           C  
HETATM   14  C12 UNK   900      10.470  -1.715  13.625  1.00  0.00           C  
HETATM   15  N3  UNK   900       7.948  -3.570  15.405  1.00  0.00           N  
HETATM   16  C13 UNK   900       7.676  -1.873  12.125  1.00  0.00           C  
HETATM   17  N4  UNK   900       7.914  -1.215  11.204  1.00  0.00           N  
HETATM   18  C14 UNK   900       6.848  -5.776  17.023  1.00  0.00           C  
HETATM   19  C15 UNK   900       5.538  -6.534  17.142  1.00  0.00           C  
HETATM   20  C16 UNK   900      11.444  -1.981  16.267  1.00  0.00           C  
HETATM   21  C17 UNK   900      11.819  -1.473  13.910  1.00  0.00           C  
HETATM   22  C18 UNK   900       2.857  -4.335  11.659  1.00  0.00           C  
HETATM   23 CL1  UNK   900       1.768  -5.586  11.241  1.00  0.00          Cl  
HETATM   24  C19 UNK   900       3.534  -2.152  11.088  1.00  0.00           C  
HETATM   25 CL2  UNK   900       3.582  -1.049   9.864  1.00  0.00          Cl  
HETATM   26  H1  UNK   900       5.428  -4.435  16.778  1.00  0.00           H  
HETATM   27  H2  UNK   900       5.250  -1.317  11.966  1.00  0.00           H  
HETATM   28  H3  UNK   900       1.705  -3.044  10.403  1.00  0.00           H  
HETATM   29  H4  UNK   900       4.276  -5.416  12.918  1.00  0.00           H  
HETATM   30  H5  UNK   900       9.513  -2.560  16.806  1.00  0.00           H  
HETATM   31  H6  UNK   900      13.311  -1.555  15.464  1.00  0.00           H  
HETATM   32  H7  UNK   900      10.176  -1.652  12.592  1.00  0.00           H  
HETATM   33  H8  UNK   900       7.485  -6.119  16.220  1.00  0.00           H  
HETATM   34  H9  UNK   900       7.483  -5.756  17.902  1.00  0.00           H  
HETATM   35  H10 UNK   900       5.605  -7.492  17.658  1.00  0.00           H  
HETATM   36  H11 UNK   900       4.749  -5.952  17.610  1.00  0.00           H  
HETATM   37  H12 UNK   900       5.255  -6.696  16.116  1.00  0.00           H  
HETATM   38  H13 UNK   900      11.819  -2.090  17.275  1.00  0.00           H  
HETATM   39  H14 UNK   900      12.499  -1.207  13.116  1.00  0.00           H  
CONECT    1    2   26   18
CONECT    2    1   15    3
CONECT    2    3
CONECT    3    2    4
CONECT    3    2
CONECT    4    3    5    9
CONECT    4    9
CONECT    5    4    8    6
CONECT    5    6
CONECT    6    5   27   24
CONECT    6    5
CONECT    7   28   22   24
CONECT    7   24
CONECT    8    5   29   22
CONECT    8   22
CONECT    9    4   10   16
CONECT    9    4
CONECT   10    9   11   15
CONECT   10   15
CONECT   11   10   14   12
CONECT   11   12
CONECT   12   11   30   20
CONECT   12   11
CONECT   13   31   20   21
CONECT   13   20
CONECT   14   11   32   21
CONECT   14   21
CONECT   15    2   10
CONECT   15   10
CONECT   16    9   17
CONECT   16   17
CONECT   16   17
CONECT   17   16
CONECT   17   16
CONECT   17   16
CONECT   26    1
CONECT   18    1   33   34   19
CONECT   27    6
CONECT   28    7
CONECT   29    8
CONECT   30   12
CONECT   31   13
CONECT   32   14
CONECT   33   18
CONECT   34   18
CONECT   19   18   35   36   37
CONECT   35   19
CONECT   36   19
CONECT   37   19
CONECT   20   12   13   38
CONECT   20   13
CONECT   21   13   14   39
CONECT   21   14
CONECT   38   20
CONECT   39   21
CONECT   22    7    8   23
CONECT   22    8
CONECT   23   22
CONECT   24    6    7   25
CONECT   24    7
CONECT   25   24
END   
