# Supplementary material for: Optimization of 2-Amino-4,6-diarylpyrimidine-5-carbonitriles as Potent and Selective A1 Antagonists
Source: J Med Chem. 2022 Jan 22;65(3):2091–106. doi: 10.1021/acs.jmedchem.1c01636 (PMC8842224; doi:10.1021/acs.jmedchem.1c01636)
Supplement: Supplementary file 2 — jm1c01636_si_002.zip [file jm1c01636_si_002.zip › pdb files/Ligands/A2AR/CONFORMATION B/19bf.pdb]

TITLE     19bf
REMARK   4      COMPLIES WITH FORMAT V. 3.0, 1-DEC-2006
REMARK 888
REMARK 888 WRITTEN BY MAESTRO (A PRODUCT OF SCHRODINGER, LLC)
HETATM    1  N1  UNK   900       5.614  -5.605  16.513  1.00  0.00           N  
HETATM    2  C1  UNK   900       5.987  -4.727  15.520  1.00  0.00           C  
HETATM    3  N2  UNK   900       5.093  -4.544  14.565  1.00  0.00           N  
HETATM    4  C2  UNK   900       5.418  -3.713  13.550  1.00  0.00           C  
HETATM    5  C3  UNK   900       4.318  -3.510  12.577  1.00  0.00           C  
HETATM    6  C4  UNK   900       3.543  -4.601  12.175  1.00  0.00           C  
HETATM    7  C5  UNK   900       2.412  -4.424  11.359  1.00  0.00           C  
HETATM    8  C6  UNK   900       2.113  -3.124  10.939  1.00  0.00           C  
HETATM    9  C7  UNK   900       3.956  -2.259  12.035  1.00  0.00           C  
HETATM   10  C8  UNK   900       6.695  -3.128  13.465  1.00  0.00           C  
HETATM   11  C9  UNK   900       7.554  -3.338  14.576  1.00  0.00           C  
HETATM   12  C10 UNK   900       8.926  -2.783  14.739  1.00  0.00           C  
HETATM   13  C11 UNK   900       9.907  -3.505  15.465  1.00  0.00           C  
HETATM   14  C12 UNK   900      11.248  -3.082  15.504  1.00  0.00           C  
HETATM   15  C13 UNK   900      11.638  -1.927  14.813  1.00  0.00           C  
HETATM   16  C14 UNK   900       9.334  -1.571  14.131  1.00  0.00           C  
HETATM   17  N3  UNK   900       7.183  -4.176  15.566  1.00  0.00           N  
HETATM   18  C15 UNK   900       7.084  -2.405  12.261  1.00  0.00           C  
HETATM   19  N4  UNK   900       7.380  -1.830  11.302  1.00  0.00           N  
HETATM   20  C16 UNK   900       7.573  -7.751  19.617  1.00  0.00           C  
HETATM   21  C17 UNK   900       6.318  -8.161  19.131  1.00  0.00           C  
HETATM   22  C18 UNK   900       5.682  -7.413  18.120  1.00  0.00           C  
HETATM   23  C19 UNK   900       6.257  -6.233  17.595  1.00  0.00           C  
HETATM   24  C20 UNK   900       7.505  -5.819  18.112  1.00  0.00           C  
HETATM   25  C21 UNK   900       8.169  -6.589  19.092  1.00  0.00           C  
HETATM   26  N5  UNK   900       2.901  -2.072  11.215  1.00  0.00           N  
HETATM   27  C22 UNK   900      10.682  -1.190  14.102  1.00  0.00           C  
HETATM   28  H1  UNK   900       4.718  -6.017  16.280  1.00  0.00           H  
HETATM   29  H2  UNK   900       3.832  -5.576  12.529  1.00  0.00           H  
HETATM   30  H3  UNK   900       1.788  -5.260  11.076  1.00  0.00           H  
HETATM   31  H4  UNK   900       1.251  -2.930  10.319  1.00  0.00           H  
HETATM   32  H5  UNK   900       4.505  -1.364  12.288  1.00  0.00           H  
HETATM   33  H6  UNK   900       9.638  -4.426  15.961  1.00  0.00           H  
HETATM   34  H7  UNK   900      11.990  -3.663  16.029  1.00  0.00           H  
HETATM   35  H8  UNK   900      12.667  -1.599  14.828  1.00  0.00           H  
HETATM   36  H9  UNK   900       8.628  -0.926  13.634  1.00  0.00           H  
HETATM   37  H10 UNK   900       8.090  -8.327  20.368  1.00  0.00           H  
HETATM   38  H11 UNK   900       5.867  -9.074  19.482  1.00  0.00           H  
HETATM   39  H12 UNK   900       4.791  -7.813  17.660  1.00  0.00           H  
HETATM   40  H13 UNK   900       7.980  -4.909  17.779  1.00  0.00           H  
HETATM   41  H14 UNK   900       9.125  -6.244  19.461  1.00  0.00           H  
HETATM   42  H15 UNK   900      10.980  -0.304  13.564  1.00  0.00           H  
CONECT    1    2   28   23
CONECT    2    1   17    3
CONECT    2    3
CONECT    3    2    4
CONECT    3    2
CONECT    4    3    5   10
CONECT    4   10
CONECT    5    4    9    6
CONECT    5    6
CONECT    6    5    7   29
CONECT    6    5
CONECT    7    6    8   30
CONECT    7    8
CONECT    8    7   31   26
CONECT    8    7
CONECT    9    5   32   26
CONECT    9   26
CONECT   10    4   11   18
CONECT   10    4
CONECT   11   10   12   17
CONECT   11   17
CONECT   12   11   16   13
CONECT   12   13
CONECT   13   12   14   33
CONECT   13   12
CONECT   14   13   15   34
CONECT   14   15
CONECT   15   14   35   27
CONECT   15   14
CONECT   16   12   36   27
CONECT   16   27
CONECT   17    2   11
CONECT   17   11
CONECT   18   10   19
CONECT   18   19
CONECT   18   19
CONECT   19   18
CONECT   19   18
CONECT   19   18
CONECT   28    1
CONECT   29    6
CONECT   30    7
CONECT   31    8
CONECT   32    9
CONECT   33   13
CONECT   34   14
CONECT   35   15
CONECT   36   16
CONECT   20   21   25   37
CONECT   20   21
CONECT   21   20   22   38
CONECT   21   20
CONECT   22   21   23   39
CONECT   22   23
CONECT   23    1   22   24
CONECT   23   22
CONECT   24   23   25   40
CONECT   24   25
CONECT   25   20   24   41
CONECT   25   24
CONECT   37   20
CONECT   38   21
CONECT   39   22
CONECT   40   24
CONECT   41   25
CONECT   26    8    9
CONECT   26    9
CONECT   27   15   16   42
CONECT   27   16
CONECT   42   27
END   
