# Supplementary material for: Optimization of 2-Amino-4,6-diarylpyrimidine-5-carbonitriles as Potent and Selective A1 Antagonists
Source: J Med Chem. 2022 Jan 22;65(3):2091–106. doi: 10.1021/acs.jmedchem.1c01636 (PMC8842224; doi:10.1021/acs.jmedchem.1c01636)
Supplement: Supplementary file 2 — jm1c01636_si_002.zip [file jm1c01636_si_002.zip › pdb files/Ligands/A2AR/CONFORMATION B/19aj.pdb]

TITLE     19aj
REMARK   4      COMPLIES WITH FORMAT V. 3.0, 1-DEC-2006
REMARK 888
REMARK 888 WRITTEN BY MAESTRO (A PRODUCT OF SCHRODINGER, LLC)
HETATM    1  N1  UNK   900       6.449  -5.237  16.476  1.00  0.00           N  
HETATM    2  C1  UNK   900       6.668  -4.389  15.455  1.00  0.00           C  
HETATM    3  N2  UNK   900       7.788  -3.722  15.486  1.00  0.00           N  
HETATM    4  C2  UNK   900       8.116  -2.895  14.498  1.00  0.00           C  
HETATM    5  C3  UNK   900       9.473  -2.312  14.748  1.00  0.00           C  
HETATM    6  C4  UNK   900      10.034  -2.423  16.055  1.00  0.00           C  
HETATM    7  C5  UNK   900      12.190  -1.716  15.274  1.00  0.00           C  
HETATM    8  C6  UNK   900      10.312  -1.763  13.743  1.00  0.00           C  
HETATM    9  C7  UNK   900       7.222  -2.759  13.407  1.00  0.00           C  
HETATM   10  C8  UNK   900       6.007  -3.506  13.512  1.00  0.00           C  
HETATM   11  C9  UNK   900       4.819  -3.432  12.646  1.00  0.00           C  
HETATM   12  C10 UNK   900       4.511  -2.228  12.012  1.00  0.00           C  
HETATM   13  C11 UNK   900       2.498  -3.169  11.033  1.00  0.00           C  
HETATM   14  C12 UNK   900       3.943  -4.533  12.430  1.00  0.00           C  
HETATM   15  N3  UNK   900       5.765  -4.346  14.521  1.00  0.00           N  
HETATM   16  C13 UNK   900       7.535  -1.909  12.270  1.00  0.00           C  
HETATM   17  N4  UNK   900       7.774  -1.226  11.367  1.00  0.00           N  
HETATM   18  C14 UNK   900       7.581  -5.632  17.285  1.00  0.00           C  
HETATM   19  C15 UNK   900      11.666  -1.498  13.993  1.00  0.00           C  
HETATM   20  C16 UNK   900      11.374  -2.136  16.322  1.00  0.00           C  
HETATM   21  C17 UNK   900       3.457  -2.178  11.127  1.00  0.00           C  
HETATM   22 CL1  UNK   900       3.584  -1.076   9.896  1.00  0.00          Cl  
HETATM   23  C18 UNK   900       2.782  -4.381  11.634  1.00  0.00           C  
HETATM   24 CL2  UNK   900       1.735  -5.654  11.192  1.00  0.00          Cl  
HETATM   25  H1  UNK   900       5.645  -5.846  16.407  1.00  0.00           H  
HETATM   26  H2  UNK   900       9.464  -2.818  16.882  1.00  0.00           H  
HETATM   27  H3  UNK   900      13.219  -1.547  15.480  1.00  0.00           H  
HETATM   28  H4  UNK   900       9.997  -1.647  12.723  1.00  0.00           H  
HETATM   29  H5  UNK   900       5.126  -1.349  12.094  1.00  0.00           H  
HETATM   30  H6  UNK   900       1.655  -3.077  10.365  1.00  0.00           H  
HETATM   31  H7  UNK   900       4.193  -5.492  12.863  1.00  0.00           H  
HETATM   32  H8  UNK   900       7.261  -6.533  17.769  1.00  0.00           H  
HETATM   33  H9  UNK   900       8.468  -5.853  16.692  1.00  0.00           H  
HETATM   34  H10 UNK   900       7.846  -4.881  18.028  1.00  0.00           H  
HETATM   35  H11 UNK   900      12.311  -1.164  13.193  1.00  0.00           H  
HETATM   36  H12 UNK   900      11.782  -2.281  17.313  1.00  0.00           H  
CONECT    1    2   25   18
CONECT    2    1   15    3
CONECT    2    3
CONECT    3    2    4
CONECT    3    2
CONECT    4    3    5    9
CONECT    4    9
CONECT    5    4    8    6
CONECT    5    6
CONECT    6    5   26   20
CONECT    6    5
CONECT    7   27   19   20
CONECT    7   20
CONECT    8    5   28   19
CONECT    8   19
CONECT    9    4   10   16
CONECT    9    4
CONECT   10    9   11   15
CONECT   10   15
CONECT   11   10   14   12
CONECT   11   12
CONECT   12   11   29   21
CONECT   12   11
CONECT   13   30   21   23
CONECT   13   21
CONECT   14   11   31   23
CONECT   14   23
CONECT   15    2   10
CONECT   15   10
CONECT   16    9   17
CONECT   16   17
CONECT   16   17
CONECT   17   16
CONECT   17   16
CONECT   17   16
CONECT   25    1
CONECT   18    1   32   33   34
CONECT   26    6
CONECT   27    7
CONECT   28    8
CONECT   29   12
CONECT   30   13
CONECT   31   14
CONECT   19    7    8   35
CONECT   19    8
CONECT   20    6    7   36
CONECT   20    7
CONECT   32   18
CONECT   33   18
CONECT   34   18
CONECT   35   19
CONECT   36   20
CONECT   21   12   13   22
CONECT   21   13
CONECT   22   21
CONECT   23   13   14   24
CONECT   23   14
CONECT   24   23
END   
