# Supplementary material for: Optimization of 2-Amino-4,6-diarylpyrimidine-5-carbonitriles as Potent and Selective A1 Antagonists
Source: J Med Chem. 2022 Jan 22;65(3):2091–106. doi: 10.1021/acs.jmedchem.1c01636 (PMC8842224; doi:10.1021/acs.jmedchem.1c01636)
Supplement: Supplementary file 2 — jm1c01636_si_002.zip [file jm1c01636_si_002.zip › pdb files/Ligands/A2AR/CONFORMATION B/19w.pdb]

TITLE     19w
REMARK   4      COMPLIES WITH FORMAT V. 3.0, 1-DEC-2006
REMARK 888
REMARK 888 WRITTEN BY MAESTRO (A PRODUCT OF SCHRODINGER, LLC)
HETATM    1  N1  UNK   900       5.626  -5.690  16.634  1.00  0.00           N  
HETATM    2  C1  UNK   900       6.027  -4.820  15.646  1.00  0.00           C  
HETATM    3  N2  UNK   900       5.154  -4.636  14.674  1.00  0.00           N  
HETATM    4  C2  UNK   900       5.520  -3.825  13.660  1.00  0.00           C  
HETATM    5  C3  UNK   900       4.448  -3.570  12.674  1.00  0.00           C  
HETATM    6  C4  UNK   900       4.220  -2.294  12.120  1.00  0.00           C  
HETATM    7  C5  UNK   900       3.175  -2.079  11.218  1.00  0.00           C  
HETATM    8  C6  UNK   900       3.601  -4.613  12.270  1.00  0.00           C  
HETATM    9  C7  UNK   900       6.803  -3.259  13.589  1.00  0.00           C  
HETATM   10  C8  UNK   900       7.624  -3.456  14.721  1.00  0.00           C  
HETATM   11  C9  UNK   900       8.986  -2.892  14.888  1.00  0.00           C  
HETATM   12  C10 UNK   900       9.987  -3.637  15.553  1.00  0.00           C  
HETATM   13  C11 UNK   900      11.322  -3.198  15.570  1.00  0.00           C  
HETATM   14  C12 UNK   900      10.707  -1.266  14.245  1.00  0.00           C  
HETATM   15  C13 UNK   900       9.363  -1.653  14.316  1.00  0.00           C  
HETATM   16  N3  UNK   900       7.229  -4.280  15.713  1.00  0.00           N  
HETATM   17  C14 UNK   900       7.235  -2.551  12.388  1.00  0.00           C  
HETATM   18  N4  UNK   900       7.563  -1.983  11.436  1.00  0.00           N  
HETATM   19  C15 UNK   900       2.473  -4.384  11.456  1.00  0.00           C  
HETATM   20  C16 UNK   900       7.565  -7.904  19.702  1.00  0.00           C  
HETATM   21  C17 UNK   900       6.321  -8.314  19.190  1.00  0.00           C  
HETATM   22  C18 UNK   900       5.685  -7.544  18.196  1.00  0.00           C  
HETATM   23  C19 UNK   900       6.258  -6.346  17.706  1.00  0.00           C  
HETATM   24  C20 UNK   900       7.502  -5.941  18.241  1.00  0.00           C  
HETATM   25  C21 UNK   900       8.157  -6.723  19.216  1.00  0.00           C  
HETATM   26  C22 UNK   900      11.685  -2.014  14.912  1.00  0.00           C  
HETATM   27  C23 UNK   900       2.238  -3.092  10.960  1.00  0.00           C  
HETATM   28  F1  UNK   900       1.150  -2.833  10.198  1.00  0.00           F  
HETATM   29  H1  UNK   900       4.729  -6.090  16.383  1.00  0.00           H  
HETATM   30  H2  UNK   900       4.854  -1.459  12.375  1.00  0.00           H  
HETATM   31  H3  UNK   900       3.113  -1.118  10.752  1.00  0.00           H  
HETATM   32  H4  UNK   900       3.853  -5.601  12.619  1.00  0.00           H  
HETATM   33  H5  UNK   900       9.734  -4.581  16.013  1.00  0.00           H  
HETATM   34  H6  UNK   900      12.081  -3.794  16.049  1.00  0.00           H  
HETATM   35  H7  UNK   900      10.982  -0.371  13.708  1.00  0.00           H  
HETATM   36  H8  UNK   900       8.635  -1.002  13.858  1.00  0.00           H  
HETATM   37  H9  UNK   900       1.799  -5.191  11.207  1.00  0.00           H  
HETATM   38  H10 UNK   900       8.078  -8.492  20.448  1.00  0.00           H  
HETATM   39  H11 UNK   900       5.875  -9.241  19.512  1.00  0.00           H  
HETATM   40  H12 UNK   900       4.794  -7.934  17.726  1.00  0.00           H  
HETATM   41  H13 UNK   900       7.976  -5.020  17.933  1.00  0.00           H  
HETATM   42  H14 UNK   900       9.104  -6.376  19.602  1.00  0.00           H  
HETATM   43  H15 UNK   900      12.710  -1.678  14.910  1.00  0.00           H  
CONECT    1    2   29   23
CONECT    2    1   16    3
CONECT    2    3
CONECT    3    2    4
CONECT    3    2
CONECT    4    3    5    9
CONECT    4    9
CONECT    5    4    8    6
CONECT    5    6
CONECT    6    5    7   30
CONECT    6    5
CONECT    7    6   31   27
CONECT    7   27
CONECT    8    5   32   19
CONECT    8   19
CONECT    9    4   10   17
CONECT    9    4
CONECT   10    9   11   16
CONECT   10   16
CONECT   11   10   15   12
CONECT   11   12
CONECT   12   11   13   33
CONECT   12   11
CONECT   13   12   34   26
CONECT   13   26
CONECT   14   15   35   26
CONECT   14   15
CONECT   15   11   14   36
CONECT   15   14
CONECT   16    2   10
CONECT   16   10
CONECT   17    9   18
CONECT   17   18
CONECT   17   18
CONECT   18   17
CONECT   18   17
CONECT   18   17
CONECT   29    1
CONECT   30    6
CONECT   31    7
CONECT   32    8
CONECT   33   12
CONECT   34   13
CONECT   35   14
CONECT   36   15
CONECT   19    8   37   27
CONECT   19    8
CONECT   37   19
CONECT   20   21   25   38
CONECT   20   21
CONECT   21   20   22   39
CONECT   21   20
CONECT   22   21   23   40
CONECT   22   23
CONECT   23    1   22   24
CONECT   23   22
CONECT   24   23   25   41
CONECT   24   25
CONECT   25   20   24   42
CONECT   25   24
CONECT   38   20
CONECT   39   21
CONECT   40   22
CONECT   41   24
CONECT   42   25
CONECT   26   13   14   43
CONECT   26   13
CONECT   43   26
CONECT   27    7   19   28
CONECT   27    7
CONECT   28   27
END   
