# Supplementary material for: Optimization of 2-Amino-4,6-diarylpyrimidine-5-carbonitriles as Potent and Selective A1 Antagonists
Source: J Med Chem. 2022 Jan 22;65(3):2091–106. doi: 10.1021/acs.jmedchem.1c01636 (PMC8842224; doi:10.1021/acs.jmedchem.1c01636)
Supplement: Supplementary file 2 — jm1c01636_si_002.zip [file jm1c01636_si_002.zip › pdb files/Ligands/A2AR/CONFORMATION B/18s.pdb]

TITLE     18s
REMARK   4      COMPLIES WITH FORMAT V. 3.0, 1-DEC-2006
REMARK 888
REMARK 888 WRITTEN BY MAESTRO (A PRODUCT OF SCHRODINGER, LLC)
HETATM    1  N1  UNK   900       5.495  -6.057  16.764  1.00  0.00           N  
HETATM    2  C1  UNK   900       6.304  -5.221  16.080  1.00  0.00           C  
HETATM    3  N2  UNK   900       5.858  -4.786  14.928  1.00  0.00           N  
HETATM    4  C2  UNK   900       6.566  -3.833  14.294  1.00  0.00           C  
HETATM    5  C3  UNK   900       5.886  -3.401  13.026  1.00  0.00           C  
HETATM    6  C4  UNK   900       6.534  -2.686  11.989  1.00  0.00           C  
HETATM    7  C5  UNK   900       4.488  -2.527  10.688  1.00  0.00           C  
HETATM    8  C6  UNK   900       4.521  -3.738  12.791  1.00  0.00           C  
HETATM    9  C7  UNK   900       7.793  -3.358  14.851  1.00  0.00           C  
HETATM   10  C8  UNK   900       8.233  -3.995  16.047  1.00  0.00           C  
HETATM   11  C9  UNK   900       9.530  -3.797  16.782  1.00  0.00           C  
HETATM   12  C10 UNK   900      10.080  -4.881  17.516  1.00  0.00           C  
HETATM   13  C11 UNK   900      11.972  -3.541  18.267  1.00  0.00           C  
HETATM   14  C12 UNK   900      10.257  -2.576  16.831  1.00  0.00           C  
HETATM   15  N3  UNK   900       7.437  -4.897  16.647  1.00  0.00           N  
HETATM   16  C13 UNK   900       8.541  -2.255  14.272  1.00  0.00           C  
HETATM   17  N4  UNK   900       9.131  -1.372  13.807  1.00  0.00           N  
HETATM   18  C14 UNK   900      11.276  -4.761  18.250  1.00  0.00           C  
HETATM   19  C15 UNK   900      11.461  -2.447  17.552  1.00  0.00           C  
HETATM   20  C16 UNK   900       3.845  -3.351  11.619  1.00  0.00           C  
HETATM   21 CL1  UNK   900       2.254  -3.925  11.278  1.00  0.00          Cl  
HETATM   22  C17 UNK   900       5.838  -2.219  10.869  1.00  0.00           C  
HETATM   23 CL2  UNK   900       6.656  -1.288   9.690  1.00  0.00          Cl  
HETATM   24  H1  UNK   900       5.932  -6.561  17.528  1.00  0.00           H  
HETATM   25  H2  UNK   900       4.788  -6.565  16.240  1.00  0.00           H  
HETATM   26  H3  UNK   900       7.585  -2.468  12.002  1.00  0.00           H  
HETATM   27  H4  UNK   900       3.977  -2.167   9.813  1.00  0.00           H  
HETATM   28  H5  UNK   900       3.974  -4.324  13.515  1.00  0.00           H  
HETATM   29  H6  UNK   900       9.558  -5.830  17.551  1.00  0.00           H  
HETATM   30  H7  UNK   900      12.882  -3.437  18.838  1.00  0.00           H  
HETATM   31  H8  UNK   900       9.903  -1.687  16.339  1.00  0.00           H  
HETATM   32  H9  UNK   900      11.639  -5.609  18.813  1.00  0.00           H  
HETATM   33  H10 UNK   900      11.985  -1.500  17.567  1.00  0.00           H  
CONECT    1    2   24   25
CONECT    2    1   15    3
CONECT    2    3
CONECT    3    2    4
CONECT    3    2
CONECT    4    3    5    9
CONECT    4    9
CONECT    5    4    8    6
CONECT    5    6
CONECT    6    5   26   22
CONECT    6    5
CONECT    7   27   20   22
CONECT    7   22
CONECT    8    5   28   20
CONECT    8   20
CONECT    9    4   10   16
CONECT    9    4
CONECT   10    9   11   15
CONECT   10   15
CONECT   11   10   14   12
CONECT   11   12
CONECT   12   11   29   18
CONECT   12   11
CONECT   13   30   18   19
CONECT   13   18
CONECT   14   11   31   19
CONECT   14   19
CONECT   15    2   10
CONECT   15   10
CONECT   16    9   17
CONECT   16   17
CONECT   16   17
CONECT   17   16
CONECT   17   16
CONECT   17   16
CONECT   24    1
CONECT   25    1
CONECT   26    6
CONECT   27    7
CONECT   28    8
CONECT   29   12
CONECT   30   13
CONECT   31   14
CONECT   18   12   13   32
CONECT   18   13
CONECT   19   13   14   33
CONECT   19   14
CONECT   32   18
CONECT   33   19
CONECT   20    7    8   21
CONECT   20    8
CONECT   21   20
CONECT   22    6    7   23
CONECT   22    7
CONECT   23   22
END   
