# Supplementary material for: Optimization of 2-Amino-4,6-diarylpyrimidine-5-carbonitriles as Potent and Selective A1 Antagonists
Source: J Med Chem. 2022 Jan 22;65(3):2091–106. doi: 10.1021/acs.jmedchem.1c01636 (PMC8842224; doi:10.1021/acs.jmedchem.1c01636)
Supplement: Supplementary file 2 — jm1c01636_si_002.zip [file jm1c01636_si_002.zip › pdb files/Ligands/A2AR/CONFORMATION B/19u.pdb]

TITLE     19u
REMARK   4      COMPLIES WITH FORMAT V. 3.0, 1-DEC-2006
REMARK 888
REMARK 888 WRITTEN BY MAESTRO (A PRODUCT OF SCHRODINGER, LLC)
HETATM    1  N1  UNK   900       5.713  -5.650  16.665  1.00  0.00           N  
HETATM    2  C1  UNK   900       6.149  -4.768  15.700  1.00  0.00           C  
HETATM    3  N2  UNK   900       7.370  -4.274  15.786  1.00  0.00           N  
HETATM    4  C2  UNK   900       7.797  -3.445  14.813  1.00  0.00           C  
HETATM    5  C3  UNK   900       9.159  -2.904  14.988  1.00  0.00           C  
HETATM    6  C4  UNK   900      10.144  -3.678  15.632  1.00  0.00           C  
HETATM    7  C5  UNK   900      11.475  -3.243  15.661  1.00  0.00           C  
HETATM    8  C6  UNK   900      11.853  -2.055  15.021  1.00  0.00           C  
HETATM    9  C7  UNK   900       9.549  -1.664  14.428  1.00  0.00           C  
HETATM   10  C8  UNK   900       7.001  -3.197  13.680  1.00  0.00           C  
HETATM   11  C9  UNK   900       5.692  -3.683  13.756  1.00  0.00           C  
HETATM   12  C10 UNK   900       4.651  -3.285  12.800  1.00  0.00           C  
HETATM   13  C11 UNK   900       4.529  -1.961  12.324  1.00  0.00           C  
HETATM   14  C12 UNK   900       3.518  -1.586  11.443  1.00  0.00           C  
HETATM   15  C13 UNK   900       2.605  -2.537  10.984  1.00  0.00           C  
HETATM   16  C14 UNK   900       3.766  -4.241  12.308  1.00  0.00           C  
HETATM   17  N3  UNK   900       5.285  -4.518  14.734  1.00  0.00           N  
HETATM   18  C15 UNK   900       7.469  -2.500  12.485  1.00  0.00           C  
HETATM   19  N4  UNK   900       7.824  -1.933  11.542  1.00  0.00           N  
HETATM   20  C16 UNK   900      10.896  -1.310  14.330  1.00  0.00           C  
HETATM   21  C17 UNK   900       2.784  -3.866  11.386  1.00  0.00           C  
HETATM   22  N5  UNK   900       1.763  -5.785  10.046  1.00  0.00           N  
HETATM   23  C18 UNK   900       2.172  -4.917  10.660  1.00  0.00           C  
HETATM   24  C19 UNK   900       7.552  -7.945  19.734  1.00  0.00           C  
HETATM   25  C20 UNK   900       6.306  -8.318  19.199  1.00  0.00           C  
HETATM   26  C21 UNK   900       5.705  -7.523  18.203  1.00  0.00           C  
HETATM   27  C22 UNK   900       6.315  -6.336  17.735  1.00  0.00           C  
HETATM   28  C23 UNK   900       7.562  -5.969  18.290  1.00  0.00           C  
HETATM   29  C24 UNK   900       8.182  -6.776  19.267  1.00  0.00           C  
HETATM   30  H1  UNK   900       4.802  -6.012  16.411  1.00  0.00           H  
HETATM   31  H2  UNK   900       9.881  -4.628  16.074  1.00  0.00           H  
HETATM   32  H3  UNK   900      12.221  -3.851  16.140  1.00  0.00           H  
HETATM   33  H4  UNK   900      12.880  -1.729  15.043  1.00  0.00           H  
HETATM   34  H5  UNK   900       8.829  -0.993  13.985  1.00  0.00           H  
HETATM   35  H6  UNK   900       5.230  -1.202  12.623  1.00  0.00           H  
HETATM   36  H7  UNK   900       3.485  -0.571  11.117  1.00  0.00           H  
HETATM   37  H8  UNK   900       1.847  -2.265  10.264  1.00  0.00           H  
HETATM   38  H9  UNK   900       3.927  -5.275  12.576  1.00  0.00           H  
HETATM   39  H10 UNK   900       8.039  -8.552  20.482  1.00  0.00           H  
HETATM   40  H11 UNK   900       5.831  -9.235  19.505  1.00  0.00           H  
HETATM   41  H12 UNK   900       4.813  -7.887  17.715  1.00  0.00           H  
HETATM   42  H13 UNK   900       8.064  -5.059  17.998  1.00  0.00           H  
HETATM   43  H14 UNK   900       9.135  -6.458  19.668  1.00  0.00           H  
CONECT    1    2   30   27
CONECT    2    1   17    3
CONECT    2    3
CONECT    3    2    4
CONECT    3    2
CONECT    4    3    5   10
CONECT    4   10
CONECT    5    4    9    6
CONECT    5    6
CONECT    6    5    7   31
CONECT    6    5
CONECT    7    6    8   32
CONECT    7    8
CONECT    8    7   33   20
CONECT    8    7
CONECT    9    5   34   20
CONECT    9   20
CONECT   10    4   11   18
CONECT   10    4
CONECT   11   10   12   17
CONECT   11   17
CONECT   12   11   16   13
CONECT   12   13
CONECT   13   12   14   35
CONECT   13   12
CONECT   14   13   15   36
CONECT   14   15
CONECT   15   14   37   21
CONECT   15   14
CONECT   16   12   38   21
CONECT   16   21
CONECT   17    2   11
CONECT   17   11
CONECT   18   10   19
CONECT   18   19
CONECT   18   19
CONECT   19   18
CONECT   19   18
CONECT   19   18
CONECT   30    1
CONECT   31    6
CONECT   32    7
CONECT   33    8
CONECT   34    9
CONECT   35   13
CONECT   36   14
CONECT   37   15
CONECT   38   16
CONECT   20    8    9
CONECT   20    9
CONECT   21   15   16   23
CONECT   21   16
CONECT   22   23
CONECT   22   23
CONECT   22   23
CONECT   23   21   22
CONECT   23   22
CONECT   23   22
CONECT   24   25   29   39
CONECT   24   25
CONECT   25   24   26   40
CONECT   25   24
CONECT   26   25   27   41
CONECT   26   27
CONECT   27    1   26   28
CONECT   27   26
CONECT   28   27   29   42
CONECT   28   29
CONECT   29   24   28   43
CONECT   29   28
CONECT   39   24
CONECT   40   25
CONECT   41   26
CONECT   42   28
CONECT   43   29
END   
