# Supplementary material for: Optimization of 2-Amino-4,6-diarylpyrimidine-5-carbonitriles as Potent and Selective A1 Antagonists
Source: J Med Chem. 2022 Jan 22;65(3):2091–106. doi: 10.1021/acs.jmedchem.1c01636 (PMC8842224; doi:10.1021/acs.jmedchem.1c01636)
Supplement: Supplementary file 2 — jm1c01636_si_002.zip [file jm1c01636_si_002.zip › pdb files/Ligands/A2AR/CONFORMATION B/19b.pdb]

TITLE     19b
REMARK   4      COMPLIES WITH FORMAT V. 3.0, 1-DEC-2006
REMARK 888
REMARK 888 WRITTEN BY MAESTRO (A PRODUCT OF SCHRODINGER, LLC)
HETATM    1  N1  UNK   900       6.526  -5.686  15.303  1.00  0.00           N  
HETATM    2  C1  UNK   900       6.828  -4.608  14.545  1.00  0.00           C  
HETATM    3  N2  UNK   900       5.990  -4.340  13.586  1.00  0.00           N  
HETATM    4  C2  UNK   900       6.096  -3.155  12.960  1.00  0.00           C  
HETATM    5  C3  UNK   900       4.911  -2.931  12.070  1.00  0.00           C  
HETATM    6  C4  UNK   900       3.776  -3.787  12.177  1.00  0.00           C  
HETATM    7  C5  UNK   900       2.590  -3.564  11.462  1.00  0.00           C  
HETATM    8  C6  UNK   900       2.477  -2.414  10.678  1.00  0.00           C  
HETATM    9  C7  UNK   900       3.615  -1.627  10.445  1.00  0.00           C  
HETATM   10  C8  UNK   900       4.820  -1.897  11.112  1.00  0.00           C  
HETATM   11  C9  UNK   900       7.194  -2.289  13.252  1.00  0.00           C  
HETATM   12  C10 UNK   900       8.094  -2.755  14.242  1.00  0.00           C  
HETATM   13  C11 UNK   900       9.419  -2.206  14.621  1.00  0.00           C  
HETATM   14  C12 UNK   900       9.902  -2.406  15.939  1.00  0.00           C  
HETATM   15  C13 UNK   900      11.242  -2.171  16.274  1.00  0.00           C  
HETATM   16  C14 UNK   900      12.124  -1.742  15.277  1.00  0.00           C  
HETATM   17  C15 UNK   900      11.664  -1.473  13.976  1.00  0.00           C  
HETATM   18  C16 UNK   900      10.312  -1.677  13.660  1.00  0.00           C  
HETATM   19  N3  UNK   900       7.856  -3.892  14.902  1.00  0.00           N  
HETATM   20  C17 UNK   900       7.391  -0.977  12.658  1.00  0.00           C  
HETATM   21  N4  UNK   900       7.553   0.067  12.183  1.00  0.00           N  
HETATM   22  C18 UNK   900       6.283  -5.401  16.704  1.00  0.00           C  
HETATM   23  C19 UNK   900       4.799  -5.574  16.997  1.00  0.00           C  
HETATM   24  H1  UNK   900       5.780  -6.238  14.910  1.00  0.00           H  
HETATM   25  H2  UNK   900       6.884  -6.069  17.322  1.00  0.00           H  
HETATM   26  H3  UNK   900       3.785  -4.638  12.838  1.00  0.00           H  
HETATM   27  H4  UNK   900       1.750  -4.236  11.570  1.00  0.00           H  
HETATM   28  H5  UNK   900       1.552  -2.206  10.161  1.00  0.00           H  
HETATM   29  H6  UNK   900       3.569  -0.819   9.737  1.00  0.00           H  
HETATM   30  H7  UNK   900       5.659  -1.271  10.871  1.00  0.00           H  
HETATM   31  H8  UNK   900       9.260  -2.849  16.686  1.00  0.00           H  
HETATM   32  H9  UNK   900      11.603  -2.380  17.271  1.00  0.00           H  
HETATM   33  H10 UNK   900      13.156  -1.619  15.522  1.00  0.00           H  
HETATM   34  H11 UNK   900      12.356  -1.153  13.211  1.00  0.00           H  
HETATM   35  H12 UNK   900      10.006  -1.545  12.634  1.00  0.00           H  
HETATM   36  H13 UNK   900       6.588  -4.389  16.969  1.00  0.00           H  
HETATM   37  H14 UNK   900       4.465  -5.067  17.897  1.00  0.00           H  
HETATM   38  H15 UNK   900       4.168  -5.209  16.187  1.00  0.00           H  
HETATM   39  H16 UNK   900       4.633  -6.636  17.146  1.00  0.00           H  
CONECT    1    2   24   22
CONECT    2    1   19    3
CONECT    2    3
CONECT    3    2    4
CONECT    3    2
CONECT    4    3    5   11
CONECT    4   11
CONECT    5    4   10    6
CONECT    5    6
CONECT    6    5    7   26
CONECT    6    5
CONECT    7    6    8   27
CONECT    7    8
CONECT    8    7    9   28
CONECT    8    7
CONECT    9    8   10   29
CONECT    9   10
CONECT   10    5    9   30
CONECT   10    9
CONECT   11    4   12   20
CONECT   11    4
CONECT   12   11   13   19
CONECT   12   19
CONECT   13   12   18   14
CONECT   13   14
CONECT   14   13   15   31
CONECT   14   13
CONECT   15   14   16   32
CONECT   15   16
CONECT   16   15   17   33
CONECT   16   15
CONECT   17   16   18   34
CONECT   17   18
CONECT   18   13   17   35
CONECT   18   17
CONECT   19    2   12
CONECT   19   12
CONECT   20   11   21
CONECT   20   21
CONECT   20   21
CONECT   21   20
CONECT   21   20
CONECT   21   20
CONECT   24    1
CONECT   25   22
CONECT   26    6
CONECT   27    7
CONECT   28    8
CONECT   29    9
CONECT   30   10
CONECT   31   14
CONECT   32   15
CONECT   33   16
CONECT   34   17
CONECT   35   18
CONECT   22    1   25   36   23
CONECT   36   22
CONECT   23   22   37   38   39
CONECT   37   23
CONECT   38   23
CONECT   39   23
END   
