# Supplementary material for: Optimization of 2-Amino-4,6-diarylpyrimidine-5-carbonitriles as Potent and Selective A1 Antagonists
Source: J Med Chem. 2022 Jan 22;65(3):2091–106. doi: 10.1021/acs.jmedchem.1c01636 (PMC8842224; doi:10.1021/acs.jmedchem.1c01636)
Supplement: Supplementary file 2 — jm1c01636_si_002.zip [file jm1c01636_si_002.zip › pdb files/Ligands/A2AR/CONFORMATION B/18f.pdb]

TITLE     18f
REMARK   4      COMPLIES WITH FORMAT V. 3.0, 1-DEC-2006
REMARK 888
REMARK 888 WRITTEN BY MAESTRO (A PRODUCT OF SCHRODINGER, LLC)
HETATM    1  N1  UNK   900       5.237  -6.012  16.767  1.00  0.00           N  
HETATM    2  C1  UNK   900       5.929  -5.187  15.955  1.00  0.00           C  
HETATM    3  N2  UNK   900       5.332  -4.794  14.856  1.00  0.00           N  
HETATM    4  C2  UNK   900       5.980  -3.914  14.068  1.00  0.00           C  
HETATM    5  C3  UNK   900       5.119  -3.474  12.930  1.00  0.00           C  
HETATM    6  C4  UNK   900       5.130  -2.161  12.400  1.00  0.00           C  
HETATM    7  C5  UNK   900       4.141  -1.725  11.502  1.00  0.00           C  
HETATM    8  C6  UNK   900       3.131  -2.594  11.083  1.00  0.00           C  
HETATM    9  C7  UNK   900       4.138  -4.358  12.420  1.00  0.00           C  
HETATM   10  C8  UNK   900       7.293  -3.479  14.392  1.00  0.00           C  
HETATM   11  C9  UNK   900       7.847  -4.006  15.592  1.00  0.00           C  
HETATM   12  C10 UNK   900       9.201  -3.751  16.173  1.00  0.00           C  
HETATM   13  C11 UNK   900       9.847  -4.778  16.911  1.00  0.00           C  
HETATM   14  C12 UNK   900      11.083  -4.573  17.551  1.00  0.00           C  
HETATM   15  C13 UNK   900      11.716  -3.323  17.465  1.00  0.00           C  
HETATM   16  C14 UNK   900       9.872  -2.503  16.093  1.00  0.00           C  
HETATM   17  N3  UNK   900       7.129  -4.852  16.351  1.00  0.00           N  
HETATM   18  C15 UNK   900       8.022  -2.553  13.541  1.00  0.00           C  
HETATM   19  N4  UNK   900       8.597  -1.810  12.863  1.00  0.00           N  
HETATM   20  C16 UNK   900      11.112  -2.290  16.728  1.00  0.00           C  
HETATM   21  C17 UNK   900       3.145  -3.920  11.528  1.00  0.00           C  
HETATM   22 CL1  UNK   900       1.905  -4.985  11.009  1.00  0.00          Cl  
HETATM   23  H1  UNK   900       5.763  -6.473  17.498  1.00  0.00           H  
HETATM   24  H2  UNK   900       4.507  -6.574  16.328  1.00  0.00           H  
HETATM   25  H3  UNK   900       5.842  -1.431  12.744  1.00  0.00           H  
HETATM   26  H4  UNK   900       4.118  -0.709  11.167  1.00  0.00           H  
HETATM   27  H5  UNK   900       2.345  -2.243  10.432  1.00  0.00           H  
HETATM   28  H6  UNK   900       4.122  -5.380  12.765  1.00  0.00           H  
HETATM   29  H7  UNK   900       9.363  -5.739  17.033  1.00  0.00           H  
HETATM   30  H8  UNK   900      11.521  -5.374  18.130  1.00  0.00           H  
HETATM   31  H9  UNK   900      12.652  -3.150  17.973  1.00  0.00           H  
HETATM   32  H10 UNK   900       9.420  -1.670  15.580  1.00  0.00           H  
HETATM   33  H11 UNK   900      11.597  -1.328  16.677  1.00  0.00           H  
CONECT    1    2   23   24
CONECT    2    1   17    3
CONECT    2    3
CONECT    3    2    4
CONECT    3    2
CONECT    4    3    5   10
CONECT    4   10
CONECT    5    4    9    6
CONECT    5    6
CONECT    6    5    7   25
CONECT    6    5
CONECT    7    6    8   26
CONECT    7    8
CONECT    8    7   27   21
CONECT    8    7
CONECT    9    5   28   21
CONECT    9   21
CONECT   10    4   11   18
CONECT   10    4
CONECT   11   10   12   17
CONECT   11   17
CONECT   12   11   16   13
CONECT   12   13
CONECT   13   12   14   29
CONECT   13   12
CONECT   14   13   15   30
CONECT   14   15
CONECT   15   14   31   20
CONECT   15   14
CONECT   16   12   32   20
CONECT   16   20
CONECT   17    2   11
CONECT   17   11
CONECT   18   10   19
CONECT   18   19
CONECT   18   19
CONECT   19   18
CONECT   19   18
CONECT   19   18
CONECT   23    1
CONECT   24    1
CONECT   25    6
CONECT   26    7
CONECT   27    8
CONECT   28    9
CONECT   29   13
CONECT   30   14
CONECT   31   15
CONECT   32   16
CONECT   20   15   16   33
CONECT   20   16
CONECT   33   20
CONECT   21    8    9   22
CONECT   21    9
CONECT   22   21
END   
