# Supplementary material for: Optimization of 2-Amino-4,6-diarylpyrimidine-5-carbonitriles as Potent and Selective A1 Antagonists
Source: J Med Chem. 2022 Jan 22;65(3):2091–106. doi: 10.1021/acs.jmedchem.1c01636 (PMC8842224; doi:10.1021/acs.jmedchem.1c01636)
Supplement: Supplementary file 2 — jm1c01636_si_002.zip [file jm1c01636_si_002.zip › pdb files/Ligands/A2AR/CONFORMATION B/19bd.pdb]

TITLE     19bd
REMARK   4      COMPLIES WITH FORMAT V. 3.0, 1-DEC-2006
REMARK 888
REMARK 888 WRITTEN BY MAESTRO (A PRODUCT OF SCHRODINGER, LLC)
HETATM    1  N1  UNK   900       5.828  -5.955  15.418  1.00  0.00           N  
HETATM    2  C1  UNK   900       6.498  -4.927  14.834  1.00  0.00           C  
HETATM    3  N2  UNK   900       7.606  -4.501  15.406  1.00  0.00           N  
HETATM    4  C2  UNK   900       8.204  -3.393  14.931  1.00  0.00           C  
HETATM    5  C3  UNK   900       9.472  -3.054  15.652  1.00  0.00           C  
HETATM    6  C4  UNK   900       9.657  -3.474  16.996  1.00  0.00           C  
HETATM    7  C5  UNK   900      10.814  -3.149  17.728  1.00  0.00           C  
HETATM    8  C6  UNK   900      11.844  -2.415  17.119  1.00  0.00           C  
HETATM    9  C7  UNK   900      10.553  -2.359  15.051  1.00  0.00           C  
HETATM   10  C8  UNK   900       7.609  -2.690  13.848  1.00  0.00           C  
HETATM   11  C9  UNK   900       6.448  -3.279  13.286  1.00  0.00           C  
HETATM   12  C10 UNK   900       5.638  -2.730  12.177  1.00  0.00           C  
HETATM   13  C11 UNK   900       6.194  -2.259  10.971  1.00  0.00           C  
HETATM   14  C12 UNK   900       5.348  -1.694  10.000  1.00  0.00           C  
HETATM   15  C13 UNK   900       3.977  -1.606  10.286  1.00  0.00           C  
HETATM   16  C14 UNK   900       4.235  -2.668  12.302  1.00  0.00           C  
HETATM   17  N3  UNK   900       5.922  -4.413  13.774  1.00  0.00           N  
HETATM   18  C15 UNK   900       8.093  -1.396  13.384  1.00  0.00           C  
HETATM   19  N4  UNK   900       8.474  -0.369  13.008  1.00  0.00           N  
HETATM   20  C16 UNK   900       5.731  -6.006  16.863  1.00  0.00           C  
HETATM   21  N5  UNK   900       3.414  -2.107  11.392  1.00  0.00           N  
HETATM   22  C17 UNK   900      11.722  -2.045  15.771  1.00  0.00           C  
HETATM   23  H1  UNK   900       5.006  -6.303  14.942  1.00  0.00           H  
HETATM   24  H2  UNK   900       8.893  -4.062  17.488  1.00  0.00           H  
HETATM   25  H3  UNK   900      10.904  -3.473  18.756  1.00  0.00           H  
HETATM   26  H4  UNK   900      12.733  -2.159  17.677  1.00  0.00           H  
HETATM   27  H5  UNK   900      10.519  -2.063  14.016  1.00  0.00           H  
HETATM   28  H6  UNK   900       7.258  -2.313  10.796  1.00  0.00           H  
HETATM   29  H7  UNK   900       5.757  -1.307   9.080  1.00  0.00           H  
HETATM   30  H8  UNK   900       3.293  -1.114   9.617  1.00  0.00           H  
HETATM   31  H9  UNK   900       3.746  -3.064  13.178  1.00  0.00           H  
HETATM   32  H10 UNK   900       5.191  -6.895  17.189  1.00  0.00           H  
HETATM   33  H11 UNK   900       6.725  -6.034  17.314  1.00  0.00           H  
HETATM   34  H12 UNK   900       5.198  -5.130  17.227  1.00  0.00           H  
HETATM   35  H13 UNK   900      12.527  -1.513  15.285  1.00  0.00           H  
CONECT    1    2   23   20
CONECT    2    1   17    3
CONECT    2    3
CONECT    3    2    4
CONECT    3    2
CONECT    4    3    5   10
CONECT    4   10
CONECT    5    4    9    6
CONECT    5    6
CONECT    6    5    7   24
CONECT    6    5
CONECT    7    6    8   25
CONECT    7    8
CONECT    8    7   26   22
CONECT    8    7
CONECT    9    5   27   22
CONECT    9   22
CONECT   10    4   11   18
CONECT   10    4
CONECT   11   10   12   17
CONECT   11   17
CONECT   12   11   16   13
CONECT   12   13
CONECT   13   12   14   28
CONECT   13   12
CONECT   14   13   15   29
CONECT   14   15
CONECT   15   14   30   21
CONECT   15   14
CONECT   16   12   31   21
CONECT   16   21
CONECT   17    2   11
CONECT   17   11
CONECT   18   10   19
CONECT   18   19
CONECT   18   19
CONECT   19   18
CONECT   19   18
CONECT   19   18
CONECT   23    1
CONECT   20    1   32   33   34
CONECT   24    6
CONECT   25    7
CONECT   26    8
CONECT   27    9
CONECT   28   13
CONECT   29   14
CONECT   30   15
CONECT   31   16
CONECT   32   20
CONECT   33   20
CONECT   34   20
CONECT   21   15   16
CONECT   21   16
CONECT   22    8    9   35
CONECT   22    9
CONECT   35   22
END   
