# Supplementary material for: Optimization of 2-Amino-4,6-diarylpyrimidine-5-carbonitriles as Potent and Selective A1 Antagonists
Source: J Med Chem. 2022 Jan 22;65(3):2091–106. doi: 10.1021/acs.jmedchem.1c01636 (PMC8842224; doi:10.1021/acs.jmedchem.1c01636)
Supplement: Supplementary file 2 — jm1c01636_si_002.zip [file jm1c01636_si_002.zip › pdb files/Ligands/A2AR/CONFORMATION B/19be.pdb]

TITLE     19be
REMARK   4      COMPLIES WITH FORMAT V. 3.0, 1-DEC-2006
REMARK 888
REMARK 888 WRITTEN BY MAESTRO (A PRODUCT OF SCHRODINGER, LLC)
HETATM    1  N1  UNK   900       5.703  -4.721  15.616  1.00  0.00           N  
HETATM    2  C1  UNK   900       6.134  -4.005  14.579  1.00  0.00           C  
HETATM    3  N2  UNK   900       5.251  -3.918  13.644  1.00  0.00           N  
HETATM    4  C2  UNK   900       5.514  -3.132  12.604  1.00  0.00           C  
HETATM    5  C3  UNK   900       4.296  -3.129  11.754  1.00  0.00           C  
HETATM    6  C4  UNK   900       3.410  -4.240  11.769  1.00  0.00           C  
HETATM    7  C5  UNK   900       2.115  -4.149  11.238  1.00  0.00           C  
HETATM    8  C6  UNK   900       1.742  -2.929  10.676  1.00  0.00           C  
HETATM    9  C7  UNK   900       3.847  -2.007  11.049  1.00  0.00           C  
HETATM   10  C8  UNK   900       6.748  -2.423  12.525  1.00  0.00           C  
HETATM   11  C9  UNK   900       7.652  -2.617  13.619  1.00  0.00           C  
HETATM   12  C10 UNK   900       9.024  -2.069  13.876  1.00  0.00           C  
HETATM   13  C11 UNK   900       9.585  -2.202  15.182  1.00  0.00           C  
HETATM   14  C12 UNK   900      10.937  -1.959  15.455  1.00  0.00           C  
HETATM   15  C13 UNK   900      11.771  -1.529  14.421  1.00  0.00           C  
HETATM   16  C14 UNK   900       9.882  -1.547  12.874  1.00  0.00           C  
HETATM   17  N3  UNK   900       7.310  -3.455  14.610  1.00  0.00           N  
HETATM   18  C15 UNK   900       7.046  -1.551  11.406  1.00  0.00           C  
HETATM   19  N4  UNK   900       7.282  -0.856  10.513  1.00  0.00           N  
HETATM   20  C16 UNK   900       6.546  -5.340  16.583  1.00  0.00           C  
HETATM   21  C17 UNK   900       5.633  -6.384  17.158  1.00  0.00           C  
HETATM   22  N5  UNK   900       2.628  -1.936  10.491  1.00  0.00           N  
HETATM   23  C18 UNK   900      11.241  -1.302  13.146  1.00  0.00           C  
HETATM   24  H1  UNK   900       4.801  -5.148  15.491  1.00  0.00           H  
HETATM   25  H2  UNK   900       3.690  -5.152  12.271  1.00  0.00           H  
HETATM   26  H3  UNK   900       1.418  -4.973  11.298  1.00  0.00           H  
HETATM   27  H4  UNK   900       0.759  -2.776  10.260  1.00  0.00           H  
HETATM   28  H5  UNK   900       4.430  -1.105  10.991  1.00  0.00           H  
HETATM   29  H6  UNK   900       8.998  -2.579  16.006  1.00  0.00           H  
HETATM   30  H7  UNK   900      11.334  -2.116  16.448  1.00  0.00           H  
HETATM   31  H8  UNK   900      12.807  -1.333  14.625  1.00  0.00           H  
HETATM   32  H9  UNK   900       9.559  -1.424  11.855  1.00  0.00           H  
HETATM   33  H10 UNK   900       7.421  -5.775  16.103  1.00  0.00           H  
HETATM   34  H11 UNK   900       6.892  -4.617  17.320  1.00  0.00           H  
HETATM   35  H12 UNK   900       6.150  -7.117  17.748  1.00  0.00           H  
HETATM   36  H13 UNK   900       4.803  -5.939  17.696  1.00  0.00           H  
HETATM   37  H14 UNK   900       5.222  -6.958  16.359  1.00  0.00           H  
HETATM   38  H15 UNK   900      11.912  -0.972  12.377  1.00  0.00           H  
CONECT    1    2   24   20
CONECT    2    1   17    3
CONECT    2    3
CONECT    3    2    4
CONECT    3    2
CONECT    4    3    5   10
CONECT    4   10
CONECT    5    4    9    6
CONECT    5    6
CONECT    6    5    7   25
CONECT    6    5
CONECT    7    6    8   26
CONECT    7    8
CONECT    8    7   27   22
CONECT    8    7
CONECT    9    5   28   22
CONECT    9   22
CONECT   10    4   11   18
CONECT   10    4
CONECT   11   10   12   17
CONECT   11   17
CONECT   12   11   16   13
CONECT   12   13
CONECT   13   12   14   29
CONECT   13   12
CONECT   14   13   15   30
CONECT   14   15
CONECT   15   14   31   23
CONECT   15   14
CONECT   16   12   32   23
CONECT   16   23
CONECT   17    2   11
CONECT   17   11
CONECT   18   10   19
CONECT   18   19
CONECT   18   19
CONECT   19   18
CONECT   19   18
CONECT   19   18
CONECT   24    1
CONECT   25    6
CONECT   26    7
CONECT   27    8
CONECT   28    9
CONECT   29   13
CONECT   30   14
CONECT   31   15
CONECT   32   16
CONECT   20    1   33   34   21
CONECT   33   20
CONECT   34   20
CONECT   21   20   35   36   37
CONECT   35   21
CONECT   36   21
CONECT   37   21
CONECT   22    8    9
CONECT   22    9
CONECT   23   15   16   38
CONECT   23   16
CONECT   38   23
END   
